# Supplementary material for: Distributed control circuits across a brain-and-cord connectome
Source: bioRxiv. 2025 Aug 2:2025.07.31.667571. Preprint. [Version 2] doi: 10.1101/2025.07.31.667571 (PMC12324551; doi:10.1101/2025.07.31.667571)
Supplement: Supplement 1 — Supplementary Data 1: Annotations taxonomy Table of categories of annotations applied to BANC neurons and the list of terms used in each category. For region, side, flow, super_class, cell_class, cell_sub_class, cell_type, and hemilineage, only one term applies per neuron. For the other categories, neurons can be labeled with more than one term. flow - from the perspective of the whole CNS, whether the neuron is afferent, efferent or intrinsicsuper_class - coarse division, hierarchical below flowcell_class - hierarchical below super_classcell_sub_class - hierarchical below cell_classcell_type - the name of the matched neuron from FAFB if it is a brain neuron or a DN or the name of the matched neuron from MANC if it is a VNC neuron or an AN. There are a few exceptions where those names did not define single cell types and were further split. This is hierarchical below cell_sub_classregion - region of the CNS; all neurons that have arbors in the optic lobe are considered optic_lobe and all neurons that fully transit the neck connective between the brain and VNC are considered neck_connectiveside - from the fly’s perspective, the side on which the cell body is located or for afferent neurons, the side of the entry nerve.cell_function - term briefly describing the function of the neuron, applied largely to afferent and efferent neuronscell_function_detailed - more detailed information for the function of the neuron than cell_function, also applied largely to afferent and efferent neuronsperipheral_target_type - the sensor or effector structure/organ targeted by an afferent/efferent neuron.body_part_sensory - the part of the body innervated by an afferent neuronbody_part_effector - the part of the body targeted by an efferent neuron. If known, this is the site of action when it is different from the body part innervated (e.g. wing power motor neurons innervate muscles located in the thorax but move the wing)nerve - peripheral nerve (if applicable)hemilineage - developmen [file media-1.zip]

Archive with 11 entries (10 files):
- supplemental_data/
- supplemental_data/README.md
- __MACOSX/supplemental_data/._README.md
- supplemental_data/supplemental_data_6.csv
- supplemental_data/supplemental_data_7.csv
- __MACOSX/supplemental_data/._supplemental_data_7.csv
- supplemental_data/supplemental_data_5.csv
- supplemental_data/supplemental_data_4.csv
- supplemental_data/supplemental_data_1.csv
- supplemental_data/supplemental_data_3.csv
- supplemental_data/supplemental_data_2.csv
