# Supplementary material for: Distributed control circuits across a brain-and-cord connectome
Source: bioRxiv. 2025 Aug 2:2025.07.31.667571. Preprint. [Version 2] doi: 10.1101/2025.07.31.667571 (PMC12324551; doi:10.1101/2025.07.31.667571)
Supplement: Supplement 1 — Supplementary Data 1: Annotations taxonomy Table of categories of annotations applied to BANC neurons and the list of terms used in each category. For region, side, flow, super_class, cell_class, cell_sub_class, cell_type, and hemilineage, only one term applies per neuron. For the other categories, neurons can be labeled with more than one term. flow - from the perspective of the whole CNS, whether the neuron is afferent, efferent or intrinsicsuper_class - coarse division, hierarchical below flowcell_class - hierarchical below super_classcell_sub_class - hierarchical below cell_classcell_type - the name of the matched neuron from FAFB if it is a brain neuron or a DN or the name of the matched neuron from MANC if it is a VNC neuron or an AN. There are a few exceptions where those names did not define single cell types and were further split. This is hierarchical below cell_sub_classregion - region of the CNS; all neurons that have arbors in the optic lobe are considered optic_lobe and all neurons that fully transit the neck connective between the brain and VNC are considered neck_connectiveside - from the fly’s perspective, the side on which the cell body is located or for afferent neurons, the side of the entry nerve.cell_function - term briefly describing the function of the neuron, applied largely to afferent and efferent neuronscell_function_detailed - more detailed information for the function of the neuron than cell_function, also applied largely to afferent and efferent neuronsperipheral_target_type - the sensor or effector structure/organ targeted by an afferent/efferent neuron.body_part_sensory - the part of the body innervated by an afferent neuronbody_part_effector - the part of the body targeted by an efferent neuron. If known, this is the site of action when it is different from the body part innervated (e.g. wing power motor neurons innervate muscles located in the thorax but move the wing)nerve - peripheral nerve (if applicable)hemilineage - developmen [file media-1.zip › supplemental_data/README.md]

# BANC Supplemental Data Files

This directory contains the supplemental data files accompanying the BANC (Brain-And-Nerve-Cord) connectome paper. These files provide essential reference data, annotations, and analysis results for researchers using the BANC dataset.

## File Overview

- [`supplemental_data_1.csv`](#supplemental-data-1-annotation-taxonomy) - Complete annotation taxonomy and controlled vocabulary
- [`supplemental_data_2.csv`](#supplemental-data-2-fafb-brain-neurons) - FAFB brain neuron annotations  
- [`supplemental_data_3.csv`](#supplemental-data-3-manc-vnc-neurons) - MANC ventral nerve cord neuron annotations
- [`supplemental_data_4.csv`](#supplemental-data-4-banc-neck-neurons) - BANC neck connective neuron clusters and coordinates
- [`supplemental_data_5.csv`](#supplemental-data-5-efferent-neurons) - Efferent (motor/output) neuron clusters and coordinates
- [`supplemental_data_6.csv`](#supplemental-data-6-cns-network-neurons) - Central nervous system network clusters and coordinates
- [`supplemental_data_7.csv`](#supplemental-data-7-literature-cited-neurons) - Literature citations for ascending and descending neurons

---

## Supplemental Data 1: Annotation Taxonomy

**File:** `supplemental_data_1.csv`  
**Purpose:** Comprehensive controlled vocabulary and annotation taxonomy for the BANC connectome project  
**Rows:** 244 annotation terms  
**Generated by:** Manual curation of BANC annotation standards  

### Description
This file serves as the master reference for all neuronal classifications used throughout the BANC project. It provides standardised terminology for consistent annotation across the entire connectome, ensuring researchers use unified vocabulary when describing neural elements.

### Column Definitions

#### Hierarchical Classification
- **flow** - From the perspective of the whole CNS, whether the neuron is afferent, efferent, or intrinsic (e.g., `afferent`, `efferent`, `intrinsic`)
- **super_class** - Coarse division, hierarchical below flow (13 categories: `ascending`, `descending`, `motor`, `sensory`, etc.)
- **cell_class** - Hierarchical below super_class (106 categories: neuron types by anatomy/function, e.g., `olfactory_receptor_neuron`, `antennal_lobe_projection_neuron`)
- **cell_sub_class** - Hierarchical below cell_class (176 categories: specific neural subtypes, e.g., `antenna_olfactory_receptor_neuron`, `multiglomerular_projection_neuron`)
- **cell_type** - The name of the matched neuron from FAFB (if brain neuron or DN) or MANC (if VNC neuron or AN), hierarchical below cell_sub_class. Exceptions exist where names were further split to define single cell types (e.g., `ORN_DM6`, `ORN_VA1v`, `DNge110`)

#### Anatomical Properties
- **region** - Region of the CNS; all neurons with arbours in the optic lobe are `optic_lobe`, all neurons that fully transit the neck connective are `neck_connective` (`brain`, `central_brain`, `optic_lobe`, `ventral_nerve_cord`, `neck_connective`)
- **side** - the side of the CNS; "L" = left, "R" = right, "S" = unsided/central, "?" = undefined
- **nerve** - Entry or exit nerve (e.g., `left_antennal_nerve`, `right_mesothoracic_leg_nerve`)
- **hemilineage** - Developmental lineage classification (developmental biology identifiers, e.g., `00A`, `ALad1`, `LB7`)

#### Functional Properties
- **cell_function** - Term briefly describing the function of the neuron, applied largely to afferent and efferent neurons (e.g., `antenna_motor`, `leg_motor`, `anti_diuresis`)
- **cell_function_detailed** - More detailed information for the function of the neuron than cell_function, also applied largely to afferent and efferent neurons (e.g., `alcoholic_fermentation_volatile`, `auditory_high_frequency`, `bitter`)
- **peripheral_target_type** - The sensor or effector structure/organ targeted by an afferent/efferent neuron (e.g., `accessory_tibia_flexor_muscle`, `campaniform_sensillum`, `chordotonal_organ`)
- **body_part_sensory** - The part of the body innervated by an afferent neuron (e.g., `abdomen`, `antenna`, `wing`)
- **body_part_effector** - The part of the body targeted by an efferent neuron. If known, this is the site of action when different from the body part innervated (e.g., wing power motor neurons innervate muscles in thorax but move the wing) (e.g., `antenna`, `front_leg`, `wing`)

#### Molecular Properties
- **neurotransmitter_verified** - Neurotransmitter of neuron, as reported in the literature; information from unpublished literature review from https://github.com/funkelab/drosophila_neurotransmitters/tree/main (e.g., `acetylcholine`, `dopamine`, `gaba`)
- **neuropeptide_verified** - Neuropeptide of neuron, as reported in the literature (e.g., `amn`, `AstA`, `AstC`)
- **neurotransmitter_predicted** - Neurotransmitter predicted from CNN (e.g., `acetylcholine`, `octopamine`, `serotonin`)

#### Cross-Dataset References
- **fafb_783_match_id** - Segment ID of neuron from FAFB v783 that matches the BANC neuron (e.g., `[FAFB ID]`)
- **manc_121_match_id** - Segment ID of neuron from MANC v1.2.1 that matches the BANC neuron (e.g., `[MANC ID]`)
- **other_names** - Names given to the neuron that are not the cell_type name (e.g., `[non FAFB name]`, `[non MANC name]`)

### Usage Notes
- This taxonomy ensures consistent annotation across all BANC analyses
- Terms are hierarchically organised from broad (super_class) to specific (cell_type)
- Cross-references enable integration with other *Drosophila* connectome datasets
- Placeholders like `[FAFB name]` indicate template entries for specific datasets

---

## Supplemental Data 2: FAFB Brain Neurons

**File:** `supplemental_data_2.csv`  
**Purpose:** Annotation metadata for FAFB (FlyWire Adult Fly Brain) neurons used in BANC analyses  
**Rows:** Variable (subset of FAFB neurons relevant to BANC)  
**Generated by:** `R/text/supplemental_data.R`  

### Description
Contains metadata for brain neurons from the FAFB-FlyWire dataset that are integrated into BANC analyses. This enables comparison and integration between the BANC neck connective data and the comprehensive adult brain connectome.

### Column Definitions

#### Identifiers
- **root_783** - FlyWire neuron ID (root_id in FAFB dataset release 783)

#### Anatomical Properties
- **nerve** - Peripheral nerve association (if applicable)
- **hemilineage** - Developmental lineage (NA for many neurons)
- **region** - Brain region (`central_brain` for most entries)

#### Functional Classification
- **super_class** - High-level functional category
- **cell_class** - Intermediate cell type (e.g., `olfactory_receptor_neuron`, `antennal_lobe_projection_neuron`)
- **cell_sub_class** - Specific subtype (e.g., `antenna_olfactory_receptor_neuron`)
- **cell_type** - Individual cell type name (e.g., `ORN_DM6`, `ORN_VA1v`)

#### Molecular Properties
- **neurotransmitter_predicted** - CNN-predicted primary neurotransmitter
- **neurotransmitter_verified** - Literature-verified neurotransmitter (often includes multiple types)

### Usage Notes
- Enables cross-referencing between BANC and FAFB datasets
- Neurotransmitter predictions use CNN models trained on *Drosophila* synapses
- Verified neurotransmitters may include multiple types (e.g., `acetylcholine; sNPF`)
- Many developmental lineages are unknown (NA) for adult brain neurons

---

## Supplemental Data 3: MANC VNC Neurons

**File:** `supplemental_data_3.csv`  
**Purpose:** Annotation metadata for MANC (Male Adult Nerve Cord) neurons used in BANC analyses  
**Rows:** Variable (subset of MANC neurons relevant to BANC)  
**Generated by:** `R/text/supplemental_data.R`  

### Description
Contains metadata for ventral nerve cord neurons from the MANC dataset that are integrated into BANC analyses. This enables comparison and integration between the BANC neck connective data and the comprehensive adult VNC connectome.

### Column Definitions

#### Identifiers
- **bodyid** - MANC neuron ID (bodyid in MANC dataset)

#### Anatomical Properties
- **nerve** - Peripheral nerve association (if applicable)
- **hemilineage** - Developmental lineage (NA for many neurons)
- **region** - VNC region (`ventral_nerve_cord` for most entries)

#### Functional Classification
- **super_class** - High-level functional category
- **cell_class** - Intermediate cell type (e.g., `chordotonal_organ_neuron`, `single_leg_neuromere`)
- **cell_sub_class** - Specific subtype (e.g., `hind_leg_claw_chordotonal_organ_neuron`)
- **cell_type** - Individual cell type name (e.g., `SNpp50`, `IN19A001`)

#### Molecular Properties
- **neurotransmitter_predicted** - CNN-predicted primary neurotransmitter
- **neurotransmitter_verified** - Literature-verified neurotransmitter

### Usage Notes
- Enables cross-referencing between BANC and MANC datasets
- Focus on VNC neurons that complement BANC's neck connective coverage
- Many VNC interneurons have hemilineage classifications
- Neurotransmitter predictions follow same methodology as FAFB

---

## Supplemental Data 4: BANC Neck Neurons

**File:** `supplemental_data_4.csv`  
**Purpose:** Ascending and descending neck connective neurons with UMAP coordinates and cluster assignments  
**Rows:** Variable (neck connective neurons in BANC)  
**Generated by:** `R/text/supplemental_data.R` from `data/banc_annotations/banc_neck_functional_classes.csv`  

### Description
Contains the critical neck connective neurons that bridge the brain and ventral nerve cord, along with their functional clustering based on connectivity patterns. These neurons are central to understanding brain-VNC communication.

### Column Definitions

#### Identifiers
- **root_id** - Primary BANC neuron identifier
- **root_626** - BANC release v626 specific identifier
- **supervoxel_id** - Supervoxel identifier for the neuron

#### Spatial Properties
- **position** - 3D coordinates in BANC space (`x, y, z` in nanometres)
- **UMAP1, UMAP2** - 2D embedding coordinates from connectivity-based UMAP analysis

#### Anatomical Properties
- **side** - Laterality (`left`, `right`)
- **region** - Anatomical region (primarily `neck_connective`)
- **nerve** - Associated peripheral nerve (if applicable)

#### Functional Classification
- **super_class** - Flow direction (`ascending`, `descending`)
- **hemilineage** - Developmental lineage (various codes like `LB7`, `08B`, `PSp2`)
- **cell_function** - Functional role description
- **cluster** - Behavioural cluster assignment (e.g., `DN_06`, `AN_23`)

#### Cell Type Identification
- **cell_type** - BANC-specific cell type name
- **fafb_cell_type** - Corresponding cell type in FAFB dataset
- **manc_cell_type** - Corresponding cell type in MANC dataset

### Usage Notes
- UMAP coordinates represent connectivity-based functional relationships
- Cluster assignments group neurons by behavioural/functional similarities
- Cross-dataset cell type matching enables integration across connectomes
- Ascending neurons (ANs) carry information from VNC to brain
- Descending neurons (DNs) carry information from brain to VNC

---

## Supplemental Data 5: Efferent Neurons

**File:** `supplemental_data_5.csv`  
**Purpose:** Motor and efferent neurons with UMAP coordinates and functional cluster assignments  
**Rows:** Variable (efferent neurons in BANC)  
**Generated by:** `R/text/supplemental_data.R` from `data/banc_annotations/banc_efferent_functional_classes.csv`  

### Description
Contains all efferent (motor and output) neurons in the BANC connectome, clustered by their functional properties and target effector systems. These neurons control movement, secretion, and other output functions.

### Column Definitions

#### Identifiers
- **root_id** - Primary BANC neuron identifier
- **root_626** - BANC release v626 specific identifier  
- **supervoxel_id** - Supervoxel identifier for the neuron

#### Spatial Properties
- **position** - 3D coordinates in BANC space (`x, y, z` in nanometres)
- **UMAP1, UMAP2** - 2D embedding coordinates from connectivity-based UMAP analysis

#### Anatomical Properties
- **side** - Laterality (`left`, `right`)
- **region** - Anatomical region (`central_brain`, `ventral_nerve_cord`)
- **nerve** - Target peripheral nerve (e.g., `right_mesothoracic_leg_nerve`)

#### Functional Classification
- **super_class** - Efferent type (`motor`, `visceral_circulatory`)
- **hemilineage** - Developmental lineage (various codes, many unknown)
- **cell_function** - Specific motor function (e.g., `leg_motor`, `antenna_motor`, `neck_motor`)
- **cluster** - Functional cluster assignment (e.g., `EFF_12`, `EFF_03`)

#### Cell Type Identification
- **cell_type** - BANC-specific motor neuron name (often describes target muscle)
- **fafb_cell_type** - Corresponding cell type in FAFB dataset (often NA for VNC neurons)
- **manc_cell_type** - Corresponding cell type in MANC dataset

### Usage Notes
- UMAP clustering groups neurons by target effector systems
- Motor neurons control specific muscles (e.g., `trochanter_flexor_MesoALN_posterior_soma`)
- Visceral/circulatory neurons control internal organ functions
- Many VNC motor neurons lack FAFB matches (brain-only dataset)
- Cluster assignments reflect functional organisation by body part and action type

---

## Supplemental Data 6: CNS Network Neurons

**File:** `supplemental_data_6.csv`  
**Purpose:** Central nervous system network analysis with spectral clustering and UMAP embedding  
**Rows:** Variable (subset of CNS neurons)  
**Generated by:** `R/text/supplemental_data.R` from `data/cns_network/spectral_clustering_...csv`  

### Description
Contains neurons from spectral clustering analysis of the central nervous system connectivity, revealing network-level organisation beyond individual cell types. This analysis identifies functional networks that span multiple brain regions.

### Column Definitions

#### Identifiers
- **root_id** - Primary BANC neuron identifier
- **root_626** - BANC release v626 specific identifier
- **supervoxel_id** - Supervoxel identifier for the neuron

#### Spatial Properties
- **position** - 3D coordinates in BANC space (`x, y, z` in nanometres)
- **UMAP1, UMAP2** - 2D embedding coordinates from spectral clustering analysis

#### Anatomical Properties
- **side** - Laterality (`left`, `right`)
- **region** - Anatomical region (`central_brain`, `optic_lobe`, `ventral_nerve_cord`, `neck_connective`)
- **nerve** - Associated peripheral nerve (if applicable)

#### Functional Classification
- **super_class** - High-level functional category (various types including `visual_projection`, `central_brain_intrinsic`)
- **hemilineage** - Developmental lineage (various codes, many unknown)
- **cell_function** - Functional description (if known)
- **cluster** - Network cluster assignment (format varies, some entries have `DN_XX` format)

#### Cell Type Identification  
- **cell_type** - BANC-specific cell type name
- **fafb_cell_type** - Corresponding cell type in FAFB dataset
- **manc_cell_type** - Corresponding cell type in MANC dataset (often NA)

### Usage Notes
- Based on spectral clustering with parameters: min_connection_strength=1, cluster_count=13, cluster_seed=10, embedding_seed=3
- UMAP coordinates represent network-level connectivity relationships
- Includes neurons from multiple brain regions (optic lobe, central brain, VNC)
- Many entries lack specific cluster assignments (NA values)
- Reveals functional networks that transcend traditional anatomical boundaries
- Some neurons may overlap with other supplemental datasets but are analysed at network level

---

## Supplemental Data 7: Literature Cited Neurons

**File:** `supplemental_data_7.csv`  
**Purpose:** Literature citations for ascending and descending neurons with functional annotations  
**Rows:** 113 (ascending and descending neurons with literature citations)  
**Generated by:** `R/text/supplemental_data.R` from `cns.functions` filtered for ascending/descending neurons with modality information  

### Description
Contains a comprehensive literature review for ascending and descending neurons in the BANC connectome that have been functionally characterised or cited in the neuroscience literature. This file provides crucial cross-references between BANC neuron identifiers and published research, enabling researchers to trace the functional understanding of specific neck connective neurons through the literature.

### Column Definitions

#### Neuron Identification
- **cell_type** - BANC-specific cell type name for the ascending (AN) or descending (DN) neuron (e.g., `DNa01`, `DNg75`, `AN06B011`)
- **other_names** - Alternative names used in the literature or other datasets (e.g., `giant_fiber`, `cDN1`, `TwoLumps`)

#### Literature References
- **citations** - Standardised citation format: "Author et al. (year) [paper title]" with additional methodological notes where relevant (e.g., "(immuno)", "(transgenics)")
- **DOI** - Digital Object Identifier for each citation (currently populated with "TBD" placeholders for future completion)

### Usage Notes
- **Standardised format**: Citations follow the format "Author et al. (year) [title]" for consistency
- **Multiple citations**: Entries with multiple references are separated by semicolons
- **Methodological annotations**: Additional context provided in parentheses (e.g., "immuno" for immunohistochemistry, "scRNA-seq" for single-cell RNA sequencing)
- **Cross-referencing**: Enables linking BANC neurons to their functional characterisation in published literature
- **Literature integration**: Essential for understanding the behavioural and physiological roles of neck connective neurons

### Key Research Areas Covered
- **Motor control**: Steering, walking, flight, and grooming behaviours
- **Sensory processing**: Olfactory, gustatory, and visual pathway neurons
- **Neuromodulation**: Neurons expressing specific neurotransmitters and neuropeptides
- **Reproductive behaviour**: Neurons controlling mating and egg-laying
- **Feeding behaviour**: Neurons involved in food intake and metabolic regulation

### Special Entries
- **Putative identifications**: Marked with "putative" prefix for tentative assignments
- **Poster citations**: Some entries reference conference presentations rather than published papers
- **Uncertain annotations**: Marked with additional qualifiers like "unsure" or "?????"

### Future Development
- **DOI completion**: "TBD" entries will be replaced with actual DOIs for improved citation tracking
- **Title completion**: Some entries marked "[TBD]" await full bibliographic information
- **Cross-validation**: Ongoing verification of neuron-literature associations

---

## Data Integration Notes

### Cross-File Relationships
- **supplemental_data_1** provides the vocabulary used in all other files
- **supplemental_data_2-7** use this vocabulary for consistent annotation
- **root_id** enables linking neurons across different analysis contexts
- **cell_type** fields enable cross-referencing with FAFB and MANC datasets
- **supplemental_data_7** provides literature context for neurons in files 4-6

### Analysis Context
- These files support different aspects of the BANC paper's analyses
- Clustering approaches (connectivity-based, functional, network-level) reveal complementary organisational principles
- UMAP embeddings visualise high-dimensional connectivity relationships in 2D space

### Usage Recommendations
1. Use **supplemental_data_1** as reference for understanding terminology
2. Cross-reference neurons using **root_id** fields across datasets
3. UMAP coordinates enable visualisation of functional relationships
4. Cluster assignments group neurons for comparative analyses

### Software Compatibility
- All files are standard CSV format compatible with R, Python, Excel
- Coordinate systems are consistent with BANC EM space
- Missing values are represented as `NA` (R standard)

📍 **For the most current connectome data, visit [FlyWire Codex](https://codex.flywire.ai/banc).**
