# Supplementary material for: Distributed control circuits across a brain-and-cord connectome
Source: bioRxiv. 2025 Aug 2:2025.07.31.667571. Preprint. [Version 2] doi: 10.1101/2025.07.31.667571 (PMC12324551; doi:10.1101/2025.07.31.667571)
Supplement: Supplement 1 — Supplementary Data 1: Annotations taxonomy Table of categories of annotations applied to BANC neurons and the list of terms used in each category. For region, side, flow, super_class, cell_class, cell_sub_class, cell_type, and hemilineage, only one term applies per neuron. For the other categories, neurons can be labeled with more than one term. flow - from the perspective of the whole CNS, whether the neuron is afferent, efferent or intrinsicsuper_class - coarse division, hierarchical below flowcell_class - hierarchical below super_classcell_sub_class - hierarchical below cell_classcell_type - the name of the matched neuron from FAFB if it is a brain neuron or a DN or the name of the matched neuron from MANC if it is a VNC neuron or an AN. There are a few exceptions where those names did not define single cell types and were further split. This is hierarchical below cell_sub_classregion - region of the CNS; all neurons that have arbors in the optic lobe are considered optic_lobe and all neurons that fully transit the neck connective between the brain and VNC are considered neck_connectiveside - from the fly’s perspective, the side on which the cell body is located or for afferent neurons, the side of the entry nerve.cell_function - term briefly describing the function of the neuron, applied largely to afferent and efferent neuronscell_function_detailed - more detailed information for the function of the neuron than cell_function, also applied largely to afferent and efferent neuronsperipheral_target_type - the sensor or effector structure/organ targeted by an afferent/efferent neuron.body_part_sensory - the part of the body innervated by an afferent neuronbody_part_effector - the part of the body targeted by an efferent neuron. If known, this is the site of action when it is different from the body part innervated (e.g. wing power motor neurons innervate muscles located in the thorax but move the wing)nerve - peripheral nerve (if applicable)hemilineage - developmen [file media-1.zip › supplemental_data/supplemental_data_6.csv]

root_id	UMAP1	UMAP2	root_626	supervoxel_id	position	side	region	super_class	hemilineage	cell_function	nerve	cell_type	fafb_cell_type	manc_cell_type	cluster	super_cluster	cns_network
720575941515935747	4.747427	1.7332277999999999	720575941515935747	74662750072784005	77545,46850,2756	right	optic_lobe	visual_projection	VPNp&v1_ventral	NA	NA	LC37	LC37	NA	NA	NA	CNS_10
720575941515542531	0.3261659	11.044807999999998	720575941515542531	77547112602210944	161332,23716,2319	left	central_brain	NA	NA	NA	NA	NA	auto:CB1613	NA	NA	NA	CNS_05
720575941392728068	3.3288564999999997	13.188552999999999	720575941392728068	77688880883522062	165616,53306,2552	left	optic_lobe	visual_projection	NA	NA	NA	LC15	LC15	NA	NA	NA	CNS_09
720575941574262793	10.569703	10.180368999999999	720575941574262793	77547388017183244	160442,31899,4443	left	central_brain	NA	NA	NA	NA	NA	auto:LHAD1f1b	NA	NA	NA	CNS_11
720575941559975951	-11.731100999999997	8.462655000000002	720575941559975951	75513428944606700	101254,233294,4373	right	ventral_nerve_cord	ventral_nerve_cord_intrinsic	13A	NA	NA	IN13A003	NA	IN13A003	NA	NA	CNS_02
720575941446729748	-11.080540000000001	7.107150599999999	720575941446729748	76287073082359781	123075,220626,5480	left	ventral_nerve_cord	ventral_nerve_cord_intrinsic	21A	NA	NA	IN21A014	NA	IN21A014	NA	NA	CNS_02
720575941507285015	9.184619	3.1450503	720575941507285015	75084550757961697	88329,32830,4844	right	central_brain	NA	NA	NA	NA	NA	auto:SLP071	NA	NA	NA	CNS_08
720575941640585247	7.9894867000000005	8.013366999999999	720575941640585247	77969944079396620	173488, 42000, 4356	left	central_brain	central_brain_intrinsic	SLPpl2	NA	NA	CB3724	CB3724	NA	NA	NA	CNS_08
720575941549490209	-0.5859763599999999	5.486471700000001	720575941549490209	76001336893819958	114961, 92500, 3077	right	neck_connective	descending	LB12	NA	NA	DNg02_a	DNg02_a	auto:DNg02	DN_03	flight power	CNS_01
720575941401772067	-12.577848	2.743846	720575941401772067	75302941389075451	94376,250395,5286	right	ventral_nerve_cord	ventral_nerve_cord_intrinsic	TBD	NA	NA	INXXX360	NA	INXXX360	NA	NA	CNS_03
720575941593530407	5.032335	0.73744196	720575941593530407	74943332031433145	85455,20311,3878	right	optic_lobe	visual_projection	VPNd2	NA	NA	LC10c	LC10c	NA	NA	NA	CNS_10
720575941438079020	14.634912999999997	13.056925	720575941438079020	77055219192327461	146175,44873,4840	left	central_brain	central_brain_intrinsic	MBp1	NA	NA	KCg-d	KCg-d	NA	NA	NA	CNS_11
720575941561548845	11.1829605	0.513093	720575941561548845	75576787631074868	102696,23496,1805	right	central_brain	NA	NA	NA	NA	NA	auto:ORN_VL1	NA	NA	NA	CNS_12
720575941567840302	8.119758	-6.0459986	720575941567840302	75788787888363652	110432, 51088, 4541	right	central_brain	central_brain_intrinsic	DM4_CX_p	NA	NA	vDeltaA,vDeltaB,vDeltaC,vDeltaD,vDeltaE,vDeltaJ,vDeltaK,vDeltaL,vDeltaM	vDeltaA,vDeltaB,vDeltaC,vDeltaD,vDeltaE,vDeltaJ,vDeltaK,vDeltaL,vDeltaM	NA	NA	NA	CNS_13
720575941455118387	9.666	1.7031986999999997	720575941455118387	74802663531177989	81008,21540,4976	right	central_brain	central_brain_intrinsic	LHa2	NA	NA	LHAV2a3a	LHAV2a3a	NA	NA	NA	CNS_12
720575941477269556	2.0925469999999997	5.2487187	720575941477269556	76562225330669088	132847,31337,3556	left	central_brain	NA	NA	NA	NA	NA	auto:PS083a	NA	NA	NA	CNS_04
720575941566398518	2.8365517	9.620851499999999	720575941566398518	78250663141991234	181344, 20112, 4382	left	central_brain	NA	NA	NA	NA	NA	auto:AVLP010	NA	NA	NA	CNS_05
720575941566660662	5.616246	13.466954000000001	720575941566660662	78322405403253585	182496, 59552, 1064	left	optic_lobe	visual_projection	NA	NA	NA	LLPC1	LLPC1	NA	NA	NA	CNS_09
720575941662081080	4.571718000000001	5.628178999999999	720575941662081080	76632594074828350	134217,31364,3549	left	central_brain	NA	NA	NA	NA	NA	auto:LAL090	NA	NA	NA	CNS_07
720575941628133433	1.7163165999999999	1.8643353	720575941628133433	74873512573631348	83090,36100,2210	right	central_brain	NA	NA	NA	NA	NA	NA	NA	NA	NA	CNS_05
720575941661294648	-6.499923000000001	12.481411	720575941661294648	75862798428874744	112500,159635,3126	right	ventral_nerve_cord	ventral_nerve_cord_intrinsic	04B	proprioception	NA	IN04B101	NA	IN04B101	NA	NA	CNS_02
720575941474648123	0.5875749599999999	1.1661484000000002	720575941474648123	74591762718665222	73796,28545,2083	right	central_brain	central_brain_intrinsic	VLPl&p2_lateral	NA	NA	CB1569	CB1569	NA	NA	NA	CNS_05
720575941566529590	14.051537000000001	-3.34476	720575941566529590	75436875582503095	100108,47287,5118	right	central_brain	central_brain_intrinsic	MBp1	NA	NA	KCg-m	KCg-m	NA	NA	NA	CNS_12
720575941563514934	-5.446481	3.1812394	720575941563514934	76352355779651134	125813,68379,2308	left	central_brain	central_brain_intrinsic	NA	NA	NA	NA	auto:SA_DMT_DMetaN	NA	NA	NA	CNS_01
720575941552898110	0.86265254	1.3688145999999999	720575941552898110	75013975385012724	86660, 26945, 2834	right	central_brain	central_brain_intrinsic	putative_primary	NA	NA	AVLP082	AVLP082	NA	NA	NA	CNS_05
720575941589991479	-10.204699	7.878217	720575941589991479	75865753903228643	110594,246936,5176	left	ventral_nerve_cord	NA	NA	NA	NA	NA	NA	auto:SNta20	NA	NA	CNS_02
720575941471240256	0.19191010000000003	0.8657362500000001	720575941471240256	76071705503970774	117351, 92500, 2647	right	neck_connective	ascending	08B	NA	NA	AN08B028	AN_AVLP_31	AN08B028	AN_23	proprioceptive	CNS_05
720575941506367557	10.917647	1.0981126	720575941506367557	75576787765855810	103433, 24466, 2527	right	central_brain	central_brain_intrinsic	ALv2	NA	NA	CB2571	CB2571	NA	NA	NA	CNS_12
720575941498503241	4.633968	3.4943974	720575941498503241	74662887712650092	76650,50557,3379	right	optic_lobe	visual_projection	NA	NA	NA	LCe04	LCe04	NA	NA	NA	CNS_07
720575941659328592	-6.2133455	4.1272287	720575941659328592	76212442992536217	121036, 92500, 2726	right	neck_connective	ascending	08B	NA	NA	AN08B010	AN_multi_61	AN08B010	AN_27	landing	CNS_01
720575941578850385	6.2264833	1.7976351	720575941578850385	74663024950760524	77009,53285,2783	right	optic_lobe	visual_projection	VPNd2	NA	NA	LC10a	LC10a	NA	NA	NA	CNS_10
720575941642289234	4.247223000000001	6.9778504	720575941642289234	77618168742727369	163509,44388,3170	left	optic_lobe	visual_projection	VPNl&d1_medial_Lee	NA	NA	LT51	LT51	NA	NA	NA	CNS_07
720575941555650643	12.10745	10.877151	720575941555650643	76913656734195204	143126, 19735, 3372	left	central_brain	central_brain_intrinsic	ALl1_dorsal	NA	NA	CB2908	CB2908	NA	NA	NA	CNS_11
720575941464686678	-0.65277076	5.5949279999999995	720575941464686678	76985468184940586	144544, 61936, 1980	left	central_brain	central_brain_intrinsic	LB3	NA	NA	CB0179	CB0179	NA	NA	NA	CNS_01
720575941502959703	1.9769694999999998	1.5082967999999999	720575941502959703	74662268969180177	77351,31982,2437	right	central_brain	NA	NA	NA	NA	NA	auto:CB2510	NA	NA	NA	CNS_05
720575941578850393	5.446931	4.618381499999999	720575941578850393	76069300926471916	117248,22515,5011	right	central_brain	central_brain_intrinsic	putative_primary	NA	NA	SMP040	SMP040	NA	NA	NA	CNS_07
720575941515935834	-10.383362	7.6232169999999995	720575941515935834	75724191714125318	107006, 222434, 4934	left	ventral_nerve_cord	ventral_nerve_cord_intrinsic	26X	NA	NA	IN26X002	NA	IN26X002	NA	NA	CNS_02
720575941541494876	15.734989999999998	14.089899	720575941541494876	76985125258597082	144813,51655,4441	left	central_brain	NA	NA	NA	NA	NA	auto:KCab	NA	NA	NA	CNS_11
720575941447778397	-9.516587000000001	10.472297000000001	720575941447778397	76215535369020954	122849, 185699, 2721	left	ventral_nerve_cord	ventral_nerve_cord_intrinsic	14A	NA	NA	IN14A012	NA	IN14A012	NA	NA	CNS_02
720575941508464734	8.927862999999999	4.628480999999999	720575941508464734	75787825614493071	108581,22527,3824	right	central_brain	central_brain_intrinsic	DM1_antero_dorsal	NA	NA	CB3610	CB3610	NA	NA	NA	CNS_08
720575941450530909	5.0207286	13.565398	720575941450530909	78463074440722190	186848, 57520, 2146	left	optic_lobe	visual_projection	NA	NA	NA	LLPC1	LLPC1	NA	NA	NA	CNS_09
720575941473861728	-7.7829027	9.542283	720575941473861728	76142074248265959	120553, 92500, 2698	left	neck_connective	ascending	17A	NA	NA	AN17A014	AN_GNG_140	AN17A014	AN_20	tactile	CNS_02
720575941565481058	2.0968277	-0.4979959	720575941565481058	74521531481024340	72036,32742,2516	right	central_brain	NA	NA	NA	NA	NA	auto:CB3518	NA	NA	NA	CNS_10
720575941563646050	-6.399153999999999	12.731721999999998	720575941563646050	76212442992665785	121825, 92500, 2775	right	neck_connective	ascending	07B	NA	NA	AN07B005	auto:AN_GNG_178	AN07B005	AN_12	walking steering	CNS_02
720575941525897316	-11.557022	3.0302143	720575941525897316	75654441714065895	105576,240304,6118	left	ventral_nerve_cord	ventral_nerve_cord_intrinsic	07B	NA	NA	IN07B061	NA	auto:IN01A051	NA	NA	CNS_03
720575941526028388	14.630284999999999	13.045070999999998	720575941526028388	76984850380705714	145402,44789,4458	left	central_brain	central_brain_intrinsic	MBp2	NA	NA	KCg-m	KCg-m	NA	NA	NA	CNS_11
720575941609390182	-8.568954	10.039126	720575941609390182	76708254554294996	136940, 190166, 4844	left	ventral_nerve_cord	ventral_nerve_cord_intrinsic	04B	NA	NA	IN04B097	NA	IN04B097	NA	NA	CNS_02
720575941612273766	-1.1714138	-8.536938	720575941612273766	76632937940365806	134543, 41013, 4467	left	central_brain	central_brain_intrinsic	DM3_CX_p	NA	NA	PFNd	PFNd	NA	NA	NA	CNS_13
720575941515935843	6.009253500000001	8.253915	720575941515935843	77899299853989853	171200, 33584, 2279	left	central_brain	NA	NA	NA	NA	NA	auto:PLP069	NA	NA	NA	CNS_07
720575941475696746	-6.005213	2.1691263000000003	720575941475696746	76637267536010288	134270, 172012, 5550	left	ventral_nerve_cord	ventral_nerve_cord_intrinsic	11B	NA	NA	IN11B014	NA	IN11B014	NA	NA	CNS_01
720575941518688366	0.8956202000000001	6.6234527	720575941518688366	75577680917509490	102458,49493,1680	right	central_brain	central_brain_intrinsic	MX3	NA	NA	CB2440	CB2440	NA	NA	NA	CNS_04
720575941470847095	8.948626999999998	7.426944	720575941470847095	77055081820213516	146253,40911,5001	left	central_brain	NA	NA	NA	NA	NA	auto:CB1489	NA	NA	NA	CNS_08
720575941451317370	-1.84345	-8.775691	720575941451317370	75858950540972394	110650, 44966, 4724	right	central_brain	NA	NA	NA	NA	NA	auto:PFNm,PFNp	NA	NA	NA	CNS_13
720575941494177918	-6.1594549999999995	8.797946	720575941494177918	75789130680161765	110526, 60018, 1375	right	central_brain	central_brain_intrinsic	LB23	NA	NA	CB3126	CB3126	NA	NA	NA	CNS_02
720575941553291399	8.725055	8.329924	720575941553291399	77336282187633303	154240, 31088, 6111	left	central_brain	central_brain_intrinsic	SLPpm1	NA	NA	CB0973	CB0973	NA	NA	NA	CNS_08
720575941502173323	5.163353999999999	2.4888108	720575941502173323	74451575523256177	71470,44482,4220	right	optic_lobe	visual_projection	NA	NA	NA	LTe09	LTe09	NA	NA	NA	CNS_07
720575941515411603	-0.19843972000000001	5.9648495	720575941515411603	76001336760239591	116565, 92500, 2808	left	neck_connective	descending	LB7	NA	NA	DNge111	DNge111	DNit005	DN_07	flight steering 2	CNS_04
720575941413568660	13.98606	-3.4627998	720575941413568660	75084963141827361	89810,46522,5065	right	central_brain	NA	NA	NA	NA	NA	auto:KCg-m	NA	NA	NA	CNS_12
720575941691310232	8.115992	4.542165	720575941691310232	75717457004062636	108497,22310,4159	right	central_brain	NA	NA	NA	NA	NA	auto:CB1124	NA	NA	NA	CNS_08
720575941615550617	8.099238	6.795108	720575941615550617	76280132213816063	123088, 13024, 4688	left	central_brain	central_brain_intrinsic	putative_primary	NA	NA	SMP089	SMP089	NA	NA	NA	CNS_08
720575941690130584	14.560345	-3.7712573999999996	720575941690130584	75155331886102177	91595, 47035, 5093	right	central_brain	central_brain_intrinsic	MBp4	NA	NA	KCg-m	KCg-m	NA	NA	NA	CNS_12
720575941499027618	15.571636000000002	13.396526000000001	720575941499027618	77055356563579826	146146,47415,4370	left	central_brain	central_brain_intrinsic	MBp2	NA	NA	KCapbp-ap2	KCapbp-ap2	NA	NA	NA	CNS_11
720575941498634402	-5.961989	12.348709	720575941498634402	76003123265055640	116667,145519,1936	right	ventral_nerve_cord	ventral_nerve_cord_intrinsic	13A	NA	NA	IN13A061	NA	IN13A061	NA	NA	CNS_02
720575941527994534	-1.1883503000000002	-8.538627999999997	720575941527994534	76703512775839862	135429,49063,4207	left	central_brain	central_brain_intrinsic	DM4_CX_v	NA	NA	vDeltaA,vDeltaB,vDeltaC,vDeltaD,vDeltaE,vDeltaJ,vDeltaK,vDeltaL,vDeltaM	vDeltaA,vDeltaB,vDeltaC,vDeltaD,vDeltaE,vDeltaJ,vDeltaK,vDeltaL,vDeltaM	NA	NA	NA	CNS_13
720575941560631464	-7.440849000000001	1.9095922999999997	720575941560631464	76566348834325787	132134, 155068, 4655	left	ventral_nerve_cord	ventral_nerve_cord_intrinsic	06A	NA	NA	IN06A076	NA	auto:IN06A082	NA	NA	CNS_01
720575941518426284	15.361772	-5.417265400000001	720575941518426284	75084963141938207	89319,45711,5100	right	central_brain	central_brain_intrinsic	MBp4	NA	NA	KCab	KCab	NA	NA	NA	CNS_12
720575941667979441	5.661678	2.8903149999999997	720575941667979441	73888281301202691	54820,34632,1614	NA	optic_lobe	visual_projection	NA	NA	NA	MTe03	MTe03	NA	NA	NA	CNS_07
720575941518950579	1.7674869	5.760071	720575941518950579	76421762585401070	128268,39720,2827	left	central_brain	NA	NA	NA	NA	NA	auto:CB2630	NA	NA	NA	CNS_04
720575941520130227	-10.087765	7.673147	720575941520130227	75372210621802083	96547,217802,5342	right	ventral_nerve_cord	ventral_nerve_cord_intrinsic	08A	NA	NA	IN08A042	NA	auto:IN16B053	NA	NA	CNS_02
720575941520523447	4.564407299999999	7.229315799999999	720575941520523447	77829000231608513	168739,36644,3707	left	optic_lobe	visual_projection	SLPa&l1_lateral	NA	NA	LC33	LC33	NA	NA	NA	CNS_07
720575941603360953	9.804393	1.4612905999999997	720575941603360953	74591831975298191	75715,29085,4239	right	central_brain	central_brain_intrinsic	LHa2	NA	NA	CB2747	CB2747	NA	NA	NA	CNS_12
720575941545033916	-5.4754066	3.1605992000000005	720575941545033916	76282811803865564	123973, 92500, 2989	right	neck_connective	descending	LB6	NA	NA	DNge071	DNge071	DNnt011	DN_09	flight steering 2	CNS_01
720575941603098814	7.659268400000001	-6.2908535	720575941603098814	76069575603324684	118671,29030,4336	right	central_brain	central_brain_intrinsic	DM4_CX_d2	NA	NA	PFR	PFR	NA	NA	NA	CNS_13
720575941598249152	15.439214	-4.4688799999999995	720575941598249152	75577338326450637	104416, 40640, 5420	right	central_brain	central_brain_intrinsic	MBp1	NA	NA	KCab	KCab	NA	NA	NA	CNS_12
720575941598904512	5.701876	8.396495000000002	720575941598904512	77406719181244747	155724,33879,4187	left	central_brain	NA	NA	NA	NA	NA	auto:PVLP009	NA	NA	NA	CNS_09
720575941496144071	1.3615024	1.8018972999999998	720575941496144071	74803212482029589	80482,36871,2020	right	central_brain	NA	NA	NA	NA	NA	auto:CB2108	NA	NA	NA	CNS_05
720575941440176335	5.1261605999999995	0.9038352000000001	720575941440176335	74451300309935563	70131, 35976, 2999	right	optic_lobe	visual_projection	VPNd2	NA	NA	LC10c	LC10c	NA	NA	NA	CNS_10
720575941485789392	-2.7617471	2.3582837999999997	720575941485789392	76703305745167448	135349,42399,930	left	central_brain	central_brain_intrinsic	putative_primary	NA	NA	CB0696	CB0696	NA	NA	NA	CNS_06
720575941488017616	0.42185935	6.8082647000000005	720575941488017616	75155812116399371	92032, 60752, 1795	right	central_brain	central_brain_intrinsic	LB3	NA	NA	CB1918	CB1918	NA	NA	NA	CNS_01
720575941511479506	9.586386000000001	5.830513999999999	720575941511479506	77266462729568902	152096,49088,4325	left	central_brain	central_brain_intrinsic	SMPpv2_dorsal	NA	NA	CB1215	CB1215	NA	NA	NA	CNS_08
720575941458395347	-5.974677000000001	11.323527	720575941458395347	76988835573461786	143991, 162004, 2484	left	ventral_nerve_cord	ventral_nerve_cord_intrinsic	23B	NA	NA	IN23B025	NA	IN23B025	NA	NA	CNS_02
720575941655658708	15.267344999999999	-3.8671390000000003	720575941655658708	75155331818838563	90415, 46778, 4789	right	central_brain	central_brain_intrinsic	MBp4	NA	NA	KCapbp-ap2	KCapbp-ap2	NA	NA	NA	CNS_12
720575941594185942	2.701158	1.6950654	720575941594185942	75014044171632040	87905,29018,3099	right	central_brain	central_brain_intrinsic	VLPl2_medial	NA	NA	AVLP189_a	AVLP189_a	NA	NA	NA	CNS_05
720575941690130651	2.1996833999999996	1.3813062999999999	720575941690130651	74380519584430117	68912, 24448, 4254	right	central_brain	central_brain_intrinsic	LHl1	NA	NA	CB1647	CB1647	NA	NA	NA	CNS_05
720575941499027681	14.590696000000001	13.516334	720575941499027681	76843287788973582	140735,20454,2708	left	central_brain	central_brain_intrinsic	ALad1	NA	NA	DC3_adPN	DC3_adPN	NA	NA	NA	CNS_11
720575941533106405	2.8581613999999997	6.3656664	720575941533106405	77055424880430360	146305,49692,2840	left	central_brain	central_brain_intrinsic	LALa1_posterior	NA	NA	CB2192	CB2192	NA	NA	NA	CNS_04
720575941538218216	-5.5384746	3.091713	720575941538218216	76282811736660064	123001, 92500, 2767	left	neck_connective	descending	MX3	NA	NA	DNg08_a	DNg08_a	DNg08	DN_06	flight steering 1	CNS_01
720575941533368554	-10.711481	7.545647600000001	720575941533368554	75935435721460206	113404, 227202, 6344	left	ventral_nerve_cord	ventral_nerve_cord_intrinsic	19A	NA	NA	IN19A108	NA	auto:IN19A108	NA	NA	CNS_02
720575941686853871	-9.152593000000001	7.602123999999999	720575941686853871	75864860416238103	111805, 220897, 4815	right	ventral_nerve_cord	ventral_nerve_cord_intrinsic	23B	NA	NA	IN23B045	NA	IN23B045	NA	NA	CNS_02
720575941652775153	6.08578	8.090254999999999	720575941652775153	77758768993345921	167275,39225,3899	left	central_brain	central_brain_intrinsic	SLPav1_medial	NA	NA	PLP064_a	PLP064_a	NA	NA	NA	CNS_07
720575941665489139	-5.9137526000000005	12.362978	720575941665489139	75862454563300445	111368, 149071, 2193	left	ventral_nerve_cord	ventral_nerve_cord_intrinsic	13B	NA	NA	IN13B075	NA	IN13B075	NA	NA	CNS_02
720575941567054068	-6.1184034	12.804685000000001	720575941567054068	77269967221090326	152311, 152454, 3383	left	ventral_nerve_cord	ventral_nerve_cord_intrinsic	03A	NA	NA	IN03A088	NA	IN03A088	NA	NA	CNS_02
720575941601919222	4.0767145	6.5667553	720575941601919222	76562980975979314	132068,53836,2335	right	central_brain	central_brain_intrinsic	MX7	NA	NA	CB2580	CB2580	NA	NA	NA	CNS_07
720575941567054074	8.839749000000001	-5.6779394	720575941567054074	76210519317069989	121842, 36335, 4550	left	central_brain	central_brain_intrinsic	DM3_CX_d1	NA	NA	FC3	FC3	NA	NA	NA	CNS_13
720575941624463612	10.383132000000002	5.297062	720575941624463612	75788169613909292	108936,32432,5150	right	central_brain	NA	NA	NA	NA	NA	auto:CB1379	NA	NA	NA	CNS_08
720575941554733313	3.0085127000000003	6.491213300000001	720575941554733313	77055081215995772	146818,39092,2604	left	central_brain	central_brain_intrinsic	LALa1_posterior	NA	NA	CB2246	CB2246	NA	NA	NA	CNS_04
720575941526946050	-6.7075787	8.544602	720575941526946050	76142074315327313	119562, 92500, 2916	left	neck_connective	descending	putative_primary	NA	NA	DNbe006	DNbe006	DNxn173	DN_26	walking	CNS_02
720575941486575878	-9.797509999999999	4.7536244000000005	720575941486575878	75724466726275118	108126,231204,5470	right	ventral_nerve_cord	ventral_nerve_cord_intrinsic	TBD	NA	NA	INXXX281	NA	INXXX281	NA	NA	CNS_03
720575941688819980	14.651220999999998	13.493746000000002	720575941688819980	76420938086182194	127984, 15424, 3562	left	central_brain	central_brain_intrinsic	ALad1	NA	NA	VC3_adPN	VC3_adPN	NA	NA	NA	CNS_11
720575941463638285	-3.6098399999999997	10.617977999999997	720575941463638285	76356754430319226	126391, 200288, 4675	left	ventral_nerve_cord	ventral_nerve_cord_intrinsic	23B	proprioception	NA	IN23B008	NA	IN23B008	NA	NA	CNS_05
720575941431656718	-5.979019600000001	13.1080265	720575941431656718	76566073218229147	131712, 147056, 1944	right	ventral_nerve_cord	ventral_nerve_cord_intrinsic	13B	NA	NA	IN13B055	NA	IN13B055	NA	NA	CNS_02
720575941653692689	0.81692314	1.3559342999999997	720575941653692689	74803349920772495	80868, 41237, 1956	right	central_brain	central_brain_intrinsic	VLPl1_or_VLPl5	NA	NA	CB1476	CB1476	NA	NA	NA	CNS_05
720575941551456539	10.953531000000002	4.278949000000001	720575941551456539	75928906229950798	113391,31358,1854	right	central_brain	central_brain_intrinsic	FLAa2	NA	NA	CB2605	CB2605	NA	NA	NA	CNS_06
720575941434671392	0.7747536	5.5859737	720575941434671392	75858331193288175	111744, 26384, 1463	right	central_brain	central_brain_intrinsic	LALv1_ventral	NA	NA	PS076	PS076	NA	NA	NA	CNS_04
720575941558534436	2.8981576	9.598187	720575941558534436	77265912973342636	151628,31048,4162	left	central_brain	NA	NA	NA	NA	NA	auto:CL002	NA	NA	NA	CNS_05
720575941629051174	2.5709157	14.046092999999999	720575941629051174	77618031303785942	163303,39679,3173	left	optic_lobe	visual_projection	VPNp2	NA	NA	LC18	LC18	NA	NA	NA	CNS_09
720575941594317095	-6.798706	12.273385	720575941594317095	77199804836826249	151314, 159628, 4217	left	ventral_nerve_cord	ventral_nerve_cord_intrinsic	03A	NA	NA	IN03A054	NA	auto:IN03A035	NA	NA	CNS_02
720575941592219944	-8.533581	11.509189000000001	720575941592219944	76919429438572292	141935, 191795, 4356	left	ventral_nerve_cord	ventral_nerve_cord_intrinsic	20A.22A	NA	NA	IN20A.22A055	NA	auto:IN20A.22A055	NA	NA	CNS_02
720575941594841383	2.7135913000000005	11.181548	720575941594841383	77969531494353650	172218, 30099, 3412	left	central_brain	central_brain_intrinsic	VLPl4_anterior	NA	NA	PVLP082b	PVLP082b	NA	NA	NA	CNS_09
720575941474779434	1.0022019	7.655823	720575941474779434	75436462459780595	99243,36002,1891	right	central_brain	central_brain_intrinsic	ALl1_ventral	NA	NA	CB3673	CB3673	NA	NA	NA	CNS_04
720575941732204843	8.492193	-5.3256435	720575941732204843	76632388050464091	134935, 25051, 4004	left	central_brain	central_brain_intrinsic	AOTUv4_ventral	NA	NA	FB5V	CB.FB5D4	NA	NA	NA	CNS_13
720575941732991275	10.765661	10.386440000000002	720575941732991275	78180294397892351	179888, 20304, 4445	left	central_brain	NA	NA	NA	NA	NA	auto:CB2862	NA	NA	NA	CNS_11
720575941474779444	-8.720659	10.379206000000002	720575941474779444	76848717231307274	140614, 181916, 4894	left	ventral_nerve_cord	ventral_nerve_cord_intrinsic	14B	NA	NA	IN14B012	NA	NA	NA	NA	CNS_02
720575941589205303	15.312613	13.540396	720575941589205303	77055287911414776	146986,46895,4709	left	central_brain	central_brain_intrinsic	MBp3	NA	NA	KCg-m	KCg-m	NA	NA	NA	CNS_11
720575941661688120	9.372827000000001	2.64922	720575941661688120	74591763389834094	75312,27276,4681	right	central_brain	central_brain_intrinsic	LHl2_dorsal	NA	NA	LHAD1b3	LHAD1b3	NA	NA	NA	CNS_12
720575941662474552	3.1327057	5.8173094	720575941662474552	76210588371668576	121778, 37545, 5667	NA	central_brain	central_brain_intrinsic	putative_primary	NA	ocellar_nerve	PS157	PS157	NA	NA	NA	CNS_07
720575941723423034	5.1472254	5.7231507	720575941723423034	75436256569469323	98550,30561,2817	right	central_brain	central_brain_intrinsic	LALa1_anterior	NA	NA	CB1587	CB1587	NA	NA	NA	CNS_07
720575941473206587	5.9006424000000015	13.070611	720575941473206587	77618443486822116	162070,51967,2806	left	optic_lobe	visual_centrifugal	no_lineage	NA	NA	cLP02	cLP02	NA	NA	NA	CNS_09
720575941721719098	3.3345542	13.177294	720575941721719098	77969943609757837	172851,41043,2596	left	optic_lobe	visual_projection	NA	NA	NA	LC15	LC15	NA	NA	NA	CNS_09
720575941486444866	-0.4154789000000001	5.5782547000000005	720575941486444866	77126068368640019	148709,57568,2459	left	optic_lobe	visual_centrifugal	NA	NA	NA	cL03	cL03	NA	NA	NA	CNS_01
720575941514756419	7.5691423	-6.372069400000001	720575941514756419	75858469236315771	111214,29911,3727	right	central_brain	central_brain_intrinsic	DM4_CX_d3	NA	NA	FC1D,FC1E	FC1D,FC1E	NA	NA	NA	CNS_13
720575941459968326	1.6919513	5.555524299999999	720575941459968326	75718418540019774	106898,50512,2180	right	central_brain	NA	NA	NA	NA	NA	auto:CB3803	NA	NA	NA	CNS_04
720575941451841863	-5.7186985	3.2480192000000003	720575941451841863	76637336120807497	133802, 172550, 4875	left	ventral_nerve_cord	ventral_nerve_cord_intrinsic	02A	NA	NA	IN02A021	NA	IN02A021	NA	NA	CNS_01
720575941459312966	-8.490929	0.7738312500000001	720575941459312966	76074592326318828	117629, 178874, 5065	right	ventral_nerve_cord	ventral_nerve_cord_intrinsic	06A	proprioception	NA	IN06A022	NA	IN06A022	NA	NA	CNS_01
720575941450269006	15.122735	13.388625	720575941450269006	77125656722491171	147534,46812,4876	left	central_brain	central_brain_intrinsic	MBp4	NA	NA	KCg-m	KCg-m	NA	NA	NA	CNS_11
720575941481201999	2.2180269	1.9932227999999999	720575941481201999	75014250397416485	86808,35713,3452	right	central_brain	central_brain_intrinsic	putative_primary	NA	NA	AVLP593	AVLP593	NA	NA	NA	CNS_05
720575941659066704	7.8608527	4.9938216	720575941659066704	75295519618417828	94915,28737,5008	right	central_brain	NA	NA	NA	NA	NA	auto:CB1837	NA	NA	NA	CNS_08
720575941659328848	-11.317156	8.057056000000001	720575941659328848	75513154133843158	100676, 224975, 4645	right	ventral_nerve_cord	ventral_nerve_cord_intrinsic	21A	NA	NA	IN21A072	NA	IN21A072	NA	NA	CNS_02
720575941642158418	-11.164325999999999	7.9359665	720575941642158418	76076310514251366	117252, 229712, 5702	left	ventral_nerve_cord	ventral_nerve_cord_intrinsic	03A	NA	NA	IN03A088	NA	IN03A088	NA	NA	CNS_02
720575941451186510	5.867541999999999	9.163086000000002	720575941451186510	78813543839216662	196704, 16384, 2368	left	optic_lobe	visual_projection	NA	NA	NA	MeTu1	MeTu1	NA	NA	NA	CNS_07
720575941553815891	4.5096245	-3.5560348	720575941553815891	73888694289383280	54000,46189,4245	right	optic_lobe	visual_projection	NA	NA	NA	LLPC2	LLPC2	NA	NA	NA	CNS_10
720575941503877463	6.0174183999999995	9.003743	720575941503877463	76351531750319248	125108,44761,4752	left	central_brain	visual_projection	NA	visual_ocellar	NA	OCG02c	OCG02c	NA	NA	NA	CNS_07
720575941450269021	13.972999000000002	0.75165886	720575941450269021	76491788000742855	131015, 28776, 3886	left	central_brain	central_brain_intrinsic	DM4_CX_d3	NA	NA	FC2C	FC2C	NA	NA	NA	CNS_13
720575941583307103	15.289895	-4.847455499999999	720575941583307103	75296138026693049	94626,48094,4795	right	central_brain	NA	NA	NA	NA	NA	auto:KCab	NA	NA	NA	CNS_12
720575941473599840	1.2380536	10.368978499999999	720575941473599840	77758287621759269	167748,25039,2719	left	central_brain	central_brain_intrinsic	VLPl&p2_lateral	NA	NA	CB3122	CB3122	NA	NA	NA	CNS_05
720575941612667238	-7.6387057	9.395554000000002	720575941612667238	76071705570957714	118556, 92500, 2850	left	neck_connective	ascending	05B	NA	NA	AN05B098	AN_GNG_FLA_3	AN05B098	AN_18	feeding	CNS_02
720575941565088103	4.950760000000001	0.5903639999999999	720575941565088103	74310700126501239	67229,40355,2548	right	optic_lobe	visual_projection	VPNd2	NA	NA	LC10a	LC10a	NA	NA	NA	CNS_10
720575941576753512	8.495440500000003	3.7072449	720575941576753512	75014525610669038	86532,43562,4661	right	central_brain	central_brain_intrinsic	LHp3	NA	NA	CB1326	CB1326	NA	NA	NA	CNS_08
720575941546606953	10.751297999999998	-0.28532565000000004	720575941546606953	74873444592004400	82587, 34736, 4895	right	central_brain	central_brain_intrinsic	SLPpm1	NA	NA	LHPD4a1	LHPD4a1	NA	NA	NA	CNS_12
720575941478580586	10.919688	9.346350999999999	720575941478580586	76280338103858777	123284, 19591, 3684	left	central_brain	central_brain_intrinsic	putative_primary	NA	NA	AL-MBDL1	AL-MBDL1	NA	NA	NA	CNS_11
720575941593923947	-3.0297253	19.826923	720575941593923947	77829549719259308	168560, 51409, 2761	left	optic_lobe	visual_projection	NA	NA	NA	LC12	LC12	NA	NA	NA	CNS_09
720575941557617011	-6.9769874000000005	10.740106999999998	720575941557617011	76708322870494837	136333, 192061, 3167	left	ventral_nerve_cord	ventral_nerve_cord_intrinsic	01B	NA	NA	IN01B092	NA	IN01B092	NA	NA	CNS_02
720575941644386680	10.231196999999998	5.886358700000001	720575941644386680	76069575065876069	117292,30127,2127	right	central_brain	central_brain_intrinsic	FLAa3	NA	NA	CB0960	CB0960	NA	NA	NA	CNS_08
720575941580685689	-6.929681	8.760167	720575941580685689	76353180480497881	125552, 92500, 2747	right	neck_connective	ascending	19B	NA	NA	AN19B042	NA	AN19B042	AN_12	walking steering	CNS_02
720575941451579770	5.648267700000001	9.985323	720575941451579770	75858469102357987	111868, 28771, 3320	left	central_brain	central_brain_intrinsic	AOTUv4_dorsal	NA	NA	CB2070	CB2070	NA	NA	NA	CNS_07
720575941495095678	9.321182	1.9576285999999996	720575941495095678	74662063616145035	77696, 25056, 5563	right	central_brain	central_brain_intrinsic	LHd2	NA	NA	CB2920	CB2920	NA	NA	NA	CNS_12
720575941480546690	-11.034489	7.1964	720575941480546690	76357785222827282	126590, 230210, 4848	right	ventral_nerve_cord	ventral_nerve_cord_intrinsic	14A	tactile	NA	IN14A013	NA	IN14A013	NA	NA	CNS_02
720575941551063431	-11.150105	3.9359437999999995	720575941551063431	75232366888738928	93856, 245648, 6683	left	ventral_nerve_cord	NA	NA	NA	NA	NA	NA	auto:EN00B027	NA	NA	CNS_03
720575941501649291	4.913260500000001	10.939437000000002	720575941501649291	77688674925675459	164282,47995,3112	left	optic_lobe	visual_centrifugal	VLPp&l1_posterior	NA	NA	LT38	LT38	NA	NA	NA	CNS_09
720575941588550028	-6.551209400000001	12.318297999999999	720575941588550028	76003055015013889	115412, 144143, 3613	right	ventral_nerve_cord	ventral_nerve_cord_intrinsic	08A	NA	NA	IN08A026	NA	IN08A026	NA	NA	CNS_02
720575941413044625	9.270899	7.3417883	720575941413044625	77195613284020476	151074,34746,5400	left	central_brain	central_brain_intrinsic	SLPpl1	NA	NA	CB3551	CB3551	NA	NA	NA	CNS_08
720575941564432786	-7.749838400000001	9.427337999999999	720575941564432786	75930968015370693	114461, 92500, 2680	right	neck_connective	descending	putative_primary	NA	NA	DNge079	DNge079	DNxl080	DN_26	walking	CNS_02
720575941562466706	2.7580206	-2.1359019999999997	720575941562466706	74803556078994817	81275, 47851, 1857	right	optic_lobe	visual_projection	VPNv2	NA	NA	LC16	LC16	NA	NA	NA	CNS_10
720575941430590857	3.5449164	12.910454000000001	720575941430590857	77477225229952499	158724, 37688, 3615	NA	central_brain	NA	NA	NA	NA	NA	auto:PLP156	NA	NA	NA	CNS_09
720575941456429471	-8.6337385	11.532142	720575941456429471	76849129280252242	140751, 193424, 4082	left	ventral_nerve_cord	ventral_nerve_cord_intrinsic	20A.22A	NA	NA	IN20A.22A068	NA	IN20A.22A068	NA	NA	CNS_02
720575941633245600	11.883882500000002	11.345257	720575941633245600	78180431836733382	180000, 23472, 4378	left	central_brain	NA	NA	NA	NA	NA	auto:LHAV4g1b	NA	NA	NA	CNS_11
720575941556830628	5.6703963	7.7937965	720575941556830628	77898819219854891	170832, 19280, 3636	left	central_brain	NA	NA	NA	NA	NA	auto:PLP053b	NA	NA	NA	CNS_07
720575941556568484	1.5145145999999998	6.677947	720575941556568484	76280200598029850	123760, 14336, 3539	left	central_brain	central_brain_intrinsic	WEDd2	NA	NA	CB1055	CB1055	NA	NA	NA	CNS_04
720575941557485988	9.631744	8.847747	720575941557485988	77265706882219160	151806,26120,4489	left	central_brain	central_brain_intrinsic	CREl1	NA	NA	SLP240_b	SLP240_b	NA	NA	NA	CNS_11
720575941561680296	3.3351018	13.206782	720575941561680296	77829000164524747	169900,36149,3450	left	optic_lobe	visual_projection	NA	NA	NA	LC15	LC15	NA	NA	NA	CNS_09
720575941450793385	2.3504633999999993	5.738093000000001	720575941450793385	76843768422465290	139488, 32816, 1112	left	central_brain	NA	NA	NA	NA	NA	auto:CB0757	NA	NA	NA	CNS_04
720575941430739375	5.6286936	3.8250953999999995	720575941430739375	75014387903803312	87406,39059,3825	right	central_brain	central_brain_intrinsic	SMPpd1	NA	NA	CB2720	CB2720	NA	NA	NA	CNS_07
720575941493522864	15.6398945	13.598302999999998	720575941493522864	77125587869207154	149249,43556,4525	left	central_brain	central_brain_intrinsic	MBp4	NA	NA	KCapbp-ap1	KCapbp-ap1	NA	NA	NA	CNS_11
720575941546344884	10.800064	10.011077999999998	720575941546344884	76420800781400833	128304, 10544, 3948	left	central_brain	central_brain_intrinsic	CREa1_dorsal	NA	NA	PAM08	PAM08	NA	NA	NA	CNS_11
720575941449875893	-8.006044000000001	9.828247999999999	720575941449875893	76001336692432439	116153, 92500, 2558	right	neck_connective	descending	putative_primary	NA	NA	DNbe002	DNbe002	DNxl106	DN_15	walking steering	CNS_02
720575941575705014	-7.521535999999999	8.225318999999999	720575941575705014	76708254956407819	136896, 190000, 6186	left	ventral_nerve_cord	NA	NA	NA	NA	NA	NA	NA	NA	NA	CNS_02
720575941518950839	1.2432983999999998	9.117062999999998	720575941518950839	77336624711311687	155203,41320,2010	left	central_brain	central_brain_intrinsic	WEDa1	NA	NA	SAD021_a	SAD021_a	NA	NA	NA	CNS_05
720575941484216762	5.448372400000001	10.062696000000003	720575941484216762	77829068950873638	169440,37463,3640	left	optic_lobe	visual_projection	AOTUv2	NA	NA	LT52	LT52	NA	NA	NA	CNS_07
720575941544116668	16.395640999999998	14.631166999999998	720575941544116668	77196162772047568	150951,49701,4605	left	central_brain	central_brain_intrinsic	MBp4	NA	NA	KCab	KCab	NA	NA	NA	CNS_11
720575941598249408	8.064321999999999	6.683516499999999	720575941598249408	77476469181933277	159312, 15552, 3226	left	central_brain	central_brain_intrinsic	EBa1	NA	NA	CB3077	CB3077	NA	NA	NA	CNS_08
720575941536252353	5.49731	6.8502149999999995	720575941536252353	76491788269121750	129683,30652,4890	left	central_brain	NA	NA	NA	NA	NA	auto:SMP080	NA	NA	NA	CNS_07
720575941645566408	8.946964	7.2532053	720575941645566408	77336419357827397	154759,36215,4951	left	central_brain	central_brain_intrinsic	VLPd&p1_posterior	NA	NA	CB3060	CB3060	NA	NA	NA	CNS_08
720575941529305547	13.960440000000002	0.7634235599999999	720575941529305547	76562088159639761	132787,27078,4396	left	central_brain	central_brain_intrinsic	EBa1	NA	NA	CB3890	CB3890	NA	NA	NA	CNS_13
720575941490901452	13.876760500000001	-3.2454433	720575941490901452	75296000520637113	95769,43936,4532	right	central_brain	central_brain_intrinsic	MBp2	NA	NA	KCg-m	KCg-m	NA	NA	NA	CNS_12
720575941594972630	9.965488000000002	1.0417037999999998	720575941594972630	74803075377823606	81880,33258,3074	right	central_brain	NA	NA	NA	NA	NA	NA	NA	NA	NA	CNS_12
720575941431919063	6.467584599999999	5.714561499999999	720575941431919063	75295244471910289	96017, 22259, 3917	right	central_brain	central_brain_intrinsic	AOTUv4_dorsal	NA	NA	SMP008	SMP008	NA	NA	NA	CNS_07
720575941519213016	-6.111955999999999	4.30823	720575941519213016	76778004755910748	137364, 171780, 4515	left	ventral_nerve_cord	ventral_nerve_cord_intrinsic	01A	NA	NA	IN01A020	NA	IN01A020	NA	NA	CNS_01
720575941594448342	2.6107225	0.27728963	720575941594448342	75295656654819784	95430,33080,3510	right	central_brain	NA	NA	NA	NA	NA	auto:PVLP004,PVLP005	NA	NA	NA	CNS_10
720575941436899807	-6.48201	12.385172	720575941436899807	76143929472751629	120312,147720,1890	right	ventral_nerve_cord	ventral_nerve_cord_intrinsic	13A	NA	NA	IN13A058	NA	auto:IN13A058	NA	NA	CNS_02
720575941479236064	7.7282286000000004	-6.282041	720575941479236064	75718419144270923	107744, 50816, 4593	right	central_brain	NA	NA	NA	NA	NA	auto:FC3	NA	NA	NA	CNS_13
720575941532713445	-3.000263	2.6285396000000003	720575941532713445	76773811860990725	137828,46429,647	left	central_brain	NA	NA	NA	NA	NA	auto:CB0717	NA	NA	NA	CNS_06
720575941537825256	15.145745	-5.0874662	720575941537825256	75084757117298913	89408, 39216, 5442	right	central_brain	central_brain_intrinsic	MBp4	NA	NA	KCab	KCab	NA	NA	NA	CNS_12
720575941608866281	-6.224142	3.6728359999999998	720575941608866281	76355929729534516	126128, 175602, 4422	left	ventral_nerve_cord	ventral_nerve_cord_intrinsic	00A	NA	NA	IN00A047	NA	IN00A047	NA	NA	CNS_01
720575941503746539	2.05062	-0.17146558000000003	720575941503746539	74239713242393234	65520, 20768, 3729	right	central_brain	central_brain_intrinsic	VLPl4_anterior	NA	NA	AVLP393,AVLP395	AVLP393,AVLP395	NA	NA	NA	CNS_10
720575941686985199	-11.855346000000003	2.873464	720575941686985199	75373104042015798	97847,244111,5571	left	ventral_nerve_cord	ventral_nerve_cord_intrinsic	02A	NA	NA	IN02A059	NA	auto:IN02A059	NA	NA	CNS_03
720575941568889332	-3.9542026999999997	10.414605	720575941568889332	76282811736237807	124106, 92500, 2615	left	neck_connective	ascending	17B	NA	NA	AN17B008	AN_GNG_AMMC_2	AN17B008	AN_23	proprioceptive	CNS_05
720575941515936249	-7.397901999999999	7.7983065	720575941515936249	76497492053211310	130110, 198756, 5303	left	ventral_nerve_cord	ventral_nerve_cord_intrinsic	TBD	NA	NA	INXXX038	NA	auto:INXXX038	NA	NA	CNS_02
720575941573739003	6.9114747	5.684979999999999	720575941573739003	75506488076503187	101385,25888,3747	right	central_brain	central_brain_intrinsic	CREl1	NA	NA	CRE066	CRE066	NA	NA	NA	CNS_08
720575941484347901	5.2372146	6.9973803	720575941484347901	76914756447326297	143040, 52384, 4211	left	central_brain	NA	NA	NA	NA	NA	auto:CB1876	NA	NA	NA	CNS_07
720575941590909438	6.524303999999999	5.710125	720575941590909438	75576788235030245	102692,24361,4125	right	central_brain	central_brain_intrinsic	CREa2_ventral	NA	NA	LAL034	LAL034	NA	NA	NA	CNS_07
720575941552374273	-9.067866	11.064946	720575941552374273	76848854737685033	140269, 184661, 5281	right	ventral_nerve_cord	ventral_nerve_cord_intrinsic	06B	NA	NA	IN06B029	NA	IN06B029	NA	NA	CNS_02
720575941526946306	2.157192	5.903664600000001	720575941526946306	76492475128738844	130787,49630,3753	left	central_brain	central_brain_intrinsic	PSp2	NA	NA	CB1222	CB1222	NA	NA	NA	CNS_04
720575941515936259	4.955942	4.7292323000000005	720575941515936259	74521119432302078	73328, 19504, 3444	right	central_brain	central_brain_intrinsic	SLPa&l1_anterior	NA	NA	CL075a	CL075a	NA	NA	NA	CNS_07
720575941514625539	-6.9277277	12.713922499999999	720575941514625539	77269829580747008	151809, 147567, 2582	left	ventral_nerve_cord	ventral_nerve_cord_intrinsic	04B	NA	NA	IN04B067	NA	auto:IN04B072	NA	NA	CNS_02
720575941391811076	-7.577604	9.010488500000001	720575941391811076	76566761084398375	131346, 167470, 4511	left	ventral_nerve_cord	ventral_nerve_cord_intrinsic	02A	NA	NA	IN02A041	NA	IN02A041	NA	NA	CNS_02
720575941565350407	7.919256000000001	4.9417844	720575941565350407	75084481971222888	89524,31842,4524	right	central_brain	NA	NA	NA	NA	NA	auto:CRE103a	NA	NA	NA	CNS_08
720575941573083656	-6.990377400000001	9.249255999999999	720575941573083656	76071705504345025	117838, 92500, 2791	left	neck_connective	ascending	08B	NA	NA	AN08B026	AN_multi_52	AN08B026	AN_12	walking steering	CNS_02
720575941574001161	1.5536385	1.8388274	720575941574001161	75225562587236537	92681,42296,2735	right	central_brain	central_brain_intrinsic	VLPa2	NA	NA	CB3544	CB3544	NA	NA	NA	CNS_05
720575941574656520	5.0120572999999995	3.8954217	720575941574656520	74802731981972260	80089,24278,3848	right	central_brain	central_brain_intrinsic	SLPa&l1_anterior	NA	NA	SLPa&l1_anterior__0	SLPa&l1_anterior__0	NA	NA	NA	CNS_07
720575941573607944	-2.7917879	-9.232087	720575941573607944	75788581796541638	109806,44368,4635	right	central_brain	central_brain_intrinsic	DM3_CX_p	NA	NA	PFNm,PFNp	PFNm,PFNp	NA	NA	NA	CNS_13
720575941463769613	8.998326999999998	4.4991083000000005	720575941463769613	75365751124429703	96580,25304,5634	right	central_brain	central_brain_intrinsic	SLPpm3	NA	NA	CB3043	CB3043	NA	NA	NA	CNS_08
720575941438603794	1.1742370000000002	5.337717	720575941438603794	74029637868751935	58193,52694,3882	right	optic_lobe	visual_projection	putative_primary	NA	NA	VSm	VSm	NA	NA	NA	CNS_04
720575941465080342	-6.4545717	12.341666	720575941465080342	75792017300728100	110140, 147100, 2876	right	ventral_nerve_cord	ventral_nerve_cord_intrinsic	13A	NA	NA	IN13A051	NA	auto:IN19A015	NA	NA	CNS_02
720575941543199261	10.959484000000003	4.2669086	720575941543199261	76843837208818284	140400,35813,1285	left	central_brain	NA	NA	NA	NA	NA	auto:CB0907	NA	NA	NA	CNS_06
720575941542281757	3.2372315000000005	14.734272999999996	720575941542281757	77829068749513425	168349,38516,2841	left	optic_lobe	visual_projection	VPNv1	NA	NA	LC17	LC17	NA	NA	NA	CNS_09
720575941433360928	-9.495994000000001	10.438296999999999	720575941433360928	75934335337315812	112815, 193077, 2975	right	ventral_nerve_cord	ventral_nerve_cord_intrinsic	01B	NA	NA	IN01B027	NA	IN01B027	NA	NA	CNS_02
720575941549883937	8.877825	-4.9082875	720575941549883937	76772988301065212	138157,21596,4729	left	central_brain	central_brain_intrinsic	CREa2_medial	NA	NA	PAM09	PAM09	NA	NA	NA	CNS_13
720575941595496997	9.24289	2.1339858	720575941595496997	74310150706192568	66944, 22736, 3812	right	central_brain	central_brain_intrinsic	NA	NA	NA	LHAV3a1_c	LHAV3a1_c	NA	NA	NA	CNS_12
720575941629706790	-12.541489	2.8650249999999997	720575941629706790	75373310066241941	96923,251803,5073	right	ventral_nerve_cord	ventral_nerve_cord_intrinsic	TBD	NA	NA	INXXX240	NA	INXXX240	NA	NA	CNS_03
720575941593137704	4.8883114	5.659034299999999	720575941593137704	75295519014617608	96043,29912,2765	right	central_brain	central_brain_intrinsic	LALa1_anterior	NA	NA	CB2430	CB2430	NA	NA	NA	CNS_07
720575941591302696	5.0765305	2.7847070000000005	720575941591302696	74803556347770694	81887,47853,3027	right	optic_lobe	visual_projection	VPNp&v1_ventral	NA	NA	LC37	LC37	NA	NA	NA	CNS_07
720575941474648618	-6.890176299999999	7.7003202	720575941474648618	76145029454237354	119812, 180826, 3718	right	ventral_nerve_cord	ventral_nerve_cord_intrinsic	08B	proprioception	NA	IN08B017	NA	IN08B017	NA	NA	CNS_02
720575941732729387	4.212238	6.321102	720575941732729387	76421900427663229	127906,44988,4594	left	central_brain	central_brain_intrinsic	DM1_dorsal	NA	NA	CB1298	CB1298	NA	NA	NA	CNS_07
720575941438603820	5.2246237	3.821989	720575941438603820	75506763222687416	100510,32923,4714	right	central_brain	central_brain_intrinsic	SMPp&v1_posterior	NA	NA	CB0976	CB0976	NA	NA	NA	CNS_07
720575941408850479	9.212054	2.2265046	720575941408850479	74944088146965352	85038,41647,4642	right	central_brain	central_brain_intrinsic	LHp2	NA	NA	CB3293	CB3293	NA	NA	NA	CNS_12
720575941590254135	6.2196856	7.7087555	720575941590254135	77336556729898831	155607,39793,4771	left	central_brain	NA	NA	NA	NA	NA	auto:SLP382	NA	NA	NA	CNS_08
720575941587239479	-9.043739	10.969661	720575941587239479	77200423513171675	150085, 177063, 4927	left	ventral_nerve_cord	ventral_nerve_cord_intrinsic	09A	NA	NA	IN09A066	NA	auto:IN09A079	NA	NA	CNS_02
720575941437948479	-10.693407	8.808052	720575941437948479	76146335460127630	120738, 220852, 5103	right	ventral_nerve_cord	ventral_nerve_cord_intrinsic	12B	NA	NA	IN12B039	NA	IN12B039	NA	NA	CNS_02
720575941450007111	-3.0249732000000003	10.998674	720575941450007111	76216154314029056	122704, 202812, 4492	left	ventral_nerve_cord	ventral_nerve_cord_intrinsic	00A	NA	NA	IN00A020	NA	IN00A020	NA	NA	CNS_05
720575941496406601	4.788844	1.8350042999999998	720575941496406601	75436050680344462	99284,24318,4094	right	central_brain	NA	NA	NA	NA	NA	auto:CB1294	NA	NA	NA	CNS_10
720575941498634825	15.367545000000002	-4.232316	720575941498634825	75225769215267135	94196,47709,4467	right	central_brain	NA	NA	NA	NA	NA	auto:KCg-m	NA	NA	NA	CNS_12
720575941513839180	7.595747	5.339461000000001	720575941513839180	75295244538840386	96076, 22058, 4116	right	central_brain	central_brain_intrinsic	AOTUv4_dorsal	NA	NA	SIP003_a	SIP003_a	NA	NA	NA	CNS_08
720575941526291021	1.9800417	1.9555634999999998	720575941526291021	74802869152907804	81825,27252,2986	right	central_brain	central_brain_intrinsic	VLPl&p2_lateral	NA	NA	AVLP121	AVLP121	NA	NA	NA	CNS_05
720575941450924622	11.241532999999999	10.633903499999999	720575941450924622	76914000399104725	141578, 29547, 3780	left	central_brain	central_brain_intrinsic	ALv1	NA	NA	M_vPNml84	M_vPNml84	NA	NA	NA	CNS_11
720575941658018384	-6.8934083	12.644239999999998	720575941658018384	76425198291301683	128554, 142053, 2011	right	ventral_nerve_cord	ventral_nerve_cord_intrinsic	10B	NA	NA	IN10B014	NA	IN10B014	NA	NA	CNS_02
720575941464162902	-9.043720999999998	10.980082500000002	720575941464162902	76989660609842062	145378, 187240, 3942	left	ventral_nerve_cord	ventral_nerve_cord_intrinsic	13A	NA	NA	IN13A052	NA	auto:IN16B075	NA	NA	CNS_02
720575941578719833	4.7500377	5.556757	720575941578719833	74521875078156036	72124, 41880, 2427	right	optic_lobe	visual_projection	SLPa&l1_lateral	NA	NA	LC33	LC33	NA	NA	NA	CNS_07
720575941441618523	-5.3328476	9.579169	720575941441618523	76216085594829997	121332, 202040, 4599	left	ventral_nerve_cord	ventral_nerve_cord_intrinsic	00A	NA	NA	IN00A058	NA	IN00A058	NA	NA	CNS_05
720575941542675036	9.168061999999999	-5.053382	720575941542675036	76421694201995368	127160, 38440, 4300	left	central_brain	central_brain_intrinsic	DM2_CX_p	NA	NA	hDeltaM	hDeltaM	NA	NA	NA	CNS_13
720575941449089629	5.297654	7.212915399999999	720575941449089629	76914619008443800	142706,48397,4225	left	central_brain	NA	NA	NA	NA	NA	auto:CB1624	NA	NA	NA	CNS_07
720575941432050273	5.498347300000001	5.706206300000001	720575941432050273	75436119533516984	99188,24688,4469	right	central_brain	NA	NA	NA	NA	NA	auto:SMP016	NA	NA	NA	CNS_07
720575941565219426	8.617949	5.8824024	720575941565219426	76562225800171906	132260,32125,5255	left	central_brain	NA	NA	NA	NA	NA	auto:SMP408_d	NA	NA	NA	CNS_08
720575941643469413	-11.27518	8.022682000000001	720575941643469413	75864722775423520	111508, 215796, 4020	left	ventral_nerve_cord	ventral_nerve_cord_intrinsic	14A	NA	NA	IN14A076	NA	IN14A076	NA	NA	CNS_02
720575941642682981	15.035652	13.028564	720575941642682981	76984919234305704	144532,46960,4938	left	central_brain	central_brain_intrinsic	MBp2	NA	NA	KCg-m	KCg-m	NA	NA	NA	CNS_11
720575941626298988	2.8844568999999995	12.775427	720575941626298988	77547525187873840	160709,36792,3467	left	central_brain	NA	NA	NA	NA	NA	auto:CB0732	NA	NA	NA	CNS_09
720575941626167916	9.713299999999998	9.16672	720575941626167916	77406925272484743	156503,40646,3915	left	central_brain	NA	NA	NA	NA	NA	auto:CB2185	NA	NA	NA	CNS_11
720575941623284332	-12.53205	2.7776115000000003	720575941623284332	75654579085351465	104510, 245518, 5651	left	ventral_nerve_cord	ventral_nerve_cord_intrinsic	TBD	NA	NA	INXXX334	NA	auto:INXXX454	NA	NA	CNS_03
720575941594055281	1.2430614999999998	-3.608829	720575941594055281	74662681487111767	76489,43468,3115	right	optic_lobe	visual_projection	VPNv1	NA	NA	LC17	LC17	NA	NA	NA	CNS_10
720575941686723190	15.866492000000003	-2.9832315000000005	720575941686723190	75296138160480103	95341,47256,5143	right	central_brain	central_brain_intrinsic	MBp3	NA	NA	KCg-m	KCg-m	NA	NA	NA	CNS_12
720575941468357239	-6.0010460000000005	12.322641	720575941468357239	75933029600160729	113260, 153620, 2718	right	ventral_nerve_cord	ventral_nerve_cord_intrinsic	21A	NA	NA	IN21A078	NA	auto:IN21A060	NA	NA	CNS_02
720575941581079161	2.80218	5.529564	720575941581079161	75225699959200582	93468,46766,2525	right	central_brain	central_brain_intrinsic	DM5_ventral	NA	NA	CB2037	CB2037	NA	NA	NA	CNS_04
720575941581865593	13.999809	0.8124221599999999	720575941581865593	76702825581214492	136415,27203,4257	left	central_brain	NA	NA	NA	NA	NA	auto:CB3890	NA	NA	NA	CNS_13
720575941496799867	4.935934	0.5884576399999999	720575941496799867	74521737974547260	71697,37704,3623	right	optic_lobe	visual_projection	VPNd2	NA	NA	LC10c	LC10c	NA	NA	NA	CNS_10
720575941538349693	14.262374999999999	-4.020919999999999	720575941538349693	75435913241063958	99134,20191,4022	right	central_brain	central_brain_intrinsic	MBp1	NA	NA	KCapbp-ap2	KCapbp-ap2	NA	NA	NA	CNS_12
720575941539398269	15.190069999999999	-4.120372	720575941539398269	75577613070298201	103500,47138,4961	right	central_brain	NA	NA	NA	NA	NA	auto:KCab	NA	NA	NA	CNS_12
720575941540053629	9.4402075	8.483992	720575941540053629	77547388084079563	159807,31873,4624	left	central_brain	NA	NA	NA	NA	NA	auto:CB2421	NA	NA	NA	CNS_08
720575941585273478	4.3637824	0.10836852000000001	720575941585273478	74733256121245389	79114,50525,2083	right	optic_lobe	visual_projection	VPNp1_lateral	NA	NA	LCe07	LCe07	NA	NA	NA	CNS_10
720575941551063687	-9.762927999999999	4.796242700000001	720575941551063687	75583660652645447	103436, 227585, 5977	right	ventral_nerve_cord	ventral_nerve_cord_intrinsic	02A	NA	NA	IN02A064	NA	IN02A064	NA	NA	CNS_03
720575941547786888	15.062946000000002	13.536477999999999	720575941547786888	77125794027659624	148689,50055,4526	left	central_brain	central_brain_intrinsic	MBp3	NA	NA	KCg-m	KCg-m	NA	NA	NA	CNS_11
720575941623284362	-7.728755499999999	1.4644032999999999	720575941623284362	76144961070453441	119130, 178804, 5043	right	ventral_nerve_cord	ventral_nerve_cord_intrinsic	06A	NA	NA	IN06A065	NA	auto:IN06A122	NA	NA	CNS_01
720575941413700241	0.43251157000000007	6.106580999999999	720575941413700241	76844181008145977	140578,46676,2261	left	central_brain	central_brain_intrinsic	WEDd1	NA	NA	SAD007	SAD007	NA	NA	NA	CNS_04
720575941514101395	-11.544620499999999	8.047286999999999	720575941514101395	75724122726037182	106934, 220745, 3856	left	ventral_nerve_cord	ventral_nerve_cord_intrinsic	14A	NA	NA	IN14A082	NA	IN14A082	NA	NA	CNS_02
720575941539398293	3.1640341000000003	2.4099785999999996	720575941539398293	75014250799954145	86717,34867,4947	right	central_brain	NA	NA	NA	NA	NA	NA	NA	NA	NA	CNS_08
720575941551981210	2.7624998	9.98592	720575941551981210	76421968744093780	127689,45746,2917	left	central_brain	central_brain_intrinsic	PSa1	NA	NA	VES022	VES022	NA	NA	NA	CNS_09
720575941626036891	1.9561098	6.2178197	720575941626036891	75436737338187530	99801,43638,2045	right	central_brain	central_brain_intrinsic	WEDd1	NA	NA	SAD008	SAD008	NA	NA	NA	CNS_04
720575941625905819	10.417516000000001	5.2210956	720575941625905819	76351050243997358	125655,29627,2883	left	central_brain	NA	NA	NA	NA	NA	auto:CB1071	NA	NA	NA	CNS_08
720575941572035229	-7.973167000000001	1.6171181000000001	720575941572035229	75934129849645842	112955, 188244, 5409	left	ventral_nerve_cord	ventral_nerve_cord_intrinsic	02A	NA	NA	IN02A066	NA	IN02A066	NA	NA	CNS_01
720575941572690590	2.7168013999999996	12.173302999999999	720575941572690590	77266050143847645	152990,36399,3132	left	central_brain	central_brain_intrinsic	VLPa2	NA	NA	CB1765	CB1765	NA	NA	NA	CNS_09
720575941570855582	5.6886578	7.500914999999999	720575941570855582	76914412917405352	142957,42168,4590	left	central_brain	NA	NA	NA	NA	NA	auto:SMP312	NA	NA	NA	CNS_07
720575941633245856	9.419442000000002	5.5378923	720575941633245856	75647500845339232	104980, 33570, 5247	right	central_brain	central_brain_intrinsic	SMPpd1	NA	NA	SMP346	SMP346	NA	NA	NA	CNS_08
720575941644518049	4.615856999999999	0.21809940000000005	720575941644518049	74521943730559295	72704,44435,2171	right	optic_lobe	visual_projection	VPNd2	NA	NA	LC10d	auto:LC10a	NA	NA	NA	CNS_10
720575941572035230	6.035472400000001	4.0478415	720575941572035230	74662681822787023	75888, 44928, 4428	right	central_brain	NA	NA	NA	NA	NA	NA	NA	NA	NA	CNS_07
720575941505974949	16.359650000000002	14.383999000000001	720575941505974949	77055425283084875	147109,50265,4372	left	central_brain	central_brain_intrinsic	MBp2	NA	NA	KCab	KCab	NA	NA	NA	CNS_11
720575941670601383	-2.9878489999999998	-9.439098	720575941670601383	75788650516345244	109306, 46160, 4753	right	central_brain	central_brain_intrinsic	DM3_CX_v	NA	NA	PFNm,PFNp	PFNm,PFNp	NA	NA	NA	CNS_13
720575941411603115	9.764522999999999	9.123962999999998	720575941411603115	77828862993984139	169099,31468,4464	left	central_brain	central_brain_intrinsic	LHa2	NA	NA	CB2045	CB2045	NA	NA	NA	CNS_11
720575941518951084	1.9076472999999998	1.6472607	720575941518951084	74662337554601580	76804,33899,1984	right	central_brain	central_brain_intrinsic	VLPl1_or_VLPl5	NA	NA	(AVLP346,AVLP348)b	(AVLP346,AVLP348)b	NA	NA	NA	CNS_05
720575941431263919	10.118284999999998	0.6446460500000001	720575941431263919	74521806895302988	73361,40467,4379	right	central_brain	central_brain_intrinsic	LHa3	NA	NA	CB2911	CB2911	NA	NA	NA	CNS_12
720575941518951091	-5.323555999999999	3.2723459999999998	720575941518951091	76001336760188835	116355, 92500, 2791	left	neck_connective	descending	LB7	NA	NA	DNg36_a	DNg36_a	DNg36	DN_09	flight steering 2	CNS_01
720575941446992565	-6.1233249999999995	2.861157	720575941446992565	76637335986737908	134697, 173693, 4410	left	ventral_nerve_cord	ventral_nerve_cord_intrinsic	08B	NA	NA	IN08B104	NA	auto:IN18B043	NA	NA	CNS_01
720575941450007221	7.423497	5.969898000000001	720575941450007221	76421007074305416	127289,18382,4539	right	central_brain	central_brain_intrinsic	SMPad3	NA	NA	CB1062	CB1062	NA	NA	NA	CNS_08
720575941480809146	-6.602311599999999	12.357884000000002	720575941480809146	75933098588146747	113891, 156068, 3775	right	ventral_nerve_cord	ventral_nerve_cord_intrinsic	04B	NA	NA	IN04B081	NA	auto:IN08A030	NA	NA	CNS_02
720575941483692730	1.6899159000000001	10.081923999999999	720575941483692730	77687781505893282	165752,22460,3038	NA	central_brain	NA	NA	NA	NA	NA	NA	NA	NA	NA	CNS_05
720575941441356479	14.734011999999998	-4.564477999999999	720575941441356479	75436875447496028	98346,47768,4373	right	central_brain	central_brain_intrinsic	MBp2	NA	NA	KCg-m	KCg-m	NA	NA	NA	CNS_12
720575941536121537	9.121687999999999	3.5483556	720575941536121537	75014044641880063	87206,29382,5074	right	central_brain	central_brain_intrinsic	SLPpl1	NA	NA	CB2298	CB2298	NA	NA	NA	CNS_08
720575941480415939	-8.659835000000001	0.20100747000000002	720575941480415939	75794904055772263	109313, 232810, 4988	left	ventral_nerve_cord	ventral_nerve_cord_intrinsic	06A	NA	NA	IN06A094	NA	auto:IN06A126	NA	NA	CNS_01
720575941632983749	7.970993000000001	6.633352	720575941632983749	77898956726582731	170640, 23520, 4093	left	central_brain	central_brain_intrinsic	SIPa1_ventral	NA	NA	CB2230	CB2230	NA	NA	NA	CNS_08
720575941489197769	8.742351999999999	3.2213657	720575941489197769	74521257340795119	72960, 23184, 5153	right	central_brain	NA	NA	NA	NA	NA	auto:CB1318	NA	NA	NA	CNS_08
720575941626299082	5.624541299999999	13.478914	720575941626299082	78181462360688759	179008, 54496, 3424	left	optic_lobe	visual_projection	NA	NA	NA	LPC1	LPC1	NA	NA	NA	CNS_09
720575941538742989	3.0206587	-3.5265515	720575941538742989	74240812552793699	63715,54286,3028	right	optic_lobe	visual_projection	NA	NA	NA	LLPC1	LLPC1	NA	NA	NA	CNS_10
720575941488542414	-6.2867975000000005	12.278094	720575941488542414	76003467131124757	115732, 156927, 3046	right	ventral_nerve_cord	ventral_nerve_cord_intrinsic	04B	NA	NA	IN04B102	NA	IN04B102	NA	NA	CNS_02
720575941440438991	6.324537799999998	1.7661421000000002	720575941440438991	73747543813402483	50311,32954,1789	right	optic_lobe	visual_projection	NA	NA	NA	MeTu3b	MeTu3b	NA	NA	NA	CNS_07
720575941593793238	-10.56587	8.758378999999998	720575941593793238	76145991862623484	120091, 210905, 5059	left	ventral_nerve_cord	ventral_nerve_cord_intrinsic	23B	tactile	NA	IN23B084	NA	IN23B084	NA	NA	CNS_02
720575941701141210	2.1795266	-2.869877	720575941701141210	74592518700118146	74243,51195,2369	right	optic_lobe	visual_projection	NA	NA	NA	LC4	LC4	NA	NA	NA	CNS_10
720575941479236320	3.7412674	7.0913672000000005	720575941479236320	76140905815459316	119611, 59177, 1793	right	central_brain	central_brain_intrinsic	NA	NA	NA	NA	NA	NA	NA	NA	CNS_07
720575941631017698	-8.488169	-0.42534950000000005	720575941631017698	76356617125785079	125799, 195481, 5264	left	ventral_nerve_cord	ventral_nerve_cord_intrinsic	07B	NA	NA	IN07B075	NA	IN07B075	NA	NA	CNS_01
720575941556437732	-7.242533	8.537034	720575941556437732	76142074248164006	118910, 92500, 2661	right	neck_connective	ascending	17A	NA	NA	AN17A018	AN_GNG_SAD_1	AN17A018	AN_20	tactile	CNS_02
720575941490639591	-6.1006610000000006	12.43446	720575941490639591	75862591935394646	111699,152907,2040	right	ventral_nerve_cord	ventral_nerve_cord_intrinsic	04B	NA	NA	IN04B072	NA	IN04B072	NA	NA	CNS_02
720575941537563368	8.194505	6.713903999999999	720575941537563368	77125175619570648	148074, 31695, 4809	left	central_brain	central_brain_intrinsic	VLPd&p1_posterior	NA	NA	CB3328	CB3328	NA	NA	NA	CNS_08
720575941535990504	1.1025642999999998	8.057304	720575941535990504	76492268567459612	130710,43673,2155	left	central_brain	NA	NA	NA	NA	NA	auto:CB0758	NA	NA	NA	CNS_05
720575941534024426	-7.438560000000001	1.9338254999999998	720575941534024426	76146129099786499	120320, 213200, 4195	right	ventral_nerve_cord	ventral_nerve_cord_intrinsic	02A	NA	NA	IN02A062	NA	auto:IN02A062	NA	NA	CNS_01
720575941535073002	-11.744987999999998	8.227839999999999	720575941535073002	75513222652148357	102305, 226146, 3935	right	ventral_nerve_cord	ventral_nerve_cord_intrinsic	16B	NA	NA	IN16B119	NA	auto:IN16B119	NA	NA	CNS_02
720575941610308329	-2.97831	-9.440259999999999	720575941610308329	76069850883509566	117328, 37200, 5775	right	central_brain	central_brain_intrinsic	DM1_CX_v	NA	NA	PFNm,PFNp	PFNm,PFNp	NA	NA	NA	CNS_13
720575941456823021	1.6318296999999997	1.7655630999999998	720575941456823021	75154712806873745	90382,28147,2798	right	central_brain	central_brain_intrinsic	VLPl2_medial	NA	NA	AVLP194	AVLP194	NA	NA	NA	CNS_05
720575941489459943	2.7764819	-2.1208683999999995	720575941489459943	74803693517814310	81904, 51456, 1828	right	optic_lobe	visual_projection	VPNv2	NA	NA	LC16	LC16	NA	NA	NA	CNS_10
720575941567054580	-8.808178999999999	10.527169999999998	720575941567054580	76637954462509607	133374, 191804, 4588	left	ventral_nerve_cord	ventral_nerve_cord_intrinsic	04B	NA	NA	IN04B108	NA	IN04B108	NA	NA	CNS_02
720575941579768565	-7.775331	-0.32588917000000006	720575941579768565	76708186102742899	135733, 186513, 5697	left	ventral_nerve_cord	ventral_nerve_cord_intrinsic	19B	NA	NA	IN19B069	NA	IN19B069	NA	NA	CNS_01
720575941522490103	9.2245455	8.063908	720575941522490103	77265981961581065	152209,34397,5313	left	central_brain	central_brain_intrinsic	SLPpl1	NA	NA	CB1610	CB1610	NA	NA	NA	CNS_08
720575941515936505	-7.6002464000000005	8.315061	720575941515936505	76074798283460056	116886, 184443, 4309	right	ventral_nerve_cord	ventral_nerve_cord_intrinsic	12A	NA	NA	IN12A001	NA	IN12A001	NA	NA	CNS_02
720575941624595196	3.7983370000000005	13.15042	720575941624595196	77618374565526556	161898,49882,1861	left	optic_lobe	visual_projection	VPNv2	NA	NA	LC16	LC16	NA	NA	NA	CNS_09
720575941483692797	-9.021777999999998	6.012969	720575941483692797	75653685665183281	104571,218319,5447	right	ventral_nerve_cord	NA	NA	NA	NA	NA	NA	auto:IN05B093	NA	NA	CNS_03
720575941591040766	8.520262999999998	3.0166017999999997	720575941591040766	74732913060718371	78360,40876,4122	right	central_brain	central_brain_intrinsic	SLPav1_medial	NA	NA	LHAV3e2	LHAV3e2	NA	NA	NA	CNS_08
720575941526946562	-6.8194933	8.622240999999999	720575941526946562	75647363003825026	104528, 29524, 3762	right	neck_connective	descending	WEDd1	NA	NA	DNa11	DNa11	DNa11	DN_12	walking steering	CNS_02
720575941513184003	-12.380467000000001	2.8375013	720575941513184003	75513841463312382	100930,244313,5338	right	ventral_nerve_cord	ventral_nerve_cord_intrinsic	NA	NA	NA	NA	NA	auto:MNad66	NA	NA	CNS_03
720575941542806277	-8.907335	7.1625689999999995	720575941542806277	76005391745764784	115848,214197,4676	right	ventral_nerve_cord	ventral_nerve_cord_intrinsic	23B	NA	NA	IN23B055	NA	auto:IN23B055	NA	NA	CNS_02
720575941485789958	1.0014425999999998	6.9578023	720575941485789958	75436874776245736	99353,48083,1792	right	central_brain	central_brain_intrinsic	MD3	NA	NA	CB0980	CB0980	NA	NA	NA	CNS_04
720575941574001417	-6.48556	12.131472999999998	720575941574001417	77199942745326978	150160, 162256, 5924	left	ventral_nerve_cord	ventral_nerve_cord_intrinsic	23B	tactile	NA	IN23B050	NA	IN23B050	NA	NA	CNS_02
720575941535335178	1.7323936999999998	1.7148361999999997	720575941535335178	74803006524873549	80256,31216,2781	right	central_brain	central_brain_intrinsic	VLPl&p2_lateral	NA	NA	AVLP136	AVLP136	NA	NA	NA	CNS_05
720575941534941962	-9.119352	7.345625	720575941534941962	75795247586388964	110416, 243632, 4844	left	ventral_nerve_cord	ventral_nerve_cord_intrinsic	06A	NA	NA	IN06A043	NA	IN06A043	NA	NA	CNS_02
720575941462721293	14.650143	13.620261999999999	720575941462721293	77125794161877441	147714,50234,5022	left	central_brain	NA	NA	NA	NA	NA	auto:MBON22	NA	NA	NA	CNS_11
720575941510562576	1.8077389999999998	5.292736	720575941510562576	75577406374917130	104435, 42239, 2886	right	central_brain	central_brain_intrinsic	putative_primary	NA	NA	PS046	PS046	NA	NA	NA	CNS_04
720575941653824273	5.072444	4.516291000000001	720575941653824273	75788650448936059	108821,47044,4373	right	central_brain	NA	NA	NA	NA	NA	auto:CB1853	NA	NA	NA	CNS_07
720575941614371603	3.1386449999999995	6.0846906	720575941614371603	77758562298540774	166912, 32992, 2022	left	central_brain	NA	NA	NA	NA	NA	auto:CB1705	NA	NA	NA	CNS_07
720575941447779092	-6.033662300000001	1.0258241999999995	720575941447779092	76285973369530650	123745,187586,4769	right	ventral_nerve_cord	NA	NA	NA	NA	NA	NA	auto:IN18B026	NA	NA	CNS_01
720575941651202837	3.3958439999999994	6.1110739999999995	720575941651202837	76773812532101307	138941,45681,3180	left	central_brain	central_brain_intrinsic	PSp1	NA	NA	CB2953	CB2953	NA	NA	NA	CNS_04
720575941467702038	9.926027999999999	5.538708700000001	720575941467702038	75788719302824213	108640, 47824, 5084	right	central_brain	NA	NA	NA	NA	NA	auto:SMP517,SMP518,SMP519	NA	NA	NA	CNS_08
720575941552505627	3.8036655999999995	13.174290999999998	720575941552505627	78040243567428968	174910,39703,2368	left	optic_lobe	visual_projection	NA	NA	NA	LC25	LC25	NA	NA	NA	CNS_09
720575941414617884	8.966721	5.36196	720575941414617884	75928906297104791	114668,30909,2128	right	central_brain	NA	NA	NA	NA	NA	auto:CB0575	NA	NA	NA	CNS_08
720575941436244768	10.999726	4.1722507	720575941436244768	75999480864578054	115771,37029,1003	right	central_brain	NA	NA	NA	NA	NA	auto:CB1295	NA	NA	NA	CNS_06
720575941549622049	5.300553999999999	6.460667600000001	720575941549622049	76421763256609260	127264, 39184, 5425	left	central_brain	NA	NA	NA	NA	NA	auto:CB1072	NA	NA	NA	CNS_07
720575941434409760	4.6282425	0.30225688	720575941434409760	74451231791714348	71648, 33712, 3741	right	optic_lobe	visual_projection	VPNd2	NA	NA	LC10b	LC10b	NA	NA	NA	CNS_10
720575941600740137	4.8307753	0.47155973	720575941600740137	74802663329609748	81353, 20514, 4116	right	optic_lobe	visual_projection	VPNd2	NA	NA	LC10d	LC10d	NA	NA	NA	CNS_10
720575941472158506	-7.120585399999999	12.850487000000003	720575941472158506	77339854862054406	154536, 137902, 3218	left	ventral_nerve_cord	ventral_nerve_cord_intrinsic	13A	NA	NA	IN13A035	NA	IN13A035	NA	NA	CNS_02
720575941474779946	1.9286101	6.533515499999999	720575941474779946	76843906196933873	140319,38168,2373	left	central_brain	NA	NA	NA	NA	NA	auto:CB2710	NA	NA	NA	CNS_04
720575941438735148	10.186331	5.897838999999999	720575941438735148	75928563505353681	114330,20585,5316	right	central_brain	NA	NA	NA	NA	NA	auto:SMP103	NA	NA	NA	CNS_08
720575941565350702	-6.0345416	2.0067508	720575941565350702	76355929930936878	126638,174150,5233	left	ventral_nerve_cord	ventral_nerve_cord_intrinsic	12A	NA	NA	vMS12	NA	vMS12	NA	NA	CNS_01
720575941353276208	5.8525032999999995	8.944809999999999	720575941353276208	77969737250197151	172240, 35184, 1909	left	optic_lobe	visual_projection	NA	NA	NA	MTe51	MTe51	NA	NA	NA	CNS_07
720575941503746866	1.1656429000000001	8.75064	720575941503746866	75084756043906514	88769,39965,1499	right	central_brain	central_brain_intrinsic	WEDa1	NA	NA	CB1948	CB1948	NA	NA	NA	CNS_05
720575941476746036	5.404491	10.078910999999998	720575941476746036	77969668933586938	172962,34609,3529	left	optic_lobe	visual_projection	VPNd2	NA	NA	LC10d	LC10d	NA	NA	NA	CNS_07
720575941662475064	2.5866113	6.177069	720575941662475064	76703375001057467	136832,43744,2826	left	central_brain	NA	NA	NA	NA	NA	auto:LAL132a	NA	NA	NA	CNS_04
720575941723161402	-7.6193027	9.314471	720575941723161402	76144754911884658	119514, 173708, 4975	left	ventral_nerve_cord	ventral_nerve_cord_intrinsic	18B	NA	NA	IN18B008	NA	IN18B008	NA	NA	CNS_02
720575941549753150	-8.355100000000002	0.9006484000000001	720575941549753150	76004704685554088	116530,193983,5302	right	ventral_nerve_cord	ventral_nerve_cord_intrinsic	06A	proprioception	NA	IN06A137	NA	auto:IN06A094	NA	NA	CNS_01
720575941439652671	7.437235	5.600116999999999	720575941439652671	76421281951811792	128683,26036,4393	left	central_brain	central_brain_intrinsic	no_lineage	NA	NA	CRE009	CRE009	NA	NA	NA	CNS_08
720575941471896384	-9.918150999999998	4.568918999999999	720575941471896384	75724466659525191	106640, 231392, 5331	right	ventral_nerve_cord	ventral_nerve_cord_intrinsic	02A	NA	NA	IN02A064	NA	IN02A064	NA	NA	CNS_03
720575941589205828	3.6291518000000003	6.2894844999999995	720575941589205828	76984849844152116	143645,43798,2522	left	central_brain	NA	NA	NA	NA	NA	auto:CB0086	NA	NA	NA	CNS_04
720575941459313478	-6.4530163	12.341959	720575941459313478	75862454563023731	112569, 148831, 2097	right	ventral_nerve_cord	ventral_nerve_cord_intrinsic	04B	NA	NA	IN04B031	NA	IN04B031	NA	NA	CNS_02
720575941658936144	-6.815884999999999	8.445525	720575941658936144	76142074248150298	119506, 92500, 2656	right	neck_connective	descending	SMPpv2_ventral	NA	NA	DNp69	DNp69	DNp69	NA	NA	CNS_02
720575941579899729	10.231222999999996	0.4863765200000001	720575941579899729	74873513110401337	82953, 35512, 4222	right	central_brain	central_brain_intrinsic	primary	NA	NA	LHCENT8	LHCENT8	NA	NA	NA	CNS_12
720575941642158930	-5.2778163	9.641991999999998	720575941642158930	76496804656869952	129217, 179085, 4431	left	ventral_nerve_cord	ventral_nerve_cord_intrinsic	11A	NA	NA	IN11A032	NA	IN11A032	NA	NA	CNS_05
720575941658542928	-6.1054487	9.145907999999999	720575941658542928	76636923334845598	134007,160888,3318	right	neck_connective	ascending	05B	NA	NA	AN05B078	AN_GNG_AVLP_2	AN05B078	AN_21	proprioceptive	CNS_02
720575941427987284	3.8136129999999997	13.143760999999998	720575941427987284	77829343493993114	169644,46997,2557	left	optic_lobe	visual_projection	VPNv2	NA	NA	LC16	LC16	NA	NA	NA	CNS_09
720575941427594068	5.5355620000000005	6.123352	720575941427594068	75577269338885369	103970,37329,4521	right	central_brain	central_brain_intrinsic	CLp1	NA	NA	CB1731	CB1731	NA	NA	NA	CNS_07
720575941577540441	-10.335372999999999	7.5009074	720575941577540441	75935572891916615	113958,229423,5291	left	ventral_nerve_cord	ventral_nerve_cord_intrinsic	03A	NA	NA	IN03A050	NA	auto:IN03A050	NA	NA	CNS_02
720575941449483101	8.153874	5.704781	720575941449483101	75858331998930606	112387,24842,4599	left	central_brain	NA	NA	NA	NA	NA	auto:CB1871	NA	NA	NA	CNS_08
720575941430739809	10.168531	9.503905	720575941430739809	77758425530587336	166765, 29205, 4557	NA	central_brain	central_brain_intrinsic	LHl2_dorsal	NA	NA	LHAD1b2_a,LHAD1b2_c	LHAD1b2_a,LHAD1b2_c	NA	NA	NA	CNS_11
720575941515805539	10.747676999999998	10.352040000000002	720575941515805539	77899231671089008	170392, 32197, 4229	left	central_brain	central_brain_intrinsic	LHl4_dorsal	NA	NA	LHAV4b2	LHAV4b2	NA	NA	NA	CNS_11
720575941514756963	15.898881	14.278734	720575941514756963	77125656723084742	147909,46948,5098	left	central_brain	NA	NA	NA	NA	NA	NA	NA	NA	NA	CNS_11
720575941611488102	1.0104977	6.6664129999999995	720575941611488102	75225768678411809	93174,48705,2431	right	central_brain	central_brain_intrinsic	DM4_ventral	NA	NA	CB1138	CB1138	NA	NA	NA	CNS_04
720575941566137191	2.4254233999999997	1.8263093	720575941566137191	75013975385349401	86452,28171,2961	right	central_brain	central_brain_intrinsic	VLPl2_medial	NA	NA	CB2458	CB2458	NA	NA	NA	CNS_05
720575941576622952	14.281094	1.202267	720575941576622952	76633350190287557	134160, 54640, 4257	left	central_brain	NA	NA	NA	NA	NA	auto:FS4A,FS4B,FS4C	NA	NA	NA	CNS_13
720575941545952105	5.7268376	5.775647600000001	720575941545952105	75506693832443289	101921, 31966, 2258	right	central_brain	central_brain_intrinsic	putative_primary	NA	NA	LAL072	LAL072	NA	NA	NA	CNS_07
720575941478712170	0.17389467	5.5773163	720575941478712170	75718556314360269	108511,54094,3401	right	central_brain	NA	NA	NA	NA	NA	auto:PS265	NA	NA	NA	CNS_04
720575941593793387	3.749928	-3.885338	720575941593793387	73748093769986970	49198,49263,2367	right	optic_lobe	visual_projection	NA	NA	NA	LLPC1	LLPC1	NA	NA	NA	CNS_10
720575941567841138	4.8903537	2.6342857	720575941567841138	74662749938198562	77108,45901,2116	right	optic_lobe	visual_projection	NA	NA	NA	LC26	LC26	NA	NA	NA	CNS_10
720575941639537525	3.8568209999999996	7.039579000000001	720575941639537525	76914206154854846	141747,36013,2234	left	central_brain	NA	NA	NA	NA	NA	auto:CB0524	NA	NA	NA	CNS_07
720575941645173624	9.34522	2.6740383999999997	720575941645173624	74591763390000832	74358,27039,4746	right	central_brain	central_brain_intrinsic	LHl2_dorsal	NA	NA	LHAD1b3	LHAD1b3	NA	NA	NA	CNS_12
720575941449876346	1.0167121000000001	6.6405066999999995	720575941449876346	75718281101255827	107702,46888,2233	right	central_brain	NA	NA	NA	NA	NA	auto:CB1394	NA	NA	NA	CNS_04
720575941496406907	5.028188699999999	0.74208033	720575941496406907	74451300444187197	71315,35786,3529	right	optic_lobe	visual_projection	VPNd2	NA	NA	LC10a	LC10d	NA	NA	NA	CNS_10
720575941662081916	2.243812	-2.6356907	720575941662081916	74310631876630987	67488, 38032, 4285	right	optic_lobe	visual_projection	VPNd3	NA	NA	LC9	LC9	NA	NA	NA	CNS_10
720575941539922813	14.716104	1.7567331999999998	720575941539922813	75718075613966468	108355, 40814, 4834	right	central_brain	central_brain_intrinsic	DM6_dorso_medial	NA	NA	CB.FB8B1	CB.FB8B1	NA	NA	NA	CNS_13
720575941539529597	-2.3160292999999994	3.7452242000000004	720575941539529597	76142074248460611	119082, 92500, 2766	left	neck_connective	ascending	08B	NA	NA	AN08B113	AN_3_None	AN08B113	AN_14	visceral control	CNS_06
720575941498504059	6.250111599999999	6.970053000000001	720575941498504059	77477706132126761	159648, 52816, 3118	left	central_brain	central_brain_intrinsic	VLPl&p1_posterior	NA	NA	SMP569a	SMP569a	NA	NA	NA	CNS_08
720575941662212988	3.2308532999999997	14.736899	720575941662212988	78039900171397433	174864, 28896, 3150	left	optic_lobe	visual_projection	VPNv1	NA	NA	LC17	LC17	NA	NA	NA	CNS_09
720575941508596609	7.104263	5.787979	720575941508596609	76984231502563765	143712,25946,2858	left	central_brain	central_brain_intrinsic	CREl1	NA	NA	LAL110	LAL110	NA	NA	NA	CNS_08
720575941497324411	9.7375765	9.065643000000001	720575941497324411	76772782008551692	138356,14600,4260	left	central_brain	NA	NA	NA	NA	NA	auto:PAM08	NA	NA	NA	CNS_11
720575941528126340	16.111473000000004	14.61748	720575941528126340	76773881720872952	138284,47262,4864	left	central_brain	central_brain_intrinsic	MBp1	NA	NA	KCab	KCab	NA	NA	NA	CNS_11
720575941596414853	9.284318999999998	2.7381585	720575941596414853	75014113495532108	87971,32045,5578	right	central_brain	central_brain_intrinsic	SLPpm1	NA	NA	CB2145	CB2145	NA	NA	NA	CNS_12
720575941583307654	-4.1564417	10.323997	720575941583307654	76216154314242489	121353, 202994, 4582	left	ventral_nerve_cord	ventral_nerve_cord_intrinsic	00A	NA	NA	IN00A070	NA	IN00A070	NA	NA	CNS_05
720575941564433298	11.103754	10.540267999999998	720575941564433298	76632387648011539	133154, 25587, 2547	left	central_brain	central_brain_intrinsic	ALlv1	NA	NA	M_lvPNm28	M_lvPNm28	NA	NA	NA	CNS_11
720575941413569428	15.013744	-5.6684923	720575941413569428	75155331952644832	90170,45632,5150	right	central_brain	central_brain_intrinsic	MBp4	NA	NA	KCg-m	KCg-m	NA	NA	NA	CNS_12
720575941538087829	-9.993216	4.461524	720575941538087829	75654166835714151	105880,232601,5949	left	ventral_nerve_cord	ventral_nerve_cord_intrinsic	TBD	NA	NA	INXXX122	NA	INXXX122	NA	NA	CNS_03
720575941691442072	2.6204338000000003	9.642562	720575941691442072	78320962965628205	182864, 18208, 3783	left	central_brain	NA	NA	NA	NA	NA	auto:CB3386	NA	NA	NA	CNS_05
720575941596021660	-2.9286127	-9.54645	720575941596021660	76140288011224667	118921, 40215, 4360	left	central_brain	central_brain_intrinsic	DM1_CX_d2	NA	NA	PFL1	PFL1	NA	NA	NA	CNS_13
720575941569676190	-10.528024999999998	8.820198	720575941569676190	76146197953861208	120476, 216493, 4764	left	ventral_nerve_cord	ventral_nerve_cord_intrinsic	10B	NA	NA	IN10B031	NA	IN10B031	NA	NA	CNS_02
720575941630493600	-7.568696	1.8959691999999997	720575941630493600	76282811803689861	124812, 92500, 2930	right	neck_connective	ascending	07B	NA	NA	AN07B072	AN_GNG_172	AN07B072	AN_09	flight steering 2	CNS_01
720575941643338657	2.1757695999999997	-2.4537532	720575941643338657	74592519102817108	74520,49653,3927	right	optic_lobe	visual_projection	VPNp3	NA	NA	LC21	LC11	NA	NA	NA	CNS_10
720575941671781287	11.207673999999999	10.750267	720575941671781287	77828794207690777	169981,30331,4319	left	central_brain	NA	NA	NA	NA	NA	auto:LHAV4b2	NA	NA	NA	CNS_11
720575941411210155	-7.625181999999999	8.375231000000001	720575941411210155	76145442039448757	119733,193124,4707	left	ventral_nerve_cord	ventral_nerve_cord_intrinsic	18B	NA	NA	IN18B047	NA	auto:IN18B047	NA	NA	CNS_02
720575941520262067	7.774958	6.3448709999999995	720575941520262067	76702481983904500	136163,16604,4283	left	central_brain	NA	NA	NA	NA	NA	NA	NA	NA	NA	CNS_08
720575941449745333	-5.873247600000001	9.273802	720575941449745333	76001336692337941	116227, 92500, 2538	left	neck_connective	ascending	TBD	NA	NA	ANXXX027	AN_AVLP_GNG_4	ANXXX027	AN_19	feeding	CNS_02
720575941575181238	1.038776	7.7937903	720575941575181238	75506899990863814	102151,37704,2260	right	central_brain	central_brain_intrinsic	ALl1_ventral	NA	NA	CB2558	CB2558	NA	NA	NA	CNS_04
720575941546476476	-6.925441	8.985352	720575941546476476	76212442992086528	122523, 92500, 2570	left	neck_connective	ascending	TBD	NA	NA	ANXXX154	AN_WED_GNG_2	ANXXX154	AN_19	feeding	CNS_02
720575941603886014	-9.615440000000001	10.367946000000002	720575941603886014	75793322971294454	108816,186309,3057	right	ventral_nerve_cord	ventral_nerve_cord_intrinsic	20A.22A	NA	NA	IN20A.22A046	NA	IN20A.22A046	NA	NA	CNS_02
720575941599036352	7.945505	-6.137500299999999	720575941599036352	75858469236394973	112038, 29202, 3760	right	central_brain	central_brain_intrinsic	DM4_CX_d3	NA	NA	FC1D,FC1E	FC1D,FC1E	NA	NA	NA	CNS_13
720575941535335361	10.096543	0.7779777	720575941535335361	74662200786454026	77056,30676,4446	right	central_brain	central_brain_intrinsic	SLPav3	NA	NA	CB1626	CB1626	NA	NA	NA	CNS_12
720575941481989059	-6.663298	13.322977999999999	720575941481989059	77270311221511597	153584, 163408, 5052	left	ventral_nerve_cord	ventral_nerve_cord_intrinsic	03A	NA	NA	IN03A006	NA	IN03A006	NA	NA	CNS_02
720575941461803972	2.5700587999999995	13.974751	720575941461803972	77899162414480666	170000, 28832, 2085	left	central_brain	NA	NA	NA	NA	NA	auto:CB1340	NA	NA	NA	CNS_09
720575941496013767	-7.8440976	1.5412845999999998	720575941496013767	76356479686589912	126368, 191371, 5156	left	neck_connective	ascending	08B	NA	NA	AN08B079	AN_4_None	AN08B079	AN_08	flight steering 2	CNS_01
720575941496144839	4.427135499999999	5.0746093000000005	720575941496144839	75788306851751521	109884,36285,4448	right	central_brain	NA	NA	NA	NA	NA	auto:CB2795	NA	NA	NA	CNS_07
720575941489066956	7.9311156	-6.153110999999999	720575941489066956	76421419323877135	127329, 29758, 4225	left	central_brain	central_brain_intrinsic	DM4_CX_d2	NA	NA	FC1C	FC1C	NA	NA	NA	CNS_13
720575941489591244	4.722874599999999	-3.3790773999999995	720575941489591244	74240949924575374	64815,58201,2745	right	optic_lobe	visual_projection	NA	NA	NA	LPC2	LPC2	NA	NA	NA	CNS_10
720575941441356751	-5.858442	-8.041862999999998	720575941441356751	75576925540232339	103460, 27740, 3775	right	central_brain	central_brain_intrinsic	EBa1	NA	NA	ER4d	ER4d	NA	NA	NA	CNS_13
720575941487494096	14.131426	-3.4589552999999995	720575941487494096	75225700630193997	92740,47076,5063	right	central_brain	central_brain_intrinsic	MBp2	NA	NA	KCg-m	KCg-m	NA	NA	NA	CNS_12
720575941514363857	-5.6357183	12.045596000000002	720575941514363857	75933029465835913	113261, 154905, 2178	right	ventral_nerve_cord	ventral_nerve_cord_intrinsic	01B	NA	NA	IN01B019	NA	auto:IN01B019	NA	NA	CNS_02
720575941511480273	-5.1853867	3.3981479999999995	720575941511480273	76633555945709030	134515,60535,2599	left	central_brain	central_brain_intrinsic	LB3	NA	NA	CB1311	CB1311	NA	NA	NA	CNS_01
720575941511218130	2.6101727	9.800089000000002	720575941511218130	78110062824646756	178096, 24000, 3529	left	central_brain	central_brain_intrinsic	SLPav3	NA	NA	SLP189	SLP189	NA	NA	NA	CNS_05
720575941431788503	5.24343	3.0531077000000004	720575941431788503	75014387903366456	86749,40732,3658	right	central_brain	central_brain_intrinsic	VLPp&l1_anterior	NA	NA	PLP087a	PLP087a	NA	NA	NA	CNS_07
720575941655135193	2.1783888	-0.29756570000000004	720575941655135193	74944087744750308	84851,41370,3254	right	central_brain	central_brain_intrinsic	VLPl&p2_posterior	NA	NA	AVLP519a	AVLP519a	NA	NA	NA	CNS_10
720575941701010394	5.807550999999999	7.9658093	720575941701010394	77758906230871372	167920,43070,3092	left	optic_lobe	visual_projection	VPNp&v1_ventral	NA	NA	LTe59a	LTe59a	NA	NA	NA	CNS_07
720575941586584542	1.7541414	6.464318799999999	720575941586584542	75225837464689016	93093,49662,2581	right	central_brain	central_brain_intrinsic	DM5_ventral	NA	NA	WED163c	WED163c	NA	NA	NA	CNS_04
720575941436900319	-9.369597000000002	10.030147999999999	720575941436900319	75582010580016590	103838, 180017, 2964	right	ventral_nerve_cord	ventral_nerve_cord_intrinsic	16B	NA	NA	IN16B074	NA	IN16B074	NA	NA	CNS_02
720575941631149026	15.226339999999999	-3.8331943	720575941631149026	75858400248106987	112396, 27639, 2607	right	central_brain	central_brain_intrinsic	ALl1_ventral	NA	NA	VC2_lPN	VC2_lPN	NA	NA	NA	CNS_12
720575941535859683	8.104800999999998	14.277710999999998	720575941535859683	75788031772859471	109356, 27592, 3809	right	central_brain	central_brain_intrinsic	EBa1	NA	NA	ER2	ER2	NA	NA	NA	CNS_13
720575941533107173	8.6035990000000009	-5.6809764	720575941533107173	76843700709637619	140895, 32695, 4951	left	central_brain	central_brain_intrinsic	DL1_dorsal	NA	NA	CB.FB2E3	CB.FB2E3	NA	NA	NA	CNS_13
720575941531927525	14.55666	1.5862426	720575941531927525	75577132034223067	102611, 33424, 5063	right	central_brain	central_brain_intrinsic	SIPp1	NA	NA	CB.FB7C0	CB.FB7C0	NA	NA	NA	CNS_13
720575941534286826	1.0113766999999998	6.753656	720575941534286826	75577612197944667	103925,48612,1659	right	central_brain	central_brain_intrinsic	MD3	NA	NA	CB1826	CB1826	NA	NA	NA	CNS_04
720575941503091691	5.8757243	2.1646848000000003	720575941503091691	74239919266406871	63766,26864,3174	right	optic_lobe	visual_projection	NA	NA	NA	MTe36	MTe36	NA	NA	NA	CNS_07
720575941502698475	-10.242080999999999	7.7242999999999995	720575941502698475	75865135696784207	112208, 227776, 6352	left	ventral_nerve_cord	ventral_nerve_cord_intrinsic	TBD	NA	NA	INXXX284	NA	auto:INXXX284	NA	NA	CNS_02
720575941453939693	-8.989744000000002	11.370338	720575941453939693	76919566877612316	143005, 194599, 4384	left	ventral_nerve_cord	ventral_nerve_cord_intrinsic	03A	NA	NA	IN03A033	NA	IN03A033	NA	NA	CNS_02
720575941687378927	5.569859	10.062124	720575941687378927	77969600415085655	173088, 30880, 4133	left	optic_lobe	visual_projection	VPNd2	NA	NA	LC10c	LC10c	NA	NA	NA	CNS_07
720575941459313648	2.0977197000000003	5.085263000000001	720575941459313648	78321306227172587	184177,27370,2329	left	optic_lobe	visual_projection	NA	NA	NA	MTe01b	MTe01b	NA	NA	NA	CNS_04
720575941569414132	1.2685145	1.8294774	720575941569414132	74380588303597807	69264, 26288, 4141	right	central_brain	NA	NA	NA	NA	NA	auto:CB2364	NA	NA	NA	CNS_05
720575941568889850	3.5818162	3.9280946	720575941568889850	75084962738802271	89337,46178,3385	right	central_brain	central_brain_intrinsic	LHl4_posterior	NA	NA	PLP109,PLP112	PLP109,PLP112	NA	NA	NA	CNS_07
720575941574657019	4.937053700000001	10.841247999999998	720575941574657019	77055218856482846	146896,44872,3450	left	optic_lobe	visual_projection	VPNd1	NA	NA	LPLC4	LPLC4	NA	NA	NA	CNS_09
720575941481726973	0.47726002	5.606375	720575941481726973	75858812699642578	112517,39768,3278	right	central_brain	central_brain_intrinsic	VLPp2	NA	NA	PS209	PS209	NA	NA	NA	CNS_04
720575941550932991	-5.718919	11.848164999999998	720575941550932991	75862317124125677	111869,143726,2119	right	ventral_nerve_cord	ventral_nerve_cord_intrinsic	13A	NA	NA	IN13A043	NA	IN13A043	NA	NA	CNS_02
720575941550146559	15.351374	-4.2660730000000004	720575941550146559	75225769349498739	93489, 48527, 5000	right	central_brain	central_brain_intrinsic	MBp3	NA	NA	KCg-m	KCg-m	NA	NA	NA	CNS_12
720575941555127297	2.4354365	6.1358046999999996	720575941555127297	75577406643342278	103208,42049,3894	right	central_brain	NA	NA	NA	NA	NA	NA	NA	NA	NA	CNS_04
720575941515936771	8.973042000000001	-4.876829600000001	720575941515936771	75858400450007150	111632,28475,3573	right	central_brain	central_brain_intrinsic	LALv1_dorsal	NA	NA	CB.FB5I3	CB.FB5I3	NA	NA	NA	CNS_13
720575941542282245	-6.111203700000001	1.1982383	720575941542282245	76215329747538876	122258, 179289, 4795	right	ventral_nerve_cord	ventral_nerve_cord_intrinsic	19B	NA	NA	IN19B056	NA	IN19B056	NA	NA	CNS_01
720575941574657032	-0.5354319	5.486193000000001	720575941574657032	76282811803419293	124794, 92500, 2832	right	neck_connective	ascending	06B	NA	NA	AN06B040	AN_multi_6	AN06B040	AN_02	flight steering 1	CNS_01
720575941472158731	7.1402073	5.451600000000001	720575941472158731	75788719302748676	109184, 47616, 5007	right	central_brain	central_brain_intrinsic	DM3_dorso_lateral	NA	NA	SMP326a	SMP326a	NA	NA	NA	CNS_08
720575941653562385	-12.146037999999999	2.8739487999999995	720575941653562385	75091835424763431	88880, 251392, 6249	right	ventral_nerve_cord	ventral_nerve_cord_intrinsic	TBD	NA	NA	INXXX188	NA	INXXX188	NA	NA	CNS_03
720575941438735378	10.996501	-0.11482259	720575941438735378	74803281738078883	81865, 40654, 3966	right	central_brain	central_brain_intrinsic	VPNp&v1_posterior	NA	NA	CB2091	CB2091	NA	NA	NA	CNS_12
720575941651989525	4.614505999999999	4.870291000000001	720575941651989525	75647981814954345	105120, 49104, 5112	right	central_brain	NA	NA	NA	NA	NA	auto:CB3115	NA	NA	NA	CNS_07
720575941551326235	-7.8758793	9.004384	720575941551326235	75793323172563502	109097,184826,3796	right	ventral_nerve_cord	ventral_nerve_cord_intrinsic	19A	proprioception	NA	IN19A106	NA	IN19A106	NA	NA	CNS_02
720575941415666716	0.9230159	6.768141	720575941415666716	75366231154724412	97197, 40787, 1949	right	central_brain	central_brain_intrinsic	WEDd1	NA	NA	CB1125	CB1125	NA	NA	NA	CNS_04
720575941543199773	8.108976999999998	6.652309	720575941543199773	76843425630448886	141077,22763,4207	left	central_brain	central_brain_intrinsic	CREl1	NA	NA	LHAV9a1_b	LHAV9a1_b	NA	NA	NA	CNS_08
720575941540316189	-1.2575081999999997	2.6668083999999994	720575941540316189	76351324719581686	125690,37739,1469	left	central_brain	NA	NA	NA	NA	NA	auto:CB1022	NA	NA	NA	CNS_06
720575941475304478	1.5106674	-3.0308459999999995	720575941475304478	74662818993486726	77520, 48550, 3488	right	optic_lobe	visual_projection	VPNp3	NA	NA	LC21	LC21	NA	NA	NA	CNS_10
720575941436638240	-6.449059000000001	0.6842184999999998	720575941436638240	75865273068349753	111392, 233216, 5996	left	ventral_nerve_cord	ventral_nerve_cord_intrinsic	12A	NA	NA	IN12A024	NA	NA	NA	NA	CNS_01
720575941433230368	-7.5193010000000005	9.383825	720575941433230368	77199598611314403	149976, 152366, 3944	left	ventral_nerve_cord	ventral_nerve_cord_intrinsic	NA	NA	NA	NA	NA	auto:ltm2-femur MN	NA	NA	CNS_02
720575941436113952	6.009646000000001	8.151504000000001	720575941436113952	77477294017103423	158055, 39109, 4067	left	central_brain	central_brain_intrinsic	VLPp&l1_anterior	NA	NA	LHPV2e1_a	LHPV2e1_a	NA	NA	NA	CNS_08
720575941401773091	-6.4708652	12.758628999999999	720575941401773091	77199873086307729	149984,161220,2507	left	ventral_nerve_cord	ventral_nerve_cord_intrinsic	04B	NA	NA	IN04B078	NA	auto:IN04B078	NA	NA	CNS_02
720575941400855587	14.922217	-6.131562000000001	720575941400855587	75647844375413321	104822,44588,4927	right	central_brain	central_brain_intrinsic	MBp1	NA	NA	KCab	KCab	NA	NA	NA	CNS_12
720575941594186789	-7.1078224	10.587056	720575941594186789	76285904247059852	123372, 184537, 3107	right	ventral_nerve_cord	ventral_nerve_cord_intrinsic	23B	NA	NA	IN23B057	NA	IN23B057	NA	NA	CNS_02
720575941629969446	9.583226	-4.5560026	720575941629969446	75929044272951383	113605, 34852, 4186	right	central_brain	central_brain_intrinsic	DM4_CX_d1	NA	NA	FR1	FR1	NA	NA	NA	CNS_13
720575941595497509	0.84106433	5.625091599999999	720575941595497509	75577612667750299	104151,47837,3468	right	central_brain	central_brain_intrinsic	DM2_or_DM3_posterior	NA	NA	(PS142,PS148)a	(PS142,PS148)a	NA	NA	NA	CNS_04
720575941595759655	4.9209369999999995	10.878241	720575941595759655	78040450195522777	174128, 45984, 4119	left	optic_lobe	visual_projection	VPNd1	NA	NA	LC22	LC22	NA	NA	NA	CNS_09
720575941626692646	-6.644558999999999	8.318894	720575941626692646	76637060840554954	133863,164146,3462	left	ventral_nerve_cord	NA	NA	NA	NA	NA	NA	auto:IN00A038	NA	NA	CNS_02
720575941436769324	0.83236724	10.629956	720575941436769324	77617893596664955	162218, 35869, 2243	left	central_brain	central_brain_intrinsic	VLPl1_or_VLPl5	NA	NA	CB1476	CB1476	NA	NA	NA	CNS_05
720575941438866476	11.116475	10.738308999999997	720575941438866476	78110063025553094	177536, 24096, 4159	left	central_brain	central_brain_intrinsic	VPNl&d1_dorsal	NA	NA	CB2089	CB2089	NA	NA	NA	CNS_11
720575941501912114	-6.239492400000001	11.604736	720575941501912114	76496185913333364	130339,160358,3491	right	ventral_nerve_cord	ventral_nerve_cord_intrinsic	11A	NA	NA	IN11A005	NA	auto:IN11A008	NA	NA	CNS_02
720575941503878194	14.617086	12.222821999999999	720575941503878194	77055356563945293	146524, 48200, 4501	left	central_brain	central_brain_intrinsic	MBp3	NA	NA	KCapbp-ap1	KCapbp-ap1	NA	NA	NA	CNS_11
720575941563253814	-6.5760345	1.3120825000000003	720575941563253814	76356067168671312	125585, 178754, 4479	right	ventral_nerve_cord	ventral_nerve_cord_intrinsic	06B	NA	NA	IN06B055	NA	IN06B055	NA	NA	CNS_01
720575941628265529	9.27054	8.230435	720575941628265529	77969394257049423	172464, 26480, 4299	left	central_brain	NA	NA	NA	NA	NA	auto:SLP071	NA	NA	NA	CNS_08
720575941505975356	16.157072000000003	14.581940999999999	720575941505975356	77125794161723748	148466,50495,4967	left	central_brain	NA	NA	NA	NA	NA	auto:KCab	NA	NA	NA	CNS_11
720575941548442685	5.1631436	2.1855185	720575941548442685	74310768510232273	67200, 42544, 1234	right	optic_lobe	visual_projection	NA	NA	NA	MTe54	MTe54	NA	NA	NA	CNS_07
720575941552768062	-6.273554	8.470972999999999	720575941552768062	76142074315267602	119946, 92500, 2899	right	neck_connective	descending	MD3	NA	NA	DNge135	DNge135	DNxn172	DN_14	visceral control	CNS_07
720575941453022279	11.847096	11.204780999999999	720575941453022279	76773056483954642	137471, 22732, 2779	left	central_brain	central_brain_intrinsic	ALl1_ventral	NA	NA	DA2_lPN	DA2_lPN	NA	NA	NA	CNS_11
720575941644125266	9.073935	6.394805999999999	720575941644125266	76843700642632607	139584,31759,4731	left	central_brain	NA	NA	NA	NA	NA	auto:SMP193a	NA	NA	NA	CNS_08
720575941642159186	-10.909938	9.001034	720575941642159186	75724535177144322	106788, 231811, 4371	right	ventral_nerve_cord	ventral_nerve_cord_intrinsic	01B	NA	NA	IN01B059	NA	IN01B059	NA	NA	CNS_02
720575941427725396	4.826452	1.9420806	720575941427725396	75154919233506972	92156,33446,3742	right	central_brain	central_brain_intrinsic	DL1_ventral	NA	NA	AOTU061	AOTU061	NA	NA	NA	CNS_07
720575941438735445	4.9440230000000005	10.821003	720575941438735445	78180980988886445	180091,40014,2182	left	optic_lobe	visual_projection	VPNd1	NA	NA	LPLC4	LPLC4	NA	NA	NA	CNS_09
720575941440570453	-7.0984297000000005	-6.33083	720575941440570453	74663024816214634	76735, 55227, 2139	right	optic_lobe	visual_projection	NA	NA	NA	LC12	LC12	NA	NA	NA	CNS_10
720575941553947731	9.273430000000001	2.9999075	720575941553947731	74309944480298877	66640, 17472, 3503	right	central_brain	NA	NA	NA	NA	NA	auto:CB1155	NA	NA	NA	CNS_08
720575941514888282	16.555996	14.339167999999999	720575941514888282	77196162905750739	149548,49332,4918	left	central_brain	central_brain_intrinsic	MBp4	NA	NA	KCg-m	KCg-m	NA	NA	NA	CNS_11
720575941441094747	8.133217999999998	4.766194	720575941441094747	75365888295193622	98139, 28769, 4650	right	central_brain	central_brain_intrinsic	SLPad1_posterior	NA	NA	CB1168	CB1168	NA	NA	NA	CNS_08
720575941450269789	9.875533000000003	1.3168123	720575941450269789	75647156979369660	104763,24339,4176	right	central_brain	NA	NA	NA	NA	NA	auto:MBON07	NA	NA	NA	CNS_12
720575941584749663	4.7508016	3.513902	720575941584749663	75084688264038612	88474,37849,5110	right	central_brain	central_brain_intrinsic	LHd2	NA	NA	CL132	CL132	NA	NA	NA	CNS_08
720575941471372384	-2.0078857	3.3570584999999995	720575941471372384	75647637277429041	105787, 37206, 1328	right	central_brain	central_brain_intrinsic	TRdl_b	NA	NA	CB3146	CB3146	NA	NA	NA	CNS_06
720575941562467426	-8.468471	9.935661	720575941562467426	76848510872124651	139447, 175833, 4344	left	ventral_nerve_cord	ventral_nerve_cord_intrinsic	09A	NA	NA	IN09A064	NA	IN09A064	NA	NA	CNS_02
720575941565351010	10.149621999999999	0.6869495	720575941565351010	74239644589901745	63696, 18544, 3945	right	central_brain	NA	NA	NA	NA	NA	auto:CB2862	NA	NA	NA	CNS_12
720575941610308710	2.1666996	-2.7100885	720575941610308710	74381137858225203	67940, 42714, 3442	right	optic_lobe	visual_projection	VPNd3	NA	NA	LC9	LC9	NA	NA	NA	CNS_10
720575941609260134	-7.7538323	8.728117999999997	720575941609260134	76989248091813782	144580, 175575, 3285	left	ventral_nerve_cord	ventral_nerve_cord_intrinsic	07B	NA	NA	IN07B055	NA	IN07B055	NA	NA	CNS_02
720575941566268519	-6.6424403	11.863629000000001	720575941566268519	76918466963242614	141970, 162899, 2838	left	ventral_nerve_cord	ventral_nerve_cord_intrinsic	23B	NA	NA	IN23B072	NA	auto:IN23B050	NA	NA	CNS_02
720575941545690217	14.600089	-4.772885	720575941545690217	75577475564380120	102419, 43276, 4769	right	central_brain	central_brain_intrinsic	MBp1	NA	NA	KCapbp-m	KCapbp-m	NA	NA	NA	CNS_12
720575941471503479	9.068480500000001	-5.4355400000000005	720575941471503479	76351187817585320	125123, 33775, 3553	left	central_brain	central_brain_intrinsic	DM4_CX_v	NA	NA	PFNm,PFNp	PFNm,PFNp	NA	NA	NA	CNS_13
720575941540185213	-9.193347	9.902966500000002	720575941540185213	75722748269995377	107283, 179968, 3827	right	ventral_nerve_cord	ventral_nerve_cord_intrinsic	08A	NA	NA	IN08A002	NA	IN08A002	NA	NA	CNS_02
720575941620139135	3.6205410000000002	7.9168650000000005	720575941620139135	75999550389050500	115366,39804,3952	right	central_brain	central_brain_intrinsic	NA	NA	NA	CL215	CL215	NA	NA	NA	CNS_05
720575941585929350	-8.450714000000001	8.477214	720575941585929350	75512947773964205	100431, 218733, 4009	right	neck_connective	ascending	08B	NA	NA	AN08B023	AN_GNG_77	AN08B023	AN_16	reproduction	CNS_02
720575941626299530	-6.661179499999999	2.670964	720575941626299530	76282811803945655	124722, 92500, 3021	right	neck_connective	descending	LB6	NA	NA	DNg10	DNg10	DNg10	DN_09	flight steering 2	CNS_01
720575941486707853	9.914544000000001	8.936337	720575941486707853	76561882001231599	131451, 21079, 4403	right	central_brain	central_brain_intrinsic	putative_primary	NA	NA	MBON03	MBON03	NA	NA	NA	CNS_11
720575941435458702	9.086003	7.5493440000000005	720575941435458702	77054806941942955	146972,31755,4870	left	central_brain	central_brain_intrinsic	VLPd&p1_posterior	NA	NA	CB1200	CB1200	NA	NA	NA	CNS_08
720575941462590608	-6.1445684	0.9153287	720575941462590608	75722886044063943	108048,183140,4952	right	ventral_nerve_cord	ventral_nerve_cord_intrinsic	19B	NA	NA	IN19B055	NA	IN19B055	NA	NA	CNS_01
720575941460886672	3.3632073	13.205527	720575941460886672	77969806103692075	173171,37761,2338	left	optic_lobe	visual_projection	NA	NA	NA	LC15	LC15	NA	NA	NA	CNS_09
720575941564302482	-3.0892136	19.885189999999998	720575941564302482	77477293681480289	158850,40390,2748	left	central_brain	NA	NA	NA	NA	NA	auto:PVLP025	NA	NA	NA	CNS_09
720575941414880404	5.77594	8.341842999999999	720575941414880404	78110131342614184	177744, 24880, 2713	left	optic_lobe	visual_projection	NA	NA	NA	MTe35	MTe35	NA	NA	NA	CNS_09
720575941539529877	3.4637997000000005	5.945762000000001	720575941539529877	76632662794245977	134880, 33775, 3513	left	central_brain	central_brain_intrinsic	DM5_central	NA	NA	LAL179a	LAL179a	NA	NA	NA	CNS_04
720575941393646742	5.974636	3.662621	720575941393646742	73888350759146088	54819,35596,4526	right	optic_lobe	visual_projection	NA	NA	NA	MTe06	MTe06	NA	NA	NA	CNS_08
720575941566006423	3.9724369999999998	-1.1099122	720575941566006423	75225700160443059	92328,47005,3273	right	optic_lobe	visual_centrifugal	VLPp&l1_posterior	NA	NA	LT40	LT40	NA	NA	NA	CNS_10
720575941551588506	-6.769603300000001	0.8569122	720575941551588506	76004017557669822	116096,173310,5473	right	ventral_nerve_cord	ventral_nerve_cord_intrinsic	11B	NA	NA	IN11B014	NA	IN11B014	NA	NA	CNS_01
720575941571904669	-6.050267000000001	1.020513	720575941571904669	76777592640012597	137858, 159042, 5158	left	ventral_nerve_cord	ventral_nerve_cord_intrinsic	03B	NA	NA	IN03B085	NA	auto:IN19B057	NA	NA	CNS_01
720575941632722080	14.784597	12.426077999999999	720575941632722080	77195956680091152	150611,44754,4626	left	central_brain	NA	NA	NA	NA	NA	auto:KCg-m	NA	NA	NA	CNS_11
720575941644649633	0.35274409999999995	11.026095	720575941644649633	77688193621418489	164851,33267,2260	left	central_brain	NA	NA	NA	NA	NA	auto:CB3425	NA	NA	NA	CNS_05
720575941498635426	-5.880978	10.866248	720575941498635426	75722060806403287	108036, 158217, 2659	right	ventral_nerve_cord	ventral_nerve_cord_intrinsic	20A.22A	NA	NA	IN20A.22A077	NA	IN20A.22A077	NA	NA	CNS_02
720575941478057123	-6.757411499999999	12.219327999999997	720575941478057123	76495911035154951	130589, 152885, 3388	right	ventral_nerve_cord	ventral_nerve_cord_intrinsic	01A	NA	NA	IN01A069	NA	auto:IN01A081	NA	NA	CNS_02
720575941499290786	9.298923499999997	8.324016	720575941499290786	77547388017339702	160380,31724,4500	left	central_brain	NA	NA	NA	NA	NA	auto:LHAD1f3d	NA	NA	NA	CNS_08
720575941444895914	-9.989346000000001	8.628906999999998	720575941444895914	76212442992323914	121317, 92500, 2652	left	neck_connective	ascending	17A	NA	NA	AN17A024	AN_GNG_167	AN17A024	AN_20	tactile	CNS_02
720575941411472555	-6.8137183	8.344962999999998	720575941411472555	76212443059263043	121657, 92500, 2839	right	neck_connective	descending	putative_primary	NA	NA	DNb09	DNb09	DNb09	DN_26	walking	CNS_02
720575941445420202	4.2844356999999995	-0.08836468	720575941445420202	74803624865388228	81440, 50800, 2056	right	optic_lobe	visual_projection	NA	NA	NA	LCe01b	LCe01b	NA	NA	NA	CNS_10
720575941408457902	-10.876482000000003	8.995472000000001	720575941408457902	75724535177195020	107072,231873,4388	right	ventral_nerve_cord	ventral_nerve_cord_intrinsic	01B	NA	NA	IN01B059	NA	auto:IN01B077	NA	NA	CNS_02
720575941493785776	5.950406	9.563869	720575941493785776	78602437807855589	190768, 16384, 3080	left	optic_lobe	visual_projection	NA	NA	NA	MeTu3c	MeTu3c	NA	NA	NA	CNS_07
720575941449876661	14.983274999999999	-5.730049000000001	720575941449876661	75647913028271129	104610,46098,4851	right	central_brain	central_brain_intrinsic	MBp1	NA	NA	KCab	KCab	NA	NA	NA	CNS_12
720575941518427319	-7.106483999999999	2.1445932000000005	720575941518427319	76566348767718233	131563, 154959, 4581	left	ventral_nerve_cord	ventral_nerve_cord_intrinsic	06A	NA	NA	IN06A059	NA	auto:IN06A082	NA	NA	CNS_01
720575941527209144	-5.781726400000001	3.5734773	720575941527209144	76566142608601620	132758, 149342, 4364	right	ventral_nerve_cord	ventral_nerve_cord_intrinsic	02A	NA	NA	IN02A057	NA	IN02A057	NA	NA	CNS_01
720575941603755193	-6.847584199999998	8.246251999999998	720575941603755193	75863485623677682	111567, 178425, 3159	right	neck_connective	ascending	TBD	NA	NA	ANXXX264	AN_GNG_75	ANXXX264	AN_20	tactile	CNS_02
720575941481333946	-0.7993214999999999	5.637652	720575941481333946	75366574751743709	97435,49610,1811	right	central_brain	central_brain_intrinsic	MD3	NA	NA	CB0977	CB0977	NA	NA	NA	CNS_01
720575941633508539	-5.732122400000001	3.1844647000000004	720575941633508539	76282811736753806	123436, 92500, 2799	left	neck_connective	ascending	03B	NA	NA	AN03B050	auto:SA_DMT_DMetaN	AN03B050	NA	flight steering 2	CNS_01
720575941597988032	10.252776	0.9981190999999999	720575941597988032	75506625045786495	102387, 29046, 1976	right	central_brain	central_brain_intrinsic	ALv2	NA	NA	vLN24	vLN24	NA	NA	NA	CNS_12
720575941504664770	9.244739	7.997834699999999	720575941504664770	78109994306382116	177248, 21616, 4267	left	central_brain	central_brain_intrinsic	putative_primary	NA	NA	LHAV6h1	LHAV6h1	NA	NA	NA	CNS_08
720575941489722569	9.566266	-4.662852299999999	720575941489722569	76140219090849872	119231, 38746, 3708	left	central_brain	central_brain_intrinsic	DM2_CX_p	NA	NA	vDeltaF,vDeltaG,vDeltaH,vDeltaI	vDeltaF,vDeltaG,vDeltaH,vDeltaI	NA	NA	NA	CNS_13
720575941528782027	-9.623460999999999	10.288850999999998	720575941528782027	75863691849227251	111081, 186141, 3403	right	ventral_nerve_cord	ventral_nerve_cord_intrinsic	20A.22A	NA	NA	IN20A.22A006	NA	IN20A.22A006	NA	NA	CNS_02
720575941491033292	14.519189	-3.6785693	720575941491033292	75225700696845448	92825,45983,5154	right	central_brain	central_brain_intrinsic	MBp4	NA	NA	KCg-m	KCg-m	NA	NA	NA	CNS_12
720575941540316365	-2.603098	3.0086028999999996	720575941540316365	75718486923795313	108239,51774,838	right	central_brain	central_brain_intrinsic	putative_primary	NA	NA	CB0542	CB0542	NA	NA	NA	CNS_06
720575941511480529	-9.592154	10.389808	720575941511480529	75933991672475223	114226, 183564, 2581	right	ventral_nerve_cord	ventral_nerve_cord_intrinsic	13B	NA	NA	IN13B056	NA	auto:IN13B094	NA	NA	CNS_02
720575941511611602	10.0744915	5.544532299999999	720575941511611602	75718075614027223	108354,40407,4845	right	central_brain	NA	NA	NA	NA	NA	auto:CB2165	NA	NA	NA	CNS_08
720575941430215895	8.244900999999997	4.047981999999999	720575941430215895	75014456891349128	87970,42828,4717	right	central_brain	central_brain_intrinsic	DL2_dorsal	NA	NA	LHPV5g1_b	LHPV5g1_b	NA	NA	NA	CNS_08
720575941613716700	-2.537089	2.4793727	720575941613716700	76491993421514448	130724,34996,1267	left	central_brain	central_brain_intrinsic	putative_primary	NA	NA	CB0097	CB0097	NA	NA	NA	CNS_06
720575941468095709	3.8219597	13.165454000000002	720575941468095709	77618168474357585	161792, 44320, 2197	left	optic_lobe	visual_projection	VPNv2	NA	NA	LC16	LC16	NA	NA	NA	CNS_09
720575941586453726	-10.383341	4.0100574	720575941586453726	75583866878399443	103425,234840,6310	left	ventral_nerve_cord	ventral_nerve_cord_intrinsic	19A	NA	NA	IN19A099	NA	auto:MNad05	NA	NA	CNS_03
720575941480416480	10.055411000000001	0.8490054000000001	720575941480416480	74451094420069123	71571,29743,4052	right	central_brain	NA	NA	NA	NA	NA	auto:CB3726	NA	NA	NA	CNS_12
720575941480154336	9.275155	8.559613	720575941480154336	77829000298984192	168944, 36640, 4056	left	central_brain	NA	NA	NA	NA	NA	auto:SLP344	NA	NA	NA	CNS_08
720575941537301731	14.778056999999999	12.986574000000001	720575941537301731	77125037978785054	149320,26798,3871	NA	central_brain	NA	NA	NA	NA	NA	auto:MBON05	NA	NA	NA	CNS_11
720575941556176100	4.740300700000001	-3.341147	720575941556176100	73888900313775832	53720,51477,3804	right	optic_lobe	visual_projection	NA	NA	NA	LPC1	LPC1	NA	NA	NA	CNS_10
720575941534942440	-7.1213359999999994	12.989608	720575941534942440	77058586245235528	146002, 144391, 4025	left	ventral_nerve_cord	ventral_nerve_cord_intrinsic	08A	NA	NA	IN08A036	NA	IN08A036	NA	NA	CNS_02
720575941456823533	4.966692000000001	3.300995	720575941456823533	75154988221367223	91129,36188,4753	right	central_brain	NA	NA	NA	NA	NA	auto:CL015	NA	NA	NA	CNS_07
720575941560239342	14.046138	0.8509310000000001	720575941560239342	75858675528952739	111689, 36533, 4236	right	central_brain	central_brain_intrinsic	DM2_CX_d2	NA	NA	hDeltaF	hDeltaF	NA	NA	NA	CNS_13
720575941688165615	6.397410399999999	7.031197000000001	720575941688165615	76421144580432576	127730,22279,4831	left	central_brain	NA	NA	NA	NA	NA	auto:SMP077	NA	NA	NA	CNS_08
720575941685675247	15.942147	14.550153	720575941685675247	77266462863679678	153241,48209,4786	left	central_brain	NA	NA	NA	NA	NA	NA	NA	NA	NA	CNS_11
720575941458658544	11.365827000000001	10.910362999999998	720575941458658544	77899712707260782	170368, 45504, 4167	left	central_brain	central_brain_intrinsic	LHp3	NA	NA	CB2148	CB2148	NA	NA	NA	CNS_11
720575941579900149	-8.521412999999999	9.426106	720575941579900149	75723848183638731	106925,211764,5127	right	ventral_nerve_cord	ventral_nerve_cord_intrinsic	03B	NA	NA	IN03B025	NA	IN03B025	NA	NA	CNS_02
720575941513577721	1.1687137	-3.6063998	720575941513577721	74310700394417669	66176, 40398, 3391	right	optic_lobe	visual_projection	VPNv1	NA	NA	LC17	LC17	NA	NA	NA	CNS_10
720575941567710458	2.40552	-2.0468565999999995	720575941567710458	74733187401810068	78146,48260,2094	right	optic_lobe	visual_projection	NA	NA	NA	LC15	LC15	NA	NA	NA	CNS_10
720575941569545466	10.474436000000003	0.027632684999999997	720575941569545466	74521532151709183	72959,30735,4925	right	central_brain	NA	NA	NA	NA	NA	auto:LHPV6d1	NA	NA	NA	CNS_12
720575941486839046	-6.8814554	12.728928999999997	720575941486839046	76282811736290678	124678, 92500, 2637	left	neck_connective	ascending	04B	NA	NA	AN04B004	AN_GNG_VES_5	AN04B004	AN_11	grooming	CNS_02
720575941562336519	-8.997495	9.999639500000002	720575941562336519	76145235545073855	118945, 187318, 3330	right	ventral_nerve_cord	ventral_nerve_cord_intrinsic	04B	NA	NA	IN04B084	NA	IN04B084	NA	NA	CNS_02
720575941484086534	-6.114714599999998	2.8553063999999995	720575941484086534	75792567123542457	110169,163299,3085	right	ventral_nerve_cord	NA	NA	NA	NA	NA	NA	auto:IN03B065	NA	NA	CNS_01
720575941688821004	9.071431	3.8446569999999998	720575941688821004	74802938274760430	81716,28870,4435	right	central_brain	central_brain_intrinsic	SLPal1	NA	NA	CB1371	CB1371	NA	NA	NA	CNS_08
720575941432050958	-10.166959	7.6901493	720575941432050958	76146267210235114	120592, 218704, 6818	left	ventral_nerve_cord	ventral_nerve_cord_intrinsic	23B	tactile	NA	IN23B037	NA	IN23B037	NA	NA	CNS_02
720575941651596561	-7.708273400000001	9.408447	720575941651596561	76144342259564263	120730, 160076, 3752	right	ventral_nerve_cord	ventral_nerve_cord_intrinsic	12A	NA	NA	IN12A021	NA	auto:IN12A021	NA	NA	CNS_02
720575941614372115	3.2747240000000004	12.907509000000001	720575941614372115	77829618304574167	168988,53605,2277	left	optic_lobe	visual_projection	NA	NA	NA	LC31a	LC31a	NA	NA	NA	CNS_09
720575941612799251	-8.578292999999999	0.6017729599999999	720575941612799251	75934129715898564	113915,188030,5068	right	ventral_nerve_cord	ventral_nerve_cord_intrinsic	06A	NA	NA	IN06A083	NA	auto:IN06A094	NA	NA	CNS_01
720575941506106647	14.037094	-2.9496643999999996	720575941506106647	75295794361828840	96207,38726,4394	right	central_brain	central_brain_intrinsic	MBp1	NA	NA	KCg-m	KCg-m	NA	NA	NA	CNS_12
720575941533631770	-7.422883499999999	1.7215693999999997	720575941533631770	76214505113406001	122737, 154230, 4637	right	ventral_nerve_cord	ventral_nerve_cord_intrinsic	06A	NA	NA	IN06A082	NA	auto:IN06A059	NA	NA	CNS_01
720575941553161499	9.484667	2.026281	720575941553161499	75788031437372420	108732, 28607, 2553	right	central_brain	central_brain_intrinsic	ALlv1	NA	NA	VP1l+_lvPN	VP1l+_lvPN	NA	NA	NA	CNS_12
720575941416322332	8.5789385	-5.4257073	720575941416322332	75647363271925517	105626, 29708, 4660	right	central_brain	central_brain_intrinsic	DL1_dorsal	NA	NA	CB.FB2E1	CB.FB2E1	NA	NA	NA	CNS_13
720575941542806813	8.44652	3.3570905	720575941542806813	74381275632548382	68256, 46336, 4635	right	central_brain	NA	NA	NA	NA	NA	auto:CB1471	NA	NA	NA	CNS_08
720575941476746526	2.9696795999999996	12.999799000000001	720575941476746526	77758562701259615	167164,34069,3581	left	central_brain	central_brain_intrinsic	VLPp&l1_anterior	NA	NA	CB0732	CB0732	NA	NA	NA	CNS_09
720575941540316445	-1.4151741999999996	2.694988	720575941540316445	76351324719321992	126615,37904,1378	left	central_brain	NA	NA	NA	NA	NA	auto:CB1022	NA	NA	NA	CNS_06
720575941435983136	3.2074583	12.936792	720575941435983136	76142074248180632	120057, 92500, 2666	right	neck_connective	ascending	09B	NA	NA	AN09B012	AN_AVLP_PVLP_8	AN09B012	AN_19	feeding	CNS_09
720575941400855843	1.3359366999999998	8.804417	720575941400855843	76563255786854579	132249,63236,2114	right	central_brain	NA	NA	NA	NA	NA	NA	NA	NA	NA	CNS_05
720575941558404388	14.234964999999997	-3.4844382	720575941558404388	75366506770854061	98135,47546,4782	right	central_brain	central_brain_intrinsic	MBp2	NA	NA	KCg-m	KCg-m	NA	NA	NA	CNS_12
720575941595366693	0.8380363599999999	5.585824	720575941595366693	76633281403399868	133240,52475,3908	left	central_brain	central_brain_intrinsic	putative_primary	NA	NA	PS300	PS300	NA	NA	NA	CNS_04
720575941592876327	14.728712999999997	-3.9315612	720575941592876327	75296000587554003	95166, 43497, 4731	right	central_brain	central_brain_intrinsic	MBp3	NA	NA	KCg-m	KCg-m	NA	NA	NA	CNS_12
720575941599692073	1.2447975999999998	-1.4957928999999999	720575941599692073	74522287394960705	72106, 53660, 2393	right	optic_lobe	visual_projection	VPNp2	NA	NA	LC18	LC18	NA	NA	NA	CNS_10
720575941435721004	-5.917419	12.950014000000001	720575941435721004	77340267179033561	153889,151257,3252	left	ventral_nerve_cord	ventral_nerve_cord_intrinsic	13B	NA	NA	IN13B096	NA	auto:IN13B096	NA	NA	CNS_02
720575941561419053	-12.391619	2.69673	720575941561419053	75373104109069033	97910,244314,5821	left	ventral_nerve_cord	ventral_nerve_cord_intrinsic	TBD	NA	NA	INXXX431	NA	INXXX431	NA	NA	CNS_03
720575941438735660	10.109220999999998	0.7764486700000001	720575941438735660	74592106249319059	74800, 37312, 1972	right	central_brain	central_brain_intrinsic	LHa2	NA	NA	CB2215	CB2215	NA	NA	NA	CNS_12
720575941504533810	-8.916272	6.206608000000001	720575941504533810	76071705503809747	118201, 92500, 2593	right	neck_connective	ascending	05B	NA	NA	AN05B015	AN_GNG_197	AN05B015	AN_20	tactile	CNS_03
720575941455119667	10.292977999999998	0.7158620999999998	720575941455119667	74803007061433650	80922,32165,4715	right	central_brain	NA	NA	NA	NA	NA	auto:CB2977	NA	NA	NA	CNS_12
720575941477532980	10.262134000000001	0.49965838	720575941477532980	74732638048867268	78086,32043,3713	right	central_brain	central_brain_intrinsic	VLPl2_posterior	NA	NA	CB1804	CB1804	NA	NA	NA	CNS_12
720575941488543029	1.5463550000000001	6.267315399999999	720575941488543029	77196162302161113	150256,49886,2762	left	central_brain	central_brain_intrinsic	DM4_ventral	NA	NA	CB1322	CB1322	NA	NA	NA	CNS_04
720575941563254070	-6.997554299999999	8.509794000000001	720575941563254070	76566554724736632	132597, 161661, 3786	left	ventral_nerve_cord	ventral_nerve_cord_intrinsic	00A	NA	NA	IN00A041	NA	IN00A041	NA	NA	CNS_02
720575941589206327	-3.0996632999999996	2.9599585999999993	720575941589206327	76633211878925548	134928,50829,943	left	central_brain	central_brain_intrinsic	putative_primary	NA	NA	CB0839	CB0839	NA	NA	NA	CNS_06
720575941506237756	-9.575560000000001	10.166489000000002	720575941506237756	75723091464198972	106738, 188893, 2263	left	ventral_nerve_cord	ventral_nerve_cord_intrinsic	14A	proprioception	NA	IN14A001	NA	IN14A001	NA	NA	CNS_02
720575941504402748	10.482440000000002	0.024319882999999997	720575941504402748	74943744482605849	84540,32154,4432	right	central_brain	central_brain_intrinsic	AOTUv2	NA	NA	LHAV7a4b	LHAV7a4b	NA	NA	NA	CNS_12
720575941515674947	9.229777999999998	7.707345	720575941515674947	77899025713753068	171232, 25680, 4893	left	central_brain	NA	NA	NA	NA	NA	auto:SLP129_c	NA	NA	NA	CNS_08
720575941588026692	15.584843	13.237247999999997	720575941588026692	77055494002888248	147296,51400,4509	left	central_brain	NA	NA	NA	NA	NA	auto:KCg-m	NA	NA	NA	CNS_11
720575941459313990	-8.639536000000001	-0.30925569999999997	720575941459313990	76075004575976967	116923, 190486, 4777	right	ventral_nerve_cord	ventral_nerve_cord_intrinsic	08B	proprioception	NA	wCHIN	NA	IN08B036	NA	NA	CNS_01
720575941573739848	5.413343000000001	6.797264	720575941573739848	76843838416930526	140704, 35584, 5917	left	central_brain	central_brain_intrinsic	CLp1	NA	NA	CB1731	CB1731	NA	NA	NA	CNS_07
720575941499159881	-3.0020124999999998	4.227751	720575941499159881	75507380825430006	101780,52074,1325	right	central_brain	NA	NA	NA	NA	NA	auto:CB0362	NA	NA	NA	CNS_06
720575941609129290	2.8385097999999997	-3.3982143	720575941609129290	75014525141184471	86454,43512,2963	right	optic_lobe	visual_projection	VPNd1	NA	NA	LPLC2	LPLC2	NA	NA	NA	CNS_10
720575941526816077	4.277133999999999	6.517134699999999	720575941526816077	75507175338479079	102286,46113,4030	right	central_brain	central_brain_intrinsic	putative_primary	NA	NA	VES070	VES070	NA	NA	NA	CNS_07
720575941450532174	-6.0906825	2.7220314	720575941450532174	76004086344377196	116165, 175613, 5775	right	ventral_nerve_cord	ventral_nerve_cord_intrinsic	11A	NA	NA	IN11A001	NA	IN11A001	NA	NA	CNS_01
720575941657888080	15.144269999999997	14.003217999999999	720575941657888080	76914619075257369	142870,49065,4382	left	central_brain	NA	NA	NA	NA	NA	auto:KCapbp-ap1	NA	NA	NA	CNS_11
720575941437687125	10.966919	4.2578616	720575941437687125	75788237259688935	108558,34075,1060	right	central_brain	NA	NA	NA	NA	NA	auto:CB0840	NA	NA	NA	CNS_06
720575941464163670	-2.9989263999999998	11.019620999999999	720575941464163670	76777592036512614	137448, 159143, 3039	left	ventral_nerve_cord	ventral_nerve_cord_intrinsic	10B	NA	NA	IN10B044	NA	IN10B044	NA	NA	CNS_05
720575941542413660	-8.603959	10.16786	720575941542413660	76989317415425719	144037, 178122, 5595	left	ventral_nerve_cord	ventral_nerve_cord_intrinsic	08A	NA	NA	IN08A026	NA	IN08A026	NA	NA	CNS_02
720575941584749919	5.897022199999999	7.3674244999999985	720575941584749919	76984781661344464	143671,41078,4505	left	central_brain	central_brain_intrinsic	DM3_dorso_lateral	NA	NA	CB3860	CB3860	NA	NA	NA	CNS_07
720575941474256224	-5.418997	3.2122302	720575941474256224	76001336826926399	115642, 92500, 2910	right	neck_connective	descending	PSp2	NA	NA	DNpe008	DNpe008	auto:DNnt011	DN_05	flight steering 1	CNS_01
720575941562467682	-7.376848700000001	1.3047833	720575941562467682	76215329747240603	122221, 178365, 4673	right	ventral_nerve_cord	ventral_nerve_cord_intrinsic	11A	NA	NA	IN11A018	NA	auto:IN06B042	NA	NA	CNS_01
720575941478581610	14.660705	13.127049999999999	720575941478581610	77125588070593447	147728, 43264, 5308	left	central_brain	central_brain_intrinsic	MBp4	NA	NA	KCg-m	KCg-m	NA	NA	NA	CNS_11
720575941476353386	8.985604000000002	7.563245	720575941476353386	77477225700143770	158316,37630,5558	left	central_brain	NA	NA	NA	NA	NA	auto:CB1984	NA	NA	NA	CNS_08
720575941596153201	9.888614	1.2974577	720575941596153201	74802869488123375	81606,28356,4154	right	central_brain	central_brain_intrinsic	SLPal2	NA	NA	CB1759	CB1759	NA	NA	NA	CNS_12
720575941559321971	-6.904154299999999	7.477248000000001	720575941559321971	76004085807408995	114909, 174357, 3697	right	ventral_nerve_cord	ventral_nerve_cord_intrinsic	08B	NA	NA	IN08B068	NA	auto:IN08B068	NA	NA	CNS_01
720575941550146932	-2.0007906	2.7153726	720575941550146932	76069849608598522	118017,37453,928	right	central_brain	central_brain_intrinsic	TRdm	NA	NA	CB1517	CB1517	NA	NA	NA	CNS_06
720575941660771708	-8.849043	10.585588000000001	720575941660771708	76849129481213883	140233, 193626, 4703	left	ventral_nerve_cord	ventral_nerve_cord_intrinsic	03A	NA	NA	IN03A060	NA	auto:IN19A022	NA	NA	CNS_02
720575941548049800	14.472958	1.4667453	720575941548049800	75718213253786819	107696, 45008, 5411	right	central_brain	NA	NA	NA	NA	NA	auto:vDeltaA,vDeltaB,vDeltaC,vDeltaD,vDeltaE,vDeltaJ,vDeltaK,vDeltaL,vDeltaM	NA	NA	NA	CNS_13
720575941430216073	10.539609	9.290464	720575941430216073	76702482184791784	136798,18414,4888	left	central_brain	NA	NA	NA	NA	NA	NA	NA	NA	NA	CNS_11
720575941626430858	10.33766	0.37176946	720575941626430858	74521463164167710	72801,28814,4036	right	central_brain	central_brain_intrinsic	LHl4_dorsal	NA	NA	LHAV4g1b	LHAV4g1b	NA	NA	NA	CNS_12
720575941502043531	-6.583228600000001	13.361709000000001	720575941502043531	76777179585139852	137917, 147408, 2407	right	ventral_nerve_cord	ventral_nerve_cord_intrinsic	01A	NA	NA	IN01A085	NA	auto:IN01A085	NA	NA	CNS_02
720575941591434636	2.1916183999999994	9.693729	720575941591434636	77125449960091569	147840,39378,2564	left	central_brain	central_brain_intrinsic	LALa1_anterior	NA	NA	WED015	WED015	NA	NA	NA	CNS_05
720575941486708109	5.274131	6.4741635	720575941486708109	76210931566952537	122789,47723,4330	left	central_brain	NA	NA	NA	NA	NA	auto:CB1072	NA	NA	NA	CNS_07
720575941413569940	15.1302595	-5.1943079999999995	720575941413569940	75506900930029912	100560, 36880, 5726	right	central_brain	NA	NA	NA	NA	NA	NA	NA	NA	NA	CNS_12
720575941411866004	-8.559786000000003	8.423727999999999	720575941411866004	75372347993152815	98212, 222709, 4905	right	ventral_nerve_cord	ventral_nerve_cord_intrinsic	19A	NA	NA	IN19A093	NA	IN19A093	NA	NA	CNS_02
720575941390632342	-7.9080887	9.328376999999998	720575941390632342	76004017087820994	115492, 173566, 3654	left	ventral_nerve_cord	ventral_nerve_cord_intrinsic	01A	NA	NA	IN01A062	NA	IN01A062	NA	NA	CNS_02
720575941691311512	-6.2526016	9.036085	720575941691311512	76282811736558852	123713, 92500, 2725	right	neck_connective	descending	MD3	NA	NA	DNg31	DNg31	DNg31	DN_13	probing	CNS_02
720575941690131864	9.967370999999998	0.9080132	720575941690131864	75717662759752078	107741, 28184, 2600	right	central_brain	central_brain_intrinsic	ALv1	NA	NA	M_vPNml69	M_vPNml69	NA	NA	NA	CNS_12
720575941571511710	13.096479	11.241254999999997	720575941571511710	76491444470557716	129242,19268,4180	left	central_brain	central_brain_intrinsic	MBp3	NA	NA	KCg-d	KCg-d	NA	NA	NA	CNS_11
720575941632460192	-3.0858192	19.881731	720575941632460192	77407130894412503	155904, 45424, 1985	left	optic_lobe	visual_projection	NA	NA	NA	LC12	LC12	NA	NA	NA	CNS_09
720575941480809891	-11.1717825	3.9191597	720575941480809891	75513704225284233	100688,240283,5966	left	ventral_nerve_cord	ventral_nerve_cord_intrinsic	TBD	NA	NA	INXXX239	NA	auto:INXXX239	NA	NA	CNS_03
720575941480940963	2.5661478	14.038832999999999	720575941480940963	77899850011840093	171199,49847,3595	left	optic_lobe	visual_projection	VPNp2	NA	NA	LC18	LC18	NA	NA	NA	CNS_09
720575941505058213	-2.7668166	-9.058783	720575941505058213	76140287810617511	120436, 39060, 3810	left	central_brain	central_brain_intrinsic	DM2_CX_v	NA	NA	PFNm,PFNp	PFNm,PFNp	NA	NA	NA	CNS_13
720575941560632744	-8.156444000000002	0.9926790000000001	720575941560632744	76285698558836721	124140, 178964, 5069	left	ventral_nerve_cord	ventral_nerve_cord_intrinsic	12A	NA	NA	IN12A054	NA	IN12A054	NA	NA	CNS_01
720575941452236201	16.023844	14.483805	720575941452236201	76844044374437851	139968, 42880, 5299	left	central_brain	NA	NA	NA	NA	NA	auto:KCab	NA	NA	NA	CNS_11
720575941452891561	3.7460353	-0.7586643	720575941452891561	74803693652559657	80036,52491,2536	right	optic_lobe	visual_projection	NA	NA	NA	LC20b	LC20b	NA	NA	NA	CNS_10
720575941411210667	-5.961077	1.2934085	720575941411210667	76285973369200574	124163, 187278, 4652	right	ventral_nerve_cord	ventral_nerve_cord_intrinsic	19B	NA	NA	IN19B058	NA	IN19B058	NA	NA	CNS_01
720575941453284777	-6.864995999999999	12.9459095	720575941453284777	76917986061556821	142780, 149434, 3490	left	ventral_nerve_cord	ventral_nerve_cord_intrinsic	08A	NA	NA	IN08A050	NA	IN08A050	NA	NA	CNS_02
720575941411079595	5.594411399999999	13.500727999999999	720575941411079595	78392568458861046	185536, 53280, 2940	left	optic_lobe	visual_projection	NA	NA	NA	LPC1	LPC1	NA	NA	NA	CNS_09
720575941520393651	0.6751570999999998	6.4504957	720575941520393651	75648049729029731	106376,49824,2023	right	central_brain	central_brain_intrinsic	MX3	NA	NA	CB3796	CB3796	NA	NA	NA	CNS_04
720575941529830840	-3.1598464999999996	4.3765903	720575941529830840	76353180547821731	125825, 92500, 2905	left	neck_connective	descending	MX12	NA	NA	DNge025	DNge025	DNfl024	DN_11	grooming	CNS_06
720575941604148670	-6.842642000000001	7.719228700000001	720575941604148670	76074317112997700	118141,170819,3822	left	ventral_nerve_cord	ventral_nerve_cord_intrinsic	TBD	proprioception	NA	INXXX238	NA	auto:INXXX238	NA	NA	CNS_02
720575941597857216	-3.0194491999999995	3.501217	720575941597857216	75577749368361695	104274,52561,764	right	central_brain	central_brain_intrinsic	putative_primary	NA	NA	CB0860	CB0860	NA	NA	NA	CNS_06
720575941461935556	9.86485	8.976208	720575941461935556	77124969528186491	147933,25179,5049	left	central_brain	central_brain_intrinsic	VLPd&p1_dorsal	NA	NA	SIP015	SIP015	NA	NA	NA	CNS_11
720575941633115589	8.897762	3.113286	720575941633115589	74943882122707513	85002,34846,5128	right	central_brain	central_brain_intrinsic	LHd2	NA	NA	SLP312	SLP312	NA	NA	NA	CNS_08
720575941482644934	14.122854	-3.4614030999999996	720575941482644934	75436738075788282	98957,43782,4680	right	central_brain	central_brain_intrinsic	MBp1	NA	NA	KCg-m	KCg-m	NA	NA	NA	CNS_12
720575941528913355	1.0598331999999997	6.820182999999999	720575941528913355	75577612197829231	102813,48100,1621	right	central_brain	central_brain_intrinsic	MD3	NA	NA	CB0980	CB0980	NA	NA	NA	CNS_04
720575941461542355	10.962512000000002	1.2134646999999996	720575941461542355	76139600682878281	119670,20240,4039	right	central_brain	NA	NA	NA	NA	NA	auto:PAM07	NA	NA	NA	CNS_12
720575941655791060	-2.6291835000000003	2.6976075	720575941655791060	75718074540033599	108213,40867,666	right	central_brain	central_brain_intrinsic	MD_SA1	NA	NA	CB2353	CB2353	NA	NA	NA	CNS_06
720575941616469461	-7.8587384	0.79964113	720575941616469461	76848030036723118	140581, 160114, 4960	left	ventral_nerve_cord	ventral_nerve_cord_intrinsic	12A	NA	NA	IN12A043	NA	auto:IN12A043	NA	NA	CNS_01
720575941432837591	5.9103255	13.018019999999998	720575941432837591	77548074742432084	160195,51637,2735	left	optic_lobe	visual_centrifugal	no_lineage	NA	NA	cLP01	cLP01	NA	NA	NA	CNS_09
720575941654611417	14.963676000000001	13.385194000000002	720575941654611417	77266394076932673	151809,45370,4485	left	central_brain	central_brain_intrinsic	MBp4	NA	NA	KCg-m	KCg-m	NA	NA	NA	CNS_11
720575941436769759	-7.8435073	-0.04933842000000001	720575941436769759	75722886043910990	108342, 183213, 4908	right	ventral_nerve_cord	ventral_nerve_cord_intrinsic	19B	NA	NA	IN19B071	NA	IN19B071	NA	NA	CNS_01
720575941478843872	-7.092893	12.757376999999998	720575941478843872	77058929909556968	145827,154395,4227	left	ventral_nerve_cord	ventral_nerve_cord_intrinsic	03B	NA	NA	IN03B042	NA	auto:IN17A079	NA	NA	CNS_02
720575941499160033	4.7161713	5.80148	720575941499160033	76844318715357544	141139,50833,3218	left	central_brain	central_brain_intrinsic	DM6_ventral	NA	NA	CB1890	CB1890	NA	NA	NA	CNS_07
720575941537301987	6.275347000000001	1.8093454	720575941537301987	73395769146948390	40523,35958,2870	right	optic_lobe	visual_projection	NA	NA	NA	MeTu3c	MeTu3c	NA	NA	NA	CNS_07
720575941531796965	1.9054575	10.023788	720575941531796965	77688125371613296	163932,32416,4027	left	central_brain	central_brain_intrinsic	LHl1	NA	NA	CB2612	CB2612	NA	NA	NA	CNS_05
720575941537826280	2.7242885	12.495563500000001	720575941537826280	77828862658588885	169572,32724,3224	left	central_brain	central_brain_intrinsic	VLPl4_anterior	NA	NA	PVLP082b	PVLP082b	NA	NA	NA	CNS_09
720575941537695208	5.998336	8.23269	720575941537695208	78110337299869728	176748,31960,1986	left	optic_lobe	visual_projection	NA	NA	NA	MTe40	MTe40	NA	NA	NA	CNS_07
720575941535073770	-6.0910625000000005	4.353752	720575941535073770	76145442039516245	119638, 194480, 4730	right	ventral_nerve_cord	ventral_nerve_cord_intrinsic	02A	NA	NA	IN02A035	NA	auto:IN02A035	NA	NA	CNS_01
720575941500995051	-6.1926117	0.5479024	720575941500995051	76074317649594742	118413, 170985, 5780	right	ventral_nerve_cord	ventral_nerve_cord_intrinsic	19B	NA	NA	IN19B034	NA	IN19B034	NA	NA	CNS_01
720575941629314540	-9.489022	10.480461	720575941629314540	75863829221179815	111066,189208,3195	right	ventral_nerve_cord	ventral_nerve_cord_intrinsic	20A.22A	NA	NA	IN20A.22A021	NA	IN20A.22A021	NA	NA	CNS_02
720575941502567915	14.678156999999999	1.7149302999999998	720575941502567915	76069919133128967	117830,39745,3920	right	central_brain	central_brain_intrinsic	DM3_CX_p	NA	NA	vDeltaA,vDeltaB,vDeltaC,vDeltaD,vDeltaE,vDeltaJ,vDeltaK,vDeltaL,vDeltaM	vDeltaA,vDeltaB,vDeltaC,vDeltaD,vDeltaE,vDeltaJ,vDeltaK,vDeltaL,vDeltaM	NA	NA	NA	CNS_13
720575941503616491	7.3965	6.1076193	720575941503616491	77054531863340347	147077,22944,4330	left	central_brain	NA	NA	NA	NA	NA	auto:CB1553	NA	NA	NA	CNS_08
720575941503878635	5.6894107	10.089103	720575941503878635	78040037811538970	174256, 32832, 3866	left	optic_lobe	visual_projection	VPNd2	NA	NA	LC10c	LC10c	NA	NA	NA	CNS_07
720575941687248367	4.3542295	6.848426	720575941687248367	76703375202505483	136543, 43417, 3632	left	central_brain	central_brain_intrinsic	PSp1	NA	NA	PS188b	PS188b	NA	NA	NA	CNS_07
720575941688034799	2.3896707999999998	-2.0470946000000003	720575941688034799	74522149821836516	72647,49284,1908	right	optic_lobe	visual_projection	NA	NA	NA	LC15	LC15	NA	NA	NA	CNS_10
720575941665097203	-6.9805837	8.687010999999998	720575941665097203	76001336827278745	116307, 92500, 3035	right	neck_connective	descending	putative_primary	NA	NA	DNge134	DNge134	DNxn073	DN_12	walking steering	CNS_02
720575941603886582	-5.988109000000001	12.409645000000001	720575941603886582	76144067046053749	120314, 151878, 2450	right	ventral_nerve_cord	ventral_nerve_cord_intrinsic	TBD	NA	NA	INXXX464	NA	INXXX464	NA	NA	CNS_02
720575941521180151	0.9566520500000001	6.8360085	720575941521180151	75788718631962738	109689,48717,2473	right	central_brain	central_brain_intrinsic	DM1_antero_ventral	NA	NA	CB1622	CB1622	NA	NA	NA	CNS_04
720575941523539447	5.909707000000001	8.512326999999999	720575941523539447	77758768457151707	166426,39486,2047	left	central_brain	NA	NA	NA	NA	NA	auto:CB2685	NA	NA	NA	CNS_07
720575941552244223	10.648622999999997	-0.16049275000000002	720575941552244223	74451025767531780	70835, 27972, 4245	right	central_brain	central_brain_intrinsic	VLPl4_dorsal	NA	NA	CB2750	CB2750	NA	NA	NA	CNS_12
720575941486577158	-8.92461	7.099716	720575941486577158	76075692173109125	118332,212872,6210	NA	ventral_nerve_cord	NA	NA	NA	NA	NA	NA	NA	NA	NA	CNS_02
720575941565351431	9.9444275	1.1395977	720575941565351431	74803007061203044	81470,32679,4635	right	central_brain	central_brain_intrinsic	VLPl&p1_posterior	NA	NA	LHPV7a1b	LHPV7a1b	NA	NA	NA	CNS_12
720575941535991306	1.2679341999999996	1.8309814	720575941535991306	74803143762463529	81007,36863,1984	right	central_brain	NA	NA	NA	NA	NA	auto:CB2108	NA	NA	NA	CNS_05
720575941471766027	9.401551	5.994384999999999	720575941471766027	77125450631684999	148532,40510,5332	left	central_brain	central_brain_intrinsic	NA	NA	NA	SLP463	SLP463	NA	NA	NA	CNS_08
720575941431395854	2.8841794	2.0822418	720575941431395854	75084481702968099	88153,31734,3553	right	central_brain	central_brain_intrinsic	VLPl2_medial	NA	NA	AVLP187	AVLP187	NA	NA	NA	CNS_05
720575941559191055	15.153092000000001	-4.434653000000001	720575941559191055	75366575423415077	97547,50268,4581	right	central_brain	central_brain_intrinsic	MBp2	NA	NA	KCab	KCab	NA	NA	NA	CNS_12
720575941510825488	-2.3598849999999993	3.3399502999999995	720575941510825488	75859086973196346	111291, 48225, 838	right	central_brain	central_brain_intrinsic	putative_primary	NA	NA	CB0445	CB0445	NA	NA	NA	CNS_06
720575941510694416	-3.0965282999999997	3.6486063	720575941510694416	76703511970569888	136804,47857,1138	left	central_brain	central_brain_intrinsic	putative_primary	NA	NA	CB0806	CB0806	NA	NA	NA	CNS_06
720575941437556242	14.472280000000001	-3.855104	720575941437556242	75507244258894376	100782,48981,4668	right	central_brain	central_brain_intrinsic	MBp2	NA	NA	KCg-m	KCg-m	NA	NA	NA	CNS_12
720575941509776912	1.4334129999999998	8.69395	720575941509776912	75225905915535721	93878,51900,1542	right	central_brain	central_brain_intrinsic	putative_primary	NA	NA	CB0830	CB0830	NA	NA	NA	CNS_05
720575941446600212	4.4821506	-3.5739693999999997	720575941446600212	75155537574386599	91196,52905,3153	right	optic_lobe	visual_centrifugal	VLPp&l1_posterior	NA	NA	cLP03	cLP03	NA	NA	NA	CNS_10
720575941432051214	-5.654859499999999	9.371119	720575941432051214	76286591911695079	123567,206510,4928	left	ventral_nerve_cord	ventral_nerve_cord_intrinsic	17B	NA	NA	IN17B014	NA	auto:AN08B034	NA	NA	CNS_02
720575941466785302	3.7620995	7.471929600000001	720575941466785302	77055012094376231	147072, 37824, 1260	left	central_brain	central_brain_intrinsic	VESa1	NA	NA	SAD075	SAD075	NA	NA	NA	CNS_07
720575941525636633	3.2367442	14.734204999999998	720575941525636633	78251281013417518	181510,37414,2124	left	optic_lobe	visual_projection	VPNv1	NA	NA	LC17	LC17	NA	NA	NA	CNS_09
720575941541365277	1.4041671999999998	5.696217	720575941541365277	75437081002583770	99949,54644,2285	right	central_brain	central_brain_intrinsic	LB3	NA	NA	CB1830	CB1830	NA	NA	NA	CNS_04
720575941640324639	5.9085255	13.059315	720575941640324639	77618443553304165	162608,52221,2828	left	optic_lobe	visual_centrifugal	no_lineage	NA	NA	cLP02	cLP02	NA	NA	NA	CNS_09
720575941639800351	-2.6014582999999996	2.8843932000000003	720575941639800351	76492336884038794	130664,45667,527	left	central_brain	central_brain_intrinsic	MD_SA1	NA	NA	CB2353	CB2353	NA	NA	NA	CNS_06
720575941640062495	5.2304735	13.552977	720575941640062495	78463005721645392	187152, 56128, 2259	left	optic_lobe	visual_projection	NA	NA	NA	LLPC1	LLPC1	NA	NA	NA	CNS_09
720575941400856099	15.250267	-4.880980499999999	720575941400856099	75084894489071085	89697,44323,5174	right	central_brain	central_brain_intrinsic	MBp4	NA	NA	KCab-p	KCab-p	NA	NA	NA	CNS_12
720575941558535716	-4.055276	10.358816000000001	720575941558535716	76071705436552080	118367,92500,2544	left	neck_connective	ascending	09B	NA	NA	AN09B034	AN_multi_115	AN09B034	AN_15	reproduction	CNS_05
720575941627086374	-1.7074574	3.6948807	720575941627086374	76632662391446011	133194,34020,1943	right	central_brain	central_brain_intrinsic	CREa1_ventral	NA	NA	mAL	mAL	NA	NA	NA	CNS_06
720575941600740905	14.654206	1.6874409000000001	720575941600740905	76351325323152217	125156, 37099, 3628	left	central_brain	central_brain_intrinsic	DM4_CX_p	NA	NA	vDeltaA,vDeltaB,vDeltaC,vDeltaD,vDeltaE,vDeltaJ,vDeltaK,vDeltaL,vDeltaM	vDeltaA,vDeltaB,vDeltaC,vDeltaD,vDeltaE,vDeltaJ,vDeltaK,vDeltaL,vDeltaM	NA	NA	NA	CNS_13
720575941560501805	0.9982183599999999	5.7078066	720575941560501805	75930005808959909	113990,65209,2197	right	central_brain	central_brain_intrinsic	LB3	NA	NA	CB1331	CB1331	NA	NA	NA	CNS_04
720575941567317550	-9.974433000000001	7.3953424000000005	720575941567317550	76075898264717003	118180, 218692, 6047	left	ventral_nerve_cord	NA	NA	NA	NA	NA	NA	auto:IN16B109	NA	NA	CNS_02
720575941352359472	4.721261000000001	5.5797873000000004	720575941352359472	77265569241930365	153310,21379,3722	left	central_brain	NA	NA	NA	NA	NA	auto:AOTU039	NA	NA	NA	CNS_07
720575941477140017	-9.624239999999999	10.230474	720575941477140017	75793529330626390	110227, 190674, 3673	right	ventral_nerve_cord	ventral_nerve_cord_intrinsic	19A	NA	NA	IN19A020	NA	IN19A020	NA	NA	CNS_02
720575941490771509	16.836971000000005	14.587162	720575941490771509	76844387770474234	140160, 51840, 4546	left	central_brain	NA	NA	NA	NA	NA	auto:KCab	NA	NA	NA	CNS_11
720575941589599799	-2.4911655999999995	2.8262217	720575941589599799	75225493464866470	93024, 39760, 1153	right	central_brain	central_brain_intrinsic	MD_SA1	NA	NA	CB2353	CB2353	NA	NA	NA	CNS_06
720575941628266041	4.7695904	6.4828324	720575941628266041	75788856473718568	109346,51656,4065	right	central_brain	NA	NA	NA	NA	NA	auto:DM6_posterior__1	NA	NA	NA	CNS_07
720575941722506810	7.7602444	5.6809974	720575941722506810	75295313191348804	96049, 22709, 3906	right	central_brain	NA	NA	NA	NA	NA	auto:SIP003_b	NA	NA	NA	CNS_08
720575941627479609	8.084204	6.3124199999999995	720575941627479609	77054806875559769	145757,31355,4860	left	central_brain	NA	NA	NA	NA	NA	auto:CB1220	NA	NA	NA	CNS_08
720575941550016061	8.777926999999998	7.9166183000000006	720575941550016061	77899643988251215	171968, 43568, 4340	left	central_brain	central_brain_intrinsic	LHp2	NA	NA	CB3735	CB3735	NA	NA	NA	CNS_08
720575941552244286	-9.964137000000001	4.504054999999999	720575941552244286	75513223121860980	101677, 225565, 5712	right	ventral_nerve_cord	ventral_nerve_cord_intrinsic	19B	NA	NA	IN19B050	NA	IN19B050	NA	NA	CNS_03
720575941472290368	10.815176000000001	10.294057999999998	720575941472290368	77829069152334071	168323,37121,4442	left	central_brain	central_brain_intrinsic	LHl2_dorsal	NA	NA	LHAD1b2_a,LHAD1b2_c	LHAD1b2_a,LHAD1b2_c	NA	NA	NA	CNS_11
720575941486708290	3.8259075	5.480024	720575941486708290	75366575154563535	97831,50873,3417	right	central_brain	NA	NA	NA	NA	NA	auto:PS068	NA	NA	NA	CNS_07
720575941485135426	-5.9847554999999995	2.2953746	720575941485135426	75510886391194429	100864, 156816, 4689	right	ventral_nerve_cord	ventral_nerve_cord_intrinsic	17A	NA	NA	IN17A071	NA	IN17A071	NA	NA	CNS_01
720575941507548741	2.9631872000000006	2.2362519999999995	720575941507548741	75084619007306923	88556,35816,2918	right	central_brain	central_brain_intrinsic	VLPl&p2_posterior	NA	NA	SAD082	SAD082	NA	NA	NA	CNS_05
720575941459183174	-2.805601	2.3599624999999995	720575941459183174	77054874721910301	147312, 34704, 1282	left	central_brain	central_brain_intrinsic	TRdl_b	NA	NA	CB0518	CB0518	NA	NA	NA	CNS_06
720575941458789958	-6.8071632	1.2424172	720575941458789958	75935503836341844	113872, 227440, 3913	right	ventral_nerve_cord	ventral_nerve_cord_intrinsic	07B	NA	NA	IN07B030	NA	IN07B030	NA	NA	CNS_01
720575941573346888	-5.870995499999999	10.962614000000002	720575941573346888	76073904326355724	118724,157976,2038	right	ventral_nerve_cord	ventral_nerve_cord_intrinsic	01B	NA	NA	IN01B038	NA	IN01B038	NA	NA	CNS_02
720575941457217094	-11.431059	7.071596	720575941457217094	76216910496820881	121237, 227292, 5549	left	ventral_nerve_cord	ventral_nerve_cord_intrinsic	21A	NA	NA	IN21A044	NA	IN21A044	NA	NA	CNS_02
720575941611226698	10.741927999999996	0.33682564	720575941611226698	75928631553223104	113188, 23573, 2564	right	central_brain	central_brain_intrinsic	ALad1	NA	NA	(M_adPNm4,M_adPNm5)a	(M_adPNm4,M_adPNm5)a	NA	NA	NA	CNS_12
720575941459314246	-10.203159	7.612204599999999	720575941459314246	75442922761666045	99726,228287,4444	right	ventral_nerve_cord	ventral_nerve_cord_intrinsic	20A.22A	NA	NA	IN20A.22A044	NA	auto:IN20A.22A044	NA	NA	CNS_02
720575941511087692	-7.753918	10.6484995	720575941511087692	76004223179068323	114788, 179602, 3381	right	ventral_nerve_cord	ventral_nerve_cord_intrinsic	09A	NA	NA	IN09A047	NA	IN09A047	NA	NA	CNS_02
720575941452760647	-7.5166564000000005	8.944078999999999	720575941452760647	76778004688974354	138809, 170021, 4330	left	ventral_nerve_cord	ventral_nerve_cord_intrinsic	08B	NA	NA	IN08B067	NA	IN08B067	NA	NA	CNS_02
720575941478581839	-6.445040700000001	12.403935	720575941478581839	76003123265063847	115899,145568,1950	right	ventral_nerve_cord	ventral_nerve_cord_intrinsic	13A	NA	NA	IN13A047	NA	IN13A047	NA	NA	CNS_02
720575941658805840	0.91176856	10.563337	720575941658805840	77336281247796645	153704,32345,2383	right	central_brain	central_brain_intrinsic	LALv1_ventral	NA	NA	CB2207	CB2207	NA	NA	NA	CNS_05
720575941481334351	10.231725999999998	5.391663000000001	720575941481334351	76773538191313132	137742,38645,5316	left	central_brain	central_brain_intrinsic	DM2_central	NA	NA	CB1858	CB1858	NA	NA	NA	CNS_08
720575941481203279	0.12562795999999998	5.806923	720575941481203279	75789130881755544	109024,61000,2230	right	central_brain	central_brain_intrinsic	LB3__prim	NA	NA	CB0435	CB0435	NA	NA	NA	CNS_04
720575941424973396	-5.8579626	9.240911999999998	720575941424973396	76355860875767813	125785, 172786, 3900	right	ventral_nerve_cord	ventral_nerve_cord_intrinsic	11A	NA	NA	IN11A032	NA	IN11A032	NA	NA	CNS_02
720575941464163926	-2.9966854999999994	11.018942	720575941464163926	76355379436985038	125160, 157796, 2435	right	ventral_nerve_cord	ventral_nerve_cord_intrinsic	09A	proprioception	NA	IN09A039	NA	IN09A039	NA	NA	CNS_05
720575941466130006	9.348846	8.260519	720575941466130006	78110131946027210	176576, 25152, 4887	left	central_brain	central_brain_intrinsic	SLPal1	NA	NA	CB3787	CB3787	NA	NA	NA	CNS_08
720575941534025304	-6.018668700000001	12.047954999999998	720575941534025304	76425473302983355	128954, 150064, 2346	left	ventral_nerve_cord	ventral_nerve_cord_intrinsic	09B	NA	NA	IN09B038	NA	auto:IN09B038	NA	NA	CNS_02
720575941516199514	3.8563216	7.185950999999999	720575941516199514	76562499939872416	132981,40111,2439	left	central_brain	central_brain_intrinsic	VESa2	NA	NA	CB1580	CB1580	NA	NA	NA	CNS_07
720575941541496412	14.546364999999998	14.315018	720575941541496412	76773813002159935	139184,46057,5083	left	central_brain	central_brain_intrinsic	MBp1	NA	NA	KCab-p	KCab-p	NA	NA	NA	CNS_11
720575941448304221	2.2135508	-2.8556043999999994	720575941448304221	74733118682600916	78368, 45136, 2190	right	optic_lobe	visual_projection	NA	NA	NA	LC4	LC4	NA	NA	NA	CNS_10
720575941448828509	9.610785	8.803442000000002	720575941448828509	76984438399175500	145272,31381,5673	left	central_brain	central_brain_intrinsic	SLPpm3	NA	NA	CB1073	CB1073	NA	NA	NA	CNS_11
720575941583963743	5.275968000000001	5.158859	720575941583963743	74943881116357985	84448, 36576, 1418	right	central_brain	NA	NA	NA	NA	NA	auto:PS050	NA	NA	NA	CNS_07
720575941583701599	3.7535093	7.098236	720575941583701599	76703306147456041	136123,42326,2345	left	central_brain	NA	NA	NA	NA	NA	auto:CB0283	NA	NA	NA	CNS_02
720575941514757731	15.906369	13.728494999999999	720575941514757731	76844250398755844	139943,47748,4850	left	central_brain	NA	NA	NA	NA	NA	auto:KCg-m	NA	NA	NA	CNS_11
720575941643732581	11.604552	-1.0320339	720575941643732581	75717525320998597	108193, 23540, 2676	right	central_brain	central_brain_intrinsic	ALad1	NA	NA	DL2v_adPN	DL2v_adPN	NA	NA	NA	CNS_12
720575941612144230	4.928304	0.5845363999999998	720575941612144230	74381000150851905	69161,38424,2425	right	optic_lobe	visual_projection	VPNd2	NA	NA	LC10d	LC10d	NA	NA	NA	CNS_10
720575941611095654	-7.88178	8.743040999999998	720575941611095654	75863210879825082	110608, 171888, 3594	right	ventral_nerve_cord	NA	NA	NA	NA	NA	NA	NA	NA	NA	CNS_02
720575941519476334	-5.8687963	12.326411	720575941519476334	76707360529525237	135392, 162992, 2183	right	ventral_nerve_cord	ventral_nerve_cord_intrinsic	14A	NA	NA	IN14A002	NA	IN14A002	NA	NA	CNS_02
720575941594580593	5.573043000000001	10.0578575	720575941594580593	77969669067261068	173296, 33024, 3848	left	optic_lobe	visual_projection	VPNd2	NA	NA	LC10d	LC10d	NA	NA	NA	CNS_07
720575941548574324	5.996931	2.0552162999999997	720575941548574324	73676694368085068	48496, 18576, 2929	right	optic_lobe	visual_projection	NA	NA	NA	MeTu1	MeTu1	NA	NA	NA	CNS_07
720575941636392565	-6.1891665	0.559152	720575941636392565	76566898858566816	132957, 170540, 5679	left	ventral_nerve_cord	ventral_nerve_cord_intrinsic	11B	NA	NA	IN11B003	NA	IN11B003	NA	NA	CNS_01
720575941639538293	6.462115299999999	5.717006	720575941639538293	77054531863384194	146929,23057,4344	left	central_brain	central_brain_intrinsic	AOTUv4_dorsal	NA	NA	CB1591	CB1591	NA	NA	NA	CNS_07
720575941540185725	0.615199	6.319274	720575941540185725	75366643739755458	97390,51424,2876	right	central_brain	NA	NA	NA	NA	NA	NA	NA	NA	NA	CNS_04
720575941620008575	2.551684	2.056326	720575941620008575	74943606775269388	85272,28023,3419	right	central_brain	central_brain_intrinsic	VLPd1	NA	NA	AVLP045	AVLP045	NA	NA	NA	CNS_05
720575941617780351	3.500138	14.127995499999999	720575941617780351	77899849944940048	171377, 50025, 3397	left	optic_lobe	visual_projection	NA	NA	NA	LC4	LC4	NA	NA	NA	CNS_09
720575941508728449	3.0229402	2.3376962999999997	720575941508728449	74591694401985781	75391,26345,3668	right	central_brain	central_brain_intrinsic	SLPav1_medial	NA	NA	SLP227	SLP227	NA	NA	NA	CNS_05
720575941480154754	-8.280396999999999	0.9665273999999999	720575941480154754	76638160822000989	133888, 197536, 5281	left	ventral_nerve_cord	NA	NA	NA	NA	NA	NA	NA	NA	NA	CNS_01
720575941478057602	10.890556000000002	1.1932851000000002	720575941478057602	75576787698267318	103131, 23281, 2113	right	central_brain	central_brain_intrinsic	ALv2	NA	NA	CB1668	CB1668	NA	NA	NA	CNS_12
720575941529175684	2.7089686	12.201036	720575941529175684	77758012877697118	166832, 17376, 3125	left	central_brain	NA	NA	NA	NA	NA	auto:AVLP232	NA	NA	NA	CNS_09
720575941596546693	8.245431	5.8843293	720575941596546693	77828588049076379	168672, 23776, 4258	left	central_brain	central_brain_intrinsic	SIPa1_ventral	NA	NA	CB0937	CB0937	NA	NA	NA	CNS_08
720575941431264905	7.6069627	5.439213800000001	720575941431264905	76210106865922934	121687,23208,4007	right	central_brain	NA	NA	NA	NA	NA	auto:LAL198	NA	NA	NA	CNS_08
720575941624465034	4.102102799999999	-0.39675573	720575941624465034	74662749938404951	76328,45492,2183	right	optic_lobe	visual_projection	NA	NA	NA	LCe05	LCe05	NA	NA	NA	CNS_10
720575941589337740	-5.642282499999999	11.662487000000002	720575941589337740	76566141937852107	132074, 148429, 1923	right	ventral_nerve_cord	ventral_nerve_cord_intrinsic	13B	NA	NA	IN13B090	NA	IN13B090	NA	NA	CNS_02
720575941563647634	8.568376999999998	7.523683999999999	720575941563647634	77125175686156480	148527, 32598, 4881	left	central_brain	central_brain_intrinsic	VLPd&p1_posterior	NA	NA	CB3194	CB3194	NA	NA	NA	CNS_08
720575941514626707	-3.1585944	10.906761	720575941514626707	76215329345096371	121497, 179635, 3327	right	ventral_nerve_cord	ventral_nerve_cord_intrinsic	09A	NA	NA	IN09A093	NA	IN09A093	NA	NA	CNS_05
720575941625906843	11.514365999999999	0.023647534	720575941625906843	75717456601318914	106897,21012,2594	right	central_brain	NA	NA	NA	NA	NA	auto:lLN2F_b	NA	NA	NA	CNS_12
720575941458003615	15.425456000000002	-4.624920999999999	720575941458003615	75084963074755907	88783,45902,4801	right	central_brain	central_brain_intrinsic	MBp4	NA	NA	KCg-m	KCg-m	NA	NA	NA	CNS_12
720575941632722592	14.785545	13.139705	720575941632722592	77125519418142108	148688, 41376, 5509	left	central_brain	central_brain_intrinsic	MBp4	NA	NA	KCg-m	KCg-m	NA	NA	NA	CNS_11
720575941506369189	1.4569184	1.7822087	720575941506369189	74803075177125952	80075,32804,2477	right	central_brain	central_brain_intrinsic	VLPl&p2_lateral	NA	NA	CB2930	CB2930	NA	NA	NA	CNS_05
720575941450532521	-6.87059	7.652616999999999	720575941450532521	76285354424241184	123120, 168416, 2967	right	ventral_nerve_cord	ventral_nerve_cord_intrinsic	06B	NA	NA	IN06B059	NA	IN06B059	NA	NA	CNS_02
720575941451450025	7.344069999999999	11.797050999999998	720575941451450025	75013838147981215	87210,22949,3824	right	central_brain	central_brain_intrinsic	AOTUv4_dorsal	NA	NA	TuBu03,TuBu04	TuBu03,TuBu04	NA	NA	NA	CNS_07
720575941547394740	3.5348325	12.509944	720575941547394740	77406719114384659	156700,34024,4032	left	central_brain	NA	NA	NA	NA	NA	auto:PVLP006	NA	NA	NA	CNS_09
720575941450008245	0.6800366599999998	1.2404158	720575941450008245	74802662860222324	80224, 21472, 2501	right	central_brain	central_brain_intrinsic	VLPa1_lateral	NA	NA	AVLP309b	AVLP309b	NA	NA	NA	CNS_05
720575941576361654	4.887383999999999	5.8105269999999996	720575941576361654	77547868718115919	160925,45433,3214	left	central_brain	NA	NA	NA	NA	NA	auto:ATL021	NA	NA	NA	CNS_07
720575941483038394	3.9856649999999996	12.148478499999998	720575941483038394	77758700206731981	167089,37359,3649	left	optic_lobe	visual_projection	NA	NA	NA	LC26	LC26	NA	NA	NA	CNS_09
720575941602444990	2.6716484999999994	8.645297999999999	720575941602444990	75929456254558910	112864,48351,3013	right	central_brain	central_brain_intrinsic	PSa1	NA	NA	CB2338	CB2338	NA	NA	NA	CNS_05
720575941438736063	-10.976105	8.325632000000002	720575941438736063	76076447752177400	117623, 234743, 5053	left	ventral_nerve_cord	ventral_nerve_cord_intrinsic	14A	proprioception	NA	IN14A040	NA	auto:IN14A036	NA	NA	CNS_02
720575941440308927	3.201379	2.4421603999999997	720575941440308927	74943813135151982	84854,33574,4240	right	central_brain	NA	NA	NA	NA	NA	auto:SLP451b	NA	NA	NA	CNS_08
720575941504665282	1.491842	10.223424999999999	720575941504665282	77476812913394095	159111,26233,3709	left	central_brain	central_brain_intrinsic	VLPl&d1_dorsal	NA	NA	CB3287	CB3287	NA	NA	NA	CNS_05
720575941480941251	-10.788191999999999	3.6094593999999995	720575941480941251	75302529273319758	95745,238591,5986	right	ventral_nerve_cord	ventral_nerve_cord_intrinsic	TBD	NA	NA	INXXX287	NA	auto:INXXX287	NA	NA	CNS_03
720575941645567688	0.5362602999999999	5.592606	720575941645567688	75225837061905896	93872, 49792, 1077	right	central_brain	NA	NA	NA	NA	NA	auto:CB0983	NA	NA	NA	CNS_04
720575941486839504	-8.071346	9.600575	720575941486839504	76426641870060342	128450,185874,3767	left	ventral_nerve_cord	ventral_nerve_cord_intrinsic	23B	NA	NA	IN23B060	NA	IN23B060	NA	NA	CNS_02
720575941509646034	3.971011	-1.1129774000000001	720575941509646034	74662750139869018	76102,46618,3001	right	optic_lobe	visual_projection	VPNd1	NA	NA	LPLC4	LPLC4	NA	NA	NA	CNS_10
720575941460231891	-11.497387	8.768756	720575941460231891	75583797621667870	103754, 231920, 4118	left	ventral_nerve_cord	ventral_nerve_cord_intrinsic	13B	NA	NA	IN13B088	NA	IN13B088	NA	NA	CNS_02
720575941508990674	3.2227397000000004	14.732172999999998	720575941508990674	78040449658749456	174261,46124,2106	left	optic_lobe	visual_projection	VPNv1	NA	NA	LC17	LC17	NA	NA	NA	CNS_09
720575941617780437	10.900565	9.298642	720575941617780437	76492336951031038	129917, 46661, 771	left	central_brain	central_brain_intrinsic	primary	NA	NA	il3LN6	il3LN6	NA	NA	NA	CNS_12
720575941595104982	4.6042746999999995	8.269409000000001	720575941595104982	77195750186492564	151094,37524,3486	left	central_brain	central_brain_intrinsic	VLPl&p1_posterior	NA	NA	CB2341	CB2341	NA	NA	NA	CNS_09
720575941593663190	10.449704	10.03516	720575941593663190	78039694214491629	175488, 23136, 3993	left	central_brain	central_brain_intrinsic	LHa1	NA	NA	CB2097	CB2097	NA	NA	NA	CNS_11
720575941519869656	3.2050965000000002	12.509095	720575941519869656	77688537352376822	165740,44985,2563	left	optic_lobe	visual_projection	NA	NA	NA	LTe12	LTe12	NA	NA	NA	CNS_09
720575941613455068	-7.21618	8.563674	720575941613455068	76144823429843703	120115, 174517, 4154	right	ventral_nerve_cord	ventral_nerve_cord_intrinsic	07B	NA	NA	IN07B074	NA	IN07B074	NA	NA	CNS_02
720575941587109598	2.101282	5.0816455000000005	720575941587109598	78039968689755150	175440,31523,2458	left	optic_lobe	visual_projection	NA	NA	NA	MTe01b	MTe01b	NA	NA	NA	CNS_04
720575941439784671	11.531823999999999	11.090000999999999	720575941439784671	78180362782254402	179472, 21664, 3283	left	central_brain	central_brain_intrinsic	SLPav3	NA	NA	CB2053	CB2053	NA	NA	NA	CNS_11
720575941531928293	8.877607000000001	8.452169000000001	720575941531928293	77547250913521631	160768, 28080, 5673	left	central_brain	NA	NA	NA	NA	NA	auto:CB3342	NA	NA	NA	CNS_08
720575941629970156	-6.312484999999999	13.368572	720575941629970156	77410704709912314	155971, 152710, 3555	left	ventral_nerve_cord	ventral_nerve_cord_intrinsic	20A.22A	NA	NA	IN20A.22A089	NA	IN20A.22A089	NA	NA	CNS_02
720575941455775469	-8.995810500000001	10.877281	720575941455775469	76919085975604103	141772, 181788, 4944	left	ventral_nerve_cord	ventral_nerve_cord_intrinsic	08A	NA	NA	IN08A008	NA	IN08A008	NA	NA	CNS_02
720575941559977710	9.350829000000001	8.347652	720575941559977710	77969256750916556	172704, 22480, 3987	left	central_brain	NA	NA	NA	NA	NA	auto:CB1861	NA	NA	NA	CNS_08
720575941456561901	8.082481000000001	4.902777	720575941456561901	76421694403366238	127230, 37753, 5079	right	central_brain	NA	NA	NA	NA	NA	auto:CB3737	NA	NA	NA	CNS_08
720575941569021684	14.955935500000002	13.824326	720575941569021684	77125587802286334	148606,44460,4329	left	central_brain	NA	NA	NA	NA	NA	auto:KCg-m	NA	NA	NA	CNS_11
720575941431658232	2.0134052999999996	5.236066000000001	720575941431658232	76492474927311615	129796,50340,2953	left	optic_lobe	visual_projection	NA	NA	NA	MTe11	MTe11	NA	NA	NA	CNS_04
720575941569677050	0.36770287	6.536208000000001	720575941569677050	76844180940986779	140008,45085,1992	left	central_brain	NA	NA	NA	NA	NA	auto:MD3_baf54cd7	NA	NA	NA	CNS_04
720575941573871355	2.8580609999999997	9.648068999999998	720575941573871355	77195681467053322	150466,36410,3494	left	central_brain	central_brain_intrinsic	VLPl&p1_posterior	NA	NA	VLPl&p1_posterior_60	VLPl&p1_posterior_60	NA	NA	NA	CNS_05
720575941622236924	-3.8384751999999995	10.478259	720575941622236924	76216154380611416	121022, 203522, 4617	left	ventral_nerve_cord	ventral_nerve_cord_intrinsic	00A	NA	NA	IN00A058	NA	IN00A058	NA	NA	CNS_05
720575941515806467	-3.0956794999999997	3.6020818	720575941515806467	75859155692754648	111519,50904,877	right	central_brain	NA	NA	NA	NA	NA	auto:CB0903	NA	NA	NA	CNS_06
720575941513447171	2.8606882	5.370909999999999	720575941513447171	75366643672966425	97271,53195,2739	right	central_brain	central_brain_intrinsic	DM5_ventral	NA	NA	WED153	WED153	NA	NA	NA	CNS_04
720575941533763338	3.8066919999999995	13.209304999999999	720575941533763338	78110406421697170	177074,33135,3434	left	optic_lobe	visual_projection	VPNv2	NA	NA	LC16	LC16	NA	NA	NA	CNS_09
720575941688166156	16.387993	14.678450999999999	720575941688166156	77055219124602055	147421,43086,4362	left	central_brain	NA	NA	NA	NA	NA	NA	NA	NA	NA	CNS_11
720575941463639821	-4.249361500000001	10.293937	720575941463639821	76496804522630264	129831, 180168, 3910	left	ventral_nerve_cord	ventral_nerve_cord_intrinsic	00A	NA	NA	IN00A063	NA	IN00A063	NA	NA	CNS_05
720575941463115533	5.095591	4.318369400000001	720575941463115533	74943469470501186	84861,24123,3912	right	central_brain	NA	NA	NA	NA	NA	auto:CL090_a	NA	NA	NA	CNS_07
720575941510825744	5.730765000000001	8.006783500000001	720575941510825744	77477225699783254	157881,37130,5429	left	central_brain	NA	NA	NA	NA	NA	auto:CL026	NA	NA	NA	CNS_07
720575941653563153	-7.213545	1.4179540999999998	720575941653563153	76496048809954899	131014,155915,4772	right	ventral_nerve_cord	ventral_nerve_cord_intrinsic	27X	NA	NA	IN27X014	NA	IN27X014	NA	NA	CNS_01
720575941508990736	6.284567	1.7954501	720575941508990736	73324987951591228	38480, 22608, 2320	right	optic_lobe	visual_projection	NA	NA	NA	MeTu1	MeTu1	NA	NA	NA	CNS_07
720575941614372627	10.159874	5.8398385	720575941614372627	76703238166399740	136448, 40720, 5241	left	central_brain	NA	NA	NA	NA	NA	auto:CB2138	NA	NA	NA	CNS_08
720575941467703062	7.5937138	5.628846599999999	720575941467703062	76914138173673491	141365,33328,5098	left	central_brain	central_brain_intrinsic	DL1_dorsal	NA	NA	SMP178	SMP178	NA	NA	NA	CNS_08
720575941506107159	8.330067	8.067915	720575941506107159	77055081954523405	145907,39494,5549	left	central_brain	NA	NA	NA	NA	NA	NA	NA	NA	NA	CNS_08
720575941527078681	-2.0327313	3.6141940000000004	720575941527078681	76142074247923687	119947, 92500, 2575	left	neck_connective	ascending	09B	NA	NA	AN09B033	AN_multi_117	AN09B033	AN_18	feeding	CNS_06
720575941536646938	-2.3282587999999995	2.7236936000000003	720575941536646938	75717937235577888	107050,36434,1269	right	central_brain	NA	NA	NA	NA	NA	auto:CB1597	NA	NA	NA	CNS_06
720575941551720219	10.765550000000001	1.0212957999999999	720575941551720219	75576925204496627	103926, 27442, 2416	right	central_brain	central_brain_intrinsic	ALv2	NA	NA	CB1545	CB1545	NA	NA	NA	CNS_12
720575941539923741	-5.609325	3.1654283999999997	720575941539923741	76707086121427398	136380, 153806, 3931	left	neck_connective	ascending	07B	NA	NA	AN07B072	AN_GNG_175	AN07B072	AN_04	flight steering 1	CNS_01
720575941474518814	-11.979624000000001	2.7589585999999997	720575941474518814	75513704158027356	102299, 239908, 5654	left	ventral_nerve_cord	ventral_nerve_cord_intrinsic	TBD	NA	NA	INXXX454	NA	INXXX454	NA	NA	CNS_03
720575941548312353	-7.618817299999999	1.228975	720575941548312353	76075142216068247	116854,195587,5465	right	ventral_nerve_cord	ventral_nerve_cord_intrinsic	06A	proprioception	NA	IN06A132	NA	IN06A132	NA	NA	CNS_01
720575941400987427	-0.57883775	5.6090007	720575941400987427	75929937089560263	113264,63208,2225	right	central_brain	central_brain_intrinsic	LB3	NA	NA	CB3037	CB3037	NA	NA	NA	CNS_01
720575941555652388	-2.5486185999999997	-9.100114999999999	720575941555652388	76069850883253998	117936, 38688, 5651	right	central_brain	central_brain_intrinsic	DM1_CX_p	NA	NA	PFNm,PFNp	PFNm,PFNp	NA	NA	NA	CNS_13
720575941595498277	12.0862255	10.882653000000001	720575941595498277	76984162649355403	144682, 23394, 2523	left	central_brain	central_brain_intrinsic	ALl1_dorsal	NA	NA	CB3202	CB3202	NA	NA	NA	CNS_11
720575941557487396	6.2127595	7.003185299999999	720575941557487396	76350569610171422	126502,16243,4366	left	central_brain	central_brain_intrinsic	VLPl&p1_posterior	NA	NA	SMP569b	SMP569b	NA	NA	NA	CNS_08
720575941732206379	10.225649	5.7821884	720575941732206379	76703031940746717	135983,34421,4947	left	central_brain	NA	NA	NA	NA	NA	auto:CB1379	NA	NA	NA	CNS_08
720575941438736172	2.1209075000000004	10.047170999999997	720575941438736172	77758150316948328	167113,22091,3207	left	central_brain	central_brain_intrinsic	VLPa1_lateral	NA	NA	AVLP294	AVLP294	NA	NA	NA	CNS_05
720575941561288493	14.442467	1.4545335	720575941561288493	76773332032379235	138514, 32111, 5135	left	central_brain	central_brain_intrinsic	SIPp1	NA	NA	CB.FB7C0	CB.FB7C0	NA	NA	NA	CNS_13
720575941477140273	5.17963	2.5215893	720575941477140273	74662612901851655	76420,42317,3627	right	optic_lobe	visual_projection	SLPpl2	NA	NA	LTe53	LTe53	NA	NA	NA	CNS_07
720575941563385654	-12.384255	2.6275933000000005	720575941563385654	75302941389050347	94843,250519,5267	right	ventral_nerve_cord	ventral_nerve_cord_intrinsic	TBD	NA	NA	INXXX282	NA	auto:INXXX258	NA	NA	CNS_03
720575941628266297	1.0265794	6.199756	720575941628266297	76492474860196112	130767,49389,2678	left	central_brain	central_brain_intrinsic	DM1_antero_ventral	NA	NA	WED100	WED100	NA	NA	NA	CNS_04
720575941475698491	5.167536299999998	9.084864999999999	720575941475698491	77618099754960789	162784, 42960, 2207	left	optic_lobe	visual_projection	NA	NA	NA	LC20b	LC20b	NA	NA	NA	CNS_09
720575941472159552	5.7842054	3.7574577000000002	720575941472159552	75295725776961222	94210,35318,5053	right	central_brain	central_brain_intrinsic	CLp1_or_SLPpm2	NA	NA	SLP395	SLP395	NA	NA	NA	CNS_08
720575941477271361	-10.802756000000002	7.8991302999999995	720575941477271361	75513016695059333	101774,221162,4706	right	ventral_nerve_cord	ventral_nerve_cord_intrinsic	21A	NA	NA	IN21A049	NA	auto:IN21A049	NA	NA	CNS_02
720575941477009217	0.22913311	5.733618300000001	720575941477009217	76633418506855500	134992,56666,2634	left	central_brain	central_brain_intrinsic	LB7	NA	NA	CB0141	CB0141	NA	NA	NA	CNS_04
720575941514364739	3.8934965	5.746438	720575941514364739	75577200284008490	104162,36013,3287	right	central_brain	central_brain_intrinsic	LALa1_anterior	NA	NA	WED013	WED013	NA	NA	NA	CNS_04
720575941475960641	3.9329213999999997	-3.8598496999999994	720575941475960641	73818462782973921	51510,50378,3525	right	optic_lobe	visual_projection	NA	NA	NA	LPC1	LPC1	NA	NA	NA	CNS_10
720575941484742466	1.3428882	5.583513999999999	720575941484742466	76492268836033724	129900,43114,3215	left	central_brain	central_brain_intrinsic	VLPp2	NA	NA	PS209	PS209	NA	NA	NA	CNS_04
720575941450008391	-8.358649000000002	-0.19106425000000002	720575941450008391	76637679986835394	134644,183316,5967	left	ventral_nerve_cord	ventral_nerve_cord_intrinsic	03B	NA	NA	IN03B060	NA	IN03B060	NA	NA	CNS_01
720575941499422537	9.336681	2.9822142	720575941499422537	74873306952011909	83567,29202,4235	right	central_brain	central_brain_intrinsic	SLPal1	NA	NA	CB3145	CB3145	NA	NA	NA	CNS_12
720575941524064077	-6.0569086	2.5615692	720575941524064077	75863073508446267	112049, 166519, 4029	right	ventral_nerve_cord	ventral_nerve_cord_intrinsic	17A	proprioception	NA	IN17A112	NA	auto:IN16B072	NA	NA	CNS_01
720575941578852177	5.9769554000000005	8.116549000000001	720575941578852177	77195681466924787	149539,35094,3449	left	central_brain	central_brain_intrinsic	VLPl&p1_posterior	NA	NA	CB1795	CB1795	NA	NA	NA	CNS_08
720575941553424211	-8.774365999999999	10.370431000000002	720575941553424211	76848442085527856	141073, 173867, 4080	right	ventral_nerve_cord	ventral_nerve_cord_intrinsic	01A	NA	NA	IN01A076	NA	IN01A076	NA	NA	CNS_02
720575941424973652	-5.8804620000000005	10.976303	720575941424973652	76285079278492405	124023, 160619, 2037	right	ventral_nerve_cord	ventral_nerve_cord_intrinsic	23B	NA	NA	IN23B085	NA	IN23B085	NA	NA	CNS_02
720575941577803609	9.956436000000004	1.0925822	720575941577803609	74732638250117173	79608,30748,4447	right	central_brain	central_brain_intrinsic	LHa2	NA	NA	CB0997	CB0997	NA	NA	NA	CNS_12
720575941584750431	5.420247000000001	6.949801400000001	720575941584750431	78039694281422296	174688, 23536, 4170	left	central_brain	NA	NA	NA	NA	NA	auto:CL011	NA	NA	NA	CNS_07
720575941584488287	9.679090500000001	9.134111999999998	720575941584488287	77688675127263577	165536, 48448, 3947	left	central_brain	central_brain_intrinsic	VLPp&l1_anterior	NA	NA	LHPV2e1_a	LHPV2e1_a	NA	NA	NA	CNS_11
720575941562861410	14.707747999999999	-4.138253000000001	720575941562861410	75436806795149751	99270,45422,4641	right	central_brain	central_brain_intrinsic	MBp1	NA	NA	KCg-m	KCg-m	NA	NA	NA	CNS_12
720575941564565346	5.4278617	7.811937299999999	720575941564565346	76633144031901438	134501,47118,4286	left	central_brain	NA	NA	NA	NA	NA	auto:CB2337	NA	NA	NA	CNS_07
720575941610309478	2.0137143	5.216052	720575941610309478	75717800400263300	107718,31999,3457	right	central_brain	central_brain_intrinsic	AOTUv3_ventral	NA	NA	PS083a	PS083a	NA	NA	NA	CNS_04
720575941566662503	10.081330999999999	5.889309400000001	720575941566662503	75999274974638829	115868,30735,2039	right	central_brain	NA	NA	NA	NA	NA	auto:CB0960	NA	NA	NA	CNS_08
720575941575575400	-8.863114000000001	8.374917	720575941575575400	75794147940238311	110530, 210229, 4312	right	ventral_nerve_cord	ventral_nerve_cord_intrinsic	09A	NA	NA	IN09A042	NA	IN09A042	NA	NA	CNS_02
720575941477795690	10.835248	4.751382	720575941477795690	75999343828311571	116479,33811,2537	left	central_brain	NA	NA	NA	NA	NA	auto:CB3270	NA	NA	NA	CNS_06
720575941478057834	7.365495999999999	11.818826999999999	720575941478057834	77547044285965827	160887,22481,4055	left	central_brain	NA	NA	NA	NA	NA	auto:TuBu08	NA	NA	NA	CNS_07
720575941558011763	2.1923458999999994	-0.8041903	720575941558011763	74451781413513418	71597,51011,3298	right	optic_lobe	visual_projection	NA	NA	NA	LC31a	LC31a	NA	NA	NA	CNS_10
720575941638096757	4.7987957	4.8358946	720575941638096757	75788306851691875	109994,35372,4427	right	central_brain	NA	NA	NA	NA	NA	auto:CB2259	NA	NA	NA	CNS_07
720575941644912504	-11.989038	2.7544866	720575941644912504	75372966602816629	97747,240794,5485	right	ventral_nerve_cord	ventral_nerve_cord_intrinsic	TBD	NA	NA	INXXX454	NA	auto:IN07B061	NA	NA	CNS_03
720575941495621499	-8.959600000000002	10.861154	720575941495621499	76497285693548274	130782, 194045, 4582	left	ventral_nerve_cord	ventral_nerve_cord_intrinsic	21A	NA	NA	IN21A077	NA	auto:IN21A075	NA	NA	CNS_02
720575941539399549	8.2439995	-5.975124	720575941539399549	75718075479882597	108106,38960,4348	right	central_brain	central_brain_intrinsic	DM3_CX_p	NA	NA	vDeltaF,vDeltaG,vDeltaH,vDeltaI	vDeltaF,vDeltaG,vDeltaH,vDeltaI	NA	NA	NA	CNS_13
720575941540579197	10.205388	0.7204627999999998	720575941540579197	75225494471219505	92843,40369,4869	right	central_brain	central_brain_intrinsic	DL2_dorsal	NA	NA	LHPV5a1	LHPV5a1	NA	NA	NA	CNS_12
720575941496932224	4.103117999999999	12.811976999999999	720575941496932224	77618374632832522	162100,49932,2186	left	optic_lobe	visual_projection	NA	NA	NA	LC13	LC13	NA	NA	NA	CNS_09
720575941532714883	-0.58959025	5.684227	720575941532714883	75930005809009994	113955,64304,2219	right	central_brain	central_brain_intrinsic	LB3	NA	NA	CB1708	CB1708	NA	NA	NA	CNS_01
720575941596678021	7.833782	5.1322813	720575941596678021	75014181946075489	86305,33189,4361	right	central_brain	NA	NA	NA	NA	NA	auto:CRE103a	NA	NA	NA	CNS_08
720575941430609801	5.1559023999999996	6.9970930000000005	720575941430609801	76773537922673857	137684,38681,4219	left	central_brain	NA	NA	NA	NA	NA	auto:CB2673	NA	NA	NA	CNS_07
720575941428381577	-9.145845	9.900077999999999	720575941428381577	75582423031455200	104318,191229,3579	right	ventral_nerve_cord	NA	NA	NA	NA	NA	NA	auto:IN13B093	NA	NA	CNS_02
720575941499291531	-10.712669	7.824982999999999	720575941499291531	75161447785226160	90572,227873,4552	right	ventral_nerve_cord	ventral_nerve_cord_intrinsic	13A	NA	NA	IN13A028	NA	auto:IN03A064	NA	NA	CNS_02
720575941500995467	-6.825031999999999	7.3034225	720575941500995467	77059342427835340	146763, 166629, 5027	left	ventral_nerve_cord	ventral_nerve_cord_intrinsic	17A	proprioception	NA	IN17A093	NA	auto:IN17A093	NA	NA	CNS_01
720575941414619025	9.189321999999999	7.8407124999999995	720575941414619025	76421830902341881	127546,41596,1341	left	central_brain	central_brain_intrinsic	putative_primary	NA	NA	CB0631	CB0631	NA	NA	NA	CNS_08
720575941516724115	14.320103	11.929657	720575941516724115	77125725308131171	149041,48420,4506	left	central_brain	central_brain_intrinsic	MBp3	NA	NA	KCapbp-ap1	KCapbp-ap1	NA	NA	NA	CNS_11
720575941539399573	-1.754202	2.5452568999999996	720575941539399573	76281024493387841	123711,40340,646	left	central_brain	central_brain_intrinsic	putative_primary	NA	NA	CB0576	CB0576	NA	NA	NA	CNS_06
720575941539006357	-9.485382000000001	10.026320999999998	720575941539006357	75511779342129875	102135, 183602, 3276	right	ventral_nerve_cord	ventral_nerve_cord_intrinsic	13A	NA	NA	IN13A045	NA	auto:IN13A057	NA	NA	CNS_02
720575941563385751	2.4393477	5.7821937000000005	720575941563385751	77196368662030495	150464, 55968, 3570	left	central_brain	central_brain_intrinsic	DL1_ventral	NA	NA	AOTU053	AOTU053	NA	NA	NA	CNS_04
720575941613848473	-2.9166347999999997	11.06725	720575941613848473	76425748382266817	128692, 159338, 3125	right	ventral_nerve_cord	ventral_nerve_cord_intrinsic	10B	NA	NA	IN10B057	NA	IN10B057	NA	NA	CNS_05
720575941551589274	-6.105096	2.8290942	720575941551589274	75792704898331601	109019, 167921, 4470	right	ventral_nerve_cord	ventral_nerve_cord_intrinsic	16B	proprioception	NA	IN16B068	NA	IN16B068	NA	NA	CNS_01
720575941614634905	5.821714399999999	13.208639	720575941614634905	78111299372199317	177456, 61056, 1880	left	optic_lobe	visual_projection	NA	NA	NA	LLPC1	LLPC1	NA	NA	NA	CNS_09
720575941459183519	9.956685000000002	5.388715299999999	720575941459183519	75436463332332874	98980, 36739, 5274	right	central_brain	central_brain_intrinsic	SMPpd2	NA	NA	SMP539	SMP539	NA	NA	NA	CNS_08
720575941632198560	-6.941702000000001	9.117239999999999	720575941632198560	76282811736250737	123953, 92500, 2623	right	neck_connective	ascending	12B	NA	NA	AN12B055	AN_8_13	AN12B055	AN_15	walking steering	CNS_02
720575941644126113	13.966753	0.7419725699999999	720575941644126113	76210381877966893	122072, 32451, 4490	right	central_brain	central_brain_intrinsic	DM3_CX_d1	NA	NA	FC2C	FC2C	NA	NA	NA	CNS_13
720575941500077986	1.5664324	5.568932499999999	720575941500077986	75296343648429384	95499,53267,2793	right	central_brain	central_brain_intrinsic	DM5_ventral	NA	NA	WED152	WED152	NA	NA	NA	CNS_04
720575941498242978	3.6637075000000006	2.275706	720575941498242978	75084481769586146	88818, 32017, 3644	NA	central_brain	central_brain_intrinsic	VLPd&p1_dorsal	NA	NA	PVLP004,PVLP005	PVLP004,PVLP005	NA	NA	NA	CNS_10
720575941557487524	5.030361700000001	3.0312409999999996	720575941557487524	74944019092497646	85427,39392,3554	right	central_brain	central_brain_intrinsic	VPNp1_medial	NA	NA	PLP188,PLP189	PLP188,PLP189	NA	NA	NA	CNS_07
720575941528127398	10.244451499999998	5.8132076	720575941528127398	75506969515281152	101328, 39584, 5205	right	central_brain	NA	NA	NA	NA	NA	auto:CB1379	NA	NA	NA	CNS_08
720575941450532777	-6.9634337	9.014349999999999	720575941450532777	76285354424167123	124224, 169664, 2933	right	ventral_nerve_cord	ventral_nerve_cord_intrinsic	12B	NA	NA	IN12B069	NA	IN12B069	NA	NA	CNS_02
720575941445420970	4.593608400000001	0.47156146000000004	720575941445420970	74310563157160576	66816, 36272, 4318	right	optic_lobe	visual_projection	VPNp1_lateral	NA	NA	LC19	LC19	NA	NA	NA	CNS_10
720575941407410094	-7.040692300000001	13.033202	720575941407410094	77199667464992804	151343, 154671, 4460	left	ventral_nerve_cord	ventral_nerve_cord_intrinsic	03A	NA	NA	IN03A066	NA	IN03A066	NA	NA	CNS_02
720575941430085551	-7.581617400000001	1.7914814	720575941430085551	76847823677260027	140601, 154076, 4313	left	ventral_nerve_cord	ventral_nerve_cord_intrinsic	16B	NA	NA	IN16B100	NA	auto:AN16B116	NA	NA	CNS_01
720575941535074226	5.850147199999999	2.1557093	720575941535074226	73395287775186419	39072, 21008, 1632	right	optic_lobe	visual_projection	NA	NA	NA	MTe01a	MTe01a	NA	NA	NA	CNS_07
720575941520394163	15.722340999999998	13.566609000000001	720575941520394163	76914481703355634	143152,43556,4633	left	central_brain	central_brain_intrinsic	MBp1	NA	NA	KCapbp-m	KCapbp-m	NA	NA	NA	CNS_11
720575941547263924	10.490964	10.083937	720575941547263924	77899162481813890	170560, 30368, 2426	left	central_brain	NA	NA	NA	NA	NA	auto:LHAV1a3	NA	NA	NA	CNS_11
720575941530093496	0.04852741	5.6252645999999995	720575941530093496	76001336827112191	115448, 92500, 2973	right	neck_connective	descending	putative_primary	NA	NA	DNpe014	DNpe014	DNxn119	DN_06	flight steering 1	CNS_04
720575941603755961	-11.241202999999997	8.050108	720575941603755961	75513429078849716	101935,231442,4902	right	ventral_nerve_cord	ventral_nerve_cord_intrinsic	13A	proprioception	NA	IN13A007	NA	IN13A007	NA	NA	CNS_02
720575941632722875	-5.9930215	2.319123	720575941632722875	75933373868856906	112816,164349,5359	right	ventral_nerve_cord	ventral_nerve_cord_intrinsic	03B	NA	NA	IN03B058	NA	IN03B058	NA	NA	CNS_01
720575941681219517	10.354972	0.85953146	720575941681219517	75576993655456842	103248, 28720, 1369	right	central_brain	central_brain_intrinsic	ALv1	NA	NA	CB3597	CB3597	NA	NA	NA	CNS_12
720575941441488831	10.632789	0.19134697	720575941441488831	74732844408412855	79042,37873,4401	right	central_brain	central_brain_intrinsic	SLPp&v1_posterior	NA	NA	LHPV4b2	LHPV4b2	NA	NA	NA	CNS_12
720575941599037376	1.6024649	5.702535999999999	720575941599037376	76421762585788949	127242,40275,2968	left	central_brain	NA	NA	NA	NA	NA	auto:CB3587	NA	NA	NA	CNS_04
720575941441357759	2.8918889999999995	6.483134	720575941441357759	77337106016008765	153872, 55920, 3007	left	central_brain	central_brain_intrinsic	putative_primary	NA	NA	PLP178	PLP178	NA	NA	NA	CNS_04
720575941480679363	-11.001212999999998	8.951630000000002	720575941480679363	75865478891482626	111152, 237824, 4796	left	ventral_nerve_cord	ventral_nerve_cord_intrinsic	12B	NA	NA	IN12B031	NA	IN12B031	NA	NA	CNS_02
720575941461149636	13.894027999999999	0.6648370599999999	720575941461149636	76632388117547863	135005, 26570, 4254	left	central_brain	central_brain_intrinsic	AOTUv4_ventral	NA	NA	FB6X	CB.FB6D2	NA	NA	NA	CNS_13
720575941481990083	-10.860139000000002	8.545126999999999	720575941481990083	76076241459649920	117491, 229337, 4593	left	ventral_nerve_cord	ventral_nerve_cord_intrinsic	14A	NA	NA	IN14A104	NA	IN14A104	NA	NA	CNS_02
720575941623154634	-5.971036000000001	12.378872999999999	720575941623154634	76003398277391766	116678, 154344, 2518	right	ventral_nerve_cord	ventral_nerve_cord_intrinsic	20A.22A	NA	NA	IN20A.22A067	NA	auto:IN20A.22A049	NA	NA	CNS_02
720575941488543694	-3.0938522999999996	10.951986000000002	720575941488543694	76074866666845005	117310, 187286, 2827	right	ventral_nerve_cord	ventral_nerve_cord_intrinsic	10B	NA	NA	IN10B057	NA	IN10B057	NA	NA	CNS_05
720575941460232147	-8.302131000000001	9.43754	720575941460232147	75652242220873324	105773, 175916, 4262	right	ventral_nerve_cord	ventral_nerve_cord_intrinsic	08A	NA	NA	IN08A038	NA	IN08A038	NA	NA	CNS_02
720575941430347735	0.5475286	1.1344137	720575941430347735	74873512439620285	83566,35256,1772	right	central_brain	NA	NA	NA	NA	NA	auto:AVLP543	NA	NA	NA	CNS_05
720575941519345624	9.8023615	-4.448994	720575941519345624	76843769429425883	141255, 34714, 5067	left	central_brain	central_brain_intrinsic	DL1_dorsal	NA	NA	CB.FB1E0	CB.FB1E0	NA	NA	NA	CNS_13
720575941702322138	1.0321223	6.775416	720575941702322138	76914480965589489	142884,43990,1950	left	central_brain	central_brain_intrinsic	MX3	NA	NA	CB2431	CB2431	NA	NA	NA	CNS_04
720575941612799964	1.1375239999999998	5.5100784	720575941612799964	76281918249027649	124024,65740,2099	left	central_brain	central_brain_intrinsic	LB19	NA	NA	CB3150	CB3150	NA	NA	NA	CNS_04
720575941439522783	11.159652000000001	-0.7012858399999999	720575941439522783	74310013401230747	65952, 20240, 4226	right	central_brain	NA	NA	NA	NA	NA	auto:CB2758	NA	NA	NA	CNS_12
720575941477664736	-8.624554	0.032824747	720575941477664736	75864035849605496	110962, 196130, 5066	right	ventral_nerve_cord	ventral_nerve_cord_intrinsic	16B	proprioception	NA	IN16B111	NA	IN16B111	NA	NA	CNS_01
720575941553817572	-7.176141	-6.2373323	720575941553817572	74592587218629126	74936,52534,1736	right	optic_lobe	visual_projection	NA	NA	NA	LC12	LC12	NA	NA	NA	CNS_10
720575941531535333	9.833067	1.4307182999999999	720575941531535333	75647225698901829	106205, 25748, 4203	right	central_brain	central_brain_intrinsic	putative_primary	NA	NA	MBON07	MBON07	NA	NA	NA	CNS_12
720575941501388779	14.358362999999999	-3.6301725	720575941501388779	75225700630008196	94136,45927,4996	right	central_brain	central_brain_intrinsic	MBp2	NA	NA	KCapbp-ap1	KCapbp-ap1	NA	NA	NA	CNS_12
720575941559191534	15.041239999999998	-5.765588299999999	720575941559191534	75155331818222577	90488,45709,4612	right	central_brain	central_brain_intrinsic	MBp4	NA	NA	KCab	KCab	NA	NA	NA	CNS_12
720575941652645873	9.798861999999998	1.2957535999999998	720575941652645873	74591763189034423	75371,27948,4086	right	central_brain	NA	NA	NA	NA	NA	auto:VLPl4_dorsal_9	NA	NA	NA	CNS_12
720575941652252657	16.230145	14.324037	720575941652252657	76914481838102710	142448, 45040, 5318	left	central_brain	central_brain_intrinsic	MBp1	NA	NA	KCab	KCab	NA	NA	NA	CNS_11
720575941568235508	0.07956854000000001	5.614515999999998	720575941568235508	76562843872723988	132730,51179,3685	left	central_brain	central_brain_intrinsic	PSp2	NA	NA	PS224	PS224	NA	NA	NA	CNS_04
720575941522622455	2.4598279999999995	1.504318	720575941522622455	74662062944837895	76342,25221,2898	right	central_brain	central_brain_intrinsic	VLPl2_medial	NA	NA	CB2344	CB2344	NA	NA	NA	CNS_05
720575941569415162	2.0327845	5.564838399999999	720575941569415162	75366712392533199	96526,53421,2767	right	central_brain	central_brain_intrinsic	putative_primary	NA	NA	PS047a	PS047a	NA	NA	NA	CNS_04
720575941526161410	8.851124	-4.931349800000001	720575941526161410	75717594376026201	107658, 26007, 3957	right	central_brain	central_brain_intrinsic	AOTUv4_ventral	NA	NA	CB.FB5D7	CB.FB5D7	NA	NA	NA	CNS_13
720575941515675651	-7.84325	-0.34018207	720575941515675651	76075417093806306	117649, 204570, 5424	right	ventral_nerve_cord	ventral_nerve_cord_intrinsic	02A	proprioception	NA	IN02A028	NA	IN02A028	NA	NA	CNS_01
720575941392599044	5.618047	10.060478	720575941392599044	75084137903705722	89296, 21632, 2595	right	central_brain	NA	NA	NA	NA	NA	auto:AOTU042	NA	NA	NA	CNS_07
720575941486053382	1.2758181	-3.5825768	720575941486053382	74662956297799424	77005,52433,2824	right	optic_lobe	visual_projection	VPNv1	NA	NA	LC17	LC17	NA	NA	NA	CNS_10
720575941565351943	-9.152972	5.032715	720575941565351943	75372691724720232	96655, 232116, 5430	right	neck_connective	ascending	TBD	NA	NA	ANXXX169	AN_FLA_GNG_1	ANXXX169	AN_14	visceral control	CNS_03
720575941574395913	0.89911157	6.628850999999999	720575941574395913	76984849710153655	143815,44428,2047	left	central_brain	central_brain_intrinsic	MD3	NA	NA	CB0986	CB0986	NA	NA	NA	CNS_04
720575941535598602	9.109451	8.746288999999999	720575941535598602	77406925272448479	157425,39935,3896	left	central_brain	NA	NA	NA	NA	NA	auto:CB2998	NA	NA	NA	CNS_11
720575941535860746	-2.9303677	19.729533999999997	720575941535860746	77828862457200553	169728, 32064, 2445	left	optic_lobe	visual_projection	NA	NA	NA	LC12	LC12	NA	NA	NA	CNS_09
720575941686724620	-7.144043	-6.2781444	720575941686724620	74240468552712884	64225,43816,1480	right	optic_lobe	visual_projection	NA	NA	NA	LC12	LC12	NA	NA	NA	CNS_10
720575941433362446	14.673438	1.7092005	720575941433362446	75718006692842760	108166,38753,3937	right	central_brain	central_brain_intrinsic	DM4_CX_p	NA	NA	vDeltaA,vDeltaB,vDeltaC,vDeltaD,vDeltaE,vDeltaJ,vDeltaK,vDeltaL,vDeltaM	vDeltaA,vDeltaB,vDeltaC,vDeltaD,vDeltaE,vDeltaJ,vDeltaK,vDeltaL,vDeltaM	NA	NA	NA	CNS_13
720575941438212114	4.936197300000001	10.847526	720575941438212114	78181187147281292	180192,46386,2175	NA	optic_lobe	visual_projection	VPNd1	NA	NA	LPLC4	LPLC4	NA	NA	NA	CNS_09
720575941506238487	-3.0951783999999996	3.2595240000000003	720575941506238487	76703511970502767	135213,49077,1114	left	central_brain	central_brain_intrinsic	putative_primary	NA	NA	CB0740	CB0740	NA	NA	NA	CNS_06
720575941554210843	10.550789000000002	10.158797999999999	720575941554210843	77125038247613450	147692,28369,5031	left	central_brain	central_brain_intrinsic	LHd1	NA	NA	CB1033	CB1033	NA	NA	NA	CNS_11
720575941543200797	-3.0346932	19.832014	720575941543200797	78181049842350313	179909,41304,2608	left	optic_lobe	visual_projection	NA	NA	NA	LC12	LC12	NA	NA	NA	CNS_09
720575941474519070	-10.897174999999999	8.971694000000001	720575941474519070	75865272665796250	112429, 231989, 4485	right	ventral_nerve_cord	ventral_nerve_cord_intrinsic	01B	NA	NA	IN01B100	NA	IN01B100	NA	NA	CNS_02
720575941595367461	6.168123	6.779663000000002	720575941595367461	76702963154123123	136725,32176,4662	left	central_brain	central_brain_intrinsic	SMPad2	NA	NA	CL042	CL042	NA	NA	NA	CNS_08
720575941627611174	-5.8921423	1.5444331999999998	720575941627611174	77059273708400821	146828, 165477, 5037	left	ventral_nerve_cord	ventral_nerve_cord_intrinsic	17A	NA	NA	IN17A111	NA	auto:IN17A045	NA	NA	CNS_01
720575941593008168	0.41779998	10.976423	720575941593008168	77898956323446113	170506,23223,2470	left	central_brain	central_brain_intrinsic	VLPl1_or_VLPl5	NA	NA	CB2350	CB2350	NA	NA	NA	CNS_05
720575941438474284	-10.807124	7.8370795	720575941438474284	75583522810849973	103628,224257,4365	right	ventral_nerve_cord	NA	NA	NA	NA	NA	NA	auto:IN16B032	NA	NA	CNS_02
720575941561288749	2.9899106	6.4929939999999995	720575941561288749	78039900574127201	175632, 29984, 4719	left	central_brain	central_brain_intrinsic	LHl4_posterior	NA	NA	PLP100	PLP100	NA	NA	NA	CNS_04
720575941566793774	4.5718513000000005	0.15651926000000005	720575941566793774	74380725608793568	69152, 30048, 3812	right	optic_lobe	visual_projection	VPNd2	NA	NA	LC10a	LC10a	NA	NA	NA	CNS_10
720575941406492719	-2.8033357000000003	-9.051551	720575941406492719	76281025567127805	124382, 40482, 4748	left	central_brain	central_brain_intrinsic	DM1_CX_v	NA	NA	PFNm,PFNp	PFNm,PFNp	NA	NA	NA	CNS_13
720575941350393904	-6.134901499999999	1.7001336999999999	720575941350393904	76356067168794846	126581, 178713, 4521	right	ventral_nerve_cord	ventral_nerve_cord_intrinsic	06B	NA	NA	IN06B047	NA	IN06B047	NA	NA	CNS_01
720575941452630067	4.741062000000001	1.9910001999999998	720575941452630067	75224944514399831	94125,22623,4206	right	central_brain	NA	NA	NA	NA	NA	auto:CB0007	NA	NA	NA	CNS_07
720575941565483062	11.557212	-0.07769726000000002	720575941565483062	75647019204683537	104743, 18858, 2823	right	central_brain	central_brain_intrinsic	ALl1_dorsal	NA	NA	CB2845	CB2845	NA	NA	NA	CNS_12
720575941564303414	3.0152907	-1.9754497999999998	720575941564303414	74662887310343377	76594,50078,1963	right	optic_lobe	visual_projection	NA	NA	NA	LC13	LC13	NA	NA	NA	CNS_10
720575941662476344	14.853128	1.8986241999999998	720575941662476344	75647363339065880	105733, 29630, 4922	right	central_brain	central_brain_intrinsic	LALv1_dorsal	NA	NA	SA1_b	SA1	NA	NA	NA	CNS_13
720575941723424826	2.5645310000000006	9.80133	720575941723424826	77054944180118148	145742, 34899, 4305	left	central_brain	central_brain_intrinsic	VLPd1	NA	NA	AVLP045	AVLP045	NA	NA	NA	CNS_05
720575941474388027	-6.3666415	8.599249	720575941474388027	76422449444930220	127407, 58210, 1457	left	central_brain	central_brain_intrinsic	LB23	NA	NA	CB1779	CB1779	NA	NA	NA	CNS_02
720575941484742722	8.435903	3.6825109	720575941484742722	75084825635512673	88562,42133,4711	right	central_brain	central_brain_intrinsic	LHp3	NA	NA	CB1644	CB1644	NA	NA	NA	CNS_08
720575941514364995	3.7537808000000004	4.673271700000001	720575941514364995	75507106216427117	102341,43069,2524	right	central_brain	central_brain_intrinsic	AOTUv1_ventral	NA	NA	PS038a	PS038a	NA	NA	NA	CNS_07
720575941524719691	12.364025	11.729790999999999	720575941524719691	78180431769862491	179776, 23392, 4191	left	central_brain	central_brain_intrinsic	LHl4_dorsal	NA	NA	CB2906	CB2906	NA	NA	NA	CNS_11
720575941511088204	-9.310721	10.021569	720575941511088204	75652723190292215	104667, 188760, 4084	right	ventral_nerve_cord	ventral_nerve_cord_intrinsic	19A	NA	NA	IN19A048	NA	IN19A048	NA	NA	CNS_02
720575941525899341	-8.956444000000003	6.2877035	720575941525899341	75794354434247639	109844, 215583, 5524	left	ventral_nerve_cord	ventral_nerve_cord_intrinsic	TBD	NA	NA	INXXX270	NA	auto:INXXX270	NA	NA	CNS_03
720575941450008654	2.1168233999999995	6.1800294000000005	720575941450008654	75155537373059337	91457,51648,2390	right	central_brain	central_brain_intrinsic	WEDa2	NA	NA	WED026	WED026	NA	NA	NA	CNS_04
720575941480024143	6.297745	1.7870759	720575941480024143	72973350456526403	27632, 30544, 2676	right	optic_lobe	visual_projection	NA	NA	NA	MeTu4a	MeTu4a	NA	NA	NA	CNS_07
720575941658937424	-11.192532000000002	7.0934625	720575941658937424	76427810705142567	128565, 220984, 6071	right	ventral_nerve_cord	ventral_nerve_cord_intrinsic	14A	NA	NA	IN14A002	NA	IN14A002	NA	NA	CNS_02
720575941642029138	1.2830029	9.118867999999997	720575941642029138	77336624778069320	154335, 42239, 2121	left	central_brain	central_brain_intrinsic	WEDa1	NA	NA	CB3491	CB3491	NA	NA	NA	CNS_05
720575941427857492	8.463243	5.5631319999999995	720575941427857492	77406787967711523	156456,36478,4416	left	central_brain	NA	NA	NA	NA	NA	auto:SMP565	NA	NA	NA	CNS_08
720575941503748183	1.0560579000000003	6.695346	720575941503748183	75224806874036632	92384, 18848, 3389	right	central_brain	central_brain_intrinsic	WEDd1	NA	right_antennal_nerve	CB1125	CB1125	NA	NA	NA	CNS_04
720575941516200026	9.254387	-4.762156499999999	720575941516200026	76351188085688493	125029, 33911, 4444	left	central_brain	central_brain_intrinsic	DM3_CX_d2	NA	NA	FS1A,FS1B	FS1A,FS1B	NA	NA	NA	CNS_13
720575941441882203	5.830233000000001	8.073407000000001	720575941441882203	77195956479118303	150054,43380,3984	left	central_brain	NA	NA	NA	NA	NA	auto:CL127	NA	NA	NA	CNS_07
720575941542676572	-5.981672300000001	8.815797000000002	720575941542676572	76212442992391559	121051, 92500, 2675	right	neck_connective	descending	LB23	NA	NA	DNg85	DNg85	DNg85	DN_20	tactile	CNS_02
720575941450270813	3.2234812000000006	14.728686999999999	720575941450270813	77688537419815827	164129,43172,2916	left	optic_lobe	visual_projection	VPNv1	NA	NA	LC17	LC17	NA	NA	NA	CNS_09
720575941507811422	-4.199985499999999	10.343922	720575941507811422	76071705504054395	117997, 92500, 2680	left	neck_connective	ascending	NA	NA	NA	NA	auto:AN_GNG_166	auto:IN10B032	AN_22	proprioceptive	CNS_05
720575941565220962	2.464773	1.5492681999999998	720575941565220962	75014593860855819	86683,45543,3048	right	central_brain	central_brain_intrinsic	VLPl&p2_posterior	NA	NA	CB1989	CB1989	NA	NA	NA	CNS_05
720575941566269543	-8.42382	8.738749999999998	720575941566269543	76847823408415074	140007,154355,3135	left	ventral_nerve_cord	ventral_nerve_cord_intrinsic	12B	NA	NA	IN12B005	NA	auto:IN12B005	NA	NA	CNS_02
720575941564172391	-2.6985104	-9.103434000000002	720575941564172391	76633075312308398	135142, 47028, 4257	left	central_brain	central_brain_intrinsic	DM4_CX_p	NA	NA	PFNm,PFNp	PFNm,PFNp	NA	NA	NA	CNS_13
720575941566531687	2.0841715000000005	6.2123394	720575941566531687	74944293836019236	85883, 48314, 2978	right	central_brain	central_brain_intrinsic	LALv1_ventral	NA	NA	PLP073	PLP073	NA	NA	NA	CNS_04
720575941593794667	5.1471409999999995	6.749690500000001	720575941593794667	75788443619706998	109659,40616,1908	right	central_brain	NA	NA	NA	NA	NA	auto:CB0580	NA	NA	NA	CNS_07
720575941593663595	4.1344676	12.769795	720575941593663595	77969806305000184	172416,38266,3100	left	optic_lobe	visual_projection	NA	NA	NA	LC13	LC13	NA	NA	NA	CNS_09
720575941605853293	5.3784647	2.8922242999999996	720575941605853293	74662749871512836	75836,45157,2006	right	optic_lobe	visual_projection	VLPp&l1_lateral	NA	NA	LC45	LC45	NA	NA	NA	CNS_07
720575941606115437	1.0108176	6.871016	720575941606115437	77266393540173106	151619,47043,2461	left	central_brain	central_brain_intrinsic	WEDa2	NA	NA	CB2834	CB2834	NA	NA	NA	CNS_04
720575941567973490	4.834727	1.8791391999999998	720575941567973490	74733187335051184	79121,48776,1967	right	optic_lobe	visual_projection	NA	NA	NA	LCe05	LCe05	NA	NA	NA	CNS_10
720575941688559734	3.5582162999999998	13.699262	720575941688559734	77829068951227478	169054,37420,3761	left	optic_lobe	visual_projection	VPNd3	NA	NA	LC9	LC9	NA	NA	NA	CNS_09
720575941580949625	13.083515	11.211953999999999	720575941580949625	77195819174012415	150120,39472,4366	left	central_brain	central_brain_intrinsic	MBp4	NA	NA	KCg-d	KCg-d	NA	NA	NA	CNS_11
720575941451188346	14.760497	-5.402904499999999	720575941451188346	75084894422144845	88929,44111,4987	right	central_brain	NA	NA	NA	NA	NA	auto:KCapbp-m	NA	NA	NA	CNS_12
720575941477927042	-7.0657119999999995	0.5253028	720575941477927042	76847961384281074	140177, 159734, 5207	left	ventral_nerve_cord	ventral_nerve_cord_intrinsic	03B	NA	NA	IN03B005	NA	IN03B005	NA	NA	CNS_01
720575941530880131	-11.757117999999998	8.200671999999999	720575941530880131	75372691456494167	97838, 232530, 4467	right	ventral_nerve_cord	ventral_nerve_cord_intrinsic	03A	NA	NA	IN03A053	NA	IN03A053	NA	NA	CNS_02
720575941585537158	-2.7950385	-9.090114	720575941585537158	75718281637653453	106512, 46240, 4127	right	central_brain	central_brain_intrinsic	DM4_CX_v	NA	NA	PFNm,PFNp	PFNm,PFNp	NA	NA	NA	CNS_13
720575941547788424	15.261491	13.778978999999998	720575941547788424	77125519418273598	147712, 42864, 5583	left	central_brain	NA	NA	NA	NA	NA	auto:KCg-m	NA	NA	NA	CNS_11
720575941413308561	-7.118595599999999	0.14533581	720575941413308561	75792773618022180	109637, 169490, 4535	right	ventral_nerve_cord	ventral_nerve_cord_intrinsic	16B	proprioception	NA	IN16B063	NA	IN16B063	NA	NA	CNS_01
720575941414750356	2.681061	12.023893	720575941414750356	77617893797877917	163294,36356,2976	left	central_brain	NA	NA	NA	NA	NA	auto:AVLP489	NA	NA	NA	CNS_09
720575941536778389	-0.7187162599999999	5.527070999999999	720575941536778389	76282811870581798	124058, 92500, 3096	left	neck_connective	descending	LB12	NA	NA	DNg01	DNg01	DNg01	DN_02	flight steering 1	CNS_01
720575941565876375	-6.493161000000001	2.7161736	720575941565876375	76282811736783273	126051, 66728, 2658	midline	neck_connective	descending	LB0_posterior	NA	NA	DNge152	DNge152	NA	NA	NA	CNS_01
720575941614504089	0.18610193	0.8254385599999999	720575941614504089	74591693931962143	75592,26444,1923	right	central_brain	NA	NA	NA	NA	NA	auto:CB1207	NA	NA	NA	CNS_05
720575941552900250	4.0069099999999995	12.119715	720575941552900250	77688674724466462	165523,47632,2378	left	optic_lobe	visual_projection	NA	NA	NA	LC24	LC24	NA	NA	NA	CNS_09
720575941624203419	1.1686848	-3.6005902000000005	720575941624203419	74451643839811730	69702, 45431, 2583	right	optic_lobe	visual_projection	VPNv1	NA	NA	LC17	LC17	NA	NA	NA	CNS_10
720575941546346653	11.508652999999999	0.021081400000000004	720575941546346653	76139531694933314	120722,17033,3006	NA	central_brain	NA	NA	NA	NA	NA	auto:ORN_DM2	NA	NA	NA	CNS_12
720575941459314847	8.75803	5.769545	720575941459314847	76984506985030094	144615,34317,5370	left	central_brain	NA	NA	NA	NA	NA	auto:CB1445	NA	NA	NA	CNS_08
720575941407672494	8.499106000000001	7.351994499999999	720575941407672494	76843425563476064	140901, 23448, 3999	left	central_brain	central_brain_intrinsic	EBa1	NA	NA	MBON10	MBON10	NA	NA	NA	CNS_08
720575941430610095	-7.4152317000000005	2.076927	720575941430610095	76001336826742222	116613, 92500, 2844	left	neck_connective	descending	LB7	NA	NA	DNge109	DNge109	DNht001	DN_05	flight steering 1	CNS_01
720575941532715186	9.149187	-5.259922	720575941532715186	76210656554743181	121005, 39181, 3785	left	central_brain	central_brain_intrinsic	DM2_CX_p	NA	NA	vDeltaF,vDeltaG,vDeltaH,vDeltaI	vDeltaF,vDeltaG,vDeltaH,vDeltaI	NA	NA	NA	CNS_13
720575941575051446	-0.5842179699999999	5.822038699999999	720575941575051446	76352218273894376	125747,65483,2157	left	central_brain	NA	NA	NA	NA	NA	auto:CB0961	NA	NA	NA	CNS_01
720575941530093752	-6.607926999999999	8.5706415	720575941530093752	76071705503896746	118301, 92500, 2626	left	neck_connective	ascending	09B	NA	NA	AN09B023	AN_multi_67	AN09B023	AN_20	tactile	CNS_02
720575941481728186	13.9792	-3.407036	720575941481728186	75365544429866345	96785, 19079, 3802	right	central_brain	central_brain_intrinsic	MBp3	NA	NA	KCg-m	KCg-m	NA	NA	NA	CNS_12
720575941633771707	9.80636	1.4117208999999997	720575941633771707	74591694670243116	73910, 26347, 4622	NA	central_brain	central_brain_intrinsic	LHl4_dorsal	NA	NA	LHCENT13	LHCENT13	NA	NA	NA	CNS_12
720575941547002044	-7.9221454	10.640018999999999	720575941547002044	76004566575518049	116036, 189735, 2740	left	ventral_nerve_cord	ventral_nerve_cord_intrinsic	14A	NA	NA	IN14A099	NA	IN14A099	NA	NA	CNS_02
720575941544773820	4.423909	6.9461827000000005	720575941544773820	76984781325807709	144620,41454,3219	left	central_brain	central_brain_intrinsic	VLPp2	NA	NA	CB1649	CB1649	NA	NA	NA	CNS_07
720575941441226943	-7.004968	2.3386475999999994	720575941441226943	76212443059603189	122822, 92500, 2959	right	neck_connective	descending	putative_primary	NA	NA	DNp53	DNp53	DNp53	DN_05	flight steering 1	CNS_01
720575941440309439	1.8332705	6.3859444	720575941440309439	75225837465024176	93525, 50107, 2698	right	central_brain	central_brain_intrinsic	DM5_ventral	NA	NA	WED163c	WED163c	NA	NA	NA	CNS_04
720575941533108417	-6.3571677	12.337779	720575941533108417	76284667162495222	123965, 149159, 2682	right	ventral_nerve_cord	ventral_nerve_cord_intrinsic	08A	NA	NA	IN08A050	NA	IN08A050	NA	NA	CNS_02
720575941504010434	4.626453	3.6652246	720575941504010434	75928838248595020	113070,30202,4638	right	central_brain	central_brain_intrinsic	SMPad2	NA	NA	SMP068	SMP068	NA	NA	NA	CNS_07
720575941502306498	2.5983944	6.0759964	720575941502306498	75647775387732933	105036,41056,3983	right	central_brain	central_brain_intrinsic	DM6_central1	NA	NA	PLP237	PLP237	NA	NA	NA	CNS_04
720575941633116357	3.6297312000000006	2.2220807000000002	720575941633116357	75084481769431986	89299, 31919, 3595	NA	central_brain	NA	NA	NA	NA	NA	auto:PVLP004,PVLP005	NA	NA	NA	CNS_10
720575941632460997	9.231549999999999	6.45092	720575941632460997	76772850929269364	137538,18176,5061	left	central_brain	central_brain_intrinsic	SMPad1	NA	NA	SMP104,SMP105,SMP107	SMP104,SMP105,SMP107	NA	NA	NA	CNS_08
720575941489723593	1.9359943999999996	8.7025175	720575941489723593	76000374486216729	114737,65270,2026	left	central_brain	central_brain_intrinsic	LB19	NA	NA	CB2266	CB2266	NA	NA	NA	CNS_05
720575941489461449	3.3291006	12.635889	720575941489461449	77406993790954717	155658,42469,3251	left	central_brain	NA	NA	NA	NA	NA	auto:VLPl&p2_posterior_46	NA	NA	NA	CNS_09
720575941441489103	3.4709453999999993	5.890115699999999	720575941441489103	76773262843756405	138772,30373,3562	left	central_brain	NA	NA	NA	NA	NA	auto:LAL086	NA	NA	NA	CNS_07
720575941510432978	2.7028382	8.7211919999999985	720575941510432978	76351806091094314	126652,51962,2647	left	central_brain	central_brain_intrinsic	PSa1	NA	NA	CL121,CL122	CL121,CL122	NA	NA	NA	CNS_07
720575941652252889	-5.962286499999999	12.262894000000001	720575941652252889	76144204618885300	120331, 156666, 2843	left	ventral_nerve_cord	ventral_nerve_cord_intrinsic	12B	NA	NA	IN12B041	NA	IN12B041	NA	NA	CNS_02
720575941702584538	10.456096000000002	4.5408444	720575941702584538	76562224927735439	132195,31575,1919	left	central_brain	central_brain_intrinsic	FLAa2	NA	NA	CB1514	CB1514	NA	NA	NA	CNS_06
720575941652646105	11.005505000000001	-0.285714	720575941652646105	75788031437050305	110555, 27569, 2434	right	central_brain	central_brain_intrinsic	ALlv1	NA	NA	VM4_lvPN	VM4_lvPN	NA	NA	NA	CNS_12
720575941703239898	11.441904999999998	10.922377999999998	720575941703239898	77477156779364246	158067,35304,4803	left	central_brain	central_brain_intrinsic	AOTUv2	NA	NA	LHAV7a1c	LHAV7a1c	NA	NA	NA	CNS_11
720575941585537246	15.036994	-4.7409453	720575941585537246	75717869790607451	107552, 33520, 5962	right	central_brain	NA	NA	NA	NA	NA	NA	NA	NA	NA	CNS_12
720575941480417504	4.9735346	4.897035599999999	720575941480417504	75577338058112026	103679,39031,4435	right	central_brain	central_brain_intrinsic	CLp1	NA	NA	CL171	CL171	NA	NA	NA	CNS_07
720575941497456865	-2.7980208	-8.983394	720575941497456865	76633075379594084	133514,46222,4570	left	central_brain	central_brain_intrinsic	DM3_CX_v	NA	NA	DM3_CX_v__0	DM3_CX_v__0	NA	NA	NA	CNS_13
720575941537564899	9.124774999999998	6.438318000000001	720575941537564899	76632457306415536	133440, 26688, 5915	left	central_brain	NA	NA	NA	NA	NA	auto:CB1589	NA	NA	NA	CNS_08
720575941490903271	6.579727000000001	6.4598045	720575941490903271	76562224927505306	131963,30983,1831	left	central_brain	NA	NA	NA	NA	NA	auto:CB3423	NA	NA	NA	CNS_08
720575941534157034	15.371283	-5.335408	720575941534157034	75225838002093542	92707,49625,4846	right	central_brain	central_brain_intrinsic	MBp2	NA	NA	KCab	KCab	NA	NA	NA	CNS_12
720575941503617259	2.2768357	0.4762042	720575941503617259	74592037596823961	74874,35878,2165	right	central_brain	central_brain_intrinsic	VLPl&p1_lateral	NA	NA	PVLP074	PVLP074	NA	NA	NA	CNS_10
720575941560240366	7.6397147	7.8823924000000005	720575941560240366	77477019205851799	158953,32216,4158	left	central_brain	central_brain_intrinsic	VLPp&l1_anterior	NA	NA	VLPp&l1_anterior_52	VLPp&l1_anterior_52	NA	NA	NA	CNS_07
720575941559322862	0.28670898000000006	5.7365127000000005	720575941559322862	76422174634700532	128982,52743,2041	left	central_brain	central_brain_intrinsic	MX7	NA	NA	CB0318	CB0318	NA	NA	NA	CNS_04
720575941602969846	-11.125631	7.037473	720575941602969846	76147091441332073	120416, 243456, 5292	left	ventral_nerve_cord	ventral_nerve_cord_intrinsic	13A	NA	NA	IN13A040	NA	IN13A040	NA	NA	CNS_02
720575941603100918	3.2083285000000004	4.576557	720575941603100918	75155606226829249	90661,54687,2920	right	optic_lobe	visual_centrifugal	NA	NA	NA	cLP01	cLP01	NA	NA	NA	CNS_10
720575941521705207	-8.02939	11.184799	720575941521705207	76778760468333145	138030, 193315, 3588	left	ventral_nerve_cord	ventral_nerve_cord_intrinsic	01B	NA	NA	IN01B046	NA	IN01B046	NA	NA	CNS_02
720575941516200185	8.932571	5.7104573	720575941516200185	76280475945461385	124066, 24052, 5212	left	central_brain	central_brain_intrinsic	SMPad1	NA	NA	CB2628	CB2628	NA	NA	NA	CNS_08
720575941569677562	3.4708160999999995	12.485065	720575941569677562	77899094097668227	170356,28365,3625	left	central_brain	NA	NA	NA	NA	NA	auto:AVLP465b	NA	NA	NA	CNS_09
720575941513185529	-7.8882184	10.439272999999998	720575941513185529	76215535503621181	122710, 184981, 3326	right	ventral_nerve_cord	ventral_nerve_cord_intrinsic	23B	NA	NA	IN23B080	NA	IN23B080	NA	NA	CNS_02
720575941523015927	11.000164999999999	0.9406037	720575941523015927	76068956993281254	118448, 12272, 3745	right	central_brain	central_brain_intrinsic	CREa1_dorsal	NA	NA	PAM05	PAM05	NA	NA	NA	CNS_12
720575941481072893	-11.479288	7.253241500000001	720575941481072893	76287485332354457	123309,231760,5312	right	ventral_nerve_cord	ventral_nerve_cord_intrinsic	13B	NA	NA	IN13B089	NA	auto:IN03A062	NA	NA	CNS_02
720575941589993726	-12.582431000000001	2.8552089999999994	720575941589993726	75584485084802347	102672, 252752, 5162	left	ventral_nerve_cord	ventral_nerve_cord_intrinsic	TBD	NA	NA	INXXX378	NA	auto:INXXX285	NA	NA	CNS_03
720575941551720703	5.845554399999999	1.9803981999999998	720575941551720703	73536369129660692	44934,32717,2781	right	optic_lobe	visual_projection	NA	NA	NA	MTe01a	MTe01a	NA	NA	NA	CNS_07
720575941589862654	9.222819	3.4713419999999995	720575941589862654	74591694603113749	75067,25090,4383	right	central_brain	central_brain_intrinsic	LHl2_dorsal	NA	NA	LHAD1d2	LHAD1d2	NA	NA	NA	CNS_08
720575941392861444	6.832549	5.694318299999999	720575941392861444	77124900607056745	147591,23068,4159	left	central_brain	central_brain_intrinsic	AOTUv4_dorsal	NA	NA	CB1553	CB1553	NA	NA	NA	CNS_08
720575941565614343	8.190747	6.7656527	720575941565614343	76773881520134988	138704, 48000, 4255	left	central_brain	central_brain_intrinsic	putative_primary	NA	NA	M_spPN5t10	M_spPN5t10	NA	NA	NA	CNS_08
720575941472160011	-5.930687000000001	4.2127085	720575941472160011	76001336827176493	115643, 92500, 2999	left	neck_connective	descending	NA	NA	NA	DNp73	DNp73	DNp73	DN_07	flight steering 2	CNS_01
720575941689084172	12.118400999999999	10.8879795	720575941689084172	76913725252526799	141586, 21364, 2654	left	central_brain	central_brain_intrinsic	ALl1_dorsal	NA	NA	lLN2X03	lLN2X03	NA	NA	NA	CNS_11
720575941613193491	15.905275	14.512550000000001	720575941613193491	76773881721639727	138813,47891,5091	left	central_brain	central_brain_intrinsic	MBp1	NA	NA	KCab	KCab	NA	NA	NA	CNS_11
720575941535729946	11.481222999999998	10.547009999999998	720575941535729946	76913793972116651	142491, 22846, 2706	left	central_brain	central_brain_intrinsic	ALl1_dorsal	NA	NA	CB1473	CB1473	NA	NA	NA	CNS_11
720575941507549474	-2.0142487999999994	3.4105493999999994	720575941507549474	75718006021875453	106771, 37556, 1425	right	central_brain	central_brain_intrinsic	TRdl_b	NA	NA	CB3429	CB3429	NA	NA	NA	CNS_06
720575941402036515	4.395776	6.959673400000002	720575941402036515	76913931746762260	141421,28282,4061	left	central_brain	NA	NA	NA	NA	NA	auto:PLP245	NA	NA	NA	CNS_07
720575941508466978	5.234818499999999	3.8813007	720575941508466978	75366094386620832	98139,35340,4424	right	central_brain	central_brain_intrinsic	CLp2	NA	NA	CB2485	CB2485	NA	NA	NA	CNS_07
720575941438474540	-8.981195	7.057373999999999	720575941438474540	75864860751796452	111374, 220047, 6103	left	ventral_nerve_cord	ventral_nerve_cord_intrinsic	18B	NA	NA	IN18B021	NA	IN18B021	NA	NA	CNS_02
720575941561420077	-6.601879	12.950305	720575941561420077	77058792067730257	145489, 150640, 2597	right	ventral_nerve_cord	ventral_nerve_cord_intrinsic	01A	NA	NA	IN01A005	NA	IN01A005	NA	NA	CNS_02
720575941437425964	1.2865859000000002	8.816854500000002	720575941437425964	76282811736239836	123149, 92500, 2617	left	neck_connective	ascending	NA	NA	NA	AN_AMMC_SAD_1	AN_AMMC_SAD_1	NA	AN_22	proprioceptive	CNS_05
720575941662345528	-12.501455	2.789639	720575941662345528	75372966536029609	97264,239870,5350	right	ventral_nerve_cord	ventral_nerve_cord_intrinsic	TBD	NA	NA	INXXX246	NA	INXXX246	NA	NA	CNS_03
720575941662607672	2.4190401999999995	1.0788541999999999	720575941662607672	75014662781239386	87260, 47778, 3647	right	central_brain	NA	NA	NA	NA	NA	auto:AVLP464	NA	NA	NA	CNS_05
720575941627218233	-0.6876627999999999	5.567871599999999	720575941627218233	76633556013174762	133759,59899,2990	left	central_brain	central_brain_intrinsic	LB19	NA	NA	CB1728	CB1728	NA	NA	NA	CNS_01
720575941723425082	10.681966999999998	-0.22205654	720575941723425082	74873582030955789	82594,38180,4902	right	central_brain	NA	NA	NA	NA	NA	auto:CB1160	NA	NA	NA	CNS_12
720575941503617340	8.883705	-5.646198	720575941503617340	76421487976595870	128529, 31503, 4088	right	central_brain	central_brain_intrinsic	DM1_CX_d2	NA	NA	FC3	FC3	NA	NA	NA	CNS_13
720575941549885757	2.7686405	6.102333999999999	720575941549885757	77688262273789504	164640, 34928, 1983	left	central_brain	central_brain_intrinsic	LALa1_anterior	NA	NA	LAL056	LAL056	NA	NA	NA	CNS_04
720575941514103107	-6.0787363	2.7542519999999997	720575941514103107	76778280036351468	137875, 179510, 6013	right	ventral_nerve_cord	ventral_nerve_cord_intrinsic	19B	NA	NA	IN19B089	NA	IN19B089	NA	NA	CNS_01
720575941458790726	-6.3420876999999996	1.7463958	720575941458790726	76144685991099964	119558, 170698, 4225	right	ventral_nerve_cord	ventral_nerve_cord_intrinsic	08B	proprioception	NA	IN08B087	NA	IN08B080	NA	NA	CNS_01
720575941573085512	8.885482000000003	2.6235554	720575941573085512	75084550825039237	90010,33324,5087	right	central_brain	central_brain_intrinsic	SLPpl1	NA	NA	CB3686	CB3686	NA	NA	NA	CNS_08
720575941496801609	14.634821999999998	12.249785	720575941496801609	76914481703497873	141686,43959,4678	left	central_brain	central_brain_intrinsic	MBp1	NA	NA	KCapbp-ap1	KCapbp-ap1	NA	NA	NA	CNS_11
720575941498767689	-1.7820989	3.6182529999999997	720575941498767689	76562293714176127	131464,33603,2125	right	central_brain	central_brain_intrinsic	CREa1_ventral	NA	NA	mAL	mAL	NA	NA	NA	CNS_06
720575941513447756	14.240552999999998	1.1268939	720575941513447756	75718419211042230	107552, 50800, 4738	right	central_brain	NA	NA	NA	NA	NA	auto:EPGt	NA	NA	NA	CNS_13
720575941479893327	3.4454479999999994	13.928850999999998	720575941479893327	77265775467171279	152405,28320,3870	left	optic_lobe	visual_projection	VPNd3	NA	NA	LC9	LC9	NA	NA	NA	CNS_09
720575941659068752	3.615483	3.8956577999999995	720575941659068752	77618031371148202	163638,40814,3534	left	optic_lobe	visual_centrifugal	putative_primary	NA	NA	cL17	cL17	NA	NA	NA	CNS_10
720575941579770193	1.4909675	10.225209999999999	720575941579770193	77547593638813336	160443,37803,2399	left	central_brain	NA	NA	NA	NA	NA	auto:AVLP085	NA	NA	NA	CNS_05
720575941579639121	-7.0535717	13.17601	720575941579639121	76917917342026402	142930, 146662, 3476	left	ventral_nerve_cord	ventral_nerve_cord_intrinsic	08A	NA	NA	IN08A024	NA	IN08A024	NA	NA	CNS_02
720575941642160466	-11.217887999999999	3.2566579999999994	720575941642160466	75654578951666160	105064, 245554, 5354	left	ventral_nerve_cord	ventral_nerve_cord_intrinsic	TBD	NA	NA	INXXX416	NA	auto:INXXX405	NA	NA	CNS_03
720575941481335119	8.088867999999998	5.661398	720575941481335119	75014525544110548	86209,43326,4594	right	central_brain	NA	NA	NA	NA	NA	auto:CB3737	NA	NA	NA	CNS_08
720575941440440661	-1.9263687999999999	3.8420521999999995	720575941440440661	76562637110249726	132043,44252,1356	left	central_brain	central_brain_intrinsic	putative_primary	NA	NA	CB0463	CB0463	NA	NA	NA	CNS_08
720575941480941903	5.656915699999999	13.404689000000001	720575941480941903	78040793323301769	174083, 56599, 2407	left	optic_lobe	visual_projection	putative_primary	NA	NA	HSE	HSE	NA	NA	NA	CNS_09
720575941659330896	15.259030000000001	14.252353	720575941659330896	77125725241132081	147625,48551,4287	left	central_brain	NA	NA	NA	NA	NA	auto:KCab	NA	NA	NA	CNS_11
720575941534943576	2.8384313999999997	6.1345019999999995	720575941534943576	76985056203344984	143790,49619,3091	left	central_brain	central_brain_intrinsic	putative_primary	NA	NA	LAL203	LAL203	NA	NA	NA	CNS_04
720575941514627418	9.269796000000001	1.4684941999999996	720575941514627418	74944019159208001	84974,39608,3667	right	central_brain	NA	NA	NA	NA	NA	auto:CB2581	NA	NA	NA	CNS_07
720575941441227099	16.099145999999998	13.714216999999998	720575941441227099	77336762955148183	155136,47091,4920	left	central_brain	central_brain_intrinsic	MBp4	NA	NA	KCapbp-ap1	KCapbp-ap1	NA	NA	NA	CNS_11
720575941565352290	5.605814499999998	10.057099000000001	720575941565352290	77688331529823070	165265,38815,3944	left	optic_lobe	visual_projection	AOTUv2	NA	NA	LT52	LT52	NA	NA	NA	CNS_07
720575941526948196	8.915943	-5.238164	720575941526948196	76069850547686607	118543, 37667, 4360	left	central_brain	central_brain_intrinsic	DM2_CX_d2	NA	NA	FC2B	FC2B	NA	NA	NA	CNS_13
720575941642291557	3.7259073000000003	2.3797783999999993	720575941642291557	74873650347967736	83540,40627,3427	right	central_brain	central_brain_intrinsic	VPNp1_medial	NA	NA	PLP190	PLP190	NA	NA	NA	CNS_10
720575941410031983	-8.651767999999999	10.252130500000002	720575941410031983	76567791876733995	131147, 196661, 4590	left	ventral_nerve_cord	ventral_nerve_cord_intrinsic	21A	NA	NA	IN21A080	NA	auto:IN04B108	NA	NA	CNS_02
720575941569808754	-5.792932499999999	4.5863247000000005	720575941569808754	75930968015625140	114600, 92500, 2798	right	neck_connective	descending	MX12	NA	NA	DNge019	DNge019	DNnt008	DN_11	grooming	CNS_01
720575941560633715	-0.04498794699999999	5.6247859999999985	720575941560633715	76562912189849409	131523,53196,2257	left	central_brain	central_brain_intrinsic	MX7	NA	NA	CB1264	CB1264	NA	NA	NA	CNS_04
720575941550147956	3.4801070000000003	6.761616	720575941550147956	76633006324458899	134901,44777,3239	left	central_brain	NA	NA	NA	NA	NA	auto:PS020	NA	NA	NA	CNS_04
720575941638228341	10.544559999999999	9.279496000000002	720575941638228341	76772919514256312	137975,19319,4389	left	central_brain	central_brain_intrinsic	CREa1_dorsal	NA	NA	PAM06	PAM06	NA	NA	NA	CNS_11
720575941581605241	8.927401	5.320179499999999	720575941581605241	75365819911168863	96848, 27072, 5922	right	central_brain	NA	NA	NA	NA	NA	auto:CB1712	NA	NA	NA	CNS_08
720575941619878271	-9.015673	9.945931	720575941619878271	76848510938969498	140541, 174120, 4496	left	ventral_nerve_cord	ventral_nerve_cord_intrinsic	01A	NA	NA	IN01A023	NA	IN01A023	NA	NA	CNS_02
720575941477927298	-8.055146000000002	9.574935	720575941477927298	77199736050341107	151350, 156523, 3989	left	ventral_nerve_cord	ventral_nerve_cord_intrinsic	04B	NA	NA	IN04B070	NA	IN04B070	NA	NA	CNS_02
720575941586192774	11.584456000000001	10.204452999999999	720575941586192774	77124762765367692	147897, 20265, 2592	left	central_brain	central_brain_intrinsic	ALl1_dorsal	NA	NA	ALl1_dorsal_17	ALl1_dorsal_17	NA	NA	NA	CNS_11
720575941625907594	15.324444000000002	13.459653000000001	720575941625907594	77336762955414890	154805, 45761, 5018	left	central_brain	central_brain_intrinsic	MBp4	NA	NA	KCg-m	KCg-m	NA	NA	NA	CNS_11
720575941626431882	8.614267999999997	3.0924845	720575941626431882	75154988154449214	91889,36717,4563	right	central_brain	NA	NA	NA	NA	NA	auto:SLP383	NA	NA	NA	CNS_08
720575941590387084	-9.971661	4.499833000000001	720575941590387084	75654097982492416	104948, 229807, 5621	right	neck_connective	ascending	NA	NA	NA	AN_GNG_IPS_19	AN_GNG_IPS_19	NA	AN_16	reproduction	CNS_03
720575941591828876	1.4221691999999997	1.8170281999999998	720575941591828876	75014387433668967	86777, 40355, 1885	right	central_brain	central_brain_intrinsic	VLPl&d1_lateral	NA	NA	CB3184	CB3184	NA	NA	NA	CNS_05
720575941623810442	3.0956778999999996	-1.8584225	720575941623810442	74662818725092945	77269,47643,2481	right	optic_lobe	visual_projection	NA	NA	NA	LC13	LC13	NA	NA	NA	CNS_10
720575941484218765	0.25091857000000006	5.598357	720575941484218765	75155812183651729	91696, 61408, 2063	right	central_brain	central_brain_intrinsic	LB3	NA	NA	CB1479	CB1479	NA	NA	NA	CNS_04
720575941615552921	7.9541736	6.466878	720575941615552921	76843494484138746	140611, 25836, 4703	left	central_brain	central_brain_intrinsic	DL2_dorsal	NA	NA	SMP177	SMP177	NA	NA	NA	CNS_08
720575941614635417	5.443600000000001	3.6471572000000005	720575941614635417	74663162456424215	77408, 57840, 2940	right	optic_lobe	visual_projection	VLPp&l1_lateral	NA	NA	LC41	LC41	NA	NA	NA	CNS_07
720575941645306273	1.7628262999999997	5.8088975	720575941645306273	76703787251238918	136233,55373,2711	left	central_brain	NA	NA	NA	NA	NA	auto:CB0675	NA	NA	NA	CNS_04
720575941497981346	4.1886410000000005	-3.739006	720575941497981346	73747887947324490	50592,43047,3732	right	optic_lobe	visual_projection	NA	NA	NA	LLPC3	LLPC3	NA	NA	NA	CNS_10
720575941479369123	3.7477646000000004	4.5559563999999995	720575941479369123	75366300142911664	97442,42778,3055	right	central_brain	central_brain_intrinsic	VLPp2	NA	NA	CB1649	CB1649	NA	NA	NA	CNS_07
720575941506501029	8.668134	5.3460317	720575941506501029	76632388117609598	134772, 26511, 4276	left	central_brain	central_brain_intrinsic	AOTUv4_ventral	NA	NA	FB8I	CB.FB8D0	NA	NA	NA	CNS_13
720575941525506470	0.6499243	5.543769000000001	720575941525506470	75507655770890301	100446,60472,1757	right	central_brain	central_brain_intrinsic	putative_primary	NA	NA	CB0581	CB0581	NA	NA	NA	CNS_04
720575941560633768	-7.2113705	10.601486000000001	720575941560633768	75934266617886320	114620, 190580, 2990	left	ventral_nerve_cord	ventral_nerve_cord_intrinsic	14A	NA	NA	IN14A056	NA	IN14A056	NA	NA	CNS_02
720575941408590254	5.541092400000001	5.76221	720575941408590254	76281437682807937	124387,51758,4014	left	central_brain	NA	NA	NA	NA	NA	auto:ATL032	NA	NA	NA	CNS_07
720575941431789999	-8.984506000000001	11.349239	720575941431789999	76778691950459833	138651, 192173, 4455	left	ventral_nerve_cord	ventral_nerve_cord_intrinsic	20A.22A	NA	NA	IN20A.22A006	NA	IN20A.22A006	NA	NA	CNS_02
720575941448960437	8.243924999999997	3.2918472	720575941448960437	75858400181678205	111492, 27526, 2552	right	central_brain	central_brain_intrinsic	ALl1_ventral	NA	NA	M_lPNm11A	M_lPNm11A	NA	NA	NA	CNS_12
720575941520394679	9.025399	8.230856999999999	720575941520394679	77547250712827567	159809,28559,5081	left	central_brain	central_brain_intrinsic	SLPpm1	NA	NA	CB1032	CB1032	NA	NA	NA	CNS_08
720575941496771271	8.029112	5.775953	NA	NA	NA	NA	NA	NA	NA	NA	NA	NA	NA	NA	NA	NA	NA
720575941633771963	1.3859743999999998	8.695695	720575941633771963	75859087509912213	110840,47707,2829	right	central_brain	central_brain_intrinsic	PSa1	NA	NA	CL121,CL122	CL121,CL122	NA	NA	NA	CNS_05
720575941545822652	2.1878154	-2.5118982999999995	720575941545822652	74662818993472534	77027, 48129, 3487	right	optic_lobe	visual_projection	VPNp3	NA	NA	LC21	LC21	NA	NA	NA	CNS_10
720575941681220029	2.4352542999999995	0.39470172	720575941681220029	74662200384011738	76860,28702,2992	right	central_brain	central_brain_intrinsic	VLPl&p1_lateral	NA	NA	CB2049	CB2049	NA	NA	NA	CNS_10
720575941680040381	-8.319671	11.449458	720575941680040381	76849198066556464	141067, 196224, 4218	left	ventral_nerve_cord	ventral_nerve_cord_intrinsic	20A.22A	NA	NA	IN20A.22A078	NA	IN20A.22A078	NA	NA	CNS_02
720575941597071808	2.2911706	5.351071	720575941597071808	74733325109250461	79766,51558,3144	right	optic_lobe	visual_projection	VLPp&l1_anterior	NA	NA	LTe63	LTe63	NA	NA	NA	CNS_04
720575941481597379	10.770491	-0.352186	720575941481597379	75084138440947563	88560, 20752, 4776	right	central_brain	NA	NA	NA	NA	NA	auto:CB1263	NA	NA	NA	CNS_12
720575941461674436	-5.8077083	4.296544	720575941461674436	75930968082544318	114196, 92500, 2841	left	neck_connective	descending	putative_primary	NA	NA	DNb06	DNb06	DNb06	DN_04	flight steering 1	CNS_01
720575941488675276	-7.930116	0.6792939299999999	720575941488675276	76004910843565727	115262, 200342, 5161	right	ventral_nerve_cord	ventral_nerve_cord_intrinsic	07B	NA	NA	IN07B086	NA	IN07B086	NA	NA	CNS_01
720575941490117068	-2.9621933	19.760745999999994	720575941490117068	77758837511569290	166895,41462,3161	left	optic_lobe	visual_projection	NA	NA	NA	LC12	LC12	NA	NA	NA	CNS_09
720575941488413134	-8.82128	9.750877999999998	720575941488413134	75582354445713264	102629, 190346, 3925	right	ventral_nerve_cord	ventral_nerve_cord_intrinsic	08A	tactile	NA	IN08A041	NA	IN08A041	NA	NA	CNS_02
720575941513841105	1.2819293999999997	1.6009289	720575941513841105	74451162534895045	71008, 31904, 1538	right	central_brain	central_brain_intrinsic	VLPl1_or_VLPl5	NA	NA	CB1565	CB1565	NA	NA	NA	CNS_05
720575941510040018	5.502567	5.742587599999999	720575941510040018	75858125639082532	110935,18546,3793	right	central_brain	central_brain_intrinsic	CREa1_dorsal	NA	NA	CREa1A_T01	CREa1A_T01	NA	NA	NA	CNS_07
720575941655792084	4.786048400000001	1.8869363	720575941655792084	75224875727933591	92670,21156,3985	right	central_brain	NA	NA	NA	NA	NA	auto:CB2070	NA	NA	NA	CNS_07
720575941519608280	5.939598600000001	8.224120999999997	720575941519608280	77477431455619649	159616,43808,3910	left	optic_lobe	visual_projection	VLPp&l1_lateral	NA	NA	LC40	LC40	NA	NA	NA	CNS_07
720575941703371226	2.5607743000000003	1.9560801	720575941703371226	74802869421350200	81346,28520,4020	right	central_brain	central_brain_intrinsic	SLPal2	NA	NA	AVLP026	AVLP026	NA	NA	NA	CNS_05
720575941612669404	-0.06449355000000001	5.579206500000001	720575941612669404	75507724825961933	100672, 63280, 3044	right	central_brain	central_brain_intrinsic	NA	NA	NA	CB0500	CB0500	NA	NA	NA	CNS_04
720575941469014493	-1.7680341999999998	2.5427782999999997	720575941469014493	76069780888998769	116959,36586,895	right	central_brain	central_brain_intrinsic	TRdm	NA	NA	CB3189	CB3189	NA	NA	NA	CNS_06
720575941439261151	13.340696000000001	-1.6281116	720575941439261151	75436738277105021	99584, 43456, 5434	right	central_brain	central_brain_intrinsic	MBp3	NA	NA	KCg-m	KCg-m	NA	NA	NA	CNS_12
720575941436770783	-9.006252	10.992349	720575941436770783	76919292201543923	143071, 186752, 5338	left	ventral_nerve_cord	ventral_nerve_cord_intrinsic	13A	NA	NA	IN13A017	NA	IN13A017	NA	NA	CNS_02
720575941532846565	8.284312999999997	4.339000700000001	720575941532846565	76350844421169733	126897,24323,4187	left	central_brain	central_brain_intrinsic	putative_primary	NA	NA	CRE050	CRE050	NA	NA	NA	CNS_08
720575941611227622	3.0154983999999994	6.4680905	720575941611227622	77125931197834056	147704,53275,3376	left	central_brain	central_brain_intrinsic	putative_primary	NA	NA	CB0654	CB0654	NA	NA	NA	CNS_04
720575941652253169	-12.173462	2.7926748	720575941652253169	75584141756188874	102700, 242161, 6267	left	ventral_nerve_cord	ventral_nerve_cord_intrinsic	TBD	NA	NA	INXXX230	NA	auto:INXXX230	NA	NA	CNS_03
720575941538089458	15.984352	13.692859	720575941538089458	77196162905679153	150125,49186,4901	left	central_brain	central_brain_intrinsic	MBp3	NA	NA	KCapbp-m	KCapbp-m	NA	NA	NA	CNS_11
720575941668506099	8.702034000000001	5.820449999999999	720575941668506099	76632731982930976	133650,34919,5124	left	central_brain	NA	NA	NA	NA	NA	auto:SMP408_d	NA	NA	NA	CNS_08
720575941601790454	14.017466	-3.5356275999999998	720575941601790454	74943882190229142	84320, 35056, 5545	right	central_brain	central_brain_intrinsic	MBp4	NA	NA	KCapbp-ap2	KCapbp-ap2	NA	NA	NA	CNS_12
720575941571512827	-5.841809700000001	9.250793	720575941571512827	76636992121026352	133922, 162178, 3437	left	ventral_nerve_cord	ventral_nerve_cord_intrinsic	00A	NA	NA	IN00A045	NA	auto:IN00A061	NA	NA	CNS_02
720575941624465916	4.428235	3.2835557000000004	720575941624465916	74873100525470722	83728,22749,3312	right	central_brain	NA	NA	NA	NA	NA	auto:AVLP442	NA	NA	NA	CNS_05
720575941623417340	9.036189	4.649579	720575941623417340	75718007028520712	106728,37787,5278	right	central_brain	central_brain_intrinsic	SMPpm1	NA	NA	CB0943	CB0943	NA	NA	NA	CNS_08
720575941552114175	8.216924999999998	4.1381617	720575941552114175	74803350524508748	81819,42630,4174	right	central_brain	NA	NA	NA	NA	NA	auto:CL362	NA	NA	NA	CNS_08
720575941392861700	4.4635552999999994	6.0880220000000005	720575941392861700	75999275309680963	116610,31679,3121	right	central_brain	NA	NA	NA	NA	NA	auto:LAL162	NA	NA	NA	CNS_07
720575941391682052	-10.326269	9.147365999999998	720575941391682052	76071705503976456	117609, 92500, 2654	left	neck_connective	ascending	10B	NA	NA	AN10B047	AN_GNG_166	AN10B047	AN_22	proprioceptive	CNS_02
720575941485791750	10.026848	0.9533666	720575941485791750	74732569597532066	79036,30044,4627	right	central_brain	central_brain_intrinsic	LHa1	NA	NA	CB1442	CB1442	NA	NA	NA	CNS_12
720575941565090311	4.58521	-3.5056298	720575941565090311	73748231074626461	49749,54880,1817	right	optic_lobe	visual_projection	NA	NA	NA	LLPC1	LLPC1	NA	NA	NA	CNS_10
720575941574789640	11.747975999999998	10.411599	720575941574789640	77054531393290945	145936, 22686, 2425	left	central_brain	central_brain_intrinsic	ALl1_dorsal	NA	NA	ALl1_dorsal_17	ALl1_dorsal_17	NA	NA	NA	CNS_11
720575941510433296	-2.1704058999999996	-3.9336473999999995	720575941510433296	76984231703907596	143785, 25304, 3627	left	central_brain	central_brain_intrinsic	EBa1	NA	NA	ER6	ER6	NA	NA	NA	CNS_13
720575941534419482	3.3534759999999997	13.222318999999999	720575941534419482	77829274774253813	169097,44071,2516	left	optic_lobe	visual_projection	NA	NA	NA	LC26	LC26	NA	NA	NA	CNS_09
720575941416716828	9.113435	3.5864421999999996	720575941416716828	74732707170858440	79143,33406,5196	right	central_brain	central_brain_intrinsic	SLPpl3	NA	NA	CB2766	CB2766	NA	NA	NA	CNS_08
720575941416585756	15.352550500000003	14.270810999999998	720575941416585756	77055425283130895	147116,50889,4385	left	central_brain	central_brain_intrinsic	MBp2	NA	NA	KCab	KCab	NA	NA	NA	CNS_11
720575941474519582	-10.838076999999998	8.591406000000001	720575941474519582	76005872782714776	114812,228721,4858	left	ventral_nerve_cord	ventral_nerve_cord_intrinsic	01B	NA	NA	IN01B006	NA	auto:IN23B030	NA	NA	CNS_02
720575941640718879	11.563920999999999	11.093739000000001	720575941640718879	77828794207695734	168338,29875,4317	left	central_brain	NA	NA	NA	NA	NA	auto:LHAV4a4	NA	NA	NA	CNS_11
720575941549754913	-10.798078999999998	4.150569	720575941549754913	75442923030271963	98802,228956,5545	right	ventral_nerve_cord	ventral_nerve_cord_intrinsic	TBD	NA	NA	INXXX386	NA	INXXX386	NA	NA	CNS_03
720575941508205090	2.8111471999999997	6.188444	720575941508205090	77828793603390670	169600, 29936, 1902	left	central_brain	central_brain_intrinsic	LALa1_posterior	NA	NA	CB2523	CB2523	NA	NA	NA	CNS_04
720575941399546403	9.211575499999999	6.011347000000001	720575941399546403	76562294519718378	131378,33627,5274	left	central_brain	NA	NA	NA	NA	NA	auto:CB1965	NA	NA	NA	CNS_08
720575941401905699	13.790200999999998	0.51709265	720575941401905699	76632662928437477	133333,33093,4036	left	central_brain	central_brain_intrinsic	DM4_CX_d2	NA	NA	FS1A,FS1B	FS1A,FS1B	NA	NA	NA	CNS_13
720575941595105829	9.389996000000002	8.388086000000001	720575941595105829	77828656835611759	169856, 25728, 4478	left	central_brain	NA	NA	NA	NA	NA	auto:CB2454	NA	NA	NA	CNS_08
720575941594188325	-6.875949	8.820224	720575941594188325	76142074248454929	120531, 92500, 2766	right	neck_connective	ascending	08B	NA	NA	AN08B101	auto:AN_GNG_184	AN08B101	AN_25	threat response	CNS_02
720575941558798884	15.229671499999998	12.909027	720575941558798884	77125450363365423	149485,38950,4340	left	central_brain	central_brain_intrinsic	MBp4	NA	NA	KCapbp-ap1	KCapbp-ap1	NA	NA	NA	CNS_11
720575941591829032	8.885172	5.306361700000001	720575941591829032	75225219727525499	92660,30825,5386	right	central_brain	central_brain_intrinsic	SLPpl1	NA	NA	CB2888	CB2888	NA	NA	NA	CNS_08
720575941474781738	5.263710499999999	5.746493300000001	720575941474781738	75647638284021260	105185,36961,5160	right	central_brain	central_brain_intrinsic	putative_primary	NA	NA	ATL035,ATL036	ATL035,ATL036	NA	NA	NA	CNS_07
720575941438736940	5.808497	2.3156163999999992	720575941438736940	74451368626862159	70944, 37280, 1534	right	optic_lobe	visual_centrifugal	putative_primary	NA	NA	aMe17c	aMe17c	NA	NA	NA	CNS_07
720575941504797234	1.2372996999999997	9.090588	720575941504797234	77054737350673203	147288,30247,1763	left	central_brain	NA	NA	NA	NA	NA	auto:CB1078	NA	NA	NA	CNS_05
720575941474781748	-6.5020695	13.365617000000002	720575941474781748	77058792135073787	146874, 150819, 2953	right	ventral_nerve_cord	ventral_nerve_cord_intrinsic	01A	NA	NA	IN01A085	NA	IN01A085	NA	NA	CNS_02
720575941589207607	6.335475	7.487194499999999	720575941589207607	76843494416897002	141141,24911,4413	left	central_brain	central_brain_intrinsic	CREa2_ventral	NA	NA	CB0356	CB0356	NA	NA	NA	CNS_07
720575941661428280	-6.9487886	8.674814	720575941661428280	76212443060018030	121753, 92500, 3071	left	neck_connective	ascending	02A	NA	NA	AN02A046	AN_GNG_82	AN02A046	AN_12	walking steering	CNS_02
720575941625907769	-6.886228000000001	7.6647929999999995	720575941625907769	76285217321317273	124895, 164310, 4335	right	ventral_nerve_cord	ventral_nerve_cord_intrinsic	06B	NA	NA	IN06B059	NA	IN06B059	NA	NA	CNS_02
720575941589994039	-9.030479	6.014544999999999	720575941589994039	75934954416190841	113118, 211149, 5132	left	ventral_nerve_cord	ventral_nerve_cord_intrinsic	05B	NA	NA	IN05B093	NA	auto:IN05B093	NA	NA	CNS_03
720575941505714748	9.657387	5.857335599999999	720575941505714748	76209900841670669	121726,17304,4502	right	central_brain	central_brain_intrinsic	SMPad1	NA	NA	SMP602,SMP094	SMP602,SMP094	NA	NA	NA	CNS_08
720575941506239045	14.621440999999999	-3.6896672	720575941506239045	75507244192275299	100540,48713,4590	right	central_brain	central_brain_intrinsic	MBp2	NA	NA	KCg-m	KCg-m	NA	NA	NA	CNS_12
720575941505059397	-6.812805699999999	8.338077999999998	720575941505059397	76001336759986239	115232, 92500, 2721	left	neck_connective	ascending	07B	NA	NA	AN07B070	AN_GNG_163	AN07B070	AN_24	threat response	CNS_02
720575941573347912	-6.184710999999999	12.478126999999999	720575941573347912	76214298283799164	121012,148105,2060	right	ventral_nerve_cord	ventral_nerve_cord_intrinsic	13A	NA	NA	IN13A015	NA	IN13A015	NA	NA	CNS_02
720575941573610056	4.034669400000001	12.914627	720575941573610056	77477568425072294	157840, 47728, 2183	left	optic_lobe	visual_projection	NA	NA	NA	LC13	LC13	NA	NA	NA	CNS_09
720575941523016267	4.123613	6.940768000000001	720575941523016267	76914618941129677	142844,48665,3900	left	central_brain	central_brain_intrinsic	PSp3	NA	NA	PLP241	PLP241	NA	NA	NA	CNS_07
720575941512661580	-7.518855599999999	1.9078855999999997	720575941512661580	76001336826777997	115927, 92500, 2859	left	neck_connective	ascending	06A	NA	NA	AN06A095	auto:AN_4_None	AN06A095	AN_09	flight steering 2	CNS_01
720575941465737814	-6.285564	8.195988	720575941465737814	76353180547854839	126114, 92500, 2921	left	neck_connective	descending	NA	NA	NA	DNg12_a	DNg12_a	DNfl044	DN_11	grooming	CNS_02
720575941464164950	-11.782776	8.476783000000001	720575941464164950	75583728835577777	103267, 230504, 4051	left	ventral_nerve_cord	ventral_nerve_cord_intrinsic	13B	NA	NA	IN13B078	NA	IN13B078	NA	NA	CNS_02
720575941576493657	-11.703839	8.137270999999997	720575941576493657	75724260165349217	107237, 223316, 3995	left	ventral_nerve_cord	ventral_nerve_cord_intrinsic	14A	NA	NA	IN14A050	NA	IN14A050	NA	NA	CNS_02
720575941513579098	3.001733	-1.9916004999999999	720575941513579098	74733256322509788	79076,50137,2831	right	optic_lobe	visual_projection	NA	NA	NA	LC13	LC13	NA	NA	NA	CNS_10
720575941449615965	9.964403	5.551366300000001	720575941449615965	77477363071730605	158926,41564,5206	left	central_brain	NA	NA	NA	NA	NA	auto:CB3508	NA	NA	NA	CNS_08
720575941585144415	-6.2828712	9.017502	720575941585144415	76001336759743387	115502, 92500, 2637	left	neck_connective	ascending	TBD	NA	NA	ANXXX072	AN_GNG_38	ANXXX072	AN_13	probing	CNS_02
720575941473471072	-8.592463500000001	-0.31857035	720575941473471072	76353180547932684	125124, 92500, 2948	right	neck_connective	ascending	19B	NA	NA	AN19B060	AN_GNG_175	AN19B060	AN_10	flight steering 2	CNS_01
720575941514758755	-6.136026	12.122704	720575941514758755	75792635775913716	109984, 164832, 2865	right	ventral_nerve_cord	ventral_nerve_cord_intrinsic	04B	NA	NA	IN04B093	NA	auto:IN04B093	NA	NA	CNS_02
720575941612276326	1.1468924	5.598510699999999	720575941612276326	75788787351549203	108708,50038,2520	right	central_brain	central_brain_intrinsic	putative_primary	NA	NA	CB0564	CB0564	NA	NA	NA	CNS_04
720575941546609257	7.985485	6.485492700000001	720575941546609257	77336419224038364	154582,34860,4586	left	central_brain	central_brain_intrinsic	VLPl&p1_posterior	NA	NA	CRE103b	CRE103b	NA	NA	NA	CNS_08
720575941478713962	-6.988651000000001	9.305832000000002	720575941478713962	76071705436511826	117565, 92500, 2521	right	neck_connective	ascending	09B	NA	NA	AN09B026	NA	AN09B026	AN_15	walking steering	CNS_02
720575941593795179	5.083804	4.379078000000001	720575941593795179	75647431387415438	105333,30889,2340	right	central_brain	NA	NA	NA	NA	NA	auto:IB012	NA	NA	NA	CNS_07
720575941625514604	11.090720999999998	0.6605768999999998	720575941625514604	75506487741034793	102198, 24814, 2488	right	central_brain	central_brain_intrinsic	ALv2	NA	NA	v2LN46b	v2LN46b	NA	NA	NA	CNS_12
720575941592353387	15.206488	-3.79454	720575941592353387	75295931801137282	95858,42630,4532	right	central_brain	NA	NA	NA	NA	NA	NA	NA	NA	NA	CNS_12
720575941519084142	15.028464999999999	13.052719000000002	720575941519084142	76844181812910344	141210,46556,5143	left	central_brain	central_brain_intrinsic	MBp1	NA	NA	KCg-m	KCg-m	NA	NA	NA	CNS_11
720575941519346286	15.274752999999999	14.122595	720575941519346286	76773881721584677	138029,47349,5069	left	central_brain	NA	NA	NA	NA	NA	auto:KCab	NA	NA	NA	CNS_11
720575941644520056	15.046139	13.024419	720575941644520056	76984850380822609	144941,43772,4502	left	central_brain	central_brain_intrinsic	MBp1	NA	NA	KCg-m	KCg-m	NA	NA	NA	CNS_11
720575941581867641	5.134931599999999	6.043931499999999	720575941581867641	76492406543707763	129080,48559,4346	left	central_brain	NA	NA	NA	NA	NA	auto:PS157	NA	NA	NA	CNS_07
720575941540711037	11.300410000000001	10.904335	720575941540711037	77899712707333852	170400, 46272, 4197	left	central_brain	NA	NA	NA	NA	NA	auto:LHPV5d1	NA	NA	NA	CNS_11
720575941507811969	16.242884	14.326592000000002	720575941507811969	77125794027821471	148733,50517,4591	left	central_brain	central_brain_intrinsic	NA	NA	NA	NA	auto:KCab	NA	NA	NA	CNS_11
720575941479369346	-6.212374	3.365211	720575941479369346	77129711239017074	147580, 167742, 5241	left	ventral_nerve_cord	ventral_nerve_cord_intrinsic	17A	NA	NA	IN17A069	NA	IN17A069	NA	NA	CNS_01
720575941548182152	4.930695000000001	0.5904401499999999	720575941548182152	74381206376705323	68468, 43382, 2787	right	optic_lobe	visual_projection	VPNd2	NA	NA	LC10d	LC10a	NA	NA	NA	CNS_10
720575941431134857	-8.868869	10.876298	720575941431134857	76778279365160852	139184, 179840, 3438	left	ventral_nerve_cord	ventral_nerve_cord_intrinsic	04B	NA	NA	IN04B049	NA	IN04B049	NA	NA	CNS_02
720575941625121418	-2.5197653999999994	-9.0051	720575941625121418	76492200720272039	129312, 41328, 5434	left	central_brain	central_brain_intrinsic	DM1_CX_v	NA	NA	DM1_CX_v__0	DM1_CX_v__0	NA	NA	NA	CNS_13
720575941414095505	3.3299837	13.188634	720575941414095505	77899712438919233	171582,46944,3161	left	optic_lobe	visual_projection	NA	NA	NA	LC15	LC15	NA	NA	NA	CNS_09
720575941562731154	4.6756563	5.8784213	720575941562731154	75366850032457484	97104, 57696, 3445	right	central_brain	NA	NA	NA	NA	NA	auto:CB2783	NA	NA	NA	CNS_07
720575941561420434	-8.464302	9.721776999999998	720575941561420434	75934129380391524	114649, 188369, 3806	right	ventral_nerve_cord	ventral_nerve_cord_intrinsic	04B	NA	NA	IN04B092	NA	IN04B092	NA	NA	CNS_02
720575941553293978	-7.0219835999999995	0.09900122	720575941553293978	76356342113396257	125567,187715,4655	right	ventral_nerve_cord	ventral_nerve_cord_intrinsic	19B	proprioception	NA	IN19B062	NA	IN19B062	NA	NA	CNS_01
720575941626170011	10.8863535	10.515536000000003	720575941626170011	78039762933579549	174144, 25600, 3848	left	central_brain	central_brain_intrinsic	LHa3	NA	NA	CB2759	CB2759	NA	NA	NA	CNS_11
720575941457611423	3.1012702	5.094084699999999	720575941457611423	75436875179720426	98404,47876,3580	right	central_brain	central_brain_intrinsic	LHl4_posterior	NA	NA	PLP103b	PLP103b	NA	NA	NA	CNS_04
720575941632068256	-5.8384757	10.770638	720575941632068256	77199667129165738	151509, 154404, 3077	left	ventral_nerve_cord	ventral_nerve_cord_intrinsic	20A.22A	NA	NA	IN20A.22A084	NA	IN20A.22A084	NA	NA	CNS_02
720575941669817009	-11.255473	3.2140367000000003	720575941669817009	75513635371936151	100704, 238402, 5571	right	ventral_nerve_cord	ventral_nerve_cord_intrinsic	TBD	NA	NA	INXXX334	NA	auto:INXXX058	NA	NA	CNS_03
720575941519084211	13.767077999999998	-3.1058705	720575941519084211	75155263099451066	91958, 43173, 4821	right	central_brain	central_brain_intrinsic	MBp4	NA	NA	KCg-m	KCg-m	NA	NA	NA	CNS_12
720575941604606710	2.2410007000000003	0.30530256000000006	720575941450009269	75225356361305387	93328,35934,2346	right	central_brain	central_brain_intrinsic	LALv1_ventral	NA	NA	AVLP454_a	AVLP454_a	NA	NA	NA	CNS_10
720575941527210680	-6.811316499999999	12.114635	720575941527210680	76425404717678183	128482,149202,2825	right	ventral_nerve_cord	NA	NA	NA	NA	NA	NA	NA	NA	NA	CNS_02
720575941483432634	5.4908485	7.186243500000001	720575941483432634	77476813047554234	159128,25514,4197	left	central_brain	NA	NA	NA	NA	NA	auto:SLPa&l1_anterior__0	NA	NA	NA	CNS_07
720575941681351357	7.193916999999999	6.331364000000001	720575941681351357	76491582244890285	129747, 22675, 5397	left	central_brain	central_brain_intrinsic	SMPad1	NA	NA	SMP081	SMP081	NA	NA	NA	CNS_08
720575941681482429	9.29904	2.930333	720575941681482429	74943607110745766	85594,28587,4682	right	central_brain	NA	NA	NA	NA	NA	auto:CB2358	NA	NA	NA	CNS_12
720575941440572095	5.387404999999999	4.9622912	720575941440572095	75718006760149806	106672,38829,4272	right	central_brain	central_brain_intrinsic	CLp1	NA	NA	SMP428	SMP428	NA	NA	NA	CNS_07
720575941598907072	-7.7806025000000005	9.532167999999999	720575941598907072	76142074315347259	120580, 92500, 2926	left	neck_connective	descending	WEDd1	NA	NA	DNa13	DNa13	DNa13	DN_12	walking steering	CNS_02
720575941536254657	4.9231915	5.70385	720575941536254657	77899300390420197	170896, 33952, 4154	left	central_brain	NA	NA	NA	NA	NA	auto:LAL141	NA	NA	NA	CNS_07
720575941504666306	3.679329	-0.37072802	720575941504666306	74873581628858837	83108,37807,3554	right	central_brain	NA	NA	NA	NA	NA	auto:PVLP104	NA	NA	NA	CNS_10
720575941536123585	4.071027000000001	-0.9767309	720575941536123585	74873856372386022	82051,45074,3000	right	optic_lobe	visual_projection	VPNd1	NA	NA	LC22	LC22	NA	NA	NA	CNS_10
720575941633116869	2.7722649999999995	-3.340166	720575941633116869	74662750139689519	77121, 45700, 2932	right	optic_lobe	visual_projection	VPNd1	NA	NA	LPLC2	LPLC2	NA	NA	NA	CNS_10
720575941483170502	4.9585834	4.920827	720575941483170502	76069232273818057	118016, 18448, 5164	right	central_brain	central_brain_intrinsic	SMPad2	NA	NA	CB2259	CB2259	NA	NA	NA	CNS_07
720575941496015559	-8.516694000000001	9.511724	720575941496015559	75511848396624146	102285, 184496, 4374	right	ventral_nerve_cord	ventral_nerve_cord_intrinsic	08A	NA	NA	IN08A043	NA	IN08A043	NA	NA	CNS_02
720575941625121482	0.5281710000000001	10.889420000000001	720575941625121482	77758218767644607	167844, 23606, 2272	left	central_brain	central_brain_intrinsic	VLPl1_or_VLPl5	NA	NA	CB3708	CB3708	NA	NA	NA	CNS_05
720575941624859338	-6.4969583	12.131815999999999	720575941624859338	75651348599432769	104767, 148686, 3300	right	ventral_nerve_cord	ventral_nerve_cord_intrinsic	08A	tactile	NA	IN08A041	NA	IN08A041	NA	NA	CNS_02
720575941491428044	7.4185963	-6.458509	720575941491428044	76703650214997179	135856, 52176, 4287	left	central_brain	central_brain_intrinsic	DM4_CX_d3	NA	NA	FC1C	FC1C	NA	NA	NA	CNS_13
720575941513054929	0.96261466	6.209009600000001	720575941513054929	76422518298733763	128355,61445,2202	left	central_brain	central_brain_intrinsic	LB3	NA	NA	CB0958	CB0958	NA	NA	NA	CNS_04
720575941460757203	1.9344251999999997	-0.42579374	720575941460757203	74521394108652222	73072,27928,2573	right	central_brain	NA	NA	NA	NA	NA	auto:CB1620	NA	NA	NA	CNS_10
720575941430741719	5.889576	2.076333	720575941430741719	73184524938964484	33936, 31200, 962	right	optic_lobe	visual_projection	NA	NA	NA	MeTu1	MeTu1	NA	NA	NA	CNS_07
720575941689608923	14.717552999999999	-4.227573999999999	720575941689608923	75155400538219909	91520,47457,4749	right	central_brain	central_brain_intrinsic	MBp2	NA	NA	KCapbp-ap1	KCapbp-ap1	NA	NA	NA	CNS_12
720575941613718236	6.5184126	7.126900699999999	720575941613718236	76492406677562082	130416, 48800, 4714	left	central_brain	central_brain_intrinsic	DM3_dorso_lateral	NA	NA	SMP319	SMP319	NA	NA	NA	CNS_08
720575941469932253	2.735349	12.43854	720575941469932253	77547868650911658	160240,45132,2900	left	central_brain	NA	NA	NA	NA	NA	auto:AVLP538	NA	NA	NA	CNS_09
720575941439654623	9.882950000000001	5.7666044	720575941439654623	77969462976174737	173232,26832,4176	left	central_brain	central_brain_intrinsic	SLPav1_lateral	NA	NA	LNd_c	LNd_c	NA	NA	NA	CNS_08
720575941479500512	9.902839000000002	1.0189359	720575941479500512	74732638115745933	78766,31608,3882	right	central_brain	NA	NA	NA	NA	NA	auto:CB3359	NA	NA	NA	CNS_12
720575941496146657	-6.741277000000001	0.28346136000000005	720575941496146657	76918536354457670	143006, 165366, 5621	left	ventral_nerve_cord	ventral_nerve_cord_intrinsic	12A	NA	NA	IN12A018	NA	auto:IN03B008	NA	NA	CNS_01
720575941480418016	6.7240649999999995	5.762496499999999	720575941480418016	76913588216514301	142896, 16640, 4289	left	central_brain	central_brain_intrinsic	CREa2_ventral	NA	NA	CRE020	CRE020	NA	NA	NA	CNS_07
720575941475413034	2.6727107	11.884960999999999	720575941631281890	77125450094511717	148910,40110,3134	left	NA	NA	NA	NA	NA	NA	auto:CB3513	NA	NA	NA	CNS_09
720575941475413034	2.6727107	11.884960999999999	720575941723479098	77335868998500810	154064, 20192, 2790	left	central_brain	central_brain_intrinsic	VLPa2	NA	NA	CB0744	CB0744	NA	NA	NA	CNS_09
720575941532584677	9.472013	8.534521999999999	720575941532584677	77406513157038930	157075,27347,4719	left	central_brain	central_brain_intrinsic	NA	NA	NA	SLP464	SLP464	NA	NA	NA	CNS_08
720575941529832165	-7.5127254	9.456608000000001	720575941529832165	76496185980455888	130200, 160809, 3752	right	ventral_nerve_cord	ventral_nerve_cord_intrinsic	12B	NA	NA	IN12B066	NA	IN12B066	NA	NA	CNS_02
720575941492083431	-2.8589602	2.2914011	720575941492083431	76492130725803925	130864,39377,588	left	central_brain	NA	NA	NA	NA	NA	auto:CB2606	NA	NA	NA	CNS_06
720575941530487525	-8.870940000000001	10.865963	720575941530487525	76848648243326538	139850, 179716, 3868	right	ventral_nerve_cord	ventral_nerve_cord_intrinsic	14A	NA	NA	IN14A076	NA	IN14A076	NA	NA	CNS_02
720575941609655017	3.949519	-1.1556695999999997	720575941609655017	74662887377658583	77708,49602,2283	right	optic_lobe	visual_projection	VPNd1	NA	NA	LPLC1	LPLC1	NA	NA	NA	CNS_10
720575941535861482	-9.173390999999999	5.230608500000001	720575941535861482	76142074180679578	120547, 92500, 2522	right	neck_connective	ascending	09B	NA	NA	AN09B018_d	AN_GNG_70	AN09B018	AN_18	feeding	CNS_03
720575941503486699	-11.388757	7.0632596	720575941503486699	76217185307452187	120976, 234430, 5243	right	ventral_nerve_cord	ventral_nerve_cord_intrinsic	14A	NA	NA	IN14A095	NA	IN14A095	NA	NA	CNS_02
720575941629446892	-11.591261999999999	8.048537	720575941629446892	75513222652082384	100746, 225576, 3909	right	ventral_nerve_cord	ventral_nerve_cord_intrinsic	16B	NA	NA	IN16B101	NA	IN16B101	NA	NA	CNS_02
720575941491821287	5.772066000000001	13.2641945	720575941491821287	78251899556158727	181872, 57072, 2516	left	optic_lobe	visual_projection	NA	NA	NA	LLPC2	LLPC2	NA	NA	NA	CNS_09
720575941688560367	-9.062627	4.873913	720575941688560367	76142074315150073	118877, 92500, 2862	left	neck_connective	descending	SMPpv1	NA	NA	DNpe034	DNpe034	oviDN	DN_14	visceral control	CNS_08
720575941687511791	-2.8084757	-9.103909	720575941687511791	75718144534380702	107520, 41792, 5445	right	central_brain	NA	NA	NA	NA	NA	auto:PFNm,PFNp	NA	NA	NA	CNS_13
720575941652253425	-6.1839129999999995	0.5579718000000001	720575941652253425	75653067190044764	105680, 199744, 5504	right	ventral_nerve_cord	NA	NA	NA	NA	NA	NA	NA	NA	NA	CNS_01
720575941666147059	1.1274766999999999	-3.5441852000000003	720575941666147059	74381481321549221	69393, 52446, 2976	right	optic_lobe	visual_projection	VPNv1	NA	NA	LC17	LC17	NA	NA	NA	CNS_10
720575941667326707	-6.2740655	12.076792000000001	720575941667326707	76071705504035252	118011, 92500, 2673	left	neck_connective	ascending	10B	NA	NA	AN10B046	AN_GNG_166	AN10B046	AN_22	proprioceptive	CNS_02
720575941580163829	2.820375	6.254727	720575941580163829	75576994058179810	104193,30368,2927	right	central_brain	NA	NA	NA	NA	NA	auto:PLP078	NA	NA	NA	CNS_04
720575941580294901	9.178560999999998	8.47107	720575941580294901	77969944079532889	172512, 42864, 4370	left	central_brain	NA	NA	NA	NA	NA	auto:CB2616	NA	NA	NA	CNS_08
720575941516069625	-2.8911366	11.0712595	720575941516069625	76071705503854375	117095, 92500, 2608	left	neck_connective	ascending	10B	NA	NA	AN10B048	AN_AVLP_46	AN10B048	AN_23	proprioceptive	CNS_05
720575941391420164	3.2641115000000007	14.710252999999998	720575941391420164	77970012598202297	173031,43085,3820	left	optic_lobe	visual_projection	NA	NA	NA	LC12	LC12	NA	NA	NA	CNS_09
720575941573479176	-6.7433076000000005	13.315249000000001	720575941573479176	77340679831327230	153728, 163248, 4491	left	ventral_nerve_cord	ventral_nerve_cord_intrinsic	03A	NA	NA	IN03A039	NA	IN03A039	NA	NA	CNS_02
720575941471636235	14.551519	-3.6383693	720575941471636235	75225288111529208	92508,34442,4130	right	central_brain	central_brain_intrinsic	MBp3	NA	NA	KCg-m	KCg-m	NA	NA	NA	CNS_12
720575941686725388	5.65339	2.4367928999999995	720575941686725388	73677793276000413	47677,51359,762	right	optic_lobe	visual_projection	NA	NA	NA	MTe02	MTe02	NA	NA	NA	CNS_07
720575941432183566	-6.799171	12.618965999999999	720575941432183566	77269898501830919	152958,151407,3462	left	ventral_nerve_cord	ventral_nerve_cord_intrinsic	20A.22A	NA	NA	IN20A.22A015	NA	IN20A.22A015	NA	NA	CNS_02
720575941557357327	-11.398414	7.561135299999999	720575941557357327	76075554398648981	117128, 207929, 4937	right	ventral_nerve_cord	ventral_nerve_cord_intrinsic	12B	NA	NA	IN12B072	NA	IN12B072	NA	NA	CNS_02
720575941611883283	10.813594000000002	4.540096	720575941611883283	76632593605120629	133554,31861,1777	left	central_brain	NA	NA	NA	NA	NA	auto:CB2537	NA	NA	NA	CNS_06
720575941466786582	-0.25660273	5.644185499999998	720575941466786582	76774224714575529	137720,57815,2593	left	central_brain	central_brain_intrinsic	LB3	NA	NA	CB1233	CB1233	NA	NA	NA	CNS_04
720575941526948633	2.5844746	10.123624999999999	720575941526948633	77195818771896581	150426,40518,3011	NA	central_brain	NA	NA	NA	NA	NA	auto:CB2278	NA	NA	NA	CNS_05
720575941416979228	5.621014599999999	7.99282	720575941416979228	77266325289958054	152683, 44076, 4105	left	central_brain	central_brain_intrinsic	SLPp&v1_ventral	NA	NA	CB0656	CB0656	NA	NA	NA	CNS_08
720575941477403422	8.638716999999998	2.6746955	720575941477403422	75014181812193764	87778,34262,3971	right	central_brain	central_brain_intrinsic	VLPd1	NA	NA	AVLP043	AVLP043	NA	NA	NA	CNS_12
720575941508598562	6.3578529999999995	7.210706	720575941508598562	76351669255888019	126352, 48544, 4868	left	central_brain	central_brain_intrinsic	DM3_dorso_lateral	NA	NA	SMP331b	SMP331b	NA	NA	NA	CNS_08
720575941401905955	4.9624453	2.7774083999999997	720575941401905955	74310631541091125	65989,37609,3003	right	optic_lobe	visual_projection	VLPp&l1_lateral	NA	NA	LC43	LC43	NA	NA	NA	CNS_10
720575941595237157	-10.125872999999999	4.322994999999999	720575941595237157	76282811736355761	123752, 92500, 2658	right	neck_connective	ascending	NA	NA	NA	AN_AVLP_PVLP_1	AN_AVLP_PVLP_1	auto:INXXX217	AN_21	proprioceptive	CNS_03
720575941595761447	8.22251	6.949264500000001	720575941595761447	77265981827421791	152465,34750,4827	left	central_brain	NA	NA	NA	NA	NA	auto:LHPD2c7	NA	NA	NA	CNS_08
720575941601004329	2.5917618	9.676269	720575941601004329	78250594087433687	180528, 17472, 3273	left	central_brain	NA	NA	NA	NA	NA	auto:CL062_a	NA	NA	NA	CNS_05
720575941438343980	-11.414139	8.130382999999998	720575941438343980	75583522945264131	104143, 224805, 4942	right	ventral_nerve_cord	ventral_nerve_cord_intrinsic	03A	NA	NA	IN03A078	NA	IN03A078	NA	NA	CNS_02
720575941561289517	-6.270727000000001	3.6458106	720575941561289517	76427260613585246	128233,204141,4799	left	ventral_nerve_cord	ventral_nerve_cord_intrinsic	TBD	NA	NA	INXXX044	NA	auto:INXXX044	NA	NA	CNS_01
720575941436508972	9.211669999999998	2.2815740000000004	720575941436508972	74944088147366664	84152,42762,4790	right	central_brain	central_brain_intrinsic	SLPp&v1_posterior	NA	NA	LHPV4c4	LHPV4c4	NA	NA	NA	CNS_12
720575941504797490	14.424078999999999	1.4155711999999996	720575941504797490	75999413084440674	116523, 36663, 4504	right	central_brain	central_brain_intrinsic	DM2_CX_d2	NA	NA	hDeltaD	hDeltaD	NA	NA	NA	CNS_13
720575941477534516	2.4076513999999998	9.311093	720575941477534516	76282811736172085	123304, 92500, 2576	left	neck_connective	ascending	17B	NA	NA	AN17B012	AN_AVLP_9	AN17B012	AN_19	feeding	CNS_05
720575941628267321	-6.840293000000001	8.333296	720575941628267321	76142074247904130	119271, 92500, 2568	right	neck_connective	ascending	17A	NA	NA	AN17A003	AN_GNG_140	AN17A003	AN_20	tactile	CNS_02
720575941627611961	-2.8883417000000002	-9.285400000000001	720575941627611961	76703512775710026	135937,48025,4162	left	central_brain	central_brain_intrinsic	DM4_CX_v	NA	NA	PFNm,PFNp	PFNm,PFNp	NA	NA	NA	CNS_13
720575941721197370	3.2375485999999998	14.734371999999997	720575941721197370	78040174713974932	175360,36946,1952	left	optic_lobe	visual_projection	VPNv1	NA	NA	LC17	LC17	NA	NA	NA	CNS_09
720575941438999359	2.465565	1.4135893999999998	720575941438999359	75154919166428580	91918,33337,3508	right	central_brain	central_brain_intrinsic	DL1_ventral	NA	NA	CB1995	CB1995	NA	NA	NA	CNS_05
720575941469539136	4.9520087	10.622783	720575941469539136	77618374900947918	161996,49553,3097	left	optic_lobe	visual_centrifugal	NA	NA	NA	LT70	LT70	NA	NA	NA	CNS_09
720575941476879169	5.951239600000001	5.130587599999999	720575941476879169	75436050814021219	98997,24112,4456	right	central_brain	central_brain_intrinsic	AOTUv3_dorsal	NA	NA	SMP018	SMP018	NA	NA	NA	CNS_07
720575941515152195	-7.9342256	9.870767	720575941515152195	76282811736550079	123190, 92500, 2724	left	neck_connective	descending	PSp3	NA	NA	DNpe006	DNpe006	DNxl102	DN_15	walking steering	CNS_02
720575941513841475	-11.317976999999999	8.089548	720575941513841475	75653754183235553	105027, 220006, 4634	right	ventral_nerve_cord	ventral_nerve_cord_intrinsic	21A	NA	NA	IN21A016	NA	IN21A016	NA	NA	CNS_02
720575941588028228	7.0221496	-6.651483999999999	720575941588028228	76281025365938596	123355, 40446, 4018	left	central_brain	central_brain_intrinsic	DM3_CX_p	NA	NA	vDeltaA,vDeltaB,vDeltaC,vDeltaD,vDeltaE,vDeltaJ,vDeltaK,vDeltaL,vDeltaM	vDeltaA,vDeltaB,vDeltaC,vDeltaD,vDeltaE,vDeltaJ,vDeltaK,vDeltaL,vDeltaM	NA	NA	NA	CNS_13
720575941453024071	7.043878	5.803343000000001	720575941453024071	76702962617449138	136603,32599,2686	left	central_brain	central_brain_intrinsic	putative_primary	NA	NA	VES040	VES040	NA	NA	NA	CNS_08
720575941451975495	13.100119	11.25617	720575941451975495	77477569095889445	158912, 47504, 4687	left	central_brain	central_brain_intrinsic	MBp1	NA	NA	KCg-d	KCg-d	NA	NA	NA	CNS_11
720575941451713351	8.452697000000002	-5.8642205999999995	720575941451713351	76491994226163158	129689, 35807, 4102	right	central_brain	central_brain_intrinsic	DM1_CX_d2	NA	NA	FC1D,FC1E	FC1D,FC1E	NA	NA	NA	CNS_13
720575941512792908	-11.464428	8.75311	720575941512792908	75724328951830285	106680, 225439, 4200	left	ventral_nerve_cord	ventral_nerve_cord_intrinsic	14A	proprioception	NA	IN14A068	NA	IN14A068	NA	NA	CNS_02
720575941525244749	0.94978374	1.4235672999999998	720575941525244749	74732706298547417	78464,34725,1889	right	central_brain	central_brain_intrinsic	VLPl1_or_VLPl5	NA	NA	VLPl1_or_VLPl5_115	VLPl1_or_VLPl5_115	NA	NA	NA	CNS_05
720575941553425235	-7.3189589999999995	0.022249994999999998	720575941553425235	76918742378535671	141997, 171721, 5050	left	ventral_nerve_cord	ventral_nerve_cord_intrinsic	TBD	NA	NA	INXXX173	NA	auto:IN19B045	NA	NA	CNS_01
720575941427202900	8.678094999999999	8.248704999999998	720575941427202900	77336075693723651	155630,25955,4825	left	central_brain	central_brain_intrinsic	VLPd&p1_dorsal	NA	NA	CB3142	CB3142	NA	NA	NA	CNS_08
720575941440441173	-6.754157499999999	8.813839000000002	720575941440441173	76142074248365529	120549, 92500, 2739	left	neck_connective	ascending	17A	NA	NA	AN17A026	AN_multi_63	AN17A026	AN_15	walking	CNS_02
720575941466786646	8.817707	6.2665086	720575941466786646	77055012832142591	146091,38361,3908	left	central_brain	NA	NA	NA	NA	NA	auto:SMP271	NA	NA	NA	CNS_08
720575941552900947	7.8758490000000005	-6.1852317	720575941552900947	76562362903391343	131115, 35510, 3913	right	central_brain	central_brain_intrinsic	DM1_CX_v	NA	NA	vDeltaF,vDeltaG,vDeltaH,vDeltaI	vDeltaF,vDeltaG,vDeltaH,vDeltaI	NA	NA	NA	CNS_13
720575941534026584	-6.0335803	11.22293	720575941534026584	77059136403500961	147248, 160368, 5517	left	ventral_nerve_cord	ventral_nerve_cord_intrinsic	23B	NA	NA	IN23B088	NA	auto:IN23B023	NA	NA	CNS_02
720575941501258583	-8.563073	-0.36453222999999996	720575941501258583	75930968082643901	114261, 92500, 2877	left	ventral_nerve_cord	ascending	19B	NA	NA	AN19B079	AN_4_None	AN19B079	AN_10	flight steering 2	CNS_01
720575941441751899	11.143692999999999	-0.6648223999999999	720575941441751899	75858056650749967	111397, 17856, 2615	right	central_brain	central_brain_intrinsic	ALad1	NA	NA	VM5v_adPN	VM5v_adPN	NA	NA	NA	CNS_12
720575941505977182	-7.5368176	9.194342999999998	720575941505977182	75934129447406632	114137, 187112, 4030	right	ventral_nerve_cord	ventral_nerve_cord_intrinsic	21A	NA	NA	IN21A034	NA	IN21A034	NA	NA	CNS_02
720575941527341924	-8.394539000000002	9.729921999999998	720575941527341924	76005322824762913	115257, 211121, 4084	right	ventral_nerve_cord	ventral_nerve_cord_intrinsic	TBD	NA	NA	INXXX003	NA	INXXX003	NA	NA	CNS_02
720575941525375844	6.1263	8.055182000000002	720575941525375844	76632662458409493	134632, 33700, 2143	left	central_brain	central_brain_intrinsic	VLPd1	NA	NA	AVLP042	AVLP042	NA	NA	NA	CNS_08
720575941565090663	4.3309812999999995	0.10048610000000001	720575941565090663	74521669187925005	72544, 36304, 3353	right	optic_lobe	visual_projection	NA	NA	NA	LC15	LC15	NA	NA	NA	CNS_10
720575941593795435	8.554203	3.1088977000000004	720575941593795435	74873444592298706	82952,34790,5002	right	central_brain	central_brain_intrinsic	LHd2	NA	NA	SLP312	SLP312	NA	NA	NA	CNS_08
720575941595499377	9.832645000000001	1.2063309999999998	720575941595499377	74591969346849119	75188,32913,3880	right	central_brain	NA	NA	NA	NA	NA	auto:LHAV2b6	NA	NA	NA	CNS_12
720575941569153906	-7.812081299999999	10.594007	720575941569153906	76071705504046175	117915, 92500, 2680	left	neck_connective	ascending	10B	NA	NA	AN10B046	AN_GNG_165	AN10B046	AN_22	proprioceptive	CNS_02
720575941560503155	-5.885617	4.230713400000001	720575941560503155	76212443059532294	122479, 92500, 2933	right	neck_connective	descending	NA	NA	NA	DNp73	DNp73	DNp73	DN_08	flight steering 2	CNS_01
720575941560109939	5.252109	5.058260000000001	720575941560109939	75295244471923409	95008, 21577, 3923	right	central_brain	central_brain_intrinsic	AOTUv3_dorsal	NA	NA	SMP021	SMP021	NA	NA	NA	CNS_07
720575941688167286	-1.9289899	3.816841399999999	720575941688167286	76773468532246073	137462,36038,1701	left	central_brain	NA	NA	NA	NA	NA	auto:CB2702	NA	NA	NA	CNS_06
720575941451713402	-6.703259000000001	13.334982	720575941451713402	77129161013216897	148158,149524,3372	left	ventral_nerve_cord	ventral_nerve_cord_intrinsic	21A	NA	NA	IN21A003	NA	IN21A003	NA	NA	CNS_02
720575941496146811	-2.1191888	-3.8646182999999996	720575941496146811	76703512775733763	135598, 47383, 4167	left	central_brain	central_brain_intrinsic	DM4_CX_v	NA	NA	PEN_a(PEN1)	PEN_a(PEN1)	NA	NA	NA	CNS_13
720575941661952892	5.810179	7.4140014999999995	720575941661952892	76843769362192749	140122, 33949, 4765	left	central_brain	central_brain_intrinsic	SMPp&v1_posterior	NA	NA	CB1603	CB1603	NA	NA	NA	CNS_07
720575941661297532	5.7083406000000005	5.7342863	720575941661297532	76562843872804624	131889,49184,3715	left	central_brain	central_brain_intrinsic	PSp1	NA	NA	LAL150b	LAL150b	NA	NA	NA	CNS_07
720575941663132540	6.2788553	6.8667035	720575941663132540	76773331898617783	137853,31563,4795	left	central_brain	NA	NA	NA	NA	NA	auto:CL177	NA	NA	NA	CNS_08
720575941617257343	-9.322063	10.016454000000001	720575941617257343	75793323038108209	109609, 185737, 3204	right	ventral_nerve_cord	ventral_nerve_cord_intrinsic	20A.22A	NA	NA	IN20A.22A039	NA	IN20A.22A039	NA	NA	CNS_02
720575941496802176	10.184894	0.5216198000000001	720575941496802176	75787825345553781	110483, 21765, 2616	right	central_brain	central_brain_intrinsic	ALad1__prim	NA	NA	DA3_adPN	DA3_adPN	NA	NA	NA	CNS_12
720575941539400573	15.3831	-4.865964999999999	720575941539400573	75084963074447897	89438,46228,4697	right	central_brain	NA	NA	NA	NA	NA	auto:KCg-m	NA	NA	NA	CNS_12
720575941508860801	5.9394865	9.473680000000002	720575941508860801	79095225309757335	206320, 22928, 3627	left	optic_lobe	visual_projection	NA	NA	NA	MeTu4a	MeTu4a	NA	NA	NA	CNS_07
720575941586062214	5.28808	7.014666	720575941586062214	77758012945364915	167520, 17216, 3546	left	central_brain	NA	NA	NA	NA	NA	auto:AOTU011	NA	NA	NA	CNS_07
720575941625121674	-11.293442	7.058483	720575941625121674	76357510680174247	126370, 223026, 5963	left	ventral_nerve_cord	ventral_nerve_cord_intrinsic	TBD	NA	NA	INXXX466	NA	INXXX466	NA	NA	CNS_02
720575941625645962	10.733777999999997	1.0037908999999998	720575941625645962	75647087521660509	105439, 22009, 1514	right	central_brain	central_brain_intrinsic	ALv2	NA	NA	ALv2_29	ALv2_29	NA	NA	NA	CNS_12
720575941500078987	2.0144317000000003	6.2190447	720575941500078987	75225906184457859	93000,51674,2684	right	central_brain	central_brain_intrinsic	DM5_ventral	NA	NA	WED164a	WED164a	NA	NA	NA	CNS_04
720575941561420690	-8.972997000000001	9.906621	720575941561420690	76004498124422976	115103, 188045, 3761	right	ventral_nerve_cord	ventral_nerve_cord_intrinsic	04B	NA	NA	IN04B108	NA	IN04B108	NA	NA	CNS_02
720575941691313048	2.6893728	2.1494572	720575941691313048	74803212482055479	80195,38295,2026	right	central_brain	central_brain_intrinsic	putative_primary	NA	NA	CL286	CL286	NA	NA	NA	CNS_05
720575941691706264	-7.087579999999999	7.7512693000000015	720575941691706264	75930968015625150	114279, 92500, 2797	left	neck_connective	ascending	19B	NA	NA	AN19B001_a	AN_GNG_3	AN19B001	AN_26	walking	CNS_02
720575941553949594	2.6000156	10.912131	720575941553949594	77547112803777688	161244,24178,3170	left	central_brain	NA	NA	NA	NA	NA	auto:CB2344	NA	NA	NA	CNS_09
720575941626170267	9.773647	1.8527591	720575941626170267	75858468900554500	112060, 29575, 2380	right	central_brain	central_brain_intrinsic	ALad1	NA	NA	M_adPNm3	M_adPNm3	NA	NA	NA	CNS_12
720575941553687450	10.412777	0.15181409000000004	720575941553687450	75014456891294352	87147,42631,4700	right	central_brain	central_brain_intrinsic	DL2_dorsal	NA	NA	CB2979	CB2979	NA	NA	NA	CNS_12
720575941573872541	8.798342999999997	-5.710208000000001	720575941573872541	76210588036175236	121630,37155,4408	right	central_brain	central_brain_intrinsic	DM3_CX_d1	NA	NA	FC1A,FC1B,FC1F	FC1A,FC1B,FC1F	NA	NA	NA	CNS_13
720575941571906462	1.1080251	8.816739000000002	720575941571906462	75436393740452480	99661, 33557, 1932	right	central_brain	central_brain_intrinsic	ALl1_ventral	NA	NA	CB1078	CB1078	NA	NA	NA	CNS_05
720575941459184543	4.7539744	-3.3247116	720575941459184543	73959063100528648	56079,45536,4451	right	optic_lobe	visual_projection	NA	NA	NA	LPTe01	LPTe01	NA	NA	NA	CNS_10
720575941631675296	3.1675584	5.853693000000001	720575941631675296	75295381709613704	96208, 24960, 3185	right	central_brain	NA	NA	NA	NA	NA	NA	NA	NA	NA	CNS_04
720575941642554273	-8.1394615	1.0476994999999998	720575941642554273	76496529913676151	130818, 171906, 5111	left	ventral_nerve_cord	ventral_nerve_cord_intrinsic	02A	proprioception	NA	IN02A049	NA	IN02A049	NA	NA	CNS_01
720575941644520353	1.0638535999999998	5.9210906	720575941644520353	76422174634699987	128050,52710,2047	right	central_brain	central_brain_intrinsic	MX7	NA	NA	CB2313	CB2313	NA	NA	NA	CNS_04
720575941480942499	-5.7558136	4.4243526	720575941480942499	76353180547893699	125963, 92500, 2933	left	neck_connective	descending	NA	NA	NA	DNg12_e	DNg12_e	DNnt013	DN_11	grooming	CNS_01
720575941556571044	2.4653797	1.6971619	720575941556571044	74802800432993530	80554,26346,2837	right	central_brain	central_brain_intrinsic	VLPl2_medial	NA	NA	CB2672	CB2672	NA	NA	NA	CNS_05
720575941506501541	6.175278700000001	8.103294	720575941506501541	77477431388309816	159011, 44261, 3594	left	central_brain	central_brain_intrinsic	LHl4_posterior	NA	NA	LHPV2i2b	LHPV2i2b	NA	NA	NA	CNS_07
720575941528259494	4.1553416	12.717937999999998	720575941528259494	77618237261002828	163411,46844,2452	left	optic_lobe	visual_projection	NA	NA	NA	LC13	LC13	NA	NA	NA	CNS_09
720575941563648936	8.222876	5.674557699999999	720575941563648936	76281574584499642	123400,56773,1819	left	central_brain	central_brain_intrinsic	LB7__prim	NA	NA	CB0135	CB0135	NA	NA	NA	CNS_08
720575941443849130	-6.4143	13.401926999999999	720575941443849130	77340335965204979	153657, 152136, 3358	left	ventral_nerve_cord	ventral_nerve_cord_intrinsic	20A.22A	NA	NA	IN20A.22A056	NA	IN20A.22A052	NA	NA	CNS_02
720575941444766634	7.360511299999999	11.813560500000001	720575941444766634	77476744261153891	158439, 22726, 4024	left	central_brain	central_brain_intrinsic	AOTUv3_dorsal	NA	NA	TuBu08	TuBu08	NA	NA	NA	CNS_07
720575941444111274	6.7520466	5.8335695	720575941444111274	76843425630344126	141206,24271,4169	left	central_brain	central_brain_intrinsic	CREa2_ventral	NA	NA	LAL030a	LAL030a	NA	NA	NA	CNS_07
720575941411212203	14.971395	-6.097567	720575941411212203	75647913095108252	105652,45620,4997	right	central_brain	central_brain_intrinsic	MBp1	NA	NA	KCab	KCab	NA	NA	NA	CNS_12
720575941669292977	2.409138	10.4502735	720575941669292977	77617275389967504	162991,17680,3319	left	central_brain	central_brain_intrinsic	VLPa1_lateral	NA	NA	AVLP298	AVLP298	NA	NA	NA	CNS_05
720575941534288818	15.179539000000002	-5.8431535	720575941534288818	75296206678914969	95069,49415,4457	right	central_brain	central_brain_intrinsic	MBp2	NA	NA	KCab	KCab	NA	NA	NA	CNS_12
720575941535075250	11.888392	11.260974	720575941535075250	76772987764710884	138175, 21823, 2815	left	central_brain	central_brain_intrinsic	ALl1_ventral	NA	NA	DA2_lPN	DA2_lPN	NA	NA	NA	CNS_11
720575941681351613	5.612191999999999	5.75092	720575941681351613	75857919413347066	111776, 12736, 3458	right	central_brain	central_brain_intrinsic	CREa1_dorsal	NA	NA	CREa1A_T01	CREa1A_T01	NA	NA	NA	CNS_07
720575941483039686	6.240843000000001	7.026979	720575941483039686	76843975520389726	140793, 40536, 4674	left	central_brain	central_brain_intrinsic	PSp3	NA	NA	CB2817	CB2817	NA	NA	NA	CNS_07
720575941491166156	8.691375999999998	5.2795763000000004	720575941491166156	75506763289681900	100544,34108,4938	right	central_brain	NA	NA	NA	NA	NA	auto:SMP379	NA	NA	NA	CNS_08
720575941540318157	4.817506999999999	6.599690400000001	720575941540318157	76492543647045388	129925,51766,3038	left	central_brain	NA	NA	NA	NA	NA	auto:PS096	NA	NA	NA	CNS_07
720575941490904012	-7.096337	-6.342288	720575941490904012	74592244023376658	73876, 42814, 3088	right	optic_lobe	visual_projection	NA	NA	NA	LC12	auto:LC12	NA	NA	NA	CNS_10
720575941442145231	8.935540000000001	4.6749697	720575941442145231	75295519685425457	96123,29431,5227	right	central_brain	central_brain_intrinsic	SLPpm3	NA	NA	SLPpm3_P03	SLPpm3_P03	NA	NA	NA	CNS_08
720575941485267920	-6.951369300000001	13.096852	720575941485267920	76777729341156690	137436, 163826, 2509	left	ventral_nerve_cord	ventral_nerve_cord_intrinsic	04B	NA	NA	IN04B091	NA	auto:IN04B031	NA	NA	CNS_02
720575941593271254	3.8736855999999995	-3.8650317000000003	720575941593271254	74240880936499794	63858,56384,1662	right	optic_lobe	visual_projection	NA	NA	NA	LLPC1	LLPC1	NA	NA	NA	CNS_10
720575941700619226	-11.785449000000002	8.524449	720575941700619226	75724122793214010	107445, 219669, 4142	right	ventral_nerve_cord	ventral_nerve_cord_intrinsic	09A	proprioception	NA	IN09A090	NA	auto:IN09A090	NA	NA	CNS_02
720575941691313115	-6.259556	3.7515938	720575941691313115	76707498505696697	135328, 167760, 4287	right	ventral_nerve_cord	ventral_nerve_cord_intrinsic	10B	NA	NA	IN10B006	NA	IN10B006	NA	NA	CNS_01
720575941690788827	-6.503303000000001	8.953996000000002	720575941690788827	76001336759650023	114999, 92500, 2611	left	neck_connective	descending	putative_primary	NA	NA	DNge058	DNge058	DNxl091	DN_12	walking steering	CNS_02
720575941469932509	-6.2187715	8.500820999999998	720575941469932509	76211137121245337	121569,53690,1967	right	central_brain	central_brain_intrinsic	MX3	NA	NA	CB0619	CB0619	NA	NA	NA	CNS_06
720575941469015005	9.6079645	8.90883	720575941469015005	77266050748204678	153488,36589,5589	left	central_brain	central_brain_intrinsic	SLPpm1	NA	NA	CB1035	CB1035	NA	NA	NA	CNS_11
720575941499161569	-7.051376	8.735123999999999	720575941499161569	76142074315660816	119682, 92500, 3045	left	neck_connective	ascending	19A	NA	NA	AN19A018_d	AN_GNG_76	AN19A018	AN_15	threat response	CNS_02
720575941498244065	14.536367999999998	-3.9460098999999995	720575941498244065	75366300545452373	96679,42489,4581	right	central_brain	central_brain_intrinsic	MBp1	NA	NA	KCg-m	KCg-m	NA	NA	NA	CNS_12
720575941536648168	-6.0708766	2.7145267000000004	720575941536648168	75863142294633137	112158,168311,4121	right	ventral_nerve_cord	ventral_nerve_cord_intrinsic	17A	NA	NA	IN17A049	NA	auto:IN17A049	NA	NA	CNS_01
720575941502569451	-2.7764851999999998	-9.15091	720575941502569451	76703719001432776	136112, 54656, 4501	left	central_brain	NA	NA	NA	NA	NA	auto:PFNm,PFNp	NA	NA	NA	CNS_13
720575941631020012	-2.312462299999999	3.7407618000000005	720575941631020012	76142074248441639	120626, 92500, 2764	right	neck_connective	ascending	08B	NA	NA	AN08B113	AN_4_None	AN08B113	AN_14	visceral control	CNS_06
720575941456825325	1.8812498	6.404561	720575941456825325	76843906196988433	140758, 38070, 2388	left	central_brain	central_brain_intrinsic	WEDd1	NA	NA	CB1268	CB1268	NA	NA	NA	CNS_04
720575941559323630	15.094844	13.510425	720575941559323630	76844113093455038	140586,43266,5152	left	central_brain	central_brain_intrinsic	MBp1	NA	NA	KCg-m	KCg-m	NA	NA	NA	CNS_11
720575941458922480	2.5638163	14.035435000000001	720575941458922480	77547593840488459	161232,37290,3295	left	central_brain	NA	NA	NA	NA	NA	auto:PVLP097	NA	NA	NA	CNS_09
720575941651598321	-11.262770999999999	7.145955599999999	720575941651598321	76076104154378499	117991,224033,4899	left	ventral_nerve_cord	ventral_nerve_cord_intrinsic	03A	proprioception	NA	IN03A092	NA	auto:IN03A092	NA	NA	CNS_02
720575941652515825	10.199501	1.638461	720575941652515825	76702275690596808	135312, 12176, 3754	left	central_brain	central_brain_intrinsic	CREa1_dorsal	NA	NA	PAM13	PAM13	NA	NA	NA	CNS_12
720575941668506611	9.654827	5.8656825999999995	720575941668506611	76491444739389589	130516,19795,5346	left	central_brain	central_brain_intrinsic	SMPad1	NA	NA	SMP104,SMP105,SMP107	SMP104,SMP105,SMP107	NA	NA	NA	CNS_08
720575941568236532	-8.563689000000002	0.63954526	720575941568236532	76004704685377599	116136, 193856, 5239	right	ventral_nerve_cord	ventral_nerve_cord_intrinsic	06A	NA	NA	IN06A136	NA	auto:IN06A133	NA	NA	CNS_01
720575941601266678	-6.8108699999999995	0.9020258000000001	720575941601266678	76425748785171325	128509, 158450, 4749	left	ventral_nerve_cord	ventral_nerve_cord_intrinsic	03B	NA	NA	IN03B086	NA	IN03B086	NA	NA	CNS_01
720575941431397368	3.819911	6.244368000000001	720575941431397368	75999412815850041	116091,36825,3434	right	central_brain	central_brain_intrinsic	putative_primary	NA	NA	VES056	VES056	NA	NA	NA	CNS_04
720575941516069881	2.547702	9.640550999999999	720575941516069881	75013838147407515	86175,24230,3611	right	central_brain	central_brain_intrinsic	NA	NA	NA	CL094	CL094	NA	NA	NA	CNS_05
720575941569678330	10.232269999999998	5.793207600000001	720575941569678330	76703031940787901	135941,34100,4963	left	central_brain	NA	NA	NA	NA	NA	auto:CB1379	NA	NA	NA	CNS_08
720575941567187962	-0.15238272	5.583813	720575941567187962	75930968083107512	114547, 92500, 3040	right	neck_connective	descending	LB12	NA	NA	DNg92_b	DNg92_b	DNg92	DN_02	flight steering 1	CNS_04
720575941552114687	4.576956	3.0875893000000003	720575941552114687	74521875480988942	73008,41838,4020	right	optic_lobe	visual_projection	NA	NA	NA	LCe04	LCe04	NA	NA	NA	CNS_10
720575941513448451	-2.5591047000000002	2.3861332	720575941513448451	75788443283933391	110501,39750,557	right	central_brain	NA	NA	NA	NA	NA	auto:CB1563	NA	NA	NA	CNS_06
720575941688691724	9.83828	1.3723989	720575941688691724	74521394511349033	72586,27313,4117	right	central_brain	central_brain_intrinsic	VLPl4_dorsal	NA	NA	CB3726	CB3726	NA	NA	NA	CNS_12
720575941432314894	3.6905031	4.610861	720575941432314894	75436806392736296	99341,47050,3175	right	central_brain	central_brain_intrinsic	PSp1	NA	NA	CB1958	CB1958	NA	NA	NA	CNS_04
720575941558406159	4.302731499999999	6.352212	720575941558406159	76562363037766713	132545,35499,4486	left	central_brain	NA	NA	NA	NA	NA	auto:SIP020	NA	NA	NA	CNS_07
720575941559192591	2.7823591	2.1356325	720575941559192591	75154781660066265	91296,29144,3126	right	central_brain	central_brain_intrinsic	VLPl2_medial	NA	NA	CL059	CL059	NA	NA	NA	CNS_05
720575941507943440	-6.0290184	2.0840285	720575941507943440	76003948838161920	115794,170974,5465	right	ventral_nerve_cord	ventral_nerve_cord_intrinsic	12A	NA	NA	vMS12	NA	vMS12	NA	NA	CNS_01
720575941438606354	5.7682780000000005	3.097132	720575941438606354	74028950271306233	59207,31057,2329	right	optic_lobe	visual_projection	NA	NA	NA	MTe37	MTe37	NA	NA	NA	CNS_07
720575941535992858	-3.0277147000000006	4.1186533	720575941535992858	76070468083641318	117132,56434,855	right	central_brain	central_brain_intrinsic	putative_primary	NA	NA	CB0920	CB0920	NA	NA	NA	CNS_06
720575941416717340	8.193294999999999	-6.009718400000001	720575941416717340	76069712840768346	117634,34299,3506	NA	central_brain	NA	NA	NA	NA	NA	auto:FC1D,FC1E	NA	NA	NA	CNS_13
720575941435460640	3.8563278	7.2748585	720575941435460640	76069918999221562	117447,39907,3528	right	central_brain	central_brain_intrinsic	NA	NA	NA	VES046	VES046	NA	NA	NA	CNS_07
720575941436116000	5.7578297	6.146272000000001	720575941436116000	75577063247344202	103271,31827,4698	right	central_brain	central_brain_intrinsic	SMPp&v1_posterior	NA	NA	CL186	CL186	NA	NA	NA	CNS_07
720575941508598818	1.4073836999999998	1.7857492999999998	720575941508598818	74662269035980692	77388,31387,2588	right	central_brain	NA	NA	NA	NA	NA	auto:CB2930	NA	NA	NA	CNS_05
720575941400595491	9.803531000000001	9.2632929999999991	720575941400595491	77125519351166936	147648, 41568, 5335	left	central_brain	NA	NA	NA	NA	NA	auto:KCg-d	NA	NA	NA	CNS_11
720575941595499557	10.324447000000001	5.2634377	720575941595499557	76632663397947701	134322,33352,5726	left	central_brain	central_brain_intrinsic	SMPpd2	NA	NA	SMP538,SMP599	SMP538,SMP599	NA	NA	NA	CNS_08
720575941561551917	9.826820999999999	1.4165356999999998	720575941561551917	74732569597626410	79761,30609,4659	right	central_brain	central_brain_intrinsic	LHa1	NA	NA	CB0948	CB0948	NA	NA	NA	CNS_12
720575941566925870	9.898726	9.000104	720575941566925870	77124900808652015	147766,22997,5026	left	central_brain	NA	NA	NA	NA	NA	auto:MBON16	NA	NA	NA	CNS_11
720575941353147440	5.441460000000001	5.515079999999999	720575941353147440	75295244539425812	95969,22039,4327	right	central_brain	central_brain_intrinsic	AOTUv3_dorsal	NA	NA	SMP018	SMP018	NA	NA	NA	CNS_07
720575941453810739	9.900355	-4.3790445	720575941453810739	76281025365556876	124796, 39608, 3884	left	central_brain	central_brain_intrinsic	DM3_CX_v	NA	NA	vDeltaA,vDeltaB,vDeltaC,vDeltaD,vDeltaE,vDeltaJ,vDeltaK,vDeltaL,vDeltaM	vDeltaA,vDeltaB,vDeltaC,vDeltaD,vDeltaE,vDeltaJ,vDeltaK,vDeltaL,vDeltaM	NA	NA	NA	CNS_13
720575941589994551	-10.435067	7.157512999999999	720575941589994551	76357373308208066	126362, 218741, 6188	left	ventral_nerve_cord	ventral_nerve_cord_intrinsic	17A	NA	NA	IN17A016	NA	IN17A016	NA	NA	CNS_02
720575941590256695	10.522962999999999	9.324772999999999	720575941590256695	76562293647146439	132797, 33082, 1897	left	central_brain	central_brain_intrinsic	FLAa2	NA	NA	CB0650	CB0650	NA	NA	NA	CNS_11
720575941627219001	9.374485000000002	2.5571592	720575941627219001	74591694603281378	74622,25440,4442	right	central_brain	central_brain_intrinsic	LHl2_dorsal	NA	NA	LHAD1c2c	LHAD1c2c	NA	NA	NA	CNS_12
720575941472554043	-8.118852999999998	9.215736000000001	720575941472554043	76919017256260400	141370, 178879, 4994	left	ventral_nerve_cord	ventral_nerve_cord_intrinsic	08A	NA	NA	IN08A023	NA	IN08A023	NA	NA	CNS_02
720575941552245822	-11.817296	8.345427	720575941552245822	75372141700647111	97752,216266,4521	right	ventral_nerve_cord	ventral_nerve_cord_intrinsic	17A	NA	NA	IN17A001	NA	IN17A001	NA	NA	CNS_02
720575941486578754	2.827779	9.50843	720575941486578754	76773675361845698	137998,42429,4298	right	central_brain	central_brain_intrinsic	DM6_posterior	NA	NA	CB1789	CB1789	NA	NA	NA	CNS_05
720575941515283523	14.728724999999997	-3.859858799999999	720575941515283523	75366300813898721	96944, 41440, 5604	right	central_brain	central_brain_intrinsic	NA	NA	NA	NA	auto:KCg-m	NA	NA	NA	CNS_12
720575941459053638	15.176164	-5.824980299999998	720575941459053638	75084963074486148	88891,45179,4716	right	central_brain	central_brain_intrinsic	MBp4	NA	NA	KCab	KCab	NA	NA	NA	CNS_12
720575941451975751	-0.0043534920000000005	5.6486564	720575941451975751	75859499625842611	110612,60400,2203	right	central_brain	central_brain_intrinsic	LB19	NA	NA	CB3158	CB3158	NA	NA	NA	CNS_04
720575941499161673	5.784893	1.9435232999999996	720575941499161673	76351531817687398	126800, 43168, 5114	left	optic_lobe	visual_centrifugal	DM1_posterior	NA	NA	cM15	cM15	NA	NA	NA	CNS_07
720575941499030601	5.5426803	2.5241910000000005	720575941499030601	73607218506774980	45108,45288,1024	right	optic_lobe	visual_projection	NA	NA	NA	MTe51	MTe51	NA	NA	NA	CNS_07
720575941524458573	1.2433729	-1.5002035999999999	720575941524458573	74522149889206688	71820, 49278, 2249	right	optic_lobe	visual_projection	VPNv1	NA	NA	LC17	LC12	NA	NA	NA	CNS_10
720575941450927182	1.2314145999999997	10.375386000000002	720575941450927182	77898956390884228	171232, 24176, 2811	left	central_brain	NA	NA	NA	NA	NA	auto:CB2256	NA	NA	NA	CNS_05
720575941481335887	10.703120999999998	9.234422999999998	720575941481335887	75788718430649682	109568, 47141, 1721	right	central_brain	central_brain_intrinsic	putative_primary	NA	NA	M_ilPNm90,M_ilPN8t91	M_ilPNm90,M_ilPN8t91	NA	NA	NA	CNS_08
720575941526686797	-7.203717	9.230037999999999	720575941526686797	76142074247891918	119390, 92500, 2566	left	neck_connective	ascending	09B	NA	NA	AN09B040	AN_GNG_1	AN09B040	AN_20	tactile	CNS_02
720575941534288984	-0.42441130000000005	5.4915485	720575941534288984	76212443059220657	122835, 92500, 2821	right	neck_connective	ascending	06B	NA	NA	AN06B057	NA	AN06B057	AN_06	flight steering 1	CNS_01
720575941578460249	5.489763300000002	8.224383999999999	720575941578460249	78110338037947689	177456, 31152, 4763	left	central_brain	NA	NA	NA	NA	NA	auto:PLP188,PLP189	NA	NA	NA	CNS_07
720575941450271837	0.7219564999999999	1.2691618999999998	720575941450271837	74662200249507054	76499,29874,2357	right	central_brain	central_brain_intrinsic	VLPl&p2_lateral	NA	NA	AVLP100	AVLP100	NA	NA	NA	CNS_05
720575941450009693	10.21578	0.5707344000000001	720575941450009693	74591831975076724	75047,29742,4158	right	central_brain	central_brain_intrinsic	LHa2	NA	NA	CB1102	CB1102	NA	NA	NA	CNS_12
720575941507550302	16.865845	14.569331	720575941507550302	77266394076763344	151893,46848,4420	left	central_brain	central_brain_intrinsic	MBp4	NA	NA	KCab	KCab	NA	NA	NA	CNS_11
720575941474126944	-6.950434	8.881207	720575941474126944	76071705570828584	118361, 92500, 2816	left	neck_connective	descending	putative_primary	NA	NA	DNp34	DNp34	DNp34	DN_15	threat response	CNS_02
720575941564828770	9.590320999999998	5.841292400000001	720575941564828770	76210175921227209	121048,25305,5374	left	central_brain	NA	NA	NA	NA	NA	auto:CB2317	NA	NA	NA	CNS_08
720575941525113956	2.3952230999999995	-2.0489266	720575941525113956	74381137657061966	68762,42752,2729	right	optic_lobe	visual_projection	NA	NA	NA	LC15	LC15	NA	NA	NA	CNS_10
720575941566663783	2.7176766	5.569339	720575941566663783	76985331215411261	143744, 58224, 3592	left	central_brain	central_brain_intrinsic	DM6_ventral	NA	NA	CB1477	CB1477	NA	NA	NA	CNS_04
720575941565484135	-5.9555993	12.338716	720575941565484135	75862729709938035	110898, 155947, 3314	right	ventral_nerve_cord	ventral_nerve_cord_intrinsic	03A	NA	NA	IN03A080	NA	IN03A080	NA	NA	CNS_02
720575941544250473	-8.997170999999998	9.834997	720575941544250473	75723229306104065	107580,193819,3737	right	ventral_nerve_cord	ventral_nerve_cord_intrinsic	19A	proprioception	NA	IN19A041	NA	IN19A041	NA	NA	CNS_02
720575941478059114	4.994692000000001	4.722043	720575941478059114	75647569363471320	106393,36680,4475	right	central_brain	NA	NA	NA	NA	NA	auto:CB1648	NA	NA	NA	CNS_07
720575941593795691	2.2170014	0.31280220000000003	720575941593795691	74662475261861109	77429,37778,2965	right	central_brain	NA	NA	NA	NA	NA	auto:AVLP465b	NA	NA	NA	CNS_10
720575941518560366	-7.010406499999999	13.182989000000001	720575941518560366	77340129605236722	154065, 146193, 2573	left	ventral_nerve_cord	ventral_nerve_cord_intrinsic	08A	NA	NA	IN08A010	NA	IN08A010	NA	NA	CNS_02
720575941595106417	14.987052	12.619764	720575941595106417	76984781728036559	144223,42923,4612	left	central_brain	central_brain_intrinsic	MBp1	NA	NA	KCapbp-m	KCapbp-m	NA	NA	NA	CNS_11
720575941569547378	-7.896776	11.129032	720575941569547378	76426641936697584	128714, 186127, 3859	left	ventral_nerve_cord	ventral_nerve_cord_intrinsic	23B	tactile	NA	IN23B031	NA	IN23B031	NA	NA	CNS_02
720575941559061619	8.572901	-5.1964283	720575941559061619	76210313091653590	121681, 30524, 4331	left	central_brain	central_brain_intrinsic	AOTUv4_ventral	NA	NA	FB4Q_b	CB.FB3,4D4	NA	NA	NA	CNS_13
720575941550148724	-6.1758614000000005	8.941577999999998	720575941550148724	76001336759622580	115413, 92500, 2601	left	neck_connective	descending	MD3	NA	NA	DNg31	DNg31	DNg31	DN_13	probing	CNS_02
720575941638360181	-11.961846000000001	2.8054882999999995	720575941638360181	75302597724742379	95004,240693,5093	right	ventral_nerve_cord	ventral_nerve_cord_intrinsic	01A	NA	NA	IN01A051	NA	auto:INXXX431	NA	NA	CNS_03
720575941559323763	-7.3930807	10.656037000000001	720575941559323763	76356204540637168	125020,183766,4282	right	ventral_nerve_cord	ventral_nerve_cord_intrinsic	12B	NA	NA	IN12B057	NA	IN12B057	NA	NA	CNS_02
720575941662084220	7.3169189999999995	11.759927	720575941662084220	73184319116263689	33120, 25952, 2296	right	optic_lobe	visual_projection	NA	NA	NA	MeTu3b	MeTu3b	NA	NA	NA	CNS_07
720575941620010111	5.834985999999999	7.977513999999999	720575941620010111	76984369478729237	145294,29568,5018	left	central_brain	NA	NA	NA	NA	NA	auto:LHPV5c1	NA	NA	NA	CNS_07
720575941508729985	6.114344599999999	6.831702000000001	720575941508729985	76702963087516650	136879,32128,4598	left	central_brain	central_brain_intrinsic	SMPad2	NA	NA	CB1368	CB1368	NA	NA	NA	CNS_07
720575941533371523	-10.78333	7.8697205	720575941533371523	76216360808453093	122302, 210865, 5886	left	ventral_nerve_cord	ventral_nerve_cord_intrinsic	03A	NA	NA	IN03A012	NA	IN03A012	NA	NA	CNS_02
720575941552245895	9.685486000000003	-4.3995275	720575941552245895	75858469236455174	112194, 29269, 3783	right	central_brain	central_brain_intrinsic	DM4_CX_d3	NA	NA	FS4A,FS4B,FS4C	FS4A,FS4B,FS4C	NA	NA	NA	CNS_13
720575941413833873	8.914382999999999	7.566601	720575941413833873	77829206658408242	168512, 42352, 4726	left	central_brain	NA	NA	NA	NA	NA	auto:CB3735	NA	NA	NA	CNS_08
720575941390634134	-8.841330999999998	9.807147	720575941390634134	75793391757262054	109096,186401,3094	right	ventral_nerve_cord	ventral_nerve_cord_intrinsic	20A.22A	NA	NA	IN20A.22A009	NA	IN20A.22A009	NA	NA	CNS_02
720575941565746327	-2.1602487999999997	2.7767227	720575941565746327	75507380691246217	100401,51448,843	right	central_brain	central_brain_intrinsic	putative_primary	NA	NA	CB0211	CB0211	NA	NA	NA	CNS_06
720575941691444376	12.174594	11.582317999999999	720575941691444376	77758769328834942	167427,39335,5163	NA	central_brain	NA	NA	NA	NA	NA	auto:CB3021	NA	NA	NA	CNS_11
720575941554605210	10.126342999999999	0.7224449	720575941554605210	74521463432104183	73550,30243,4882	right	central_brain	central_brain_intrinsic	LHp2	NA	NA	CB2470	CB2470	NA	NA	NA	CNS_12
720575941571906717	-6.1608524	3.6894457	720575941571906717	76426298473564958	127632, 174799, 4374	right	ventral_nerve_cord	ventral_nerve_cord_intrinsic	00A	NA	NA	IN00A054	NA	IN00A054	NA	NA	CNS_01
720575941572037790	4.2072104999999995	7.255939	720575941572037790	77054874990790886	146449,33878,2473	left	central_brain	central_brain_intrinsic	LALa1_anterior	NA	NA	LAL059	LAL059	NA	NA	NA	CNS_04
720575941456170143	-7.316984999999999	10.855619000000003	720575941456170143	76637954193471586	135154, 191244, 3346	right	ventral_nerve_cord	ventral_nerve_cord_intrinsic	14A	proprioception	NA	IN14A118	NA	IN14A118	NA	NA	CNS_02
720575941631020192	-5.4245977	3.3195435999999994	720575941631020192	76001336827228799	115452, 92500, 3016	left	neck_connective	descending	LB6	NA	NA	DNge087	DNge087	DNnt010	DN_09	flight steering 2	CNS_01
720575941572562078	-3.068682	3.2637858000000004	720575941572562078	75155605891374647	90672, 53536, 1691	right	central_brain	NA	NA	NA	NA	NA	auto:CB0797	NA	NA	NA	CNS_06
720575941572824222	5.931567700000001	8.995430000000002	720575941572824222	78673081296130398	193872,25412,2733	left	optic_lobe	visual_projection	NA	NA	NA	MTe22	MTe22	NA	NA	NA	CNS_07
720575941557357732	-12.532449000000002	2.7225027	720575941557357732	75724947762932769	108483, 244554, 5587	right	ventral_nerve_cord	ventral_nerve_cord_intrinsic	01A	NA	NA	IN01A051	NA	IN01A051	NA	NA	CNS_03
720575941669686439	4.266916299999999	-3.6997489999999997	720575941669686439	73889037416801678	54206,56960,2380	right	optic_lobe	visual_projection	NA	NA	NA	LLPC2	LLPC2	NA	NA	NA	CNS_10
720575941453548713	9.305753000000001	8.042210999999998	720575941453548713	77406650596365045	157249, 31638, 4842	left	central_brain	NA	NA	NA	NA	NA	auto:CB3787	NA	NA	NA	CNS_08
720575941411343531	2.8075497	5.505094	720575941411343531	75225906184653400	93563,51701,2753	right	central_brain	central_brain_intrinsic	DM4_ventral	NA	NA	CB1322	CB1322	NA	NA	NA	CNS_04
720575941521312947	3.8963252999999995	6.931661600000002	720575941521312947	75999275310105752	116110,31680,3278	right	central_brain	NA	NA	NA	NA	NA	auto:IB068	NA	NA	NA	CNS_07
720575941546216628	-6.667413699999999	8.0817995	720575941546216628	76212442992715385	121123, 92500, 2788	right	neck_connective	ascending	08B	NA	NA	AN08B099	AN_GNG_184	AN08B099	AN_25	threat response	CNS_02
720575941530094776	14.6777115	12.299866999999999	720575941530094776	76984850447508885	144204,44785,4618	left	central_brain	central_brain_intrinsic	MBp2	NA	NA	KCapbp-ap1	KCapbp-ap1	NA	NA	NA	CNS_11
720575941603232953	-5.8583317	-8.042003	720575941603232953	76632456769747635	133744, 28381, 3941	left	central_brain	central_brain_intrinsic	EBa1	NA	NA	ER4d	ER4d	NA	NA	NA	CNS_13
720575941602315454	-8.562428	0.010672098	720575941602315454	76426436248133223	128364, 179480, 5675	left	ventral_nerve_cord	ventral_nerve_cord_intrinsic	11B	NA	NA	IN11B017	NA	IN11B017	NA	NA	CNS_01
720575941598252224	4.8304057	6.7153583	720575941598252224	76773469270500975	138227,36239,4544	left	central_brain	central_brain_intrinsic	SMPp&v1_posterior	NA	NA	CB1636	CB1636	NA	NA	NA	CNS_07
720575941480942787	-8.810369	9.799357999999998	720575941480942787	75652654470508025	105928,186828,3966	right	ventral_nerve_cord	ventral_nerve_cord_intrinsic	19A	NA	NA	IN19A085	NA	auto:IN19A085	NA	NA	CNS_02
720575941460102340	0.12565774	0.8005614	720575941460102340	76071705503697165	117304, 92500, 2563	left	neck_connective	ascending	08B	NA	NA	AN08B018	AN_AVLP_36	AN08B018	AN_23	proprioceptive	CNS_05
720575941632462021	9.834594000000001	1.5382217999999999	720575941632462021	74591694603205714	74335,24945,4409	right	central_brain	central_brain_intrinsic	LHl2_dorsal	NA	NA	LHAD1c2c	LHAD1c2c	NA	NA	NA	CNS_12
720575941623680202	-7.114083299999999	-6.3132505	720575941623680202	74803487627952582	80357, 45746, 2904	right	optic_lobe	visual_projection	NA	NA	NA	LC12	LC12	NA	NA	NA	CNS_10
720575941531536587	4.5358057	7.1900569999999995	720575941531536587	76914687526859312	142634,49541,3569	left	central_brain	NA	NA	NA	NA	NA	auto:PLP250	NA	NA	NA	CNS_07
720575941441359055	3.9162632999999993	5.709204700000001	720575941441359055	76069026048158864	118400, 13552, 4892	right	central_brain	central_brain_intrinsic	SMPad2	NA	NA	PS005	PS005	NA	NA	NA	CNS_07
720575941460757715	-0.7758447500000001	5.5803266	720575941460757715	76001336826912277	115953, 92500, 2899	right	neck_connective	descending	PSp2	NA	NA	DNpe011	DNpe011	DNxn112	DN_02	flight steering 1	CNS_01
720575941461413075	9.112586000000002	3.3387358	720575941461413075	74591763591169962	75408, 27664, 5453	right	central_brain	NA	NA	NA	NA	NA	auto:CB3399	NA	NA	NA	CNS_08
720575941459446995	3.6606548	-3.8769065999999994	720575941459446995	74100143582267551	60895,57302,2142	right	optic_lobe	visual_projection	NA	NA	NA	LPC1	LPC1	NA	NA	NA	CNS_10
720575941595368662	-11.484195	7.2091866	720575941595368662	76076310447479330	116883, 231205, 5584	left	ventral_nerve_cord	ventral_nerve_cord_intrinsic	20A.22A	NA	NA	IN20A.22A017	NA	IN20A.22A017	NA	NA	CNS_02
720575941654613209	2.6537066	6.132948	720575941654613209	76843906331502249	139916,37428,3008	left	central_brain	NA	NA	NA	NA	NA	auto:WED002b	NA	NA	NA	CNS_04
720575941701668058	8.124246	4.5861464000000005	720575941701668058	76069231938627215	117383,19661,4018	right	central_brain	NA	NA	NA	NA	NA	NA	NA	NA	NA	CNS_08
720575941612670172	10.138767999999997	0.8004334	720575941612670172	74521325859204529	72308,25745,4477	right	central_brain	central_brain_intrinsic	LHl2_dorsal	NA	NA	LHAD1b4	LHAD1b4	NA	NA	NA	CNS_12
720575941586455774	-6.634864299999999	4.875256	720575941586455774	76142074248289802	118807, 92500, 2710	right	neck_connective	ascending	TBD	NA	NA	ANXXX033	AN_multi_89	ANXXX033	AN_16	reproduction	CNS_01
720575941586586846	-6.2680287	8.558819999999999	720575941586586846	75577955862750065	103820,58812,2029	right	central_brain	NA	NA	NA	NA	NA	auto:CB0030	NA	NA	NA	CNS_02
720575941496278241	-11.229740999999999	7.319387	720575941496278241	76217116386848676	121350, 232586, 4549	right	ventral_nerve_cord	ventral_nerve_cord_intrinsic	13B	NA	NA	IN13B027	NA	IN13B027	NA	NA	CNS_02
720575941537959139	2.314721	1.1568688	720575941537959139	74591694334859921	75619,26160,3399	right	central_brain	NA	NA	NA	NA	NA	auto:AVLP079	NA	NA	NA	CNS_05
720575941536910563	4.4847527000000005	7.936877700000001	720575941536910563	76984506313283992	144183,34443,2567	left	central_brain	central_brain_intrinsic	LALa1_anterior	NA	NA	PVLP060	PVLP060	NA	NA	NA	CNS_09
720575941532716261	9.075420000000001	-4.8282905	720575941532716261	75928975486477838	113872, 33396, 3960	left	central_brain	central_brain_intrinsic	DM1_CX_d2	NA	NA	FC1D,FC1E	FC1D,FC1E	NA	NA	NA	CNS_13
720575941491166439	5.356623600000001	7.0461073	720575941491166439	78039762934050011	174496, 24848, 4022	left	central_brain	central_brain_intrinsic	SLPav2	NA	NA	CL013	CL013	NA	NA	NA	CNS_07
720575941538221288	-6.652783999999999	4.87998	720575941538221288	75930968082434569	113482, 92500, 2820	left	neck_connective	descending	MX0__prim	NA	NA	DNg26	DNg26	DNg26	DN_14	visceral control	CNS_06
720575941609524457	11.113553	-0.6733284999999999	720575941609524457	74591969682319179	74758, 34058, 5128	right	central_brain	central_brain_intrinsic	LHd2	NA	NA	CB1939	CB1939	NA	NA	NA	CNS_12
720575941534682346	15.177612	-5.731928300000001	720575941534682346	75225769282285289	92268,48351,4701	right	central_brain	NA	NA	NA	NA	NA	auto:KCab	NA	NA	NA	CNS_12
720575941632330988	2.2900202000000003	1.9068231999999996	720575941632330988	74873169244822803	83430,25747,3280	right	central_brain	NA	NA	NA	NA	NA	auto:CB3530	NA	NA	NA	CNS_05
720575941630495980	4.652386699999999	5.022949999999999	720575941630495980	75788306851772588	109464,35268,4455	right	central_brain	central_brain_intrinsic	SMPad2	NA	NA	CB2795	CB2795	NA	NA	NA	CNS_07
720575941456956656	2.5440612000000002	-2.2422774	720575941456956656	74944156531322766	85261, 43915, 3504	right	optic_lobe	visual_projection	VPNp3	NA	NA	LC21	LC21	NA	NA	NA	CNS_10
720575941652385009	14.9008	-4.0383315	720575941652385009	75296206746229960	94578,49673,4817	right	central_brain	central_brain_intrinsic	MBp2	NA	NA	KCab	KCab	NA	NA	NA	CNS_12
720575941650025713	10.923216	4.2793540000000005	720575941650025713	75928906229858608	113189,32204,1823	right	central_brain	central_brain_intrinsic	FLAa2	NA	NA	CB1919	CB1919	NA	NA	NA	CNS_06
720575941665230067	-6.246448000000001	3.5864893999999996	720575941665230067	76212442992544826	121704, 92500, 2728	right	neck_connective	ascending	08B	NA	NA	AN08B097	AN_GNG_139	AN08B097	AN_25	threat response	CNS_01
720575941568892148	-6.223987999999999	9.133351999999999	720575941568892148	76282811736257979	124120, 92500, 2625	right	neck_connective	ascending	12B	NA	NA	AN12B060	AN_4_4c359f9c	AN12B060	AN_11	grooming	CNS_02
720575941651598577	-11.230524999999998	7.872877	720575941651598577	75512741817245087	101257, 211265, 4734	right	ventral_nerve_cord	ventral_nerve_cord_intrinsic	08A	NA	NA	IN08A024	NA	auto:IN08A024	NA	NA	CNS_02
720575941603495158	9.462983000000001	8.535886000000001	720575941603495158	77688125505946088	165143,31217,4584	left	central_brain	NA	NA	NA	NA	NA	auto:CB2036	NA	NA	NA	CNS_11
720575941520133367	-7.648059	9.181942	720575941520133367	76142074314900215	120125, 92500, 2819	right	neck_connective	ascending	18B	NA	NA	AN18B019	AN_GNG_WED_3	AN18B019	AN_26	walking	CNS_02
720575941521706231	2.0291563999999997	8.772495000000001	720575941521706231	76000099540963461	115814,56593,1674	left	central_brain	central_brain_intrinsic	LB0_anterior	NA	NA	NA	NA	NA	NA	NA	CNS_05
720575941651729649	11.558819999999999	-0.08204747	720575941651729649	75647019071017241	104738,20317,2506	right	central_brain	central_brain_intrinsic	ALl1_dorsal	NA	NA	CB2471	CB2471	NA	NA	NA	CNS_12
720575941567843578	2.0632582	-0.40871128	720575941567843578	74662337755887150	76165,34732,2736	right	central_brain	NA	NA	NA	NA	NA	auto:CB2682	NA	NA	NA	CNS_10
720575941551983871	-11.018984	7.0991354	720575941551983871	76357579332504619	126495, 224887, 5688	right	ventral_nerve_cord	ventral_nerve_cord_intrinsic	01A	NA	NA	IN01A016	NA	IN01A016	NA	NA	CNS_02
720575941564697856	10.204436000000001	0.55642205	720575941564697856	74873306884681866	83260,28788,3894	right	central_brain	central_brain_intrinsic	SLPal2	NA	NA	LHAD1a3,LHAD1f5	LHAD1a3,LHAD1f5	NA	NA	NA	CNS_12
720575941563518208	8.657399	6.320431999999999	720575941563518208	76773263514466417	138176, 30080, 6052	left	central_brain	NA	NA	NA	NA	NA	auto:CB3768	NA	NA	NA	CNS_08
720575941565484295	4.355105999999999	13.695397999999999	720575941565484295	78180843885130952	179041,35399,3350	left	optic_lobe	visual_projection	VPNd1	NA	NA	LPLC2	LPLC2	NA	NA	NA	CNS_09
720575941535599882	6.3401822999999995	5.720685499999999	720575941535599882	75717662961562882	108279,28022,3545	right	central_brain	central_brain_intrinsic	EBa1	NA	NA	ATL009	ATL009	NA	NA	NA	CNS_07
720575941469801739	4.558555599999999	-3.524229	720575941469801739	74100212368925340	60491,57356,2425	right	optic_lobe	visual_projection	NA	NA	NA	LLPC2	LLPC2	NA	NA	NA	CNS_10
720575941462723853	15.70069	14.120435	720575941462723853	77336831674484070	153987,49148,4875	left	central_brain	central_brain_intrinsic	MBp4	NA	NA	KCab	KCab	NA	NA	NA	CNS_11
720575941432708366	-7.87185	8.497824999999999	720575941432708366	76145923142930516	118806, 208667, 4981	left	ventral_nerve_cord	ventral_nerve_cord_intrinsic	12B	NA	NA	IN12B068	NA	IN12B068	NA	NA	CNS_02
720575941432970510	10.5274725	10.132311999999999	720575941432970510	78039763135519635	175952, 25808, 4843	left	central_brain	NA	NA	NA	NA	NA	auto:CB1991	NA	NA	NA	CNS_11
720575941510565136	3.445031	5.8746867	720575941510565136	76843631587930916	139797, 29969, 3561	left	central_brain	central_brain_intrinsic	AOTUv3_ventral	NA	NA	LAL086	LAL086	NA	NA	NA	CNS_13
720575941652647185	-7.064870399999999	0.47873086000000004	720575941652647185	75722198849501743	106499, 162089, 5021	right	ventral_nerve_cord	ventral_nerve_cord_intrinsic	03B	NA	NA	IN03B005	NA	IN03B005	NA	NA	CNS_01
720575941652516113	-5.8781676	12.352746000000003	720575941652516113	75792360831298771	110154,155993,2727	right	ventral_nerve_cord	ventral_nerve_cord_intrinsic	03A	NA	NA	IN03A061	NA	IN03A061	NA	NA	CNS_02
720575941436378386	-6.092014999999999	11.33966	720575941436378386	76847891859996680	139832, 157449, 2292	right	ventral_nerve_cord	ventral_nerve_cord_intrinsic	12B	NA	NA	IN12B081	NA	IN12B081	NA	NA	CNS_02
720575941652909329	2.192371	-2.7548753999999995	720575941652909329	74733118883562428	78660, 46806, 2820	right	optic_lobe	visual_projection	NA	NA	NA	LC4	LC4	NA	NA	NA	CNS_10
720575941507288343	8.955005000000002	5.7807830000000004	720575941507288343	75647363205287228	104507,30551,4555	right	central_brain	NA	NA	NA	NA	NA	auto:SMP272	NA	NA	NA	CNS_08
720575941505453335	4.9101453	0.5756931300000001	720575941505453335	74591625682941088	74224,23409,3835	right	optic_lobe	visual_projection	VPNd2	NA	NA	LC10a	LC10e	NA	NA	NA	CNS_10
720575941524327705	-9.666554000000001	7.613317499999999	720575941524327705	75513222987668411	102309, 226555, 5205	right	ventral_nerve_cord	ventral_nerve_cord_intrinsic	03A	gustatory	NA	IN03A097	NA	IN03A097	NA	NA	CNS_02
720575941536910618	2.6859217000000006	13.010557	720575941536910618	77969393719853330	173632, 26512, 2106	left	central_brain	NA	NA	NA	NA	NA	auto:CB0796	NA	NA	NA	CNS_09
720575941553294619	1.010817	5.5841199999999995	720575941553294619	76914549819457848	141719, 45612, 2526	left	central_brain	central_brain_intrinsic	WEDa2	NA	NA	PS048a	PS048a	NA	NA	NA	CNS_04
720575941415800092	5.491278600000001	5.756548400000001	720575941415800092	76773950038190968	139087,49959,3444	left	central_brain	central_brain_intrinsic	PSp1	NA	NA	LAL150a	LAL150a	NA	NA	NA	CNS_07
720575941540449565	-3.8243346000000003	-2.7762853999999995	720575941540449565	75647225564870278	105499, 26494, 3752	right	central_brain	central_brain_intrinsic	EBa1	NA	NA	ER3a	ER3a	NA	NA	NA	CNS_13
720575941477403934	2.5178949999999998	0.47173488	720575941477403934	74451231657282086	70476,34047,3144	right	central_brain	central_brain_intrinsic	VLPl4_anterior	NA	NA	PVLP082b	PVLP082b	NA	NA	NA	CNS_10
720575941543202077	2.4984345	9.929462000000001	720575941543202077	77406581607965641	157512,29590,3647	left	central_brain	central_brain_intrinsic	VLPd1	NA	NA	AVLP048	AVLP048	NA	NA	NA	CNS_05
720575941600742697	8.858491	5.7844906	720575941600742697	75928563505243363	114554,22326,5270	right	central_brain	NA	NA	NA	NA	NA	auto:SMP085	NA	NA	NA	CNS_08
720575941598252329	-3.9371517000000003	-2.8922915	720575941598252329	75717663028603567	108275, 27334, 3786	right	central_brain	central_brain_intrinsic	EBa1	NA	NA	ER3d	ER3d	NA	NA	NA	CNS_13
720575941600611625	9.339687000000001	3.0127634999999997	720575941600611625	74802869488432917	80737,28577,4264	right	central_brain	central_brain_intrinsic	SLPal2	NA	NA	CB0969	CB0969	NA	NA	NA	CNS_12
720575941561290029	14.477758	1.4802418	720575941561290029	76351325323330043	126671, 37473, 3692	left	central_brain	NA	NA	NA	NA	NA	auto:vDeltaA,vDeltaB,vDeltaC,vDeltaD,vDeltaE,vDeltaJ,vDeltaK,vDeltaL,vDeltaM	NA	NA	NA	CNS_13
720575941561683245	1.9497813999999998	5.2243786	720575941561683245	76422174768060656	128376, 52718, 2317	left	central_brain	central_brain_intrinsic	PSp2	NA	NA	CB1053	CB1053	NA	NA	NA	CNS_04
720575941405838639	-6.276549300000001	0.65998197	720575941405838639	75864379514162094	111804, 205896, 5350	right	ventral_nerve_cord	NA	NA	NA	NA	NA	NA	auto:IN03B084	NA	NA	CNS_01
720575941477010737	-5.780899000000001	4.2971509999999995	720575941477010737	76355036309520313	126006, 148537, 4270	right	ventral_nerve_cord	NA	NA	NA	NA	NA	NA	auto:IN02A029	NA	NA	CNS_01
720575941502569778	10.294576	5.852042	720575941502569778	75999206255136939	115438,30364,2038	right	central_brain	NA	NA	NA	NA	NA	auto:CB0960	NA	NA	NA	CNS_08
720575941563518262	8.495543000000001	-5.7455525	720575941563518262	76280750622057328	124638, 32238, 4465	left	central_brain	central_brain_intrinsic	DM3_CX_d2	NA	NA	PFGs	PFGs	NA	NA	NA	CNS_13
720575941590256951	8.768184999999999	5.35502	720575941590256951	75717869656666041	107407,33673,5525	right	central_brain	NA	NA	NA	NA	NA	auto:SMP408_c	NA	NA	NA	CNS_08
720575941589863735	-6.210134999999999	3.3859633999999996	720575941589863735	76778004822671834	138591, 171855, 4635	left	ventral_nerve_cord	ventral_nerve_cord_intrinsic	17A	NA	NA	IN17A032	NA	auto:IN17A032	NA	NA	CNS_01
720575941723295034	10.186767	0.4576815	720575941723295034	74451094688393399	71620,30240,5074	right	central_brain	central_brain_intrinsic	LHl4_dorsal	NA	NA	CB2958	CB2958	NA	NA	NA	CNS_12
720575941473602875	2.1974967000000003	1.3574965999999997	720575941473602875	74943469336566230	84074,23785,3513	right	central_brain	NA	NA	NA	NA	NA	auto:CB2433	NA	NA	NA	CNS_05
720575941720542522	-1.1166003	-8.507120999999998	720575941720542522	75788513010441544	108871, 42263, 4534	right	central_brain	central_brain_intrinsic	DM3_CX_p	NA	NA	PFNd	PFNd	NA	NA	NA	CNS_13
720575941507550533	3.7461640000000003	6.44255	720575941507550533	76633212348269668	134813,50622,2587	left	central_brain	central_brain_intrinsic	putative_primary	NA	NA	CB0625	CB0625	NA	NA	NA	CNS_04
720575941498506569	-10.515057	8.805987000000002	720575941498506569	76216497978425205	121035, 213965, 4715	left	neck_connective	ascending	10B	NA	NA	AN10B046	AN_GNG_165	AN10B046	AN_22	proprioceptive	CNS_02
720575941611752778	1.1118381999999998	8.109276	720575941611752778	75084893549739773	88955, 44409, 1646	right	central_brain	central_brain_intrinsic	WEDa1	NA	right_antennal_nerve	CB1231	CB1231	NA	NA	NA	CNS_05
720575941524196683	-6.8106575	0.72572875	720575941524196683	75933373801181704	113063, 165197, 4894	right	ventral_nerve_cord	ventral_nerve_cord_intrinsic	07B	NA	NA	IN07B047	NA	IN07B047	NA	NA	CNS_01
720575941513186636	2.7175813000000004	12.121119999999998	720575941513186636	77266118930472868	152142,37072,3418	NA	central_brain	NA	NA	NA	NA	NA	NA	NA	NA	NA	CNS_09
720575941523541323	5.542593999999999	8.634346999999998	720575941523541323	77547937102240089	161285,47870,2001	left	optic_lobe	visual_projection	NA	NA	NA	LCe08	LCe08	NA	NA	NA	CNS_07
720575941523672395	2.0648479999999996	5.1953564	720575941523672395	75788856473624041	109069,52874,4031	right	central_brain	NA	NA	NA	NA	NA	auto:CB1997	NA	NA	NA	CNS_04
720575941658938704	-11.628522999999998	8.590676	720575941658938704	75513497664513942	101908, 233982, 4541	right	ventral_nerve_cord	ventral_nerve_cord_intrinsic	01B	NA	NA	IN01B017	NA	IN01B017	NA	NA	CNS_02
720575941578722641	-6.0870924	2.7631538000000004	720575941578722641	76777936170405675	139071, 168988, 4939	left	ventral_nerve_cord	ventral_nerve_cord_intrinsic	06B	NA	NA	IN06B077	NA	IN06B077	NA	NA	CNS_01
720575941644127570	11.681026999999998	-5.751168700000001	720575941644127570	76632456903988532	134434, 28055, 4457	left	central_brain	central_brain_intrinsic	AOTUv4_ventral	NA	NA	FB9B_c	CB.FB9D0	NA	NA	NA	CNS_13
720575941644258642	1.4197885	5.788229000000001	720575941644258642	75788512339114689	110329,42495,1892	right	central_brain	central_brain_intrinsic	putative_primary	NA	NA	CB0539	CB0539	NA	NA	NA	CNS_04
720575941577936209	4.677485999999999	1.8135967999999998	720575941577936209	74944293969826442	85356,48055,3336	right	optic_lobe	visual_projection	LHl4_posterior	NA	NA	LTe64	LTe64	NA	NA	NA	CNS_10
720575941466000726	5.341499000000001	3.126573	720575941466000726	74803006860027537	80159,32145,3916	right	central_brain	central_brain_intrinsic	VLPl4_dorsal	NA	NA	CB1412	CB1412	NA	NA	NA	CNS_07
720575941534420312	9.291874999999997	2.8774952999999996	720575941534420312	75084344666256247	89549,28216,4957	right	central_brain	central_brain_intrinsic	SLPal3_and_SLPal4_dorsal	NA	NA	CB1861	CB1861	NA	NA	NA	CNS_12
720575941516332378	10.750461	10.369651000000001	720575941516332378	78109925519585747	177008, 19904, 4034	left	central_brain	central_brain_intrinsic	LHa1	NA	NA	CB3030	CB3030	NA	NA	NA	CNS_11
720575941508599134	11.703387999999999	10.921548	720575941508599134	78180431702965051	179696, 23664, 4031	left	central_brain	NA	NA	NA	NA	NA	auto:CB0367	NA	NA	NA	CNS_11
720575941584620895	-1.9773672999999998	3.474926	720575941584620895	76703099787617076	135689, 36335, 1550	left	central_brain	central_brain_intrinsic	TRdl_b	NA	NA	CB1043	CB1043	NA	NA	NA	CNS_06
720575941472554336	-6.560745	8.694595	720575941472554336	76212442992768342	120838, 92500, 2809	right	neck_connective	ascending	08B	NA	NA	AN08B099	AN_GNG_149	AN08B099	AN_25	threat response	CNS_02
720575941513448803	2.3764035999999993	7.1202717	720575941513448803	76773194191391676	138305, 27122, 3818	left	central_brain	central_brain_intrinsic	EBa1	NA	NA	ER1	ER1	NA	NA	NA	CNS_13
720575941524458852	1.9317151	5.222133599999999	720575941524458852	75154506849701711	90627, 22506, 3532	right	central_brain	central_brain_intrinsic	AOTUv3_ventral	NA	NA	(PS082,PS084)b	(PS082,PS084)b	NA	NA	NA	CNS_04
720575941643603301	2.610129	0.29867312	720575941643603301	74662337822829670	76428,34639,2937	right	central_brain	central_brain_intrinsic	VLPa1_lateral	NA	NA	AVLP288	AVLP288	NA	NA	NA	CNS_10
720575941559324019	-6.7230406	13.370229	720575941559324019	77410636057344830	155963,149910,3738	left	ventral_nerve_cord	ventral_nerve_cord_intrinsic	03A	NA	NA	IN03A062	NA	IN03A062	NA	NA	CNS_02
720575941636263285	-9.519528	10.497527999999999	720575941636263285	75863829154428496	111492,189792,3058	right	ventral_nerve_cord	ventral_nerve_cord_intrinsic	20A.22A	NA	NA	IN20A.22A074	NA	auto:IN20A.22A074	NA	NA	CNS_02
720575941471112567	-9.457334000000001	10.296978999999999	720575941471112567	76145716782854934	119134, 202285, 4102	right	ventral_nerve_cord	ventral_nerve_cord_intrinsic	TBD	proprioception	NA	INXXX004	NA	INXXX004	NA	NA	CNS_02
720575941469408631	5.885438	2.0448577	720575941469408631	74170237918641933	63169,47659,4063	right	optic_lobe	visual_projection	NA	NA	NA	MeTu1	MeTu1	NA	NA	NA	CNS_07
720575941537697149	-8.531512999999999	0.034426685	720575941537697149	76003879984736036	115591, 169377, 5050	right	ventral_nerve_cord	ventral_nerve_cord_intrinsic	02A	proprioception	NA	IN02A049	NA	IN02A049	NA	NA	CNS_01
720575941479501186	14.865709000000003	12.462217	720575941479501186	76844456556527428	140960, 53312, 4655	left	central_brain	NA	NA	NA	NA	NA	auto:KCapbp-m	NA	NA	NA	CNS_11
720575941554081159	3.2745504	13.740497999999999	720575941554081159	77547662358338666	161515,39220,2431	left	optic_lobe	visual_centrifugal	putative_primary	NA	NA	cML01	cML01	NA	NA	NA	CNS_09
720575941434674574	2.4953868	1.5960798	720575941434674574	75436394209687729	98812,34044,3596	right	central_brain	central_brain_intrinsic	VLPl2_medial	NA	NA	CB3521	CB3521	NA	NA	NA	CNS_05
720575941575970191	6.249494	7.322983299999999	720575941575970191	77899437359459523	170576, 37248, 2319	left	central_brain	NA	NA	NA	NA	NA	auto:Li10	NA	NA	NA	CNS_07
720575941539401109	7.678139	5.81023	720575941539401109	75084413184742312	88138,30110,4301	right	central_brain	central_brain_intrinsic	putative_primary	NA	NA	SMP026	SMP026	NA	NA	NA	CNS_08
720575941393649046	4.547407	3.4568317	720575941393649046	74802663195552988	80578,22131,3671	right	central_brain	NA	NA	NA	NA	NA	auto:CB3001	NA	NA	NA	CNS_05
720575941688167832	-8.937983	10.707866999999998	720575941688167832	76778485590716580	137970, 184988, 3698	left	ventral_nerve_cord	ventral_nerve_cord_intrinsic	03A	tactile	NA	IN03A024	NA	IN03A024	NA	NA	CNS_02
720575941626039707	3.6083784	5.7083573	720575941626039707	75788306851599890	109235,35451,4393	right	central_brain	central_brain_intrinsic	SMPad2	NA	NA	PS005	PS005	NA	NA	NA	CNS_04
720575941574004125	1.6895365	6.305047	720575941574004125	77477362199418867	159600, 42400, 1912	left	central_brain	central_brain_intrinsic	WEDa1	NA	NA	WED057	WED057	NA	NA	NA	CNS_04
720575941500210594	9.483253	8.562669000000001	720575941500210594	76562225062068267	131604,31828,2476	right	central_brain	central_brain_intrinsic	CREa1_ventral	NA	NA	mAL	mAL	NA	NA	NA	CNS_11
720575941479763363	15.247141999999998	13.496562	720575941479763363	77055287911192164	146133,47040,4620	left	central_brain	central_brain_intrinsic	MBp2	NA	NA	KCg-m	KCg-m	NA	NA	NA	CNS_11
720575941557489060	9.010632500000002	-5.512919999999999	720575941557489060	76843494215929860	140757, 26044, 3761	left	central_brain	central_brain_intrinsic	EBa1	NA	NA	CB.FB3,4L0	CB.FB3,4L0	NA	NA	NA	CNS_13
720575941411212715	-5.320951499999999	3.2684789	720575941411212715	76353180480411290	126051, 92500, 2705	right	neck_connective	descending	MX3	NA	NA	DNg32	DNg32	DNg32	DN_06	flight steering 1	CNS_01
720575941431135663	8.705359	8.361163	720575941431135663	77547731815871144	160409,41457,5200	left	central_brain	central_brain_intrinsic	SLPpl2	NA	NA	SLP365	SLP365	NA	NA	NA	CNS_08
720575941533633985	-3.8239574	-2.7757549999999998	720575941533633985	75717663028663739	106788, 26655, 3804	right	central_brain	central_brain_intrinsic	EBa1	NA	NA	ER3a	ER3a	NA	NA	NA	CNS_13
720575941461937604	3.715093	2.3887775	720575941461937604	75577819027383024	104032, 53664, 4199	right	central_brain	NA	NA	NA	NA	NA	auto:PVLP144	NA	NA	NA	CNS_10
720575941494312391	3.2620106	-3.705093	720575941494312391	74170581180104844	62932, 57453, 2640	right	optic_lobe	visual_projection	NA	NA	NA	LPC1	LPC1	NA	NA	NA	CNS_10
720575941491166665	3.6247258	13.942005	720575941491166665	77758906097205217	166606,43807,2786	left	optic_lobe	visual_projection	NA	NA	NA	LC4	LC4	NA	NA	NA	CNS_09
720575941491822028	0.34836772	5.577391	720575941491822028	78251830970710587	181905,53684,2953	left	optic_lobe	visual_projection	putative_primary	NA	NA	VSm	VSm	NA	NA	NA	CNS_04
720575941540318669	3.1774914	5.7238617000000005	720575941540318669	75155331214643537	90762,46232,2390	right	central_brain	central_brain_intrinsic	LALa1_posterior	NA	NA	AOTU032,AOTU034	AOTU032,AOTU034	NA	NA	NA	CNS_04
720575941490249166	-10.226904	4.2679342999999985	720575941490249166	76071705570722813	118562, 92500, 2816	right	neck_connective	ascending	TBD	NA	NA	ANXXX410	AN_4_None	ANXXX410	AN_15	reproduction	CNS_03
720575941442538959	5.6776323	13.389662000000001	720575941442538959	79587874836176368	221008, 25536, 2191	left	optic_lobe	visual_projection	NA	NA	NA	MeTu1	MeTu1	NA	NA	NA	CNS_09
720575941487496656	15.395233000000001	-4.3261437	720575941487496656	75225838001693057	92775,49772,4678	right	central_brain	NA	NA	NA	NA	NA	NA	NA	NA	NA	CNS_12
720575941513448913	16.41994	14.368829	720575941513448913	77336831607468966	154085,47583,4641	left	central_brain	central_brain_intrinsic	MBp4	NA	NA	KCab	KCab	NA	NA	NA	CNS_11
720575941461544403	4.396530599999999	13.001121499999998	720575941461544403	77829206524423111	168960, 41872, 4228	left	optic_lobe	visual_projection	VPNd1	NA	NA	LC29	LC29	NA	NA	NA	CNS_09
720575941655530964	-5.7725883	11.339602000000001	720575941655530964	76848304444618074	139456, 168992, 3087	left	ventral_nerve_cord	ventral_nerve_cord_intrinsic	12B	NA	NA	IN12B007	NA	IN12B007	NA	NA	CNS_02
720575941687774683	-8.570360999999998	0.6436855	720575941687774683	76353180547810725	125242, 92500, 2904	right	neck_connective	ascending	07B	NA	NA	AN07B072	SA_DMT_DMetaN_8	AN07B072	AN_09	flight steering 2	CNS_01
720575941690920411	5.149221400000001	2.5035808000000004	720575941690920411	74521875145648167	73265,41764,2813	right	optic_lobe	visual_projection	NA	NA	NA	LCe01b	LCe01b	NA	NA	NA	CNS_07
720575941469670877	-10.868607500000001	7.091517	720575941469670877	76005735544957214	115848,223759,5610	left	ventral_nerve_cord	ventral_nerve_cord_intrinsic	21A	NA	NA	IN21A022	NA	IN21A022	NA	NA	CNS_02
720575941631151586	1.7267263999999998	1.7549131	720575941631151586	74732637780295854	78340,31240,2638	right	central_brain	NA	NA	NA	NA	NA	auto:CB1904	NA	NA	NA	CNS_05
720575941537828328	2.6670775000000004	5.563871	720575941537828328	76703100190328330	135478,35227,3112	left	central_brain	NA	NA	NA	NA	NA	auto:PS196a	NA	NA	NA	CNS_04
720575941456563693	1.9807896999999999	5.214875999999999	720575941456563693	76632594074860828	134901, 32365, 3555	left	central_brain	central_brain_intrinsic	AOTUv3_ventral	NA	NA	PS086	PS086	NA	NA	NA	CNS_04
720575941560241646	7.2577677000000005	5.8790445	720575941560241646	76984644423444741	144052,38334,5172	left	central_brain	NA	NA	NA	NA	NA	auto:ATL002	NA	NA	NA	CNS_08
720575941649894897	-9.164048	10.047559	720575941649894897	75722748001503558	107812, 179996, 2772	right	ventral_nerve_cord	ventral_nerve_cord_intrinsic	16B	NA	NA	IN16B082	NA	IN16B082	NA	NA	CNS_02
720575941570203124	-7.492591	9.281989	720575941570203124	76777454664694287	138902, 154185, 3298	left	ventral_nerve_cord	ventral_nerve_cord_intrinsic	09A	NA	NA	IN09A043	NA	IN09A043	NA	NA	CNS_02
720575941569023476	2.1443264	1.9899025999999997	720575941569023476	75366162703404796	98022,37054,2873	right	central_brain	central_brain_intrinsic	LALa1_anterior	NA	NA	WED014	WED014	NA	NA	NA	CNS_05
720575941578853877	5.9477777000000005	6.008413	720575941578853877	75576513290177753	103872, 15616, 3971	right	central_brain	central_brain_intrinsic	CREa2_ventral	NA	NA	SIP024	SIP024	NA	NA	NA	CNS_07
720575941523017207	3.1631677000000007	13.937519	720575941523017207	77969737921211476	174048, 36704, 4413	left	optic_lobe	visual_projection	VPNp3	NA	NA	LC11	LC11	NA	NA	NA	CNS_09
720575941430218232	3.0957167	5.9151506	720575941430218232	75295656386437232	95402,33467,2509	right	central_brain	central_brain_intrinsic	LALa1_anterior	NA	NA	CB1587	CB1587	NA	NA	NA	CNS_07
720575941624466940	5.438276000000001	5.926260500000001	720575941624466940	77477500041160113	158493,46047,3510	left	central_brain	NA	NA	NA	NA	NA	auto:CB2669	NA	NA	NA	CNS_07
720575941483302397	-11.409066000000001	7.0937557	720575941483302397	76146816697272486	120729, 234871, 5661	left	ventral_nerve_cord	ventral_nerve_cord_intrinsic	03A	NA	NA	IN03A053	NA	IN03A053	NA	NA	CNS_02
720575941483171325	7.464949	5.624636999999999	720575941483171325	75787550736235322	108800,12350,3703	right	central_brain	central_brain_intrinsic	AOTUv1_medial	NA	NA	CRE043	CRE043	NA	NA	NA	CNS_08
720575941552246271	8.069067	5.620651	720575941552246271	75014525543894082	87313,44766,4515	right	central_brain	NA	NA	NA	NA	NA	auto:LHPV5l1	NA	NA	NA	CNS_08
720575941563911680	6.8828499999999995	5.698810599999999	720575941563911680	76984231904952227	144834,24749,4360	left	central_brain	NA	NA	NA	NA	NA	auto:SMP153a	NA	NA	NA	CNS_07
720575941486579206	-7.4100337000000005	10.610552	720575941486579206	75933785849945473	114639, 177899, 4013	left	ventral_nerve_cord	ventral_nerve_cord_intrinsic	12B	NA	NA	IN12B007	NA	IN12B007	NA	NA	CNS_02
720575941562338823	-8.30939	-0.2223107	720575941562338823	76496873645108183	130314,181868,5581	left	ventral_nerve_cord	ventral_nerve_cord_intrinsic	11B	NA	NA	IN11B023	NA	auto:IN11B023	NA	NA	CNS_01
720575941574790664	-6.124821699999999	8.81114	720575941574790664	76001336759819957	116119, 92500, 2665	left	neck_connective	descending	MX12__prim	NA	NA	DNge078	DNge078	DNg62	DN_11	grooming	CNS_02
720575941462330893	7.370122	11.824386	720575941462330893	77335938052951482	154857, 22393, 3887	left	central_brain	central_brain_intrinsic	AOTUv3_dorsal	NA	NA	TuBu09,TuBu10	TuBu09,TuBu10	NA	NA	NA	CNS_07
720575941432577550	5.374765	8.640987999999998	720575941432577550	77406650462005907	157170,32692,4278	left	central_brain	NA	NA	NA	NA	NA	auto:SLP467a	NA	NA	NA	CNS_09
720575941653696017	10.124086	0.71823025	720575941653696017	74662406944653931	77408,36315,4367	right	central_brain	central_brain_intrinsic	LHp1	NA	NA	LHPV4h3	LHPV4h3	NA	NA	NA	CNS_12
720575941659069976	10.865842000000002	10.483343	720575941659069976	78180500422531093	178784, 25520, 4040	left	central_brain	NA	NA	NA	NA	NA	auto:CB2738	NA	NA	NA	CNS_11
720575941553294875	-3.0732489999999997	2.652754	720575941553294875	76984918227826133	144691,45572,1255	left	central_brain	central_brain_intrinsic	putative_primary	NA	NA	CB0187	CB0187	NA	NA	NA	CNS_06
720575941477535262	3.1811073000000003	13.969476000000002	720575941477535262	77758906298560056	167209,43370,3568	left	optic_lobe	visual_projection	VPNp3	NA	NA	LC11	LC11	NA	NA	NA	CNS_09
720575941434150432	1.6873897	-2.9932315000000003	720575941434150432	74733393828615101	77830,53272,3097	right	optic_lobe	visual_projection	NA	NA	NA	LC4	LC4	NA	NA	NA	CNS_10
720575941508468258	7.980109700000001	4.9760094000000015	720575941508468258	75858263547727308	110928,22847,5559	left	central_brain	central_brain_intrinsic	SMPad3	NA	NA	NA	NA	NA	NA	NA	CNS_08
720575941401775651	-8.919324999999999	6.2829223	720575941401775651	75724123128748357	106892,219602,5413	right	ventral_nerve_cord	ventral_nerve_cord_intrinsic	TBD	NA	NA	INXXX143	NA	INXXX143	NA	NA	CNS_03
720575941401382435	15.314344	13.636806	720575941401382435	77266462863620947	152059,48924,4767	left	central_brain	central_brain_intrinsic	MBp4	NA	NA	KCg-m	KCg-m	NA	NA	NA	CNS_11
720575941400989219	10.948957999999998	0.49164036	720575941400989219	76209694481569806	122688, 11632, 3800	right	central_brain	NA	NA	NA	NA	NA	auto:MBON05	NA	NA	NA	CNS_12
720575941627612710	-11.214647	8.081772999999998	720575941627612710	75513222786626086	101372, 225627, 4537	right	ventral_nerve_cord	ventral_nerve_cord_intrinsic	20A.22A	NA	NA	IN20A.22A044	NA	IN20A.22A044	NA	NA	CNS_02
720575941592616487	-9.543465	5.124224999999999	720575941592616487	75653617012690298	104885,217058,5658	right	ventral_nerve_cord	NA	NA	NA	NA	NA	NA	auto:INXXX364	NA	NA	CNS_03
720575941594975783	-6.525004399999999	8.810441	720575941594975783	76566692029430422	131828,165765,3279	right	ventral_nerve_cord	ventral_nerve_cord_intrinsic	05B	NA	NA	IN05B065	NA	auto:IN05B079	NA	NA	CNS_02
720575941558406701	-5.720646	11.835348	720575941558406701	76144135899791040	119077, 155091, 2977	left	ventral_nerve_cord	ventral_nerve_cord_intrinsic	12B	NA	NA	IN12B024	NA	IN12B024	NA	NA	CNS_02
720575941568499246	1.1923386	8.827549000000001	720575941568499246	76140837029295638	120702, 55544, 1660	right	central_brain	central_brain_intrinsic	LB0_anterior	NA	NA	CB3877	CB3877	NA	NA	NA	CNS_05
720575941567188526	-8.717224999999997	11.365040000000002	720575941567188526	76919223145922995	143076, 185409, 3852	right	ventral_nerve_cord	ventral_nerve_cord_intrinsic	01A	NA	NA	IN01A039	NA	IN01A039	NA	NA	CNS_02
720575941350526512	-2.2978055	2.5423435999999997	720575941350526512	76069849608518264	117916,37603,898	right	central_brain	central_brain_intrinsic	MD_SA1	NA	NA	CB1563	CB1563	NA	NA	NA	CNS_06
720575941560241709	15.064505	13.841534000000001	720575941560241709	77196025533675664	151159,47001,5122	left	central_brain	central_brain_intrinsic	MBp4	NA	NA	KCg-m	KCg-m	NA	NA	NA	CNS_11
720575941407673903	11.359162000000001	10.033328999999998	720575941407673903	76984231368867091	143868, 25474, 2520	left	central_brain	central_brain_intrinsic	ALv2	NA	NA	v2LN34E	v2LN34E	NA	NA	NA	CNS_11
720575941454335539	10.772635000000001	0.004916928999999999	720575941454335539	75717525320966391	107233, 23586, 2654	right	central_brain	central_brain_intrinsic	ALad1	NA	NA	DL2v_adPN	DL2v_adPN	NA	NA	NA	CNS_12
720575941566271030	5.377446	6.811111499999999	720575941566271030	77055081484378585	146092,40151,3625	left	central_brain	central_brain_intrinsic	SMPpv2_ventral	NA	NA	CL308	CL308	NA	NA	NA	CNS_07
720575941590257207	3.1732962000000002	-0.98709786	720575941590257207	75014181811744321	87562,34348,3841	right	central_brain	NA	NA	NA	NA	NA	auto:PVLP008	NA	NA	NA	CNS_10
720575941722115642	9.292019999999999	-5.0930796	720575941722115642	76140287810415725	120191, 39208, 3737	left	central_brain	central_brain_intrinsic	DM2_CX_p	NA	NA	vDeltaF,vDeltaG,vDeltaH,vDeltaI	vDeltaF,vDeltaG,vDeltaH,vDeltaI	NA	NA	NA	CNS_13
720575941439393343	-11.385551000000001	7.0891013	720575941439393343	76216566966478045	122523, 215957, 5800	left	ventral_nerve_cord	ventral_nerve_cord_intrinsic	16B	NA	NA	IN16B029	NA	IN16B029	NA	NA	CNS_02
720575941589208644	3.0402533999999997	5.243459700000001	720575941589208644	75507175204429153	101095,45448,3581	right	central_brain	central_brain_intrinsic	putative_primary	NA	NA	PS106	PS106	NA	NA	NA	CNS_04
720575941458792006	-11.3640585	7.3809695	720575941458792006	76287004296098809	123366, 217563, 5352	left	ventral_nerve_cord	ventral_nerve_cord_intrinsic	09A	NA	NA	IN09A047	NA	IN09A047	NA	NA	CNS_02
720575941459185222	13.730200999999997	-3.06385	720575941459185222	75296069239857421	95216,45972,4450	right	central_brain	central_brain_intrinsic	MBp2	NA	NA	KCapbp-ap1	KCapbp-ap1	NA	NA	NA	CNS_12
720575941523410507	0.9537635	1.4289732999999998	720575941523410507	75365887960312110	97690,28963,3577	left	central_brain	central_brain_intrinsic	DM6_posterior	NA	NA	CB1523	CB1523	NA	NA	NA	CNS_05
720575941524065869	-5.8899407	9.215120999999998	720575941524065869	76566623444202063	131318, 162924, 3787	right	ventral_nerve_cord	ventral_nerve_cord_intrinsic	00A	NA	NA	IN00A035	NA	IN00A035	NA	NA	CNS_02
720575941526818381	10.218870999999996	0.5727176700000001	720575941526818381	74732706768522917	78269,32921,3763	right	central_brain	central_brain_intrinsic	VLPl2_posterior	NA	NA	CB1183	CB1183	NA	NA	NA	CNS_12
720575941478583887	-6.0730070000000005	11.0869055	720575941478583887	77270173111091686	151919, 158535, 2536	left	ventral_nerve_cord	ventral_nerve_cord_intrinsic	01B	gustatory	NA	IN01B086	NA	IN01B086	NA	NA	CNS_02
720575941656710736	-5.221169000000001	3.3508715999999996	720575941656710736	76282811736646145	124265, 92500, 2762	right	neck_connective	descending	LB7	NA	NA	DNge091	DNge091	DNut054	DN_08	flight steering 2	CNS_01
720575941579640401	-5.833258000000001	11.126199999999999	720575941579640401	76144273070540513	119282,158061,2034	right	ventral_nerve_cord	ventral_nerve_cord_intrinsic	01B	NA	NA	IN01B057	NA	auto:IN01B049	NA	NA	CNS_02
720575941642161746	-5.7760630000000015	11.260214999999999	720575941642161746	76144410576221164	120828, 162808, 2160	right	ventral_nerve_cord	ventral_nerve_cord_intrinsic	01B	NA	NA	IN01B006	NA	IN01B006	NA	NA	CNS_02
720575941554081363	14.54998	-3.9861097	720575941554081363	75225563258373779	93072, 42016, 5330	right	central_brain	central_brain_intrinsic	MBp4	NA	NA	KCg-m	KCg-m	NA	NA	NA	CNS_12
720575941427727956	8.711811999999998	8.4010105	720575941427727956	77899850079399264	171280, 49424, 4018	left	central_brain	NA	NA	NA	NA	NA	auto:CB3559	NA	NA	NA	CNS_08
720575941440573013	2.0996397	1.9223947999999997	720575941440573013	74732843804370904	79398,38671,2061	right	central_brain	central_brain_intrinsic	VPNp&v1_posterior	NA	NA	CL252	CL252	NA	NA	NA	CNS_05
720575941641506386	-10.746056	7.741297200000001	720575941641506386	75512741884189890	101248, 211025, 4930	right	ventral_nerve_cord	ventral_nerve_cord_intrinsic	08A	NA	NA	IN08A045	NA	IN08A045	NA	NA	CNS_02
720575941502832215	-6.7554326	13.197456	720575941502832215	77340680032505909	155264, 161904, 5247	left	ventral_nerve_cord	ventral_nerve_cord_intrinsic	21A	NA	NA	IN21A079	NA	auto:IN21A109	NA	NA	CNS_02
720575941440835163	7.119109999999999	5.7188516	720575941440835163	75857919480339611	112489,14326,3680	right	central_brain	central_brain_intrinsic	AOTUv1_medial	NA	NA	CRE043	CRE043	NA	NA	NA	CNS_08
720575941508468318	8.484814	7.3305416	720575941508468318	76843425563148156	141043, 23312, 3879	left	central_brain	central_brain_intrinsic	EBa1	NA	NA	CB1079	CB1079	NA	NA	NA	CNS_08
720575941583441503	-10.829444000000002	7.8277697999999996	720575941583441503	76497148657323552	129844,190220,6115	left	ventral_nerve_cord	ventral_nerve_cord_intrinsic	19A	NA	NA	IN19A027	NA	IN19A027	NA	NA	CNS_02
720575941576625768	7.556777	-6.379160400000001	720575941576625768	76421694604132612	128848, 38240, 5655	left	central_brain	central_brain_intrinsic	DM2_CX_d2	NA	NA	FC1C	FC1C	NA	NA	NA	CNS_13
720575941475962474	4.3167367	7.2655753999999995	720575941475962474	77125656186196913	149464,45729,3039	left	central_brain	NA	NA	NA	NA	NA	auto:SAD043	NA	NA	NA	CNS_07
720575941607558765	-6.0003753	1.1365048	720575941607558765	76707567560769161	135459, 169927, 5572	left	ventral_nerve_cord	ventral_nerve_cord_intrinsic	03B	NA	NA	IN03B046	NA	auto:IN03B046	NA	NA	CNS_01
720575941594058353	4.344185999999999	0.3791632	720575941594058353	74662749938795903	76222,46040,2299	right	optic_lobe	visual_projection	NA	NA	NA	LC24	LC24	NA	NA	NA	CNS_10
720575941569678962	10.909791	10.497947	720575941569678962	77828794341610327	169426,29119,4725	left	central_brain	central_brain_intrinsic	LHl2_dorsal	NA	NA	LHAD1b4	LHAD1b4	NA	NA	NA	CNS_11
720575941636525685	-11.299885	3.2736077000000003	720575941636525685	75583729304978645	104326,229843,5707	right	ventral_nerve_cord	ventral_nerve_cord_intrinsic	TBD	NA	NA	INXXX399	NA	auto:INXXX230	NA	NA	CNS_03
720575941495230078	8.631332999999998	2.734673	720575941495230078	74873856774701496	83832,46040,4411	right	central_brain	NA	NA	NA	NA	NA	auto:CB2602	NA	NA	NA	CNS_12
720575941480550018	-8.449793	0.31145418	720575941480550018	75934473313192427	113557, 197005, 5022	right	ventral_nerve_cord	ventral_nerve_cord_intrinsic	06A	NA	NA	IN06A094	NA	auto:IN06A094	NA	NA	CNS_01
720575941480681090	9.494271999999999	2.3974189999999997	720575941480681090	74943607177699069	84643,28077,4883	right	central_brain	central_brain_intrinsic	SLPal3_and_SLPal4_dorsal	NA	NA	CB2952	CB2952	NA	NA	NA	CNS_12
720575941596548741	9.038778999999998	4.703702000000001	720575941596548741	75788444357872524	109566,39759,4741	right	central_brain	NA	NA	NA	NA	NA	auto:CB3550	NA	NA	NA	CNS_08
720575941553032839	-8.661935	0.23700075	720575941553032839	75930968082751371	114663, 92500, 2915	left	neck_connective	ascending	19B	NA	NA	AN19B076	AN_4_None	AN19B076	AN_10	flight steering 2	CNS_01
720575941552901767	14.629340999999998	12.253185	720575941552901767	77196025399387376	150200,45775,4610	left	central_brain	NA	NA	NA	NA	NA	auto:KCg-d	NA	NA	NA	CNS_11
720575941430218377	1.4344114	8.602202	720575941430218377	77055562051432857	147084,53844,1999	left	central_brain	central_brain_intrinsic	putative_primary	NA	NA	CB0830	CB0830	NA	NA	NA	CNS_05
720575941626171018	4.501639000000001	5.190067	720575941626171018	76069025981594681	117936, 13984, 4838	right	central_brain	central_brain_intrinsic	SMPad2	NA	NA	CB2785	CB2785	NA	NA	NA	CNS_07
720575941501128331	4.928204	10.714930999999998	720575941501128331	77548143595677423	159968, 53472, 3079	left	optic_lobe	visual_projection	VPNp&v1_ventral	NA	NA	LT73	LT73	NA	NA	NA	CNS_09
720575941499424395	-8.047082	1.2599071	720575941499424395	76496736071616788	130178, 177253, 4935	left	ventral_nerve_cord	ventral_nerve_cord_intrinsic	02A	proprioception	NA	IN02A049	NA	auto:IN02A049	NA	NA	CNS_01
720575941574659727	8.860853	3.9341427999999996	720575941574659727	75436257173617135	98978,29350,5175	right	central_brain	central_brain_intrinsic	SLPad1_posterior	NA	NA	CB2116	CB2116	NA	NA	NA	CNS_08
720575941561421458	-9.2145	9.976236000000002	720575941561421458	76004566910912572	116190, 190152, 3975	right	ventral_nerve_cord	ventral_nerve_cord_intrinsic	21A	NA	NA	IN21A077	NA	auto:IN21A085	NA	NA	CNS_02
720575941411737236	-8.706409	0.045309845	720575941411737236	75583385640614720	103031, 220420, 5495	right	ventral_nerve_cord	ventral_nerve_cord_intrinsic	06A	NA	NA	IN06A099	NA	IN06A099	NA	NA	CNS_01
720575941459316383	10.644575999999999	10.001134	720575941459316383	76702893897806769	135761, 29129, 2630	left	central_brain	central_brain_intrinsic	ALv1	NA	NA	M_vPNml50	M_vPNml50	NA	NA	NA	CNS_11
720575941456170655	-6.574299000000001	8.700459500000001	720575941456170655	76497217040890517	130376, 192124, 4711	left	ventral_nerve_cord	ventral_nerve_cord_intrinsic	21A	NA	NA	IN21A029	NA	IN21A029	NA	NA	CNS_02
720575941671784103	2.4228484999999993	9.758471499999999	720575941671784103	77688125371509850	163945,30838,3993	left	central_brain	NA	NA	NA	NA	NA	auto:aSP8	NA	NA	NA	CNS_05
720575941411344043	-6.042693000000001	4.426871	720575941411344043	76212443059494457	121165, 92500, 2920	right	neck_connective	ascending	18B	NA	NA	AN18B032	AN_GNG_78	AN18B032	AN_24	threat response	CNS_01
720575941667196593	-11.445314999999999	7.067533999999998	720575941667196593	76357510411544954	126766, 222113, 4883	right	ventral_nerve_cord	ventral_nerve_cord_intrinsic	14A	NA	NA	IN14A082	NA	IN14A082	NA	NA	CNS_02
720575941547527860	1.2467773	-1.4828255	720575941547527860	74170100412465945	63165, 43312, 3761	right	optic_lobe	visual_projection	VPNp2	NA	NA	LC18	LC18	NA	NA	NA	CNS_10
720575941576494774	12.805457000000002	12.085411	720575941576494774	77969944079263166	174032, 41408, 4352	left	central_brain	NA	NA	NA	NA	NA	auto:CB1850	NA	NA	NA	CNS_11
720575941603364537	-9.253464000000001	9.942802	720575941603364537	75441204774779015	99653,176352,4459	right	ventral_nerve_cord	ventral_nerve_cord_intrinsic	19A	NA	NA	IN19A013	NA	IN19A013	NA	NA	CNS_02
720575941603888825	3.801717	13.333347999999999	720575941603888825	78110681031185562	177823,42279,2404	left	optic_lobe	visual_projection	VPNd1	NA	NA	LC29	LC29	NA	NA	NA	CNS_09
720575941546348220	8.992781	-5.5300975	720575941546348220	76140287877390322	119442,40238,3953	right	central_brain	central_brain_intrinsic	DM3_CX_p	NA	NA	vDeltaF,vDeltaG,vDeltaH,vDeltaI	vDeltaF,vDeltaG,vDeltaH,vDeltaI	NA	NA	NA	CNS_13
720575941680565949	7.512289	7.831200000000001	720575941680565949	77477362601830756	159557,42195,3371	left	central_brain	central_brain_intrinsic	VPNp1_medial	NA	NA	CB1961	CB1961	NA	NA	NA	CNS_07
720575941598908096	10.176135	5.865784599999999	720575941598908096	76350913476488873	125440, 25379, 5567	left	central_brain	central_brain_intrinsic	DM2_central	NA	NA	CB0405	CB0405	NA	NA	NA	CNS_08
720575941482647235	3.0894926	5.164250999999999	720575941482647235	77900124554295731	171067,58023,2354	left	optic_lobe	visual_projection	SLPp&v1_ventral	NA	NA	vCal1	vCal1	NA	NA	NA	CNS_04
720575941481991875	-8.611119999999998	10.182310999999999	720575941481991875	76848648243841113	139575, 178703, 4058	left	ventral_nerve_cord	ventral_nerve_cord_intrinsic	09A	NA	NA	IN09A063	NA	IN09A063	NA	NA	CNS_02
720575941633117893	9.160696000000002	2.8838481999999996	720575941633117893	74943744415288909	84498,32125,4107	right	central_brain	NA	NA	NA	NA	NA	auto:SLP034	NA	NA	NA	CNS_12
720575941493657287	6.567868	6.489896000000001	720575941493657287	76562156207958172	132434,30623,1816	left	central_brain	NA	NA	NA	NA	NA	auto:CB1769	NA	NA	NA	CNS_08
720575941496147655	2.4257443	-2.0548285999999996	720575941496147655	74381275296979492	68409,46136,3370	right	optic_lobe	visual_projection	NA	NA	NA	LC15	LC15	NA	NA	NA	CNS_10
720575941538877133	-6.939501300000001	1.0364520000000002	720575941538877133	76282811803523736	123103, 92500, 2870	right	neck_connective	ascending	06B	NA	NA	AN06B046	AN_4_None	AN06B046	AN_08	flight steering 2	CNS_01
720575941489594062	1.1213796999999999	-3.5502179999999997	720575941489594062	74451575321886287	70116, 44125, 3441	right	optic_lobe	visual_projection	VPNv1	NA	NA	LC17	LC17	NA	NA	NA	CNS_10
720575941655662292	-2.501389	2.4418525999999994	720575941655662292	76492062006564827	129715,38813,669	left	central_brain	central_brain_intrinsic	putative_primary	NA	NA	CB2385	CB2385	NA	NA	NA	CNS_06
720575941432053463	1.2925665	6.212994999999999	720575941432053463	77266462259701468	151656,48432,2483	left	central_brain	central_brain_intrinsic	WEDa2	NA	NA	WED033	WED033	NA	NA	NA	CNS_04
720575941518692056	2.5402598	1.4999739999999997	720575941518692056	75366162837559098	98261,38670,3368	right	central_brain	NA	NA	NA	NA	NA	auto:CB3582	NA	NA	NA	CNS_05
720575941652254425	-3.4106927	10.740947999999998	720575941652254425	76285560783841223	123310, 174149, 3604	right	ventral_nerve_cord	ventral_nerve_cord_intrinsic	09A	proprioception	NA	IN09A020	NA	IN09A020	NA	NA	CNS_05
720575941690134235	4.048093000000001	6.3439426	720575941690134235	74944225250209704	85539,46850,3329	right	central_brain	central_brain_intrinsic	LHl4_posterior	NA	NA	CB2183	CB2183	NA	NA	NA	CNS_07
720575941439786719	-7.7476096000000005	10.582986000000002	720575941439786719	76001336759531406	116007, 92500, 2563	left	neck_connective	descending	putative_primary	NA	NA	DNge075	DNge075	DNxl101	DN_18	feeding	CNS_02
720575941477666528	-9.803125	4.742079700000001	720575941477666528	75654097981967337	106471,230189,5424	right	ventral_nerve_cord	ventral_nerve_cord_intrinsic	02A	NA	NA	IN02A059	NA	IN02A059	NA	NA	CNS_03
720575941537959651	15.129321999999998	-3.695919	720575941537959651	75647706869709583	104481, 40669, 4800	right	central_brain	central_brain_intrinsic	ALad1__prim	NA	NA	VL2a_adPN	VL2a_adPN	NA	NA	NA	CNS_12
720575941536386792	1.8124303	6.5210567	720575941536386792	77335731827527732	155072, 15632, 3683	left	central_brain	NA	NA	NA	NA	NA	auto:CB1407	NA	NA	NA	CNS_04
720575941535862506	-7.5887020000000005	9.527433	720575941535862506	76212443059499909	121363, 92500, 2923	left	neck_connective	descending	WEDd1	NA	NA	DNa01	DNa01	DNa01	DN_12	walking steering	CNS_02
720575941502308075	5.883828	4.138702	720575941502308075	74873650750480315	83532,39230,4915	right	central_brain	central_brain_intrinsic	VLPd&p1_posterior	NA	NA	CB3790	CB3790	NA	NA	NA	CNS_07
720575941535338218	8.677667999999999	6.394730599999999	720575941535338218	76984644490590873	143634,37404,5450	left	central_brain	NA	NA	NA	NA	NA	auto:SMP425	NA	NA	NA	CNS_08
720575941536517874	11.10271	0.6321847399999999	720575941536517874	75506556460287448	100442,26950,2417	right	central_brain	NA	NA	NA	NA	NA	auto:v2LN47	NA	NA	NA	CNS_12
720575941523017463	11.003292	-0.5466306000000001	720575941523017463	74591831975074766	75687,30541,4155	right	central_brain	NA	NA	NA	NA	NA	auto:CB2442	NA	NA	NA	CNS_12
720575941430480632	2.4491875000000003	0.9567060000000001	720575941430480632	75225356562564316	92799,35852,3089	right	central_brain	central_brain_intrinsic	VLPa2	NA	NA	CB2604	CB2604	NA	NA	NA	CNS_05
720575941483695869	-7.5321035	10.614398999999999	720575941483695869	76074729161275198	117026, 182449, 2760	right	ventral_nerve_cord	ventral_nerve_cord_intrinsic	14A	proprioception	NA	IN14A087	NA	auto:IN14A077	NA	NA	CNS_02
720575941552770817	-3.067534700000001	2.6354187	720575941552770817	76844249459061997	141091,47559,1182	right	central_brain	central_brain_intrinsic	putative_primary	NA	NA	CB0731	CB0731	NA	NA	NA	CNS_06
720575941555130113	11.236424999999999	-0.7821656999999999	720575941555130113	74944088146998419	84973,42048,4658	right	central_brain	NA	NA	NA	NA	NA	auto:CB2979	NA	NA	NA	CNS_12
720575941525901058	10.565356000000001	9.911154999999999	720575941525901058	76843150752613699	139355,15034,4223	left	central_brain	central_brain_intrinsic	CREa1_dorsal	NA	NA	PAM07	PAM07	NA	NA	NA	CNS_11
720575941562339079	-6.0158653	1.1879131	720575941562339079	76285973369446074	123857, 187095, 4735	left	ventral_nerve_cord	ventral_nerve_cord_intrinsic	19B	NA	NA	IN19B058	NA	IN19B058	NA	NA	CNS_01
720575941462069005	2.4681983	-3.0584494999999996	720575941462069005	74522218809567231	73136,51468,2871	right	optic_lobe	visual_projection	VPNd1	NA	NA	LPLC1	LPLC1	NA	NA	NA	CNS_10
720575941433364238	5.2815213000000005	4.0526990000000005	720575941433364238	74873444323995667	83098,33391,4034	right	central_brain	central_brain_intrinsic	LHl3	NA	NA	CL028	CL028	NA	NA	NA	CNS_07
720575941653565201	-7.110912999999999	7.4583445	720575941653565201	75724466659076639	106774, 229980, 5181	right	ventral_nerve_cord	ventral_nerve_cord_intrinsic	02A	NA	NA	IN02A004	NA	IN02A004	NA	NA	CNS_02
720575941436378898	-7.410994499999999	1.2112444999999998	720575941436378898	76356067235841907	126190, 179751, 4775	left	ventral_nerve_cord	ventral_nerve_cord_intrinsic	11A	NA	NA	IN11A028	NA	auto:IN07B031	NA	NA	CNS_01
720575941653696273	10.77207	10.361764	720575941653696273	78110062757591972	176880, 23424, 3316	left	central_brain	NA	NA	NA	NA	NA	auto:CB2442	NA	NA	NA	CNS_11
720575941448175380	6.257908	6.877193	720575941448175380	76914138106593165	142355,33781,4836	left	central_brain	central_brain_intrinsic	SMPp&v1_posterior	NA	NA	CL196a	CL196a	NA	NA	NA	CNS_07
720575941651861269	-7.3535756999999995	-0.043495007	720575941651861269	75722954696768641	108022,184781,4819	right	ventral_nerve_cord	NA	NA	NA	NA	NA	NA	auto:IN19B045	NA	NA	CNS_01
720575941465476886	-6.952655	13.210050999999998	720575941465476886	77340129740098400	154520, 147114, 3260	left	ventral_nerve_cord	ventral_nerve_cord_intrinsic	20A.22A	NA	NA	IN20A.22A018	NA	auto:IN20A.22A018	NA	NA	CNS_02
720575941507288855	8.831396999999999	-4.9556866	720575941507288855	76210793456370627	121723,43711,1577	right	central_brain	central_brain_intrinsic	putative_primary	NA	NA	OA-VPM3	OA-VPM3	NA	NA	NA	CNS_13
720575941526949657	4.7613344	-3.3393685999999994	720575941526949657	77055493734173442	147387,52027,3371	left	central_brain	central_brain_intrinsic	putative_primary	NA	NA	CB0053	CB0053	NA	NA	NA	CNS_10
720575941526425369	-2.9219486999999997	19.720966	720575941526425369	77899712640082980	170311,46194,3874	left	optic_lobe	visual_projection	NA	NA	NA	LC12	LC12	NA	NA	NA	CNS_09
720575941553295131	9.338620999999998	5.624964699999999	720575941553295131	74873650750588858	82958,40186,4957	right	central_brain	central_brain_intrinsic	SLPpl1	NA	NA	CB1791	CB1791	NA	NA	NA	CNS_08
720575941639802655	-0.5118356000000001	5.9846563	720575941639802655	76071705504242528	116923, 92500, 2753	right	neck_connective	descending	MX3	NA	NA	DNg08_a	DNg08_a	DNxn111	DN_06	flight steering 1	CNS_01
720575941594189605	-10.012023	7.572642300000001	720575941594189605	75372691255124116	96487,232746,3807	right	ventral_nerve_cord	ventral_nerve_cord_intrinsic	19A	NA	NA	IN19A060	NA	IN19A060	NA	NA	CNS_02
720575941628661542	-7.2529582999999995	9.470945	720575941628661542	76212442992614558	121641, 92500, 2754	right	neck_connective	ascending	08B	NA	NA	AN08B059	AN_GNG_184	AN08B059	AN_17	reproduction	CNS_02
720575941629841190	5.6667533	5.694308799999999	720575941629841190	75085168695810151	88533,51567,2572	right	central_brain	NA	NA	NA	NA	NA	auto:PLP028	NA	NA	NA	CNS_07
720575941592616743	-11.598701499999999	8.023052999999999	720575941592616743	75301841675701560	96144,217755,4425	right	ventral_nerve_cord	ventral_nerve_cord_intrinsic	09A	NA	NA	IN09A057	NA	IN09A057	NA	NA	CNS_02
720575941732732715	6.401754400000001	5.716696000000001	720575941732732715	75013700641942511	87952, 18528, 3569	right	central_brain	NA	NA	NA	NA	NA	auto:CB1591	NA	NA	NA	CNS_07
720575941732601643	10.656851	10.151214999999999	720575941732601643	78110200263476661	176512, 27584, 3510	left	central_brain	NA	NA	NA	NA	NA	NA	NA	NA	NA	CNS_11
720575941729980203	-6.7303658	1.2134111999999997	720575941729980203	76707292548591294	135262, 161147, 5041	left	ventral_nerve_cord	ventral_nerve_cord_intrinsic	03B	NA	NA	IN03B086	NA	IN03B086	NA	NA	CNS_01
720575941568499502	-3.9922124999999995	10.371241	720575941568499502	76001336759755351	116636,92500,2645	right	neck_connective	descending	putative_primary	NA	NA	DNp55	DNp55	DNp55	DN_22	proprioceptive	CNS_05
720575941438082860	9.730606	1.6742175000000004	720575941438082860	75084756916240776	88243,39508,4787	right	central_brain	NA	NA	NA	NA	NA	auto:LHPV5b6	NA	NA	NA	CNS_12
720575941454204723	14.955785000000002	13.216862999999998	720575941454204723	77055425283626179	147398, 50119, 4572	left	central_brain	central_brain_intrinsic	MBp2	NA	NA	KCg-m	KCg-m	NA	NA	NA	CNS_11
720575941490511669	3.8633945000000005	13.074893	720575941490511669	77759112322134728	166802,49503,2827	left	optic_lobe	visual_projection	VPNv2	NA	NA	LC16	LC16	NA	NA	NA	CNS_09
720575941589995319	-9.076655	11.065951	720575941589995319	76989454653080728	144699, 181425, 4844	left	ventral_nerve_cord	ventral_nerve_cord_intrinsic	16B	NA	NA	IN16B036	NA	IN16B036	NA	NA	CNS_02
720575941590257463	2.2892513	1.6930377	720575941590257463	74732637780468739	78444,32109,2695	right	central_brain	NA	NA	NA	NA	NA	auto:CB2188	NA	NA	NA	CNS_05
720575941625384761	-11.027878999999999	8.307206	720575941625384761	75513222786652214	102277, 227146, 4546	right	ventral_nerve_cord	ventral_nerve_cord_intrinsic	03A	NA	NA	IN03A089	NA	IN03A089	NA	NA	CNS_02
720575941589077815	-11.288160999999997	7.352424999999999	720575941589077815	76146610203546750	120318, 228252, 4486	right	ventral_nerve_cord	ventral_nerve_cord_intrinsic	14A	NA	NA	IN14A012	NA	IN14A012	NA	NA	CNS_02
720575941723164474	-7.4174614000000005	8.491474	720575941723164474	76144273540344747	119125, 158600, 3836	right	neck_connective	ascending	NA	NA	NA	AN_GNG_11	AN_GNG_11	auto:IN12A013	AN_26	walking	CNS_02
720575941473865531	4.642536599999999	0.47110653	720575941473865531	74592312877558958	74708,44592,3779	right	optic_lobe	visual_projection	VPNd2	NA	NA	LC10b	LC10b	NA	NA	NA	CNS_10
720575941550411581	5.684576999999999	10.084164999999999	720575941550411581	78110406690192762	177888, 33984, 4477	left	optic_lobe	visual_projection	VPNd2	NA	NA	LC10e	LC10e	NA	NA	NA	CNS_07
720575941438213951	-5.529145	3.1364975	720575941438213951	76282811736756573	123665, 92500, 2800	left	neck_connective	descending	LB7	NA	NA	DNge118	DNge118	DNut054	DN_04	flight steering 1	CNS_01
720575941486710594	2.8984581999999994	12.612286000000001	720575941486710594	77266462460647273	152004,47471,3109	left	central_brain	NA	NA	NA	NA	NA	auto:PLP017	NA	NA	NA	CNS_09
720575941458792262	-10.650994	7.6410084000000005	720575941458792262	76286660832919623	124789,207708,5867	left	ventral_nerve_cord	ventral_nerve_cord_intrinsic	14B	NA	NA	IN14B006	NA	IN14B006	NA	NA	CNS_02
720575941457219398	-8.486881	-0.43471715	720575941457219398	75934610819380706	114508, 201086, 5348	right	ventral_nerve_cord	ventral_nerve_cord_intrinsic	06A	proprioception	NA	IN06A052	NA	auto:IN06A114	NA	NA	CNS_01
720575941449617230	-6.210346	3.5748549999999994	720575941449617230	76003811130845246	115761,167708,4457	left	ventral_nerve_cord	ventral_nerve_cord_intrinsic	06B	NA	NA	IN06B077	NA	IN06B077	NA	NA	CNS_01
720575941478584143	-4.164760599999999	10.363493000000002	720575941478584143	77058998293486552	145751, 156420, 2938	left	ventral_nerve_cord	ventral_nerve_cord_intrinsic	09A	proprioception	NA	IN09A039	NA	IN09A039	NA	NA	CNS_05
720575941479894863	2.7028689999999997	8.7769165	720575941479894863	76843562331306521	140368, 27552, 1405	left	central_brain	central_brain_intrinsic	PSa1	NA	NA	CL121,CL122	CL121,CL122	NA	NA	NA	CNS_05
720575941554868051	1.6890961999999998	9.950709000000002	720575941554868051	77617756291536576	163486,32265,2620	left	central_brain	NA	NA	NA	NA	NA	auto:vpoEN	NA	NA	NA	CNS_05
720575941441883995	5.8599987	8.725483	720575941441883995	77899368439086282	170544, 36592, 1710	left	optic_lobe	visual_projection	NA	NA	NA	MTe02	MTe02	NA	NA	NA	CNS_07
720575941540712284	1.3446945999999997	-3.5204268	720575941540712284	74381137925183125	68414, 41802, 3637	right	optic_lobe	visual_projection	VPNv1	NA	NA	LC17	LC17	NA	NA	NA	CNS_10
720575941508468574	2.3868639999999997	-2.0500336	720575941508468574	75225631575316581	93435,43853,3827	right	central_brain	central_brain_intrinsic	LHl4_posterior	NA	NA	PLP115_b	PLP115_b	NA	NA	NA	CNS_10
720575941543858025	-1.1062675000000002	-8.500954	720575941543858025	76633075446279426	133388, 46416, 4676	left	central_brain	central_brain_intrinsic	DM3_CX_p	NA	NA	PFNd	PFNd	NA	NA	NA	CNS_13
720575941594189675	10.862549000000003	9.370754000000002	720575941594189675	76140424712763688	120178, 44829, 1782	left	central_brain	central_brain_intrinsic	MD0__prim	NA	NA	OA-VUMa5	OA-VUMa5	NA	NA	NA	CNS_11
720575941594320753	4.485298600000001	6.530264400000001	720575941594320753	76562363037900712	131335,35728,4540	NA	central_brain	NA	NA	NA	NA	NA	auto:CB2795	NA	NA	NA	CNS_07
720575941452369786	10.393131	9.887846000000001	720575941452369786	77969944079657189	172336, 42272, 4422	left	central_brain	NA	NA	NA	NA	NA	auto:CB1953	NA	NA	NA	CNS_11
720575941662871420	8.403629	-5.7484839999999995	720575941662871420	75999000633005520	116409, 23123, 3854	left	central_brain	central_brain_intrinsic	NA	NA	NA	FB4K	CB.FB3,4D0	NA	NA	NA	CNS_13
720575941620273023	15.113836000000001	-3.6602979	720575941620273023	75858194089845704	110900, 20899, 2670	right	central_brain	central_brain_intrinsic	ALad1	NA	NA	DC3_adPN	DC3_adPN	NA	NA	NA	CNS_12
720575941477928834	-5.770790000000001	3.5873960000000005	720575941477928834	76847823609661358	139848, 154188, 3890	left	neck_connective	ascending	07B	NA	NA	AN07B082	AN_GNG_172	AN07B082	AN_04	flight steering 1	CNS_01
720575941478453122	15.134939999999999	-4.317939799999999	720575941478453122	75296000587467427	94741,43657,4692	right	central_brain	central_brain_intrinsic	MBp3	NA	NA	KCg-m	KCg-m	NA	NA	NA	CNS_12
720575941545693064	7.5267262	-6.396858	720575941545693064	76351188085630675	125227, 34349, 4430	left	central_brain	central_brain_intrinsic	DM3_CX_d2	NA	NA	FC1A,FC1B,FC1F	FC1A,FC1B,FC1F	NA	NA	NA	CNS_13
720575941547790216	15.600076999999999	14.376760500000001	720575941547790216	77196162838536285	150462,50639,4626	left	central_brain	NA	NA	NA	NA	NA	auto:KCab	NA	NA	NA	CNS_11
720575941430087561	10.985804000000002	4.447903999999999	720575941430087561	76280956042247695	124892, 38420, 1701	left	central_brain	central_brain_intrinsic	LB5	NA	NA	CB3500	CB3500	NA	NA	NA	CNS_06
720575941575446415	1.9142214999999998	6.239342700000002	720575941575446415	77196162301957300	150649,49782,2685	left	central_brain	NA	NA	NA	NA	NA	auto:CB1046	NA	NA	NA	CNS_04
720575941539401621	7.905246700000001	6.315897	720575941539401621	76773056886486670	137678,22970,4277	left	central_brain	central_brain_intrinsic	EBa1	NA	NA	CB1079	CB1079	NA	NA	NA	CNS_08
720575941564829591	15.011812999999998	13.522595	720575941564829591	76984987886882650	144258,47966,4766	left	central_brain	NA	NA	NA	NA	NA	auto:KCg-m	NA	NA	NA	CNS_11
720575941689741208	-10.819201	3.5772142000000002	720575941689741208	75372760444207070	96752,234990,5421	right	ventral_nerve_cord	ventral_nerve_cord_intrinsic	TBD	NA	NA	INXXX247	NA	INXXX247	NA	NA	CNS_03
720575941626171291	3.5435061	6.1083603	720575941626171291	77125793624763524	147546,50606,2889	left	central_brain	central_brain_intrinsic	DM6_ventral	NA	NA	PS267,PS268,PS269	PS267,PS268,PS269	NA	NA	NA	CNS_07
720575941572300701	1.4990206999999998	1.8239885999999998	720575941572300701	74944224982424580	85376, 45329, 2511	right	central_brain	NA	NA	NA	NA	NA	NA	NA	NA	NA	CNS_05
720575941458136991	-6.10882	9.159635000000002	720575941458136991	76636992120994554	134808, 163601, 3426	left	ventral_nerve_cord	ventral_nerve_cord_intrinsic	00A	NA	NA	IN00A045	NA	IN00A045	NA	NA	CNS_02
720575941630758816	15.106625	-5.875282	720575941630758816	75577475564298107	104063, 44418, 4740	right	central_brain	central_brain_intrinsic	MBp1	NA	NA	KCab	KCab	NA	NA	NA	CNS_12
720575941496803234	-8.437116	0.45418440000000004	720575941496803234	76356136089638895	125407, 181229, 5314	left	ventral_nerve_cord	ventral_nerve_cord_intrinsic	06A	proprioception	NA	IN06A022	NA	auto:IN06A042	NA	NA	CNS_01
720575941499686818	-11.044167999999997	7.0438337	720575941499686818	76216841911162284	121361,223578,5922	left	ventral_nerve_cord	ventral_nerve_cord_intrinsic	19A	NA	NA	IN19A016	NA	auto:IN19A016	NA	NA	CNS_02
720575941506371493	-1.7688885	-8.744471999999998	720575941506371493	76069919334359373	118659,40560,4656	right	central_brain	central_brain_intrinsic	DM1_CX_p	NA	NA	PFNa	PFNa	NA	NA	NA	CNS_13
720575941610049453	7.366249000000001	11.819698	720575941610049453	75084138172338316	89321,22233,3690	right	central_brain	central_brain_intrinsic	AOTUv3_dorsal	NA	NA	TuBu09,TuBu10	TuBu09,TuBu10	NA	NA	NA	CNS_07
720575941534551986	2.3119127999999995	2.0045755	720575941534551986	75014181677791867	86573,34533,3401	right	central_brain	NA	NA	NA	NA	NA	auto:AVLP567	NA	NA	NA	CNS_05
720575941574004662	-11.563851	8.00938	720575941574004662	75302116486682943	95861, 226177, 4175	right	ventral_nerve_cord	ventral_nerve_cord_intrinsic	16B	NA	NA	IN16B052	NA	IN16B052	NA	NA	CNS_02
720575941441228735	-8.120932999999999	1.2222415	720575941441228735	77270173983949762	151728, 158240, 5844	left	ventral_nerve_cord	ventral_nerve_cord_intrinsic	11B	NA	NA	IN11B018	NA	IN11B018	NA	NA	CNS_01
720575941535207361	1.5241111999999999	5.6368446	720575941535207361	75859362455367691	111216, 56724, 3253	right	central_brain	visual_centrifugal	LALv1_ventral	NA	ocellar_nerve	OCC01b	OCC01b	NA	NA	NA	CNS_04
720575941479894979	-10.937845	8.311271999999999	720575941479894979	75724947494623696	107616, 244096, 4606	right	ventral_nerve_cord	ventral_nerve_cord_intrinsic	12B	NA	NA	IN12B056	NA	IN12B056	NA	NA	CNS_02
720575941481205699	10.255372	0.43273488000000004	720575941481205699	74873238232318583	82332,28456,4157	right	central_brain	NA	NA	NA	NA	NA	auto:LHAD1a3,LHAD1f5	NA	NA	NA	CNS_12
720575941645569992	-2.0376393999999998	2.7161286	720575941645569992	76421693329454703	127144,38147,921	left	central_brain	central_brain_intrinsic	TRdm	NA	NA	CB3153	CB3153	NA	NA	NA	CNS_06
720575941491167177	5.266881499999999	13.569206000000001	720575941491167177	78392636977295766	186336, 57232, 2205	left	optic_lobe	visual_projection	NA	NA	NA	LPC1	LPC1	NA	NA	NA	CNS_09
720575941439786959	10.896164	4.634907199999999	720575941439786959	76210038280755117	122705, 21899, 4553	left	central_brain	central_brain_intrinsic	putative_primary	NA	NA	DNd01	DNd01	NA	NA	NA	CNS_06
720575941442146255	7.820534999999999	5.247969	720575941442146255	75506557064457289	101750, 27071, 4787	right	central_brain	central_brain_intrinsic	DM6_dorso_lateral	NA	NA	CB1001	CB1001	NA	NA	NA	CNS_08
720575941513580497	5.172794	9.656254	720575941513580497	77759112523818365	166240, 49696, 3728	left	optic_lobe	visual_projection	VPNp&v1_posterior	NA	NA	LC36	LC36	NA	NA	NA	CNS_07
720575941655793620	3.3836415	4.689333400000001	720575941655793620	77055424947675324	146756,50147,3140	left	central_brain	NA	NA	NA	NA	NA	auto:PLP148	NA	NA	NA	CNS_07
720575941655007188	8.632624999999999	7.8413763	720575941655007188	77266188187241909	152770,39587,5613	left	central_brain	central_brain_intrinsic	LHd2	NA	NA	CB3698	CB3698	NA	NA	NA	CNS_08
720575941703372762	-2.1116579999999994	2.8123704999999997	720575941703372762	76491924768716808	129032,32965,1368	left	central_brain	central_brain_intrinsic	putative_primary	NA	NA	CB0018	CB0018	NA	NA	NA	CNS_06
720575941690789851	-6.976079000000001	13.214990999999998	720575941690789851	77340129739708640	155419,147001,3103	left	ventral_nerve_cord	ventral_nerve_cord_intrinsic	04B	NA	NA	IN04B094	NA	IN04B094	NA	NA	CNS_02
720575941613719516	-1.2026289999999997	-8.545677	720575941613719516	75718419211310339	106528, 51056, 4813	right	central_brain	central_brain_intrinsic	DM4_CX_p	NA	NA	PFNm,PFNp	PFNm,PFNp	NA	NA	NA	CNS_13
720575941439262687	15.279222999999998	-5.2419	720575941439262687	75225769215469295	93629,47748,4530	right	central_brain	NA	NA	NA	NA	NA	auto:KCab	NA	NA	NA	CNS_12
720575941478584288	2.6621046	-2.2172163	720575941478584288	74733187401979009	78898,48126,2160	right	optic_lobe	visual_projection	VPNv2	NA	NA	LC16	LC16	NA	NA	NA	CNS_10
720575941498114017	0.32364183999999996	6.4872885	720575941498114017	75366368459709310	97328,43408,1511	right	central_brain	central_brain_intrinsic	WEDa1	NA	NA	CB1098	CB1098	NA	NA	NA	CNS_04
720575941479632864	2.7218857	8.599985	720575941479632864	75858881150413577	111471,42314,2153	right	central_brain	central_brain_intrinsic	FLAa1	NA	NA	CB2394	CB2394	NA	NA	NA	CNS_05
720575941532585957	3.9192647999999997	7.627940699999999	720575941532585957	75929250028656176	113265,41390,2612	right	central_brain	central_brain_intrinsic	VESa1	NA	NA	CB1452	CB1452	NA	NA	NA	CNS_07
720575941611360230	2.066777	9.005309	720575941611360230	76421968676770854	128465,46396,2579	left	central_brain	NA	NA	NA	NA	NA	auto:CL121,CL122	NA	NA	NA	CNS_05
720575941535469544	5.474829000000001	5.745353700000001	720575941535469544	76703581360806572	136390, 50432, 3597	left	central_brain	central_brain_intrinsic	PSp1	NA	NA	LAL150a	LAL150a	NA	NA	NA	CNS_07
720575941535338474	2.7237213000000007	12.729170999999997	720575941535338474	77758493713291543	166673,32542,2536	left	central_brain	central_brain_intrinsic	VLPl1_or_VLPl5	NA	NA	AVLP409	AVLP409	NA	NA	NA	CNS_09
720575941459447792	15.232952	-5.7457795	720575941459447792	75085031726974460	89280, 47648, 4497	right	central_brain	NA	NA	NA	NA	NA	auto:KCab	NA	NA	NA	CNS_12
720575941566795770	-8.950232000000002	10.887523	720575941566795770	76778554578441758	138428, 187381, 4629	left	ventral_nerve_cord	ventral_nerve_cord_intrinsic	20A.22A	NA	NA	IN20A.22A036	NA	IN20A.22A036	NA	NA	CNS_02
720575941552246783	10.944961999999999	1.2067751	720575941552246783	76421213299363756	128315,23675,4627	left	central_brain	central_brain_intrinsic	putative_primary	NA	NA	PPL101	PPL101	NA	NA	NA	CNS_12
720575941527343106	-7.4936347	8.275505	720575941527343106	76071705503736337	118543, 92500, 2569	left	neck_connective	ascending	05B	NA	NA	AN05B069	AN_GNG_197	AN05B069	AN_20	tactile	CNS_02
720575941515939843	4.402505	7.0380177	720575941515939843	76492543915134009	130643,52753,3943	left	central_brain	NA	NA	NA	NA	NA	auto:PS127	NA	NA	NA	CNS_07
720575941545299973	4.894980399999999	10.809099000000002	720575941545299973	77548074541226145	160383, 51646, 2001	left	optic_lobe	visual_projection	NA	NA	NA	LCe05	LCe05	NA	NA	NA	CNS_09
720575941565091847	-6.678182	9.30455	720575941565091847	76071705504163834	117170, 92500, 2723	right	neck_connective	descending	MX12	NA	NA	DNge147	DNge147	DNfl026	DN_12	walking steering	CNS_02
720575941470195723	-6.674824999999999	8.528657999999998	720575941470195723	76071705504386615	117362,92500,2800	right	neck_connective	descending	WEDd1	NA	NA	DNae008	DNae008	DNxl056	DN_13	probing	CNS_02
720575941557882895	-6.068249700000001	2.5490467999999997	720575941557882895	76215260960780108	121189, 177232, 4469	left	ventral_nerve_cord	ventral_nerve_cord_intrinsic	06B	NA	NA	IN06B061	NA	IN06B061	NA	NA	CNS_01
720575941507813392	-10.907048	7.2926245	720575941507813392	76286523460650064	124685, 204116, 5971	right	ventral_nerve_cord	ventral_nerve_cord_intrinsic	02A	NA	NA	IN02A015	NA	IN02A015	NA	NA	CNS_02
720575941447520276	1.111176	7.9218006	720575941447520276	75647775186186942	105078,41152,3135	right	central_brain	NA	NA	NA	NA	NA	auto:LAL153	NA	NA	NA	CNS_05
720575941524852761	-2.1171210000000005	-3.8628928999999994	720575941524852761	76703650349369304	137008, 51936, 4853	left	central_brain	central_brain_intrinsic	DM3_CX_p	NA	NA	PEN_a(PEN1)	PEN_a(PEN1)	NA	NA	NA	CNS_13
720575941536518170	-12.185948	2.884796	720575941536518170	75654372792942837	105830,238754,5238	left	ventral_nerve_cord	NA	NA	NA	NA	NA	NA	auto:INXXX290	NA	NA	CNS_03
720575941477404702	9.316383	8.180769	720575941477404702	77477019608894934	158661, 32701, 5848	left	central_brain	central_brain_intrinsic	putative_primary	NA	NA	SLP067	SLP067	NA	NA	NA	CNS_08
720575941595762727	5.645734999999999	13.452585000000003	720575941595762727	78322131062217598	183920, 52848, 3087	left	optic_lobe	visual_projection	NA	NA	NA	LPC1	LPC1	NA	NA	NA	CNS_09
720575941732732971	9.931742999999999	1.1698621999999999	720575941732732971	74310013200093838	67296, 18688, 3522	right	central_brain	central_brain_intrinsic	SLPal3_and_SLPal4_dorsal	NA	NA	CB2232	CB2232	NA	NA	NA	CNS_12
720575941350395952	-6.1066523	2.8307645	720575941350395952	76285423613821351	124842, 170844, 4808	left	ventral_nerve_cord	ventral_nerve_cord_intrinsic	00A	proprioception	NA	IN00A022	NA	auto:vMS12	NA	NA	CNS_01
720575941566402614	1.1829885000000002	6.536787	720575941566402614	76773743544322088	137791,44314,2199	left	central_brain	NA	NA	NA	NA	NA	auto:CB1125	NA	NA	NA	CNS_04
720575941471506496	8.984174999999999	2.453596	720575941471506496	75084482239802242	88457,32448,5608	right	central_brain	NA	NA	NA	NA	NA	auto:SLP300a	NA	NA	NA	CNS_08
720575941486710850	5.3144794	6.9512157000000006	720575941486710850	76562706635313026	133088, 47072, 4528	left	central_brain	central_brain_intrinsic	DM4_dorsal	NA	NA	CB1288	CB1288	NA	NA	NA	CNS_07
720575941588160580	-2.689062	11.054584000000002	720575941588160580	76001336759716790	116667, 92500, 2629	left	neck_connective	ascending	10B	NA	NA	AN10B022	AN_AVLP_45	AN10B022	AN_23	proprioceptive	CNS_05
720575941572956232	-6.9248275999999995	8.151724	720575941572956232	76282811736616859	124127, 92500, 2751	right	neck_connective	ascending	07B	NA	NA	AN07B070	AN_GNG_SAD_31	AN07B070	AN_24	threat response	CNS_02
720575941609001034	-6.985211400000001	1.4108714999999998	720575941609001034	75933098789202440	113542, 155725, 4442	right	ventral_nerve_cord	ventral_nerve_cord_intrinsic	03B	NA	NA	IN03B022	NA	IN03B022	NA	NA	CNS_01
720575941524721739	6.5410557	5.701040300000001	720575941524721739	75576925808663563	104311,28423,4794	right	central_brain	NA	NA	NA	NA	NA	auto:LHPV5e3	NA	NA	NA	CNS_07
720575941609132106	1.1951491	8.456017000000001	720575941609132106	75084756110664592	88094,40308,1605	right	central_brain	central_brain_intrinsic	WEDa1	NA	NA	CB1760	CB1760	NA	NA	NA	CNS_05
720575941512532044	2.3410622999999995	1.3088341999999997	720575941512532044	75225287977370388	92915,34625,3619	right	central_brain	NA	NA	NA	NA	NA	auto:CB1534	NA	NA	NA	CNS_05
720575941450928206	4.4068475000000005	6.4836245	720575941450928206	76914893752093430	143184, 56000, 3718	left	central_brain	central_brain_intrinsic	DM6_ventral	NA	NA	PS267,PS268,PS269	PS267,PS268,PS269	NA	NA	NA	CNS_07
720575941480157263	-12.614161499999998	2.9774462999999995	720575941480157263	75584073036931328	103695, 240113, 6345	left	ventral_nerve_cord	NA	NA	NA	NA	NA	NA	auto:IN06A064	NA	NA	CNS_03
720575941658284112	-3.0967990999999997	3.6541905000000003	720575941658284112	75507243185082051	100750,48662,659	right	central_brain	central_brain_intrinsic	putative_primary	NA	NA	CB0832	CB0832	NA	NA	NA	CNS_06
720575941555523667	-11.122977999999998	7.044774499999999	720575941555523667	76357647918129720	125314, 226793, 5331	left	ventral_nerve_cord	ventral_nerve_cord_intrinsic	17A	NA	NA	IN17A017	NA	auto:IN17A017	NA	NA	CNS_02
720575941424975956	-0.14674510000000004	5.577917599999999	720575941424975956	76282811803491894	123000, 92500, 2856	right	neck_connective	ascending	NA	NA	NA	NA	AN_4_None	NA	AN_02	flight steering 1	CNS_04
720575941466656854	3.1285815000000006	-1.8138689	720575941466656854	74451506200316053	70740,42200,2047	right	optic_lobe	visual_projection	NA	NA	NA	LC13	LC13	NA	NA	NA	CNS_10
720575941440835675	1.3732078	5.886404499999999	720575941440835675	76211068401393549	121414,52652,1824	right	central_brain	central_brain_intrinsic	MX7	NA	NA	CB3805	CB3805	NA	NA	NA	CNS_04
720575941441884251	9.007588	2.4279140000000003	720575941441884251	74521119633601999	72176, 19952, 4177	right	central_brain	central_brain_intrinsic	SLPal3_and_SLPal4_dorsal	NA	NA	CB3005	CB3005	NA	NA	NA	CNS_12
720575941506633822	2.1379805000000003	-2.8828849999999995	720575941506633822	74803418707393476	80800, 44816, 2221	right	optic_lobe	visual_projection	NA	NA	NA	LC4	LC4	NA	NA	NA	CNS_10
720575941473472608	-7.827610499999999	1.543051	720575941473472608	76212443059248928	122764, 92500, 2835	right	neck_connective	ascending	08B	NA	NA	AN08B079	AN_4_None	AN08B079	AN_08	flight steering 2	CNS_01
720575941640982629	-10.75922	3.6254568	720575941640982629	75795248055596168	109648, 242896, 6442	left	ventral_nerve_cord	ventral_nerve_cord_intrinsic	01A	NA	NA	IN01A065	NA	auto:INXXX297	NA	NA	CNS_03
720575941565616231	14.692390999999999	14.315644000000002	720575941565616231	77055494069640465	146313,51446,4627	left	central_brain	NA	NA	NA	NA	NA	auto:KCg-m	NA	NA	NA	CNS_11
720575941574135912	-2.1137403999999997	-3.853477	720575941574135912	75858813102053437	110622, 40776, 4730	right	central_brain	central_brain_intrinsic	DM3_CX_d1	NA	NA	EPG	EPG	NA	NA	NA	CNS_13
720575941574004840	-8.802587500000003	10.507147	720575941574004840	76778073475184215	139242, 173750, 4427	left	ventral_nerve_cord	ventral_nerve_cord_intrinsic	08B	NA	NA	IN08B054	NA	IN08B054	NA	NA	CNS_02
720575941626040428	-11.258455	3.213243	720575941626040428	75865548013623002	111150,241186,6331	left	ventral_nerve_cord	ventral_nerve_cord_intrinsic	06A	NA	NA	IN06A106	NA	auto:INXXX438	NA	NA	CNS_03
720575941607559277	-6.604197499999999	12.391558	720575941607559277	75862317124451809	111034,143624,2239	right	ventral_nerve_cord	NA	NA	NA	NA	NA	NA	auto:IN13A035	NA	NA	CNS_02
720575941519478894	-9.552510000000002	7.547375	720575941519478894	75935367069281156	113408, 223632, 6652	left	ventral_nerve_cord	ventral_nerve_cord_intrinsic	TBD	NA	NA	INXXX147	NA	INXXX147	NA	NA	CNS_02
720575941518561390	-10.358220999999999	7.904266400000001	720575941518561390	76146266673238702	118863, 217536, 4725	left	ventral_nerve_cord	ventral_nerve_cord_intrinsic	23B	NA	NA	IN23B041	NA	IN23B041	NA	NA	CNS_02
720575941517381742	14.858067	13.703149999999999	720575941517381742	76773744282533633	138292,44157,5026	left	central_brain	NA	NA	NA	NA	NA	auto:KCg-m	NA	NA	NA	CNS_11
720575941687119990	-7.1325264	-6.293547	720575941687119990	74451162669248873	71232, 32432, 2078	right	optic_lobe	visual_projection	NA	NA	NA	LC12	LC12	NA	NA	NA	CNS_10
720575941468885111	7.918002	13.763558	720575941468885111	76702825513870951	136877, 27128, 3919	left	central_brain	central_brain_intrinsic	EBa1	NA	NA	ER2	ER2	NA	NA	NA	CNS_13
720575941618569343	-7.334906599999999	8.126986500000001	720575941618569343	76708254553915922	135790, 188573, 4707	left	ventral_nerve_cord	ventral_nerve_cord_intrinsic	21A	NA	NA	IN21A052	NA	IN21A052	NA	NA	CNS_02
720575941495885952	4.941971000000001	5.731893500000001	720575941495885952	75647500308609341	105013,33741,3250	right	central_brain	central_brain_intrinsic	LALa1_anterior	NA	NA	CB2741	CB2741	NA	NA	NA	CNS_07
720575941619224703	9.718014999999998	1.6317991999999997	720575941619224703	74310082053369830	67024, 21328, 3893	right	central_brain	NA	NA	NA	NA	NA	auto:CB2835	NA	NA	NA	CNS_12
720575941505978497	-12.428092999999999	2.9118209999999998	720575941505978497	75443335548745414	100054,240791,6395	right	ventral_nerve_cord	NA	NA	NA	NA	NA	NA	auto:INXXX267	NA	NA	CNS_03
720575941585932422	-8.586357999999999	7.4341264	720575941585932422	76212442992189908	121026, 92500, 2606	left	neck_connective	ascending	17A	NA	NA	AN17A018	AN_GNG_137	AN17A018	AN_20	tactile	CNS_02
720575941591568524	2.9036999	9.633649	720575941591568524	77406925272564291	157480,39594,3940	left	central_brain	NA	NA	NA	NA	NA	auto:LHPV2e1_a	NA	NA	NA	CNS_05
720575941432709262	-7.793375	-0.002992134999999999	720575941432709262	76708048730885762	136933, 182534, 5914	left	ventral_nerve_cord	ventral_nerve_cord_intrinsic	19B	NA	NA	IN19B071	NA	IN19B071	NA	NA	CNS_01
720575941461938320	-3.094487	3.6447140000000005	720575941461938320	76843837007993247	140528, 35760, 694	left	central_brain	central_brain_intrinsic	putative_primary	NA	NA	CB0879	CB0879	NA	NA	NA	CNS_06
720575941462724752	10.456733000000002	0.042203132000000004	720575941462724752	74662269506386619	76573,31221,4602	right	central_brain	central_brain_intrinsic	LHa2	NA	NA	CB2679	CB2679	NA	NA	NA	CNS_12
720575941514760339	1.6137001999999998	9.813737000000001	720575941514760339	77899231067018136	170704, 31264, 1869	left	central_brain	central_brain_intrinsic	VLPl1_or_VLPl5	NA	NA	CB2371	CB2371	NA	NA	NA	CNS_05
720575941514629267	-5.7111816	11.906460000000001	720575941514629267	76355516876132877	126912, 162035, 2508	right	ventral_nerve_cord	ventral_nerve_cord_intrinsic	23B	NA	NA	IN23B028	NA	IN23B028	NA	NA	CNS_02
720575941539270805	1.1230041999999998	5.6237984	720575941539270805	76492268836082613	130021,44327,3236	NA	central_brain	NA	NA	NA	NA	NA	NA	NA	NA	NA	CNS_04
720575941565747351	10.511710999999998	10.084900999999999	720575941565747351	77617962919961291	162901,38373,4494	left	central_brain	central_brain_intrinsic	SLPp&v1_posterior	NA	NA	CB3045	CB3045	NA	NA	NA	CNS_11
720575941566140567	-5.611283	10.420747	720575941566140567	76144273070574403	120117, 158571, 2044	right	ventral_nerve_cord	ventral_nerve_cord_intrinsic	01B	proprioception	NA	IN01B097	NA	IN01B097	NA	NA	CNS_02
720575941615423641	2.730949	5.3815574999999995	720575941615423641	75225768678558544	92611,48327,2484	right	central_brain	central_brain_intrinsic	WEDa2	NA	NA	WED028	WED028	NA	NA	NA	CNS_04
720575941553950874	5.1686654	13.576326	720575941553950874	78463005788170779	186944, 55664, 2314	left	optic_lobe	visual_projection	NA	NA	NA	LLPC1	LLPC1	NA	NA	NA	CNS_09
720575941574922397	-2.4559494999999996	2.4549382	720575941574922397	76773468397588202	138408,36432,1034	left	central_brain	NA	NA	NA	NA	NA	auto:CB0208	NA	NA	NA	CNS_06
720575941458399391	0.21823685000000004	11.121519999999999	720575941458399391	77617687438204740	162171,29489,2236	left	central_brain	NA	NA	NA	NA	NA	auto:CB1384	NA	NA	NA	CNS_05
720575941527867558	-6.247819	12.463027	720575941527867558	76214367003710369	121648, 150629, 2217	left	ventral_nerve_cord	ventral_nerve_cord_intrinsic	13B	NA	NA	IN13B028	NA	IN13B028	NA	NA	CNS_02
720575941528260774	5.947201700000001	8.114372999999997	720575941528260774	78039831250749946	174128, 27760, 2431	left	optic_lobe	visual_projection	NA	NA	NA	MTe34	MTe34	NA	NA	NA	CNS_07
720575941452632233	8.684404	7.872623400000001	720575941452632233	77266188187194587	152091,39696,5591	left	central_brain	central_brain_intrinsic	LHd2	NA	NA	CB2443	CB2443	NA	NA	NA	CNS_08
720575941411737771	11.312812000000001	10.907914	720575941411737771	78250731861918607	180256, 22464, 4552	left	central_brain	central_brain_intrinsic	VPNl&d1_dorsal	NA	NA	CB1629	CB1629	NA	NA	NA	CNS_11
720575941518954668	9.929814	1.7431877	720575941518954668	75014181946447267	86955,33328,4500	right	central_brain	central_brain_intrinsic	SLPad1_posterior	NA	NA	CB2945	CB2945	NA	NA	NA	CNS_12
720575941411606699	9.910137	9.317760999999999	720575941411606699	78040312823926269	174496, 41344, 4482	left	central_brain	central_brain_intrinsic	LHp2	NA	NA	LHPV6h2	LHPV6h2	NA	NA	NA	CNS_11
720575941493526704	4.495203500000001	6.622700999999999	720575941493526704	76632937805959659	133658, 41583, 3891	left	central_brain	central_brain_intrinsic	DM5_central	NA	NA	CB2094	CB2094	NA	NA	NA	CNS_07
720575941521313975	5.836266000000001	8.093619	720575941521313975	77477293949829804	159657,39057,3751	left	central_brain	central_brain_intrinsic	VLPp&l1_anterior	NA	NA	PLP084,PLP085	PLP084,PLP085	NA	NA	NA	CNS_07
720575941529440440	10.228621999999998	5.800503999999999	720575941529440440	75647500711347234	105568,33957,4825	right	central_brain	NA	NA	NA	NA	NA	auto:CB1508	NA	NA	NA	CNS_08
720575941483172026	5.471782700000001	6.6501839999999985	720575941483172026	77124763168364530	148486,20359,4262	left	central_brain	NA	NA	NA	NA	NA	auto:SMP014	NA	NA	NA	CNS_07
720575941643473096	3.252083	-3.6979083999999998	720575941643473096	73959406161346840	56737, 55704, 2522	right	optic_lobe	visual_projection	NA	NA	NA	LPC1	LPC1	NA	NA	NA	CNS_10
720575941528522955	-5.812902499999999	10.279084000000001	720575941528522955	76004291831422514	116515, 180382, 3120	right	ventral_nerve_cord	ventral_nerve_cord_intrinsic	09A	NA	NA	IN09A074	NA	IN09A074	NA	NA	CNS_02
720575941491036364	5.0279473999999995	5.0028630000000005	720575941491036364	76633006660102489	133292,43210,4562	left	central_brain	NA	NA	NA	NA	NA	auto:CB2849	NA	NA	NA	CNS_07
720575941490249932	-7.322340499999999	7.468948	720575941490249932	75302322913705660	95616, 233120, 5266	right	ventral_nerve_cord	ventral_nerve_cord_intrinsic	TBD	NA	NA	INXXX387	NA	INXXX387	NA	NA	CNS_02
720575941513973969	2.3071144	1.9443977	720575941513973969	75084618873093917	89935,35589,2386	right	central_brain	central_brain_intrinsic	LALa1_anterior	NA	NA	AVLP096,AVLP256	AVLP096,AVLP256	NA	NA	NA	CNS_05
720575941461283027	10.4259615	10.0197315	720575941461283027	77899162482033427	170960, 29632, 2505	left	central_brain	NA	NA	NA	NA	NA	auto:LHAV1a3	NA	NA	NA	CNS_11
720575941595107542	11.055384000000002	-0.60981023	720575941595107542	75717457004274540	106576,21522,4242	right	central_brain	central_brain_intrinsic	CREa1_dorsal	NA	NA	PAM10	PAM10	NA	NA	NA	CNS_12
720575941613457628	-8.10347	0.9968450000000001	720575941613457628	76215810850314733	122216, 192941, 4865	left	ventral_nerve_cord	ventral_nerve_cord_intrinsic	02A	NA	NA	IN02A062	NA	IN02A062	NA	NA	CNS_01
720575941585539294	9.26855	8.305154000000002	720575941585539294	77406719315494250	155909,33614,4721	left	central_brain	central_brain_intrinsic	LHd1	NA	NA	SLP152	SLP152	NA	NA	NA	CNS_08
720575941479239904	9.0901375	-4.8994217	720575941479239904	75858675528949673	112452, 36217, 4241	right	central_brain	central_brain_intrinsic	DM4_CX_d1	NA	NA	FS1A,FS1B	FS1A,FS1B	NA	NA	NA	CNS_13
720575941631676642	-3.0679486	10.975659000000002	720575941631676642	76847960780451032	140218, 158819, 2954	left	ventral_nerve_cord	ventral_nerve_cord_intrinsic	09A	NA	NA	IN09A052	NA	IN09A052	NA	NA	CNS_05
720575941491691751	11.333639000000002	10.868418	720575941491691751	77407062913061724	156682,43408,4788	NA	central_brain	NA	NA	NA	NA	NA	auto:LHPV5a5	NA	NA	NA	CNS_11
720575941537698024	2.975494	2.3089532999999998	720575941537698024	75154850648296830	90721,31674,4271	right	central_brain	NA	NA	NA	NA	NA	auto:CL032	NA	NA	NA	CNS_05
720575941535469800	2.8918619999999993	8.623607999999999	720575941535469800	75154987885734091	91289,36707,3437	right	central_brain	central_brain_intrinsic	DL1_ventral	NA	NA	AOTU062	AOTU062	NA	NA	NA	CNS_05
720575941534028010	-6.900793600000001	9.001726	720575941534028010	76212442992771900	120969, 92500, 2803	right	neck_connective	ascending	08B	NA	NA	AN08B069	AN_GNG_SAD_32	AN08B069	AN_15	walking steering	CNS_02
720575941503095019	14.158822999999998	-3.5813794	720575941503095019	75225631776546846	93037,43184,4569	right	central_brain	NA	NA	NA	NA	NA	auto:KCg-m	NA	NA	NA	CNS_12
720575941456826608	-7.181331	-6.228594299999999	720575941456826608	74662612633957408	76659,42913,2797	right	optic_lobe	visual_projection	NA	NA	NA	LC12	LC12	NA	NA	NA	CNS_10
720575941652648177	3.1918689999999996	-1.7519944999999997	720575941652648177	74311112443179889	66365,51484,2477	right	optic_lobe	visual_projection	VPNd1	NA	NA	LC29	LC29	NA	NA	NA	CNS_10
720575941580165365	2.67517	11.880111	720575941580165365	77899162749994905	171446,30066,3349	left	central_brain	NA	NA	NA	NA	NA	auto:CB2971	NA	NA	NA	CNS_09
720575941571514619	-6.020816999999999	1.0592526	720575941571514619	76073836411928493	116755, 157088, 5009	right	ventral_nerve_cord	ventral_nerve_cord_intrinsic	03B	NA	NA	IN03B089	NA	IN03B089	NA	NA	CNS_01
720575941624205564	-8.483639000000002	0.8104382	720575941624205564	76216017143345150	122839, 200222, 5466	left	ventral_nerve_cord	ventral_nerve_cord_intrinsic	07B	NA	NA	IN07B102	NA	IN07B102	NA	NA	CNS_01
720575941481861373	2.8336133999999995	-3.3926124999999994	720575941481861373	73888762471915051	53250, 48890, 2179	right	optic_lobe	visual_projection	VPNd1	NA	NA	LPLC2	LPLC2	NA	NA	NA	CNS_10
720575941483696381	-8.354312	9.813777	720575941483696381	76074592057505976	117679,178738,3904	left	ventral_nerve_cord	ventral_nerve_cord_intrinsic	12B	NA	NA	IN12B044	NA	IN12B044	NA	NA	CNS_02
720575941551198463	-2.9751445999999997	19.773521	720575941551198463	78181118495230726	178761, 44209, 2551	left	optic_lobe	visual_projection	NA	NA	NA	LC12	LC12	NA	NA	NA	CNS_09
720575941482909949	14.754207999999998	-4.8452096000000004	720575941482909949	75225631776330385	92360, 44320, 4494	right	central_brain	central_brain_intrinsic	MBp4	NA	NA	KCapbp-ap2	KCapbp-ap2	NA	NA	NA	CNS_12
720575941524066562	4.248233000000001	6.392443999999999	720575941524066562	76210931566681948	120839,47567,4229	right	central_brain	central_brain_intrinsic	DM1_dorsal	NA	NA	CB2909	CB2909	NA	NA	NA	CNS_07
720575941565354247	3.560009	5.8086839999999995	720575941565354247	75788306851527252	110339,36727,4366	right	central_brain	central_brain_intrinsic	SMPad2	NA	NA	PS004a	PS004a	NA	NA	NA	CNS_04
720575941471768843	-6.6713886	8.529350999999998	720575941471768843	76212442992781090	122163, 92500, 2810	left	neck_connective	descending	putative_primary	NA	NA	DNpe028	DNpe028	DNxn169	DN_26	threat response	CNS_02
720575941461545229	2.331755399999999	-2.754918	720575941461545229	74029225216878356	59037, 39475, 2783	right	optic_lobe	visual_projection	NA	NA	NA	LC4	LC4	NA	NA	NA	CNS_10
720575941653827857	4.685761	6.038621400000001	720575941653827857	76843494282702515	140417,26037,3903	left	central_brain	central_brain_intrinsic	NA	NA	NA	SMP293	SMP293	NA	NA	NA	CNS_07
720575941447127316	15.861505500000002	13.76708	720575941447127316	77055287844193948	147112,46504,4405	left	central_brain	NA	NA	NA	NA	NA	auto:KCab	NA	NA	NA	CNS_11
720575941536518426	-6.80972	13.362465000000002	720575941536518426	77199529690345587	151477, 149558, 3134	left	ventral_nerve_cord	ventral_nerve_cord_intrinsic	20A.22A	NA	NA	IN20A.22A035	NA	IN20A.22A035	NA	NA	CNS_02
720575941551853851	-1.7858969999999998	2.5391967	720575941551853851	76351255865627593	126720,36560,873	left	central_brain	central_brain_intrinsic	TRdm	NA	NA	CB2456	CB2456	NA	NA	NA	CNS_06
720575941416849692	3.0852969	5.2236066	720575941416849692	74240881137663422	65225,56440,2370	right	optic_lobe	visual_projection	NA	NA	NA	Nod1	Nod1	NA	NA	NA	CNS_04
720575941554213147	5.2839203	4.1320486	720575941554213147	75436394478537650	100059,32883,4725	right	central_brain	NA	NA	NA	NA	NA	auto:CB2401	NA	NA	NA	CNS_07
720575941401776419	-9.539419	10.366041000000001	720575941401776419	75723572567787330	107825,204019,2387	right	ventral_nerve_cord	NA	NA	NA	NA	NA	NA	NA	NA	NA	CNS_02
720575941592617253	-10.36162	9.131618499999998	720575941592617253	76006010221378462	115805, 233322, 4794	left	ventral_nerve_cord	ventral_nerve_cord_intrinsic	01B	NA	NA	IN01B084	NA	IN01B084	NA	NA	CNS_02
720575941595369765	2.2979386	0.37277501999999996	720575941595369765	74732569329691456	79000,28689,3814	right	central_brain	central_brain_intrinsic	LHl1	NA	NA	CB1399	CB1399	NA	NA	NA	CNS_10
720575941629972774	9.732124999999998	5.4820385	720575941629972774	74732707170984574	77883, 33119, 5248	right	central_brain	central_brain_intrinsic	SLPav1_lateral	NA	NA	LNd_c	LNd_c	NA	NA	NA	CNS_08
720575941592092968	-2.018427	3.3626536999999996	720575941592092968	76142074180687173	120174, 92500, 2527	right	neck_connective	ascending	TBD	NA	NA	ANXXX433	AN_GNG_PRW_3	ANXXX433	AN_18	feeding	CNS_06
720575941567320366	8.494824999999999	-5.433857000000001	720575941567320366	76280613250001700	124476, 28096, 4644	left	central_brain	central_brain_intrinsic	DM6_dorso_medial	NA	NA	CB.FB5B1	CB.FB5B1	NA	NA	NA	CNS_13
720575941477667121	4.331483400000001	6.8457656	720575941477667121	77125518679526750	148228,41870,2566	left	central_brain	central_brain_intrinsic	LALa1_posterior	NA	NA	AOTU032,AOTU034	AOTU032,AOTU034	NA	NA	NA	CNS_07
720575941626958137	14.99922	14.373133000000001	720575941626958137	77125794027652816	147683, 51178, 4526	left	central_brain	central_brain_intrinsic	MBp3	NA	NA	KCg-m	KCg-m	NA	NA	NA	CNS_11
720575941472948539	8.116134	14.303854000000001	720575941472948539	75647294284433518	104542, 26949, 3790	right	central_brain	central_brain_intrinsic	EBa1	NA	NA	ER4d	ER4d	NA	NA	NA	CNS_13
720575941437690175	15.180757999999999	-5.239226000000001	720575941437690175	75225769282419000	92205, 48609, 4746	right	central_brain	central_brain_intrinsic	MBp3	NA	NA	KCab	KCab	NA	NA	NA	CNS_12
720575941589078340	5.837238	13.187850999999998	720575941589078340	78040862043085415	175680, 57840, 2523	left	optic_lobe	visual_projection	NA	NA	NA	LLPC2	LLPC2	NA	NA	NA	CNS_09
720575941507420485	2.1498895	9.980387	720575941507420485	77617618986750747	163218,27292,3111	left	central_brain	NA	NA	NA	NA	NA	auto:CB1743	NA	NA	NA	CNS_05
720575941457350982	2.7483416000000003	6.016943	720575941457350982	75436600636974169	100229,39354,4730	right	central_brain	central_brain_intrinsic	DM6_central1	NA	NA	PLP237	PLP237	NA	NA	NA	CNS_04
720575941573611848	7.533897400000001	-6.392281499999999	720575941573611848	75999413017174528	116471, 34834, 4193	left	central_brain	central_brain_intrinsic	DM2_CX_d1	NA	NA	FC1A,FC1B,FC1F	FC1A,FC1B,FC1F	NA	NA	NA	CNS_13
720575941571907912	-6.865383	7.7020535	720575941571907912	76848167073492861	139453, 165525, 3578	left	ventral_nerve_cord	ventral_nerve_cord_intrinsic	06B	NA	NA	IN06B059	NA	IN06B059	NA	NA	CNS_02
720575941609132362	-1.7601092999999999	2.544989	720575941609132362	76421693329503702	127296,37169,939	left	central_brain	central_brain_intrinsic	TRdm	NA	NA	CB3189	CB3189	NA	NA	NA	CNS_06
720575941499162953	3.1957579	14.683781	720575941499162953	77759180908196088	165964,52322,2559	left	optic_lobe	visual_projection	VPNv1	NA	NA	LC17	LC17	NA	NA	NA	CNS_09
720575941499031881	9.348745	8.704576999999999	720575941499031881	77618100426018813	162799, 42905, 4743	left	central_brain	central_brain_intrinsic	putative_primary	NA	NA	CB0510	CB0510	NA	NA	NA	CNS_08
720575941526950221	2.1321607	1.7520415	720575941526950221	74521119499263811	73136, 19136, 3626	right	central_brain	central_brain_intrinsic	VLPl&d1_dorsal	NA	NA	CB2574	CB2574	NA	NA	NA	CNS_05
720575941577019729	-7.096145	8.666901	720575941577019729	76355517278650845	125490, 163806, 3998	right	ventral_nerve_cord	ventral_nerve_cord_intrinsic	06B	NA	NA	IN06B056	NA	IN06B056	NA	NA	CNS_02
720575941555654995	5.181298700000001	4.306747400000001	720575941555654995	75577200753269956	103578,36146,4910	right	central_brain	central_brain_intrinsic	NA	NA	NA	PLP128	PLP128	NA	NA	NA	CNS_07
720575941553951059	4.9696116	0.63534737	720575941553951059	74592450182070680	74958, 48584, 3175	NA	optic_lobe	visual_projection	VPNd2	NA	NA	LC10c	LC10c	NA	NA	NA	CNS_10
720575941501129047	-8.390955	0.15104680000000004	720575941501129047	76567311175871211	131912, 182565, 5844	left	ventral_nerve_cord	ventral_nerve_cord_intrinsic	03B	NA	NA	IN03B061	NA	auto:IN02A007	NA	NA	CNS_01
720575941575840089	-6.5884295	13.356043000000001	720575941575840089	77410635990339296	156721, 149807, 3514	left	ventral_nerve_cord	ventral_nerve_cord_intrinsic	03A	NA	NA	IN03A073	NA	IN03A073	NA	NA	CNS_02
720575941584621919	14.031121999999998	0.826531	720575941584621919	76210588036415630	122078, 38654, 4485	left	central_brain	central_brain_intrinsic	DM1_CX_d2	NA	NA	hDeltaF	hDeltaF	NA	NA	NA	CNS_13
720575941515678051	-9.060019500000001	5.063461	720575941515678051	76142074315392810	119334, 92500, 2940	left	neck_connective	ascending	TBD	NA	NA	ANXXX169	AN_FLA_GNG_1	ANXXX169	AN_14	visceral control	CNS_03
720575941565616487	16.570546999999998	14.46311	720575941565616487	77054737954545585	147368,29987,4040	left	central_brain	central_brain_intrinsic	MBp4	NA	NA	KCab	KCab	NA	NA	NA	CNS_11
720575941565092199	4.668014999999999	0.29989785	720575941565092199	74521943999155770	73284,43442,3257	right	optic_lobe	visual_projection	VPNd2	NA	NA	LC10d	LC10b	NA	NA	NA	CNS_10
720575941607559533	-11.663733500000001	8.558688	720575941607559533	75864929001103619	111416, 221411, 4154	left	ventral_nerve_cord	ventral_nerve_cord_intrinsic	14A	proprioception	NA	IN14A106	NA	IN14A106	NA	NA	CNS_02
720575941518430574	-8.577969999999999	0.58107793	720575941518430574	76356548339257615	125547, 192925, 5021	left	ventral_nerve_cord	ventral_nerve_cord_intrinsic	08B	proprioception	NA	IN08B093	NA	IN08B093	NA	NA	CNS_01
720575941549625716	7.372692000000001	11.828402	720575941549625716	75084138172327504	88075,22219,3684	right	central_brain	central_brain_intrinsic	AOTUv3_dorsal	NA	NA	TuBu09,TuBu10	TuBu09,TuBu10	NA	NA	NA	CNS_07
720575941688824182	2.7414449999999997	11.217980999999998	720575941688824182	77406719181381291	156828,32857,4240	left	central_brain	central_brain_intrinsic	VLPd&p1_dorsal	NA	NA	VLPd&p1_dorsal_9	VLPd&p1_dorsal_9	NA	NA	NA	CNS_09
720575941642686840	0.7174603299999999	6.4720770000000005	720575941642686840	76703512171531512	136390,47159,1799	left	central_brain	central_brain_intrinsic	MD3	NA	NA	CB0978	CB0978	NA	NA	NA	CNS_04
720575941645308280	10.3491125	5.324204399999999	720575941645308280	75788169681222851	109847,31631,5483	right	central_brain	NA	NA	NA	NA	NA	auto:CB1930	NA	NA	NA	CNS_08
720575941498245499	11.08745	-0.6231153599999999	720575941498245499	74592038200719735	74249,36332,4449	right	central_brain	central_brain_intrinsic	LHp1	NA	NA	CB2064	CB2064	NA	NA	NA	CNS_12
720575941540581757	1.4612308999999999	1.8752986999999999	720575941540581757	74591900023824224	74272, 30784, 1756	right	central_brain	central_brain_intrinsic	VLPl1_or_VLPl5	NA	NA	CB1066	CB1066	NA	NA	NA	CNS_05
720575941620273535	-7.045033	8.68703	720575941620273535	76353180480628309	124975, 92500, 2795	left	neck_connective	descending	putative_primary	NA	NA	DNd03	DNd03	DNd03	DN_15	tactile	CNS_02
720575941530751363	-6.0320525	1.077615	720575941530751363	75792773819065117	109947, 169278, 5222	right	ventral_nerve_cord	ventral_nerve_cord_intrinsic	03B	NA	NA	IN03B046	NA	auto:IN03B053	NA	NA	CNS_01
720575941528785284	11.306928	10.820367	720575941528785284	77618100492756744	163545, 41484, 4875	left	central_brain	central_brain_intrinsic	DL1_dorsal	NA	NA	FB8H	CB.FB8E1	NA	NA	NA	CNS_11
720575941584228742	1.0747354	8.805796000000003	720575941584228742	75014456153209334	86162,41438,1909	right	central_brain	central_brain_intrinsic	WEDa1	NA	NA	SAD021_a	SAD021_a	NA	NA	NA	CNS_05
720575941431660937	-6.0002656000000005	4.0632706	720575941431660937	76356892137761602	125691,203261,5726	left	ventral_nerve_cord	ventral_nerve_cord_intrinsic	14B	NA	NA	IN14B003	NA	IN14B003	NA	NA	CNS_01
720575941626302858	-6.234211	9.178269999999998	720575941626302858	76353180547788614	126158, 92500, 2895	left	neck_connective	descending	MX12	NA	NA	DNg12_e	DNg12_e	DNg12	DN_11	grooming	CNS_02
720575941486711181	-7.821194599999999	9.494320999999998	720575941486711181	76212442924888879	122317, 92500, 2551	left	neck_connective	ascending	09A	NA	NA	AN09A007	AN_8_13	AN09A007	AN_20	tactile	CNS_02
720575941484482957	15.167553	-4.301326	720575941484482957	75577475698377981	103897, 43435, 5192	right	central_brain	central_brain_intrinsic	MBp1	NA	NA	KCg-m	KCg-m	NA	NA	NA	CNS_12
720575941462725008	5.4686330000000005	3.2205393000000004	720575941462725008	74873856506691289	82858,47011,3548	right	central_brain	central_brain_intrinsic	VPNp&v1_ventral	NA	NA	PLP185,PLP186	PLP185,PLP186	NA	NA	NA	CNS_07
720575941414097297	2.2719915000000004	9.819427000000001	720575941414097297	77265637827148234	153457,23300,3193	left	central_brain	NA	NA	NA	NA	NA	auto:CB1090	NA	NA	NA	CNS_05
720575941515940243	5.1385369999999995	5.982541	720575941515940243	77618100090879656	163715,41488,3583	left	central_brain	central_brain_intrinsic	SLPa&l1_lateral	NA	NA	CB2881	CB2881	NA	NA	NA	CNS_07
720575941414490516	-5.914772	11.0102005	720575941414490516	76918398243800851	141632, 161242, 2844	left	ventral_nerve_cord	ventral_nerve_cord_intrinsic	23B	tactile	NA	IN23B031	NA	IN23B031	NA	NA	CNS_02
720575941412131220	3.8594030999999993	7.329227400000001	720575941412131220	75718075009643981	108421,39191,2392	right	central_brain	NA	NA	NA	NA	NA	auto:CB1891	NA	NA	NA	CNS_07
720575941413704084	2.2667882	9.072792000000002	720575941413704084	77688056115051863	164656, 29216, 1972	left	central_brain	central_brain_intrinsic	LALa1_anterior	NA	NA	SAD011,SAD019	SAD011,SAD019	NA	NA	NA	CNS_04
720575941615292825	-6.075402700000001	12.376278	720575941615292825	76636923535574010	133581, 161163, 3879	left	ventral_nerve_cord	ventral_nerve_cord_intrinsic	12B	NA	NA	IN12B013	NA	IN12B013	NA	NA	CNS_02
720575941626040731	0.9335385599999999	1.4159883999999998	720575941626040731	75014249994665222	86404,35704,1878	right	central_brain	central_brain_intrinsic	VLPl1_or_VLPl5	NA	NA	AVLP381	AVLP381	NA	NA	NA	CNS_05
720575941624730011	8.472788000000001	3.055964	720575941624730011	74873375872984912	83788,32447,5065	right	central_brain	NA	NA	NA	NA	NA	auto:CB2771	NA	NA	NA	CNS_08
720575941560635816	-9.399023	9.985455000000002	720575941560635816	75722816720758964	106685, 181491, 2687	right	ventral_nerve_cord	ventral_nerve_cord_intrinsic	13A	NA	NA	IN13A006	NA	IN13A006	NA	NA	CNS_02
720575941445030314	2.567666	14.022033	720575941445030314	78111093683381311	178016, 54256, 3627	left	optic_lobe	visual_projection	VPNp2	NA	NA	LC18	LC18	NA	NA	NA	CNS_09
720575941411344811	5.304107999999999	13.570563	720575941411344811	78463074239779914	187584, 57984, 1495	left	optic_lobe	visual_projection	NA	NA	NA	LLPC1	LLPC1	NA	NA	NA	CNS_09
720575941518823852	-5.978993000000001	9.480925	720575941518823852	76496323217643111	130620,164614,2829	right	ventral_nerve_cord	ventral_nerve_cord_intrinsic	05B	gustatory	NA	IN05B002	NA	auto:AN09B001	NA	NA	CNS_02
720575941612278189	8.988710999999999	8.295364999999999	720575941612278189	78039625629258685	175904, 20832, 4525	left	central_brain	NA	NA	NA	NA	NA	auto:CB3262	NA	NA	NA	CNS_08
720575941609656749	15.780297999999998	14.059446000000003	720575941609656749	76844113093432189	139856,44835,5144	left	central_brain	NA	NA	NA	NA	NA	auto:KCg-m	NA	NA	NA	CNS_11
720575941518430636	15.260219999999999	-4.4719630000000015	720575941518430636	75225838068653297	94123, 49394, 4939	right	central_brain	central_brain_intrinsic	MBp2	NA	NA	KCab	KCab	NA	NA	NA	CNS_12
720575941429039535	-7.201061700000001	-0.054243054000000006	720575941429039535	76356617125903618	126324, 195813, 5292	left	ventral_nerve_cord	ventral_nerve_cord_intrinsic	07B	NA	NA	IN07B079	NA	IN07B079	NA	NA	CNS_01
720575941519085996	8.445807	-5.7869816	720575941519085996	76492062945893614	130429, 36946, 4196	left	central_brain	central_brain_intrinsic	DM3_CX_d2	NA	NA	hDeltaA	hDeltaA	NA	NA	NA	CNS_13
720575941520396723	5.6001644	8.052974	720575941520396723	77336075558993179	154277,26232,4130	left	central_brain	central_brain_intrinsic	putative_primary	NA	NA	AVLP089	AVLP089	NA	NA	NA	CNS_07
720575941575315894	-2.0369519999999994	3.3282046	720575941575315894	75999480864123886	114842,38656,830	right	central_brain	central_brain_intrinsic	TRdm	NA	NA	CB3670	CB3670	NA	NA	NA	CNS_06
720575941530096056	2.2439547000000006	-2.4495099	720575941530096056	74310494169109166	65852, 33864, 3201	right	optic_lobe	visual_projection	VPNp3	NA	NA	LC21	LC21	NA	NA	NA	CNS_10
720575941603234233	9.229638	3.4662534999999997	720575941603234233	74802938408941792	80277,28971,4929	right	central_brain	NA	NA	NA	NA	NA	auto:CB1365	NA	NA	NA	CNS_08
720575941441360319	1.0077679999999998	5.7785172	720575941441360319	75859499289885233	111536, 60752, 949	right	central_brain	central_brain_intrinsic	MX3	NA	NA	CB3803	CB3803	NA	NA	NA	CNS_04
720575941482648006	8.022972999999999	7.9671493	720575941482648006	76914275612287320	142381,38009,4964	left	central_brain	central_brain_intrinsic	CLp1_or_SLPpm2	NA	NA	CB3050	CB3050	NA	NA	NA	CNS_08
720575941490905545	5.878437	8.445896000000001	720575941490905545	78111025031119918	176720, 52112, 3914	left	optic_lobe	visual_projection	VPNp&v1_posterior	NA	NA	LTe38a	LTe38a	NA	NA	NA	CNS_07
720575941511483858	2.8324102999999994	0.19963726	720575941511483858	74380725742979609	68240, 29376, 4306	right	central_brain	NA	NA	NA	NA	NA	auto:PLP115_b	NA	NA	NA	CNS_10
720575941458399699	-8.700130999999999	10.337639000000001	720575941458399699	76848786018080834	140773, 182518, 5236	left	ventral_nerve_cord	ventral_nerve_cord_intrinsic	03B	NA	NA	IN03B042	NA	IN03B042	NA	NA	CNS_02
720575941594976726	-8.000103	9.29289	720575941594976726	76004017155023721	116733, 172032, 3955	right	ventral_nerve_cord	ventral_nerve_cord_intrinsic	01A	NA	NA	IN01A058	NA	IN01A058	NA	NA	CNS_02
720575941431661015	14.622799	-3.8665415999999997	720575941431661015	75366369465875391	96386,44209,5213	right	central_brain	central_brain_intrinsic	MBp2	NA	NA	KCg-m	KCg-m	NA	NA	NA	CNS_12
720575941690266075	-1.9625015	3.5008988	720575941690266075	76492336951347960	130011, 46280, 845	left	central_brain	central_brain_intrinsic	putative_primary	NA	NA	CB0444	CB0444	NA	NA	NA	CNS_06
720575941469934045	3.3975945000000003	12.842154500000001	720575941469934045	77266256302221121	153362,42706,3103	left	central_brain	central_brain_intrinsic	VLPp&l1_anterior	NA	NA	PVLP100	PVLP100	NA	NA	NA	CNS_09
720575941611491814	1.1061128000000002	8.793859	720575941611491814	74662406273506303	76896, 35968, 1793	right	central_brain	central_brain_intrinsic	VLPl1_or_VLPl5	NA	NA	CB1638	CB1638	NA	NA	NA	CNS_05
720575941537960424	-6.656883	4.8743763	720575941537960424	76003467667725228	115832,157230,5001	right	ventral_nerve_cord	ventral_nerve_cord_intrinsic	03B	NA	NA	IN03B054	NA	IN03B054	NA	NA	CNS_01
720575941503488491	-8.345224	0.1852816	720575941503488491	76004910776747769	116374, 199335, 5006	right	ventral_nerve_cord	ascending	19B	NA	NA	AN19B065	NA	AN19B065	AN_10	flight steering 2	CNS_01
720575941630235116	-7.097928499999999	-6.3380747	720575941630235116	74663093603349998	76042,56857,2555	right	optic_lobe	visual_projection	NA	NA	NA	LC12	LC12	NA	NA	NA	CNS_10
720575941456171501	2.3792857999999995	7.114864299999999	720575941456171501	75717663028561433	108466, 27014, 3769	right	central_brain	central_brain_intrinsic	EBa1	NA	NA	ER1	ER1	NA	NA	NA	CNS_13
720575941685678575	4.125959399999999	12.785917	720575941685678575	77759043602936202	166495,48840,2923	left	optic_lobe	visual_projection	NA	NA	NA	LC13	LC13	NA	NA	NA	CNS_09
720575941430350328	-0.30560222	6.002231	720575941430350328	76633280866844529	134375,51267,1974	left	central_brain	central_brain_intrinsic	MX3	NA	NA	CB1265	CB1265	NA	NA	NA	CNS_01
720575941515284985	-0.06794977	5.645187399999999	720575941515284985	75859224747537462	111155,52451,2058	right	central_brain	central_brain_intrinsic	MX7	NA	NA	CB3524	CB3524	NA	NA	NA	CNS_04
720575941569679866	4.747822	-3.3296335	720575941569679866	76422243756464706	128930,53960,3526	left	optic_lobe	visual_centrifugal	putative_primary	NA	NA	cLP05	cLP05	NA	NA	NA	CNS_10
720575941564830208	5.598313	7.9861016000000005	720575941564830208	77687987999457694	163920,27077,4168	left	central_brain	NA	NA	NA	NA	NA	auto:PLP057b	NA	NA	NA	CNS_07
720575941515940355	4.8431535	5.656815999999999	720575941515940355	76632937805979053	133685, 41933, 3905	left	central_brain	central_brain_intrinsic	DM5_central	NA	NA	CB1547	CB1547	NA	NA	NA	CNS_07
720575941574005256	2.762559	8.873878	720575941574005256	75717662424556840	108128, 28544, 1438	right	central_brain	central_brain_intrinsic	PSa1	NA	NA	CL121,CL122	CL121,CL122	NA	NA	NA	CNS_05
720575941573612041	15.959753000000001	14.211752999999998	720575941573612041	76984850447664511	144769,44819,4676	left	central_brain	central_brain_intrinsic	NA	NA	NA	NA	auto:KCg-m	NA	NA	NA	CNS_11
720575941430743566	1.2049093999999998	5.77484	720575941430743566	75437081002562336	99461,54691,2274	right	central_brain	central_brain_intrinsic	LB3	NA	NA	CB2044	CB2044	NA	NA	NA	CNS_04
720575941651730965	8.971286000000001	3.0396399999999995	720575941651730965	75014250732741386	87178,36319,4647	right	central_brain	NA	NA	NA	NA	NA	auto:SLP275	NA	NA	NA	CNS_08
720575941507289623	-2.232233	2.8688065999999997	720575941507289623	76633074506644835	133697, 46855, 1046	right	central_brain	central_brain_intrinsic	putative_primary	NA	NA	CB0571	CB0571	NA	NA	NA	CNS_06
720575941506765335	8.119647	6.5120379999999995	720575941506765335	76703375538134577	136480, 43584, 4948	left	central_brain	central_brain_intrinsic	DM6_dorso_lateral	NA	NA	CB2214	CB2214	NA	NA	NA	CNS_08
720575941658677784	2.3009087999999998	0.43071252000000004	720575941658677784	74592037730991339	74559,34978,2667	right	central_brain	central_brain_intrinsic	VLPl&p1_lateral	NA	NA	CB0064	CB0064	NA	NA	NA	CNS_10
720575941553295899	4.9060060000000005	4.7807302	720575941553295899	75436875380427564	99286,47645,4134	right	central_brain	central_brain_intrinsic	PSp3	NA	NA	CB2896	CB2896	NA	NA	NA	CNS_07
720575941417243164	-12.386641500000001	2.9522594999999994	720575941417243164	76142074315206462	119707, 92500, 2875	right	neck_connective	descending	SMPpv1	NA	NA	DNpe046	DNpe046	oviDN	DN_16	reproduction	CNS_03
720575941640720927	9.814839000000001	1.2427011999999997	720575941640720927	74873650683799537	83341,40629,4821	right	central_brain	central_brain_intrinsic	SLPp&v1_posterior	NA	NA	CB1646	CB1646	NA	NA	NA	CNS_12
720575941556965924	2.6510583999999993	6.148916199999999	720575941556965924	77055287307649332	147404,45172,2462	left	central_brain	central_brain_intrinsic	LALa1_posterior	NA	NA	CB1202	CB1202	NA	NA	NA	CNS_04
720575941595370021	13.841854	-3.2329513999999997	720575941595370021	75155263099305665	92024,43580,4766	right	central_brain	central_brain_intrinsic	MBp4	NA	NA	KCapbp-ap1	KCapbp-ap1	NA	NA	NA	CNS_12
720575941595370023	14.262179	-3.6781209	720575941595370023	75436944234584400	99724,49602,4811	right	central_brain	central_brain_intrinsic	MBp2	NA	NA	KCg-m	KCg-m	NA	NA	NA	CNS_12
720575941438214700	5.9003060000000005	8.262064	720575941438214700	77758906096798498	166959,44852,2637	left	optic_lobe	visual_projection	VLPp&l1_lateral	NA	NA	LC40	LC40	NA	NA	NA	CNS_07
720575941408854575	5.7733135	7.3698654	720575941408854575	78039556708086221	175040, 19472, 3604	left	central_brain	central_brain_intrinsic	SLPa&l1_anterior	NA	NA	SLPa&l1_anterior__0	SLPa&l1_anterior__0	NA	NA	NA	CNS_07
720575941350396464	-6.192418599999999	3.295695	720575941350396464	76566554791839191	131648, 161562, 4040	left	ventral_nerve_cord	ventral_nerve_cord_intrinsic	00A	NA	NA	IN00A043	NA	IN00A043	NA	NA	CNS_01
720575941453681203	-8.939548	6.8133383	720575941453681203	76071705504268164	117527, 92500, 2755	left	neck_connective	ascending	07B	NA	NA	AN07B005	auto:AN_GNG_178	AN07B005	AN_12	walking steering	CNS_02
720575941453025843	4.671316	-3.4345461999999998	720575941453025843	73818531434931015	51587,51891,3127	right	optic_lobe	visual_projection	NA	NA	NA	LLPC3	LLPC3	NA	NA	NA	CNS_10
720575941566403126	6.9153020000000005	6.0421486	720575941566403126	74944225250403932	85702,45710,3369	right	central_brain	central_brain_intrinsic	VLPl&p1_posterior	NA	NA	SMP573	SMP573	NA	NA	NA	CNS_08
720575941564699190	5.980493500000001	2.0717465999999995	720575941564699190	73746994660914887	50976, 17248, 3858	right	optic_lobe	visual_projection	NA	NA	NA	MeTu1	MeTu1	NA	NA	NA	CNS_07
720575941659595320	-7.029771	2.3448412	720575941659595320	76353180548039628	125081, 92500, 2980	right	neck_connective	descending	LB6	NA	NA	DNg10	DNg10	DNg10	DN_09	flight steering 2	CNS_01
720575941628138041	9.151052	3.0026602999999996	720575941628138041	74450888529753503	70384, 23216, 4977	right	central_brain	central_brain_intrinsic	SLPal1	NA	NA	LHAD1f4c	LHAD1f4c	NA	NA	NA	CNS_08
720575941474521659	4.9642277	10.516593	720575941474521659	77196093850776526	150449,48303,3653	left	optic_lobe	visual_centrifugal	NA	NA	NA	LT70	LT70	NA	NA	NA	CNS_09
720575941505978940	-10.91615	8.981957999999999	720575941505978940	75865135159972178	111279, 229227, 4313	left	ventral_nerve_cord	ventral_nerve_cord_intrinsic	14A	NA	NA	IN14A108	NA	IN14A108	NA	NA	CNS_02
720575941471507008	7.996660000000001	5.638725	720575941471507008	76350638531227153	125504, 16944, 5241	left	central_brain	NA	NA	NA	NA	NA	auto:CB1871	NA	NA	NA	CNS_08
720575941470720576	-5.776602000000001	4.329695	720575941470720576	76425405053301958	128487, 149075, 4147	right	ventral_nerve_cord	ventral_nerve_cord_intrinsic	02A	NA	NA	IN02A029	NA	auto:IN02A029	NA	NA	CNS_01
720575941457220166	-11.692033	8.638308999999998	720575941457220166	75513291438977086	101707, 227850, 4274	right	ventral_nerve_cord	ventral_nerve_cord_intrinsic	20A.22A	NA	NA	IN20A.22A055	NA	auto:IN21A008	NA	NA	CNS_02
720575941526295117	4.642505599999999	0.25863767	720575941526295117	74451506401598886	69670, 41511, 2812	right	optic_lobe	visual_projection	VPNd2	NA	NA	LC10a	LC10a	NA	NA	NA	CNS_10
720575941644259922	4.8870435	2.1313487999999996	720575941644259922	74662818792019057	76993,47198,2666	right	optic_lobe	visual_projection	VPNp&v1_ventral	NA	NA	LC37	LC37	NA	NA	NA	CNS_10
720575941464691286	-0.5676989600000001	5.678319	720575941464691286	76985399465605171	145296, 60672, 1960	left	central_brain	central_brain_intrinsic	LB3	NA	NA	CB1786	CB1786	NA	NA	NA	CNS_01
720575941501129305	-8.684154999999999	7.926744	720575941501129305	76075623252362862	118464,210868,5458	NA	ventral_nerve_cord	NA	NA	NA	NA	NA	NA	NA	NA	NA	CNS_02
720575941542416988	4.701472300000001	-3.3989868	720575941542416988	74522424901267947	72640, 59344, 2722	right	optic_lobe	visual_projection	NA	NA	NA	LLPC2	LLPC2	NA	NA	NA	CNS_10
720575941473079904	14.780686000000001	-5.242703000000001	720575941473079904	75366437983963700	97564,45779,4411	right	central_brain	central_brain_intrinsic	MBp2	NA	NA	KCapbp-m	KCapbp-m	NA	NA	NA	CNS_12
720575941564437090	16.494336999999998	14.578161999999999	720575941564437090	77266531583220095	153529,49744,4815	left	central_brain	NA	NA	NA	NA	NA	auto:KCab	NA	NA	NA	CNS_11
720575941526950500	1.9466436999999999	10.102654000000001	720575941526950500	77406787498043395	157201,36362,2632	left	central_brain	NA	NA	NA	NA	NA	auto:AVLP478	NA	NA	NA	CNS_05
720575941612016230	-9.34461	10.009439000000002	720575941612016230	75652379659466421	105081, 178737, 4129	right	ventral_nerve_cord	ventral_nerve_cord_intrinsic	08A	NA	NA	IN08A006	NA	IN08A006	NA	NA	CNS_02
720575941478584938	-2.9632332000000003	3.4408975	720575941478584938	76001336759496057	115618, 92500, 2562	right	central_brain	ascending	TBD	NA	NA	ANXXX470	AN_GNG_21	ANXXX470	AN_13	probing	CNS_06
720575941606642285	-11.592279	8.313774	720575941606642285	75442991615367552	99748, 229905, 4952	right	ventral_nerve_cord	ventral_nerve_cord_intrinsic	03A	NA	NA	IN03A073	NA	IN03A073	NA	NA	CNS_02
720575941688038006	9.852162000000002	9.178020999999998	720575941688038006	77336350638097352	155033,33105,4869	left	central_brain	central_brain_intrinsic	LHd1	NA	NA	SLP151	SLP151	NA	NA	NA	CNS_11
720575941470589559	4.0798144	7.157606599999999	720575941470589559	76985056338031471	145305,50428,3776	left	central_brain	central_brain_intrinsic	DM2_or_DM3_posterior	NA	NA	PS150	PS150	NA	NA	NA	CNS_09
720575941644522104	15.323281	14.211275999999998	720575941644522104	76773813068775456	138996,45934,5155	left	central_brain	NA	NA	NA	NA	NA	auto:KCab	NA	NA	NA	CNS_11
720575941579379321	-2.1391943	-3.889586	720575941579379321	76351119232240081	125482, 31976, 4035	left	central_brain	central_brain_intrinsic	DM4_CX_d1	NA	NA	EPG	EPG	NA	NA	NA	CNS_13
720575941662741116	10.285540000000001	5.3565884	720575941662741116	76562224927454486	132519,30846,1812	left	central_brain	central_brain_intrinsic	FLAa2	NA	NA	CB3601	CB3601	NA	NA	NA	CNS_08
720575941494182526	-6.9126153	13.251591	720575941494182526	77269829715297884	153389, 147758, 3228	left	ventral_nerve_cord	ventral_nerve_cord_intrinsic	20A.22A	NA	NA	IN20A.22A018	NA	auto:IN20A.22A018	NA	NA	CNS_02
720575941478322818	15.217102999999998	13.194789	720575941478322818	77125244137576635	147843, 33567, 3996	left	central_brain	central_brain_intrinsic	MBp3	NA	NA	KCapbp-ap1	KCapbp-ap1	NA	NA	NA	CNS_11
720575941480157826	10.097267999999998	5.8883166	720575941480157826	76491787531132294	130070, 30007, 2160	left	central_brain	central_brain_intrinsic	FLAa3	NA	NA	CB1008	CB1008	NA	NA	NA	CNS_08
720575941591831180	-6.913274	8.995007000000001	720575941591831180	76847617585688569	140020, 149418, 4532	NA	ventral_nerve_cord	ventral_nerve_cord_intrinsic	NA	NA	NA	NA	NA	NA	NA	NA	CNS_02
720575941485269645	14.485176000000001	-3.9470575	720575941485269645	75366438185190244	97346,46463,5146	right	central_brain	central_brain_intrinsic	MBp2	NA	NA	KCg-m	KCg-m	NA	NA	NA	CNS_12
720575941575578255	1.9806827	9.950191	720575941575578255	75647431790345183	106036,32640,3988	left	central_brain	NA	NA	NA	NA	NA	auto:CB3606	NA	NA	NA	CNS_05
720575941460234896	-8.631744	9.723257999999998	720575941460234896	75652860561640800	106433, 192574, 3646	right	ventral_nerve_cord	ventral_nerve_cord_intrinsic	08A	tactile	NA	IN08A041	NA	IN08A041	NA	NA	CNS_02
720575941411738257	-11.834902999999999	8.385201	720575941411738257	75231816394947268	93898,228042,4025	right	ventral_nerve_cord	ventral_nerve_cord_intrinsic	09A	proprioception	NA	IN09A090	NA	auto:IN13A014	NA	NA	CNS_02
720575941563781778	16.485078999999995	14.361114	720575941563781778	77125656588851074	149395,46800,4582	left	central_brain	central_brain_intrinsic	MBp4	NA	NA	KCapbp-ap2	KCapbp-ap2	NA	NA	NA	CNS_11
720575941539271317	3.9132912	7.2225136999999995	720575941539271317	78039625360220747	176000, 20640, 3342	left	central_brain	NA	NA	NA	NA	NA	auto:SAD012	NA	NA	NA	CNS_07
720575941538484885	8.987543	-5.467235	720575941538484885	75999550456243004	115766, 39238, 4245	right	central_brain	central_brain_intrinsic	DM2_CX_p	NA	NA	hDeltaJ	hDeltaJ	NA	NA	NA	CNS_13
720575941632594592	-0.28959352	5.5280714	720575941632594592	76071705570944212	117502, 92500, 2847	right	neck_connective	descending	WEDd1	NA	NA	DNa07	DNa07	DNa07	DN_02	flight steering 1	CNS_01
720575941645308577	5.7329164	10.111834	720575941645308577	78110337970912259	177968, 30768, 4534	left	optic_lobe	visual_projection	VPNd2	NA	NA	LC10c	LC10c	NA	NA	NA	CNS_07
720575941633249952	14.687565	-4.0164585	720575941633249952	75295932069532903	94608, 41856, 5528	right	central_brain	NA	NA	NA	NA	NA	NA	NA	NA	NA	CNS_12
720575941480420003	15.170757	-5.71423	720575941480420003	75647844308707471	104533,44817,4828	right	central_brain	central_brain_intrinsic	MBp1	NA	NA	KCab	KCab	NA	NA	NA	CNS_12
720575941563388584	1.6398122	9.921022999999998	720575941563388584	76070537071510017	116932, 58035, 1843	right	central_brain	central_brain_intrinsic	LB7	NA	NA	CB0261	CB0261	NA	NA	NA	CNS_05
720575941452239529	-8.595906000000001	10.16118	720575941452239529	76708117249191053	135231,185998,5207	left	ventral_nerve_cord	ventral_nerve_cord_intrinsic	03B	NA	NA	IN03B035	NA	IN03B035	NA	NA	CNS_02
720575941453550249	-2.0031579	3.3857777000000002	720575941453550249	76703031001615491	136669,34578,1503	left	central_brain	NA	NA	NA	NA	NA	auto:CB1040	NA	NA	NA	CNS_06
720575941516202668	9.438424	-5.066885999999999	720575941516202668	76140288011525133	119150, 40663, 4431	right	central_brain	central_brain_intrinsic	DM1_CX_v	NA	NA	hDeltaK	hDeltaK	NA	NA	NA	CNS_13
720575941669425841	4.4799943	6.5427456	720575941669425841	76562294318578532	132376,34773,4576	left	central_brain	central_brain_intrinsic	SMPad2	NA	NA	CB1851	CB1851	NA	NA	NA	CNS_07
720575941546349244	1.2226821	10.381126	720575941546349244	77687644066551875	164288, 17584, 2993	left	central_brain	NA	NA	NA	NA	NA	auto:AVLP309b	NA	NA	NA	CNS_05
720575941630759621	8.989809000000001	7.112967499999999	720575941630759621	76984506984930220	144238,34574,5332	left	central_brain	central_brain_intrinsic	SMPpd1	NA	NA	CB1712	CB1712	NA	NA	NA	CNS_08
720575941493396167	-3.4553522999999995	10.715425	720575941493396167	76778760401920868	137630, 193234, 3574	left	ventral_nerve_cord	ventral_nerve_cord_intrinsic	01B	proprioception	NA	IN01B090	NA	IN01B090	NA	NA	CNS_05
720575941645570760	5.446062600000001	5.759089	720575941645570760	76351394244070378	126279,39681,4429	left	central_brain	NA	NA	NA	NA	NA	NA	NA	NA	NA	CNS_07
720575941490905801	2.7690992000000003	6.143638	720575941490905801	75506625448084625	101015,30422,3396	right	central_brain	NA	NA	NA	NA	NA	auto:LAL138	NA	NA	NA	CNS_04
720575941490381513	14.335782000000002	-3.4887824	720575941490381513	75366438051375615	96637,45754,4788	right	central_brain	central_brain_intrinsic	MBp2	NA	NA	KCg-m	KCg-m	NA	NA	NA	CNS_12
720575941496017607	4.6596823	-3.4357656999999997	720575941496017607	73888968764790094	55227, 54842, 2771	right	optic_lobe	visual_projection	NA	NA	NA	LPC2	LPC2	NA	NA	NA	CNS_10
720575941491823308	4.9123335	10.938516	720575941491823308	77758906432778278	166640, 43792, 4057	left	optic_lobe	visual_projection	VPNd1	NA	NA	LPLC4	LPLC4	NA	NA	NA	CNS_09
720575941513974481	10.877919	-0.45386627000000007	720575941513974481	74873169915810471	82944, 26345, 5825	right	central_brain	central_brain_intrinsic	LHd2	NA	NA	CB2739	CB2739	NA	NA	NA	CNS_12
720575941592617686	-0.7349739	5.615791	720575941592617686	76422174634379678	127741,52846,1995	left	central_brain	central_brain_intrinsic	MX7	NA	NA	CB2209	CB2209	NA	NA	NA	CNS_01
720575941430874839	3.9428441999999997	-3.8591322999999997	720575941430874839	73677519068525894	48990,44981,3080	right	optic_lobe	visual_projection	NA	NA	NA	LLPC1	LLPC1	NA	NA	NA	CNS_10
720575941516727000	-2.121256	-3.8659575	720575941516727000	76069919334373061	118413, 40478, 4657	right	central_brain	central_brain_intrinsic	DM1_CX_p	NA	NA	PEN_b(PEN2)	PEN_b(PEN2)	NA	NA	NA	CNS_13
720575941688562395	-7.1613827	-6.2605615	720575941688562395	74451918717954408	71387,53301,2685	right	optic_lobe	visual_projection	NA	NA	NA	LC12	LC12	NA	NA	NA	CNS_10
720575941690790619	-8.991495	5.485644000000001	720575941690790619	76145854356515439	119363,205435,4783	right	ventral_nerve_cord	ventral_nerve_cord_intrinsic	05B	NA	NA	IN05B091	NA	auto:IN05B091	NA	NA	CNS_03
720575941586457310	-9.360185000000001	10.009120999999999	720575941586457310	75441204774626647	98674,176948,4401	right	ventral_nerve_cord	NA	NA	NA	NA	NA	NA	auto:IN09A006	NA	NA	CNS_02
720575941497459425	5.787762600000001	1.9065845999999997	720575941497459425	74240056504360122	64132,32070,2520	right	optic_lobe	visual_projection	NA	NA	NA	MTe01a	MTe01a	NA	NA	NA	CNS_07
720575941631415010	11.836653	11.296632	720575941631415010	78250731794679950	180512, 20960, 4244	left	central_brain	central_brain_intrinsic	VPNl&d1_dorsal	NA	NA	CB1776	CB1776	NA	NA	NA	CNS_11
720575941534946024	-6.4251027	12.092215	720575941534946024	76355585528367868	125299, 164080, 2279	right	ventral_nerve_cord	ventral_nerve_cord_intrinsic	04B	NA	NA	IN04B066	NA	IN04B066	NA	NA	CNS_02
[truncated: 49,514 more rows]
