# Supplementary material for: Distributed control circuits across a brain-and-cord connectome
Source: bioRxiv. 2025 Aug 2:2025.07.31.667571. Preprint. [Version 2] doi: 10.1101/2025.07.31.667571 (PMC12324551; doi:10.1101/2025.07.31.667571)
Supplement: Supplement 1 — Supplementary Data 1: Annotations taxonomy Table of categories of annotations applied to BANC neurons and the list of terms used in each category. For region, side, flow, super_class, cell_class, cell_sub_class, cell_type, and hemilineage, only one term applies per neuron. For the other categories, neurons can be labeled with more than one term. flow - from the perspective of the whole CNS, whether the neuron is afferent, efferent or intrinsicsuper_class - coarse division, hierarchical below flowcell_class - hierarchical below super_classcell_sub_class - hierarchical below cell_classcell_type - the name of the matched neuron from FAFB if it is a brain neuron or a DN or the name of the matched neuron from MANC if it is a VNC neuron or an AN. There are a few exceptions where those names did not define single cell types and were further split. This is hierarchical below cell_sub_classregion - region of the CNS; all neurons that have arbors in the optic lobe are considered optic_lobe and all neurons that fully transit the neck connective between the brain and VNC are considered neck_connectiveside - from the fly’s perspective, the side on which the cell body is located or for afferent neurons, the side of the entry nerve.cell_function - term briefly describing the function of the neuron, applied largely to afferent and efferent neuronscell_function_detailed - more detailed information for the function of the neuron than cell_function, also applied largely to afferent and efferent neuronsperipheral_target_type - the sensor or effector structure/organ targeted by an afferent/efferent neuron.body_part_sensory - the part of the body innervated by an afferent neuronbody_part_effector - the part of the body targeted by an efferent neuron. If known, this is the site of action when it is different from the body part innervated (e.g. wing power motor neurons innervate muscles located in the thorax but move the wing)nerve - peripheral nerve (if applicable)hemilineage - developmen [file media-1.zip › supplemental_data/supplemental_data_5.csv]

root_id	UMAP1	UMAP2	root_626	supervoxel_id	position	side	region	flow	super_class	hemilineage	cell_function	nerve	cell_type	fafb_cell_type	manc_cell_type	cluster	super_cluster
720575941350444592	0.8841919169749001	5.7204922726274265	720575941350444592	75652791842522253	104606,191379,3765	right	ventral_nerve_cord	efferent	motor	24B.25B	leg_motor	right_mesothoracic_leg_nerve	trochanter_flexor_MesoALN_posterior_soma	NA	Tr flexor MN	EFF_12	middle-hind leg
720575941352743472	-6.208298994508867	-3.1966412970899807	720575941352743472	75302323115330522	94560, 233296, 6133	right	ventral_nerve_cord	efferent	visceral_circulatory	TBD	NA	NA	ENXXX286	NA	ENXXX286	EFF_03	abdomen-ovulation
720575941353008688	3.8392092452372286	2.2617907216668858	720575941353008688	77055493331463114	145654,51349,1811	left	central_brain	efferent	motor	putative_primary	antenna_motor	left_antennal_nerve	CB0810	CB0810	NA	EFF_13	antenna
720575941353301552	3.4496909842814185	3.333484678518844	720575941353301552	75721648691011612	106950,147293,3489	right	ventral_nerve_cord	efferent	motor	NA	leg_motor	right_prothoracic_accessory_nerve	sternal_posterior_rotator_miller_32	NA	auto:IN21A012	EFF_13	front leg
720575941390352388	2.7118524775828097	0.7481286814332734	720575941390352388	76777042213195478	138458, 141584, 2640	left	ventral_nerve_cord	efferent	motor	NA	neck_motor	left_dorsal_prothoracic_nerve	DProN_d	NA	auto:DNnt020	EFF_14	head-eye-antenna
720575941391252886	3.360004590543625	4.192811160337996	720575941391252886	75721785458297046	108070,150997,813	right	ventral_nerve_cord	efferent	motor	NA	leg_motor	right_prothoracic_accessory_nerve	trochanter_flexor_posterior_soma_ProAN	NA	auto:IN19A122	EFF_13	front leg
720575941391802372	-6.471179319826248	-1.559659332978653	720575941391802372	75161998010307793	90969,244755,6167	right	ventral_nerve_cord	efferent	motor	TBD	NA	abdominal_nerve_trunk	ENXXX226	NA	ENXXX226	EFF_04	thoracic-abdominal
720575941392605590	-6.444456411806228	-3.3029116103529206	720575941392605590	75724810659049317	107280, 241200, 6675	left	ventral_nerve_cord	efferent	visceral_circulatory	NA	NA	NA	NA	NA	auto:MNad04	EFF_03	abdomen-ovulation
720575941393379588	-7.789335562196852	-2.7442062804579015	720575941393379588	75930006076926002	113754,64000,3077	right	central_brain	efferent	visceral_circulatory	DILP__prim	energy_metabolism,food_intake	NA	m_NSC_DILP	m_NSC_DILP	NA	EFF_06	NA
720575941399300387	-3.9775775208150175	-4.2481406638502355	720575941399300387	75373104310015167	96584, 244525, 6443	right	ventral_nerve_cord	efferent	motor	TBD	NA	NA	MNad02	NA	MNad02	EFF_02	abdomen-egg-laying
720575941399414563	3.5709325538004615	3.882616906416488	720575941399414563	76143654728785579	118820, 141015, 2311	right	ventral_nerve_cord	efferent	motor	NA	leg_motor	right_prothoracic_accessory_nerve	trochanter_flexor_ProAN	NA	auto:IN21A002	EFF_13	front leg
720575941400501795	-4.941738201585891	-1.9900842616438141	720575941400501795	75932273350062130	114098, 133000, 1500	right	ventral_nerve_cord	efferent	visceral_circulatory	00B	NA	NA	NA	NA	auto:EA00B022	EFF_04	feeding-endocrine
720575941400967459	2.3072094188059546	-2.2585819671034093	720575941400967459	76071705503967968	117612, 92500, 2650	left	ventral_nerve_cord	efferent	ascending_visceral_circulatory	TBD	NA	NA	EAXXX079	NA	EAXXX079	NA	NA
720575941402088304	7.2859737143839585	3.4987695505738983	720575941402088304	77340473672999320	155202, 156402, 4533	left	ventral_nerve_cord	efferent	motor	NA	leg_motor	left_prothoracic_accessory_nerve	sternal_posterior_rotator	NA	auto:Tergopleural/Pleural promotor MN	EFF_11	front leg
720575941402302320	-7.736641718355301	-2.3452847907423253	720575941402302320	76350844823598714	125732, 23081, 5655	left	central_brain	efferent	visceral_circulatory	DILP__prim	diuresis,food_intake,energy_metabolism,post_mating_responses	NA	m_NSC_DH44	m_NSC_DH44	NA	EFF_06	energy homeostasis
720575941402749552	3.5066062674845435	2.7975875427842873	720575941402749552	77125793356177751	148917, 50590, 1824	left	central_brain	efferent	motor	putative_primary	antenna_motor	AN	CB0873	CB0873	NA	EFF_13	antenna
720575941402863216	-7.452501131502273	2.0324797024846797	720575941402863216	75437011947015898	98610, 52365, 830	right	central_brain	efferent	motor	putative_primary	proboscis_motor	right_maxillary-labial_nerve	CB0845	CB0845	NA	EFF_05	proboscis-antenna
720575941403875952	-4.082856728044631	-4.311404556977675	720575941403875952	75443473054495037	100339, 245417, 6560	left	ventral_nerve_cord	efferent	motor	TBD	NA	NA	MNad53	NA	MNad53	EFF_02	abdomen-egg-laying
720575941404729712	1.0673424468363504	5.840102343809678	720575941404729712	75652379458363854	104524,179691,3451	right	ventral_nerve_cord	efferent	motor	24B.25B	leg_motor	right_mesothoracic_leg_nerve	trochanter_flexor_MesoAN	NA	Tr flexor MN	EFF_12	middle-hind leg
720575941405886511	0.07531623700511238	-1.9059985587476955	720575941405886511	75021123083214863	87218,240023,6258	right	ventral_nerve_cord	efferent	motor	TBD	NA	NA	MNad43	NA	MNad43	EFF_09	abdomen motor 2
720575941405981487	-7.745518995729569	-2.3771313140272374	720575941405981487	76280407293169001	124516, 20668, 5506	left	central_brain	efferent	visceral_circulatory	DILP__prim	diuresis,food_intake,energy_metabolism,post_mating_responses	NA	m_NSC_DH44	m_NSC_DH44	NA	EFF_06	energy homeostasis
720575941406487726	-6.709516836610915	-2.9688294837354885	720575941406487726	75864929538242016	111386, 221333, 6316	left	ventral_nerve_cord	efferent	motor	TBD	NA	NA	MNad54	NA	MNad54	EFF_03	abdomen-ovulation
720575941406488494	7.556043790372729	2.7803414156556854	720575941406488494	77128748495042489	148101, 138160, 2600	left	ventral_nerve_cord	efferent	motor	NA	leg_motor	left_prothoracic_leg_nerve	accessory_tibia_flexor_A	NA	Ti flexor MN	EFF_11	front leg
720575941407469359	-6.909242941347245	-3.068357796418595	720575941407469359	75863898611519744	111594,190647,5671	right	ventral_nerve_cord	efferent	motor	TBD	haltere_motor	right_dorsal_metathoracic_nerve	MNxm03	NA	MNxm03	EFF_03	abdomen-ovulation
720575941408338862	7.664755033048507	3.0334288170457606	720575941408338862	77058311165518002	146046, 136315, 3089	left	ventral_nerve_cord	efferent	motor	17X	leg_motor	left_ventral_prothoracic_nerve	tergotrochanter_extensor	NA	Tergotr. MN	EFF_11	front leg
720575941408576171	-1.888374639955642	-2.7492917487501387	720575941408576171	75021054363580115	87218, 238976, 6229	right	ventral_nerve_cord	efferent	motor	TBD	NA	NA	MNad01	NA	MNad01	EFF_01	abdomen motor 1
720575941409035691	6.80641190865886	-0.9380272338270417	720575941409035691	76076448020392717	118293,233973,5983	left	ventral_nerve_cord	efferent	motor	15B	leg_motor	left_metathoracic_leg_nerve	accessory_tibia_flexor_A	NA	Acc. ti flexor MN	EFF_10	middle-hind leg
720575941409042603	6.983184026273606	0.3860775520921478	720575941409042603	76989317012611112	143824, 176800, 4071	left	ventral_nerve_cord	efferent	motor	NA	leg_motor	NA	tarsus_depressor_dipalpha_ventralU	NA	NA	EFF_10	middle-hind leg
720575941409044907	-4.275393558946731	-4.4646862456678615	720575941409044907	75443472987380673	98832, 245669, 6294	left	ventral_nerve_cord	efferent	motor	NA	NA	NA	NA	NA	auto:INXXX309	EFF_02	abdomen-egg-laying
720575941409048235	-4.345915152040602	-4.420405716645645	720575941409048235	75162066595922402	91034, 246978, 5789	right	ventral_nerve_cord	efferent	motor	NA	NA	NA	NA	NA	auto:MNad20	EFF_02	abdomen-egg-laying
720575941409050795	-4.216415001360061	-3.962907166230606	720575941409050795	75372966871103366	98087, 241045, 6458	left	ventral_nerve_cord	efferent	motor	NA	NA	NA	NA	NA	auto:IN19A099	EFF_02	abdomen-egg-laying
720575941410034859	0.8348027930582741	4.999462275755478	720575941410034859	75161997607561420	91906,243925,4612	right	ventral_nerve_cord	efferent	motor	15B	leg_motor	right_metathoracic_leg_nerve	accessory_tibia_flexor_A	NA	Acc. ti flexor MN	EFF_12	middle-hind leg
720575941410682479	-7.4614609017049105	2.0177890499950184	720575941410682479	76844111952602290	141288, 43455, 798	left	central_brain	efferent	motor	putative_primary	proboscis_motor	left_pharyngeal_nerve_or_accessory_pharyngeal_nerve	CB0701	CB0701	NA	EFF_05	proboscis-antenna
720575941411332719	-4.332747532335402	-4.412338585603166	720575941411332719	75091697986199876	88336, 246944, 6389	right	ventral_nerve_cord	efferent	motor	NA	NA	NA	NA	NA	auto:MNad53	EFF_02	abdomen-egg-laying
720575941411519855	-5.107810331789137	-2.000581831681657	720575941411519855	76426641668789444	128048, 185984, 3028	right	ventral_nerve_cord	efferent	visceral_circulatory	00B	NA	NA	EN00B001	NA	EN00B001	EFF_04	feeding-endocrine
720575941411588719	-2.0233023299847863	-2.8815625617384186	720575941411588719	75513498134364030	101076, 235504, 6368	left	ventral_nerve_cord	efferent	motor	TBD	NA	NA	MNad16	NA	MNad16	EFF_01	abdomen motor 1
720575941411709073	3.5093938575114	3.8577100327134857	720575941411709073	75862454764744416	111377, 149462, 3013	right	ventral_nerve_cord	efferent	motor	NA	leg_motor	right_prothoracic_leg_nerve	trochanter_extensor_LinJ	NA	auto:IN19A015	EFF_13	front leg
720575941411838612	7.575488256009933	2.6322530200601344	720575941411838612	77058379751294583	146176, 139020, 2755	left	ventral_nerve_cord	efferent	motor	NA	leg_motor	left_prothoracic_leg_nerve	long_tendon_muscle_B	NA	ltm1-tibia MN	EFF_11	front leg
720575941411866027	-6.238169027773027	-4.219962925660538	720575941411866027	75162272888692714	91520, 252652, 6347	left	ventral_nerve_cord	efferent	motor	NA	NA	NA	NA	NA	auto:MNad13	EFF_03	abdomen-ovulation
720575941460694598	-6.557835890260817	-3.1819284865736237	720575941411902100	75161516906713418	91763, 231056, 5892	right	ventral_nerve_cord	efferent	visceral_circulatory	TBD	diuresis,stress_tolerance,pain_threshold	NA	MNad13	NA	MNad13	EFF_03	abdomen-ovulation
720575941412001940	-7.80369312903035	-0.674633354890274	720575941412001940	76491993286650936	129508, 35835, 564	left	central_brain	efferent	motor	putative_primary	pharynx_motor	left_pharyngeal_nerve_or_accessory_pharyngeal_nerve	CB0910	CB0910	NA	EFF_07	ingestion-digestion
720575941412439956	0.26248864987742687	-1.77076754068129	720575941412439956	75935023337254631	112733, 214579, 5996	right	ventral_nerve_cord	efferent	motor	TBD	NA	NA	MNad43	NA	auto:INXXX179	EFF_09	abdomen motor 2
720575941413600401	-6.809136225191238	-3.001272530305313	720575941413600401	75864723379246406	110763,215979,6144	right	ventral_nerve_cord	efferent	visceral_circulatory	TBD	NA	NA	ENXXX128	NA	ENXXX128	EFF_03	abdomen-ovulation
720575941414478484	6.521794961484788	-0.7539857337354889	720575941414478484	76357991716576626	125312, 237249, 5996	left	ventral_nerve_cord	efferent	motor	NA	leg_motor	left_metathoracic_leg_nerve	femur_reductor_dorsomedial_ribbon	NA	auto:IN21A012	EFF_10	middle-hind leg
720575941415020572	7.213183568509933	-0.529165119874405	720575941415020572	76147091575267756	119344, 242288, 5719	left	ventral_nerve_cord	efferent	motor	NA	leg_motor	left_metathoracic_leg_nerve	long_tendon_muscle_ltm_B	NA	ltm2-femur MN	EFF_10	middle-hind leg
720575941415175196	0.6803424821222998	5.9229923775316005	720575941415175196	75441479518282955	98965, 185783, 3888	right	ventral_nerve_cord	efferent	motor	TBD	leg_motor	right_mesothoracic_leg_nerve	femur_reductor_tiny	NA	Fe reductor MN	EFF_12	middle-hind leg
720575941415606556	-4.098339868990066	-4.203296036469864	720575941415606556	75021535534556459	86258, 253793, 6863	left	ventral_nerve_cord	efferent	motor	06B	NA	NA	NA	NA	auto:IN06A064	EFF_02	abdomen-egg-laying
720575941415815708	-7.181362940279129	-2.8588036010145412	720575941415815708	76069781157202494	117522, 34860, 1905	right	central_brain	efferent	visceral_circulatory	putative_primary	cardiostimulation,energy_metabolism,stress_tolerance,hormone_regulation	NA	l_NSC_CRZ	l_NSC_CRZ	NA	EFF_06	energy homeostasis
720575941425056084	1.3730451331461648	5.939366965544298	720575941425056084	75582148085782243	104216,182751,3091	right	ventral_nerve_cord	efferent	motor	NA	leg_motor	right_mesothoracic_leg_nerve	tarsus_depressor_B	NA	auto:IN13A045	EFF_12	middle-hind leg
720575941426854228	-5.561362101045731	-3.296115250337052	720575941426854228	75302735432142658	95051,244299,6131	left	ventral_nerve_cord	efferent	visceral_circulatory	00B	NA	NA	EN00B013	NA	EN00B013	EFF_03	abdomen-ureter
720575941428327160	1.117606805356858	4.98705544973619	720575941428327160	75442854042408693	98788,227105,4530	right	ventral_nerve_cord	efferent	motor	15B	leg_motor	right_metathoracic_leg_nerve	long_tendon_muscle_B	NA	ltm MN	EFF_12	middle-hind leg
720575941428654255	3.4803148970926987	3.6484027197480926	720575941428654255	76284392217255944	124019, 140414, 2341	right	ventral_nerve_cord	efferent	motor	NA	leg_motor	right_dorsal_prothoracic_nerve	tergopleural_promotor_pleural_promotor_miller_28_30	NA	auto:IN19A002	EFF_13	front leg
720575941428762249	2.8603286013926246	1.1106890132547151	720575941428762249	75015005975921008	86140, 58772, 2097	right	central_brain	efferent	motor	putative_primary	neck_motor	right_cervical_nerve	CvN4	auto:DNg73	NA	EFF_14	head-eye-antenna
720575941428991224	-7.793929411378982	-0.5310443351148837	720575941428991224	75929043333268287	113531, 34836, 539	right	central_brain	efferent	motor	putative_primary	pharynx_motor	right_pharyngeal_nerve_or_accessory_pharyngeal_nerve	CB0756	CB0756	NA	EFF_07	ingestion-digestion
720575941430029449	3.5329448447550513	4.3124577095628505	720575941430029449	75932617081941121	113345, 143234, 1949	right	ventral_nerve_cord	efferent	motor	15B	leg_motor	right_prothoracic_leg_nerve	accessory_tibia_flexor_B	NA	Acc. ti flexor MN	EFF_13	front leg
720575941430258647	-7.6170957817708285	1.8431381387532484	720575941430258647	75929799314922850	113779, 58997, 965	left	central_brain	efferent	motor	putative_primary	proboscis_motor	left_maxillary-labial_nerve	CB0858	CB0858	NA	EFF_05	proboscis-antenna
720575941430391544	-4.929601980653886	-2.0150187919019933	720575941430391544	76140630804069045	120016, 49774, 1525	right	central_brain	efferent	visceral_circulatory	MX0__prim	feeding_suppression	left_ventral_cervical_nerve	CB2748	CB2748	NA	EFF_04	feeding-endocrine
720575941430401199	-7.762127233949782	-0.5691283652662505	720575941430401199	75788305777825334	109193,36020,308	right	central_brain	efferent	motor	NA	pharynx_motor	NA	NA	auto:CB0700	NA	EFF_07	ingestion-digestion
720575941430524686	-1.853635562864425	-3.0543940970777745	720575941430524686	75442991883985356	99174, 230607, 6052	right	ventral_nerve_cord	efferent	motor	TBD	NA	NA	MNad16	NA	MNad16	EFF_01	abdomen motor 1
720575941431019695	1.3741931186045386	5.707845120680405	720575941431019695	75793048025989445	108745, 176770, 2693	right	ventral_nerve_cord	efferent	motor	15B	leg_motor	right_mesothoracic_leg_nerve	accessory_tibia_flexor_B	NA	Acc. ti flexor MN	EFF_12	middle-hind leg
720575941431154647	0.8738557563151101	5.013960509550644	720575941431154647	75372897413238453	96432, 237776, 3824	right	ventral_nerve_cord	efferent	motor	15B	leg_motor	right_metathoracic_leg_nerve	accessory_tibia_flexor_A	NA	Acc. ti flexor MN	EFF_12	middle-hind leg
720575941431160824	6.959680722745775	-0.7771082827924958	720575941431160824	76357648052379629	125922,225953,5850	left	ventral_nerve_cord	efferent	motor	NA	leg_motor	left_metathoracic_leg_nerve	tibia_flexor	NA	auto:IN19A005	EFF_10	middle-hind leg
720575941431539849	-6.805236650911452	-2.9377563903211823	720575941431539849	75512948244239376	101578, 217098, 5809	right	ventral_nerve_cord	efferent	motor	TBD	NA	NA	MNad54	NA	MNad54	EFF_03	abdomen-ovulation
720575941431865592	-5.586633993593339	-3.2657073447584386	720575941431865592	75232366821711709	93760, 243824, 6461	left	ventral_nerve_cord	efferent	motor	NA	NA	NA	NA	NA	auto:IN19A099	EFF_03	abdomen-ureter
720575941431976718	0.40167693951976086	5.138812451613022	720575941431976718	75231610504959476	93285,221585,4968	right	ventral_nerve_cord	efferent	motor	NA	leg_motor	right_metathoracic_leg_nerve	femur_reductor	NA	NA	EFF_12	middle-hind leg
720575941432483425	-7.371273828951003	2.0991260995984797	720575941432483425	76844386897664172	140829, 51692, 1148	left	central_brain	efferent	motor	putative_primary	proboscis_motor	left_maxillary-labial_nerve	CB0416	CB0416	NA	EFF_05	proboscis-antenna
720575941432825815	-7.492883516756178	-2.79345926736586	720575941432825815	75930006076948825	114366,64000,3089	right	central_brain	efferent	visceral_circulatory	DILP__prim	NA	NA	m_NSC_unknown	m_NSC_unknown	NA	EFF_06	energy homeostasis
720575941432965902	1.109329865964768	5.931507258665635	720575941432965902	75652654402955907	105774,187422,3591	right	ventral_nerve_cord	efferent	motor	TBD	leg_motor	right_mesothoracic_leg_nerve	tibia_extensor_FETi	NA	Ti extensor MN	EFF_12	middle-hind leg
720575941433374990	-7.1187928452168725	-2.8675616690992585	720575941433374990	76914344532926829	142920, 39249, 5665	left	central_brain	efferent	visceral_circulatory	NA	NA	NA	l_NSC_unknown	l_NSC_unknown	NA	EFF_06	energy homeostasis
720575941433954446	-2.1539124979649804	-2.858076424348281	720575941433954446	75654098183503098	105125,231109,6267	left	ventral_nerve_cord	efferent	motor	TBD	NA	NA	MNad05	NA	MNad05	EFF_01	abdomen motor 1
720575941434301472	-8.166910482851147	-2.539934487092423	720575941434301472	76139944615805317	120731, 29554, 5331	right	central_brain	efferent	visceral_circulatory	DILP__prim	NA	NA	m_NSC_unknown	m_NSC_unknown	NA	EFF_06	energy homeostasis
720575941434381710	1.5377105937327125	-1.666043610322403	720575941434381710	76427398321122603	127503, 207703, 5804	left	ventral_nerve_cord	efferent	motor	16B	haltere_steering	left_first_abdominal_nerve	hiii2 MN	NA	hiii2 MN	EFF_08	flight-energy-power
720575941434753568	1.1275731788004615	5.853827624571396	720575941434753568	75652379391273339	106274,179490,3190	right	ventral_nerve_cord	efferent	motor	15B	leg_motor	right_mesothoracic_leg_nerve	tibia_flexor	NA	Ti flexor MN	EFF_12	middle-hind leg
720575941435267872	-7.9192646279012	-2.583027691590714	720575941435267872	76139876030172565	119828, 27847, 5715	right	central_brain	efferent	visceral_circulatory	DILP__prim	energy_metabolism,food_intake	NA	m_NSC_DILP	m_NSC_DILP	NA	EFF_06	energy homeostasis
720575941435429676	2.8820497260416724	0.8811420490861662	720575941435429676	76354760894663377	125117, 141182, 2203	right	ventral_nerve_cord	efferent	motor	NA	neck_motor	right_dorsal_prothoracic_nerve	DProN_d	NA	auto:DNnt020	EFF_14	head-eye-antenna
720575941435729964	-6.487016512361648	-3.1769774863600007	720575941435729964	75864860818854550	111270, 220257, 6347	left	ventral_nerve_cord	efferent	visceral_circulatory	TBD	diuresis,stress_tolerance,pain_threshold	NA	MNad25	NA	MNad25	EFF_03	abdomen-ureter
720575941435766060	0.5296916232432107	-1.579425186860489	720575941435766060	75091354120014632	89968, 235920, 5221	right	ventral_nerve_cord	efferent	motor	03B	NA	NA	MNad33	NA	MNad33	EFF_09	abdomen motor 2
720575941435830546	7.538708852323411	2.3215685775399932	720575941435830546	77410223539029380	156265, 138669, 2937	left	ventral_nerve_cord	efferent	motor	NA	leg_motor	left_prothoracic_leg_nerve	long_tendon_muscle_B	NA	NA	EFF_11	front leg
720575941435859232	7.098833249601242	-0.853283018815445	720575941435859232	76146816764636055	120345,234937,5995	left	ventral_nerve_cord	efferent	motor	NA	leg_motor	left_metathoracic_leg_nerve	tarsus_depressor_B	NA	MNhl68	EFF_10	middle-hind leg
720575941435950734	-4.127815796342969	-4.366792530763076	720575941435950734	75091629132198633	89246, 245694, 5766	right	ventral_nerve_cord	efferent	motor	NA	NA	NA	NA	NA	auto:MNad15	EFF_02	abdomen-egg-laying
720575941436003616	6.284089730771897	-0.4514170596479645	720575941436003616	76146335795083918	119265,219272,6166	left	ventral_nerve_cord	efferent	motor	NA	leg_motor	left_metathoracic_leg_nerve	sternal_posterior_rotator_dorsomedial_ribbon	NA	auto:IN21A001	EFF_10	middle-hind leg
720575941436428818	-7.537656618562821	-1.1136711547254792	720575941436428818	75366437044327658	96350, 46442, 800	right	central_brain	efferent	motor	putative_primary	salivary_motor	right_maxillary-labial_nerve	CB0836	CB0836	NA	EFF_07	ingestion-digestion
720575941436891103	0.9586018786753396	5.9005600502610935	720575941436891103	75582148085962703	103795,182866,3156	right	ventral_nerve_cord	efferent	motor	NA	leg_motor	NA	tarsus_levator_D	NA	auto:IN19A007	EFF_12	middle-hind leg
720575941436910303	-6.386339022127273	-1.6726473281263583	720575941436910303	75794904458618212	109664, 232080, 6574	left	ventral_nerve_cord	efferent	motor	TBD	NA	left_fourth_abdominal_nerve	ENXXX226	NA	ENXXX226	EFF_04	thoracic-abdominal
720575941436955103	1.53948919633281	-1.7750421473860019	720575941436955103	75231954169517242	93776, 232240, 5261	right	ventral_nerve_cord	efferent	motor	TBD	haltere_motor	right_first_abdominal_nerve	MNad26	NA	MNad26	EFF_08	flight-energy-power
720575941436960735	1.3314527736033182	5.8952733566880955	720575941436960735	75582216738662780	104379,186062,3033	right	ventral_nerve_cord	efferent	motor	NA	leg_motor	right_mesothoracic_leg_nerve	accessory_tibia_flexor_B	NA	auto:IN13A010	EFF_12	middle-hind leg
720575941437467922	0.39762549260508795	5.112566142332628	720575941437467922	75091697583153389	89092, 246192, 4698	right	ventral_nerve_cord	efferent	motor	NA	leg_motor	right_metathoracic_leg_nerve	sternotrochanter_extensor_dorsomedial_ribbon	NA	auto:Sternotrochanter MN	EFF_12	middle-hind leg
720575941437487148	-1.7137709393178246	-3.285786003816056	720575941437487148	75654166969807395	105568,232513,6417	left	ventral_nerve_cord	efferent	visceral_circulatory	00B	NA	NA	EN00B026	NA	EN00B026	EFF_01	abdomen motor 1
720575941437588268	2.757844613584397	1.3280953457475433	720575941437588268	77125930795554167	147766,54232,1973	left	central_brain	efferent	motor	putative_primary	antenna_motor	left_antennal_nerve	CB0723	CB0723	NA	EFF_14	head-eye-antenna
720575941437614933	-2.048828019109847	-2.8791569182752834	720575941437614933	75865341921940570	111296, 235184, 6480	left	ventral_nerve_cord	efferent	motor	TBD	NA	NA	MNad16	NA	MNad16	EFF_01	abdomen motor 1
720575941438181205	0.23341493466746596	5.241172938597275	720575941438181205	74951372344553900	84289, 259727, 4436	right	ventral_nerve_cord	efferent	motor	TBD	leg_motor	right_metathoracic_leg_nerve	sternal_anterior_rotator_ventrolateral_ribbon	NA	Sternal anterior rotator MN	EFF_12	middle-hind leg
720575941438845919	0.6129473910654761	-1.5338891456007233	720575941438845919	75232022888888695	93632, 233728, 5218	right	ventral_nerve_cord	efferent	motor	03B	NA	NA	MNad40	NA	MNad40	EFF_09	abdomen motor 2
720575941438919724	0.0861610637034156	-1.4684542128919829	720575941438919724	76075692173141189	118521, 212368, 6226	left	ventral_nerve_cord	efferent	motor	03B	NA	NA	MNad36	NA	MNad36	EFF_09	abdomen motor 2
720575941439209935	-6.550753427950028	-3.033832878816056	720575941439209935	75583248269090155	102770, 215714, 5878	right	ventral_nerve_cord	efferent	motor	TBD	NA	NA	MNad54	NA	MNad54	EFF_03	abdomen-ovulation
720575941439301183	-6.3580573334370865	-4.102683872926161	720575941439301183	75161860437638209	91480, 240631, 5832	right	ventral_nerve_cord	efferent	visceral_circulatory	TBD	diuresis,stress_tolerance,pain_threshold	NA	MNad13	NA	MNad13	EFF_03	abdomen-ovulation
720575941439445823	-5.163527323213699	-3.9732144782423253	720575941439445823	75302735498594711	95542,245184,6148	left	ventral_nerve_cord	efferent	visceral_circulatory	00B	NA	NA	EN00B019	NA	EN00B019	EFF_02	abdomen-ureter
720575941439741119	2.7301661238993384	0.6676384499192961	720575941439741119	76354829680874586	125433, 141716, 2326	right	ventral_nerve_cord	efferent	motor	16B	neck_motor	right_dorsal_prothoracic_nerve	DProN_d	NA	MNnm10	EFF_14	head-eye-antenna
720575941439876319	-6.1745417847310335	-2.76969799493544	720575941439876319	75021054296616601	87218, 238987, 6123	right	ventral_nerve_cord	efferent	visceral_circulatory	TBD	diuresis,stress_tolerance,pain_threshold	NA	MNad18	NA	MNad18	EFF_03	abdomen-ovulation
720575941442381738	6.3873497710551	0.27171507383592225	720575941442381738	76918948134412358	142768,177344,3565	left	ventral_nerve_cord	efferent	motor	TBD	leg_motor	left_mesothoracic_leg_nerve	sternotrochanter_extensor_MesoLN_dorsal_3	NA	Sternotrochanter MN	EFF_10	middle-hind leg
720575941442683050	-7.610840155092362	-1.35402473901503	720575941442683050	75366368324928518	96350, 44423, 815	right	central_brain	efferent	visceral_circulatory	putative_primary	NA	NA	DNg28	DNg28	NA	EFF_07	ingestion-digestion
720575941443907754	6.681721852811692	0.4172324230790863	720575941443907754	76989523707672202	144240,184288,5959	left	ventral_nerve_cord	efferent	motor	NA	leg_motor	left_mesothoracic_leg_nerve	trochanter_extensor_LinJ	NA	auto:Tr extensor MN	EFF_10	middle-hind leg
720575941445271722	-8.055622889009602	-2.6884306380628815	720575941445271722	75859568613397634	111158, 61836, 3108	right	central_brain	efferent	visceral_circulatory	NA	NA	NA	l_NSC_unknown	l_NSC_unknown	NA	EFF_06	energy homeostasis
720575941445316266	2.053708241971848	-1.9941123435377353	720575941445316266	76355792425109231	125425,170665,5054	left	ventral_nerve_cord	efferent	visceral_circulatory	00B	NA	NA	EN00B011	NA	EN00B011	EFF_08	flight-energy-power
720575941445324564	0.8616344199503638	4.9734412720323355	720575941445324564	75231885382994627	94181,230925,5016	right	ventral_nerve_cord	efferent	motor	NA	leg_motor	right_metathoracic_leg_nerve	accessory_trochanter_flexor_MetaLN	NA	auto:Acc. ti flexor MN	EFF_12	middle-hind leg
720575941447103669	1.2803601489390113	5.137267737639023	720575941447103669	75302254059837762	96180,231330,4670	right	ventral_nerve_cord	efferent	motor	NA	leg_motor	right_metathoracic_leg_nerve	long_tendon_muscle_B_femur	NA	ltm2-femur MN	EFF_12	middle-hind leg
720575941447389277	7.776641057523608	3.0082750609040985	720575941447389277	77199117306768041	150899, 137225, 3017	left	ventral_nerve_cord	efferent	motor	NA	leg_motor	left_prothoracic_accessory_nerve	trochanter_flexor_ProAN	NA	auto:IN21A015	EFF_11	front leg
720575941447844430	7.224296735319016	0.27395811582810975	720575941447844430	77059960836185342	146417,185231,4830	left	ventral_nerve_cord	efferent	motor	NA	leg_motor	NA	accessory_tibia_flexor_B	NA	auto:MNml81	EFF_10	middle-hind leg
720575941447846990	3.3417317138041236	4.058358817350936	720575941447846990	75932617015097338	114090, 142152, 1786	right	ventral_nerve_cord	efferent	motor	15B	leg_motor	right_prothoracic_leg_nerve	accessory_tibia_flexor_A	NA	Acc. ti flexor MN	EFF_13	front leg
720575941448798133	3.5847832427347885	3.522074489843918	720575941448798133	76002917173775590	116049, 141303, 2264	right	ventral_nerve_cord	efferent	motor	TBD	leg_motor	right_prothoracic_leg_nerve	femur_reductor	NA	Fe reductor MN	EFF_13	front leg
720575941448945757	2.754089997800705	0.7197450688005218	720575941448945757	76776973493561173	137581,140540,2587	left	ventral_nerve_cord	efferent	motor	NA	neck_motor	left_dorsal_prothoracic_nerve	DProN_v	NA	auto:DNg10	EFF_14	head-eye-antenna
720575941448982862	2.7404150233591773	1.3828913262010345	720575941448982862	75226180927936201	93894, 59498, 2107	right	central_brain	efferent	motor	putative_primary	antenna_motor	AN	CB0723	CB0723	NA	EFF_14	head-eye-antenna
720575941449780405	-7.328599287477615	1.870151719999386	720575941449780405	76985261959397613	144714, 56840, 1649	left	central_brain	efferent	motor	putative_primary	proboscis_motor	left_maxillary-labial_nerve	CB0720	CB0720	NA	EFF_05	proboscis-antenna
720575941449835342	-7.8915045990620865	-2.507036061036515	720575941449835342	76280476079544051	124126, 23252, 5684	left	central_brain	efferent	visceral_circulatory	DILP__prim	energy_metabolism,food_intake	NA	m_NSC_DILP	m_NSC_DILP	NA	EFF_06	energy homeostasis
720575941450075463	-4.856873823610427	-3.649741501557755	720575941450075463	75654098317770552	106471, 229853, 6871	right	ventral_nerve_cord	efferent	motor	TBD	NA	NA	MNad24	NA	auto:IN06A119	EFF_02	abdomen-ureter
720575941450146638	-8.118235899416092	-2.701207966554093	720575941450146638	76914825099425768	142240, 53538, 3848	left	central_brain	efferent	visceral_circulatory	putative_primary	diuresis,gut_motility,hormone_regulation	NA	l_NSC_DH31	l_NSC_DH31	NA	EFF_06	energy homeostasis
720575941450546857	7.429339574369309	2.7101953318238983	720575941450546857	77832779534181641	167967,149247,2664	left	ventral_nerve_cord	efferent	motor	15B	leg_motor	left_prothoracic_leg_nerve	accessory_tibia_flexor_A	NA	Acc. ti flexor MN	EFF_11	front leg
720575941450561358	3.512140439542648	3.8191405823350677	720575941450561358	76073285917397195	117601, 140874, 2050	right	ventral_nerve_cord	efferent	motor	24B.25B	leg_motor	right_prothoracic_accessory_nerve	trochanter_flexor_ProAN	NA	Tr flexor MN	EFF_13	front leg
720575941450979150	-7.108952356783035	-2.8753426978468166	720575941450979150	76844044239966652	139771, 41013, 4716	left	central_brain	efferent	visceral_circulatory	NA	NA	NA	l_NSC_unknown	l_NSC_unknown	NA	EFF_06	energy homeostasis
720575941451729274	3.7783200011576397	3.691565065634323	720575941451729274	76073285917936515	117241, 140296, 2223	right	ventral_nerve_cord	efferent	motor	TBD	leg_motor	right_ventral_prothoracic_nerve	femur_reductor_tiny	NA	Fe reductor MN	EFF_13	front leg
720575941451737978	7.0340883002604215	-0.840800852525162	720575941451737978	76287279241052195	124472,227057,5578	left	ventral_nerve_cord	efferent	motor	NA	leg_motor	left_metathoracic_leg_nerve	accessory_tibia_flexor_A_out_of_bundle	NA	auto:Acc. ti flexor MN	EFF_10	middle-hind leg
720575941451840425	0.45099131921183844	5.15809455419786	720575941451840425	75231816663479897	93136, 228355, 5009	right	ventral_nerve_cord	efferent	motor	NA	leg_motor	right_metathoracic_leg_nerve	trochanter_flexor_ventrolateral_ribbon	NA	auto:Ti extensor MN	EFF_12	middle-hind leg
720575941452291753	-5.601003481355789	-3.2380083510755773	720575941452291753	75302804151567997	94742,245762,6110	right	ventral_nerve_cord	efferent	visceral_circulatory	NA	NA	NA	ab-PDF	NA	auto:INXXX351	EFF_03	abdomen-ureter
720575941452313651	-2.1816362871800687	-3.220829815614151	720575941452313651	75302529340678458	94576, 238640, 6330	right	ventral_nerve_cord	efferent	motor	TBD	NA	NA	MNad02	NA	MNad02	EFF_01	abdomen motor 1
720575941452885043	3.5866166816080787	4.082039027464463	720575941452885043	75862248337560256	112008, 143012, 1878	right	ventral_nerve_cord	efferent	motor	NA	leg_motor	right_prothoracic_leg_nerve	accessory_tibia_flexor_B	NA	auto:Acc. ti flexor MN	EFF_13	front leg
720575941453327785	3.244562314542649	3.9984990646959075	720575941453327785	75721991683956679	107350,157603,1168	right	ventral_nerve_cord	efferent	motor	24B.25B	leg_motor	right_prothoracic_leg_nerve	accessory_tibia_flexor_C	NA	auto:Acc. ti flexor MN	EFF_13	front leg
720575941453512499	1.5572888121927955	-1.6238602111219633	720575941453512499	76216223503191107	122333,206331,6272	left	ventral_nerve_cord	efferent	motor	NA	haltere_motor	left_first_abdominal_nerve	NA	NA	auto:hiii2 MN	EFF_08	flight-energy-power
720575941454079539	-7.54986126562703	2.0182408979058986	720575941454079539	75436737002095543	99306, 44711, 688	right	central_brain	efferent	motor	putative_primary	proboscis_motor	right_pharyngeal_nerve_or_accessory_pharyngeal_nerve	CB0875	CB0875	NA	EFF_05	proboscis-antenna
720575941454080237	1.4245528445566873	5.684155850660873	720575941454080237	75793597782097623	108900,192785,2803	right	ventral_nerve_cord	efferent	motor	NA	leg_motor	right_mesothoracic_leg_nerve	long_tendon_muscle_A_dipalpha	NA	auto:IN19A030	EFF_12	middle-hind leg
720575941454380013	-7.590265108553055	1.8589423401177656	720575941454380013	76563049292830523	132754, 55889, 875	right	central_brain	efferent	motor	putative_primary	proboscis_motor	right_maxillary-labial_nerve	CB0858	CB0858	NA	EFF_05	proboscis-antenna
720575941454830131	6.782857106717941	-0.849864811646866	720575941454830131	76287760343910344	124674, 240929, 5638	left	ventral_nerve_cord	efferent	motor	NA	leg_motor	left_metathoracic_leg_nerve	accessory_tibia_flexor_A	NA	auto:IN19A005	EFF_10	middle-hind leg
720575941455715053	3.001423524412034	1.557496114623619	720575941455715053	75859293064515047	112535, 53728, 739	right	central_brain	efferent	motor	MX12	neck_motor	right_ventral_cervical_nerve	VCvN	auto:DNg12_a	NA	EFF_14	head-eye-antenna
720575941455787245	7.3086759314860075	3.396120577108933	720575941455787245	76917573543221171	142401, 136863, 2681	left	ventral_nerve_cord	efferent	motor	TBD	leg_motor	left_ventral_prothoracic_nerve	sternal_anterior_rotator	NA	Sternal anterior rotator MN	EFF_11	front leg
720575941456201887	2.454383300336717	-0.8429864356397859	720575941456201887	76918742445960288	141988,171346,5369	left	ventral_nerve_cord	efferent	motor	16B	wing_steering	left_anterior_dorsal_mesothoracic_nerve	iv1	NA	hg1 MN	EFF_08	flight-steering
720575941456279021	0.7964267001475073	-1.3945167968153231	720575941456279021	76005185922864666	116049,207829,5951	right	ventral_nerve_cord	efferent	motor	03B	NA	NA	MNad41	NA	MNad41	EFF_09	abdomen motor 2
720575941457266157	2.1713089213694308	-0.27628955339186106	720575941457266157	75724467061981100	107116, 229576, 6854	left	ventral_nerve_cord	efferent	motor	NA	NA	NA	NA	NA	auto:MNad40	EFF_08	flight-steering
720575941457290733	-5.362274958101393	-1.974583716142105	720575941457290733	76425542559326244	128740, 151827, 4388	left	ventral_nerve_cord	efferent	visceral_circulatory	00B	NA	NA	VUM_left_ProAN_left_ProLN_left_VProN_right_ProAN_right_VProN_right_ProLN	NA	EN00B008	EFF_04	NA
720575941457562694	2.739451573881028	0.8385370662332305	720575941457562694	75015074695473998	87706, 59416, 2221	right	central_brain	efferent	motor	NA	neck_motor	right_cervical_nerve	CvN3	auto:AN_GNG_175	NA	EFF_14	head-eye-antenna
720575941458041247	-6.610663725343828	-2.1863103816389318	720575941458041247	75232229248400985	93331, 241184, 5905	right	ventral_nerve_cord	efferent	motor	TBD	NA	abdominal_nerve_trunk	ENXXX226	NA	ENXXX226	EFF_04	thoracic-abdominal
720575941458177747	2.1139418349589087	-2.1389213511823892	720575941458177747	77129711238832108	147752, 167539, 5173	right	ventral_nerve_cord	efferent	visceral_circulatory	00B	NA	NA	mesVUM-MJ	NA	mesVUM-MJ	EFF_08	flight-energy-power
720575941604612086	0.4950411782587745	5.1835328629136805	720575941458292127	75302047968543249	94784,225256,4927	right	ventral_nerve_cord	efferent	motor	19A	leg_motor	right_metathoracic_leg_nerve	trochanter_extensor_LinJ	NA	Tr extensor MN	EFF_12	middle-hind leg
720575941458608083	-5.863996340242506	-2.4410179564832917	720575941458608083	75583660652753206	103508, 228655, 6015	right	ventral_nerve_cord	efferent	visceral_circulatory	00B	NA	NA	EN00B026	NA	EN00B026	EFF_03	abdomen-ovulation
720575941458778182	1.392983125242112	-1.9339354941725004	720575941458778182	76145579612675995	120081,198263,5242	left	ventral_nerve_cord	efferent	visceral_circulatory	27X	myomodulation,energy_metabolism	NA	EN27X010	NA	NA	EFF_08	flight-energy-power
720575941458846278	-5.236702753511551	-1.914971203553604	720575941458846278	76285492400038792	123932, 172207, 4922	right	ventral_nerve_cord	efferent	visceral_circulatory	00B	NA	NA	EN00B015	NA	EN00B015	EFF_04	feeding-endocrine
720575941458961604	2.4556581244791715	-0.8339575240492095	720575941458961604	75863554879887164	111121,180699,5137	right	ventral_nerve_cord	efferent	motor	NA	wing_steering	right_mesothoracic_accessory_nerve	iii3	NA	auto:IN19A026	EFF_08	flight-steering
720575941458970067	-7.670931173769119	-2.539875836121963	720575941458970067	76069644658122603	118735, 31037, 5544	right	central_brain	efferent	visceral_circulatory	DILP__prim	food_intake	NA	m_NSC_DMS	m_NSC_DMS	NA	EFF_06	energy homeostasis
720575941458992031	6.417522595914719	-0.4984343955396882	720575941458992031	76357510680581255	125619,221783,6120	left	ventral_nerve_cord	efferent	motor	NA	leg_motor	left_metathoracic_leg_nerve	trochanter_extensor	NA	auto:Tr extensor MN	EFF_10	middle-hind leg
720575941459023812	-6.273385836092117	-4.249996037232803	720575941459023812	75513704359678667	101895, 239673, 6542	left	ventral_nerve_cord	efferent	visceral_circulatory	TBD	diuresis,stress_tolerance,pain_threshold	NA	MNad03	NA	MNad03	EFF_03	abdomen-ureter
720575941459347411	2.448025392087815	-1.0899828383802643	720575941459347411	76638160821724845	133625, 197080, 5184	left	ventral_nerve_cord	efferent	motor	NA	wing_steering	left_mesothoracic_accessory_nerve	iii4	NA	auto:IN17A027	EFF_08	flight-steering
720575941459422623	6.795879052671311	0.35213676000840755	720575941459422623	76989523372035966	145068, 183301, 4644	left	ventral_nerve_cord	efferent	motor	15B	leg_motor	NA	tibia_flexor_Fast	NA	Ti flexor MN	EFF_10	middle-hind leg
720575941459438224	1.065353320630906	5.91838088537462	720575941459438224	75652791842223566	105587, 190744, 3659	right	ventral_nerve_cord	efferent	motor	NA	leg_motor	right_mesothoracic_leg_nerve	accessory_trochanter_flexor	NA	auto:Tr flexor MN	EFF_12	middle-hind leg
720575941459454704	2.6947938666666733	0.7890129377961882	720575941459454704	76844799617665777	139803, 64831, 2782	left	central_brain	efferent	motor	LB6	neck_motor	left_cervical_nerve	CvN7	auto:CvN6	NA	EFF_14	head-eye-antenna
720575941460086995	-5.501239134279374	-2.2334302375196686	720575941460086995	75021123083241220	87218, 239619, 6264	left	ventral_nerve_cord	efferent	visceral_circulatory	00B	NA	NA	EN00B026	NA	EN00B026	EFF_04	feeding-endocrine
720575941460703245	7.3362762198771225	3.3748989393831015	720575941460703245	77128679842663986	148567, 136511, 2887	left	ventral_nerve_cord	efferent	motor	TBD	leg_motor	left_prothoracic_leg_nerve	femur_reductor	NA	Fe reductor MN	EFF_11	front leg
720575941461139981	-1.9194375409756919	-3.3535507628797765	720575941461139981	75654441915082809	106044, 241245, 6758	left	ventral_nerve_cord	efferent	motor	TBD	NA	NA	MNad16	NA	MNad16	EFF_01	abdomen motor 1
720575941461179859	6.488178418668627	-0.6517165610670317	720575941461179859	76287142137555395	123468, 222555, 6842	left	ventral_nerve_cord	efferent	motor	TBD	leg_motor	left_metathoracic_leg_nerve	sternotrochanter_extensor_ventrolateral_ribbon	NA	Sternotrochanter MN	EFF_10	middle-hind leg
720575941461333648	7.764050649198409	2.951327233564926	720575941461333648	76847273652486471	141113, 137550, 3092	left	ventral_nerve_cord	efferent	motor	17X	leg_motor	left_ventral_prothoracic_nerve	tergotrochanter_extensor	NA	Tergotr. MN	EFF_11	front leg
720575941461624845	7.175965474637865	-0.7229023883222807	720575941461624845	76287348027277861	123369, 227784, 5700	left	ventral_nerve_cord	efferent	motor	NA	leg_motor	left_metathoracic_leg_nerve	long_tendon_muscle_ltm_B	NA	auto:IN19A100	EFF_10	middle-hind leg
720575941461654980	-5.179979158846023	-3.9830006072401276	720575941461654980	75372966736773635	98205,240868,5910	right	ventral_nerve_cord	efferent	motor	NA	NA	NA	NA	NA	auto:INXXX350	EFF_02	abdomen-ureter
720575941462087364	-7.366902185884598	-2.8482860038160553	720575941462087364	75794767019791067	110576, 228448, 6640	left	ventral_nerve_cord	efferent	visceral_circulatory	TBD	diuresis,stress_tolerance,pain_threshold	NA	MNad21	NA	MNad21	EFF_06	energy homeostasis
720575941462096528	7.128941701444505	0.18686368967301933	720575941462096528	77131016573567447	148650,205954,4003	left	ventral_nerve_cord	efferent	motor	15B	leg_motor	left_mesothoracic_leg_nerve	accessory_tibia_flexor_B	NA	MNml82	EFF_10	middle-hind leg
720575941462808077	-7.529820753542069	2.084700017225815	720575941462808077	75507449410609253	100460, 53926, 832	right	central_brain	efferent	motor	putative_primary	proboscis_motor	right_maxillary-labial_nerve	CB0503	CB0503	NA	EFF_05	proboscis-antenna
720575941463144336	2.576178477796433	-2.0289498278974767	720575941463144336	75933167643010357	114593, 159639, 4985	right	ventral_nerve_cord	efferent	motor	03B	wing_power	right_posterior_dorsal_mesothoracic_nerve	DLM1-4	NA	DLMn c-f	EFF_08	flight-energy-power
720575941463652877	-6.307956530061841	-4.235334725129532	720575941463652877	75162204236221279	91171, 249909, 6554	left	ventral_nerve_cord	efferent	motor	TBD	NA	NA	MNad53	NA	MNad53	EFF_03	abdomen-ovulation
720575941463979533	2.002957032712815	-1.4977334449171296	720575941463979533	76356892204702944	126586, 204168, 5903	left	ventral_nerve_cord	efferent	motor	16B	haltere_steering	left_first_abdominal_nerve	hi2 MN	NA	hi2 MN	EFF_08	flight-steering
720575941464194902	7.2744847998942115	2.8012466719270477	720575941464194902	77199117239542575	149649, 137816, 2748	left	ventral_nerve_cord	efferent	motor	NA	leg_motor	left_prothoracic_leg_nerve	accessory_tibia_flexor_B	NA	auto:Ti extensor MN	EFF_11	front leg
720575941464925462	7.543043302091478	2.5769951632142782	720575941464925462	76988079659350163	144793, 140051, 2465	left	ventral_nerve_cord	efferent	motor	NA	leg_motor	left_prothoracic_leg_nerve	long_tendon_muscle_B	NA	auto:IN12B023	EFF_11	front leg
720575941465021206	-6.319503141847732	-1.713507742631363	720575941465021206	75091354119896048	89568, 237344, 5177	right	ventral_nerve_cord	efferent	motor	TBD	NA	right_second_abdominal_nerve	ENXXX226	NA	ENXXX226	EFF_04	thoracic-abdominal
720575941466399830	-6.355693651643876	-4.321066708314347	720575941466399830	75091904077381967	88973, 252655, 6081	right	ventral_nerve_cord	efferent	motor	NA	NA	NA	NA	NA	auto:INXXX343	EFF_03	abdomen-ovulation
720575941466521622	-2.700680805650833	-2.740904183137345	720575941466521622	75091697918947227	89010, 246103, 6068	right	ventral_nerve_cord	efferent	motor	TBD	NA	NA	MNad14	NA	MNad14	EFF_01	abdomen motor 1
720575941467281373	-6.581489874330642	-3.1226409385084377	720575941467281373	75161860370662451	91121,240063,5624	right	ventral_nerve_cord	efferent	motor	NA	NA	NA	NA	NA	auto:MNad48	EFF_03	abdomen-ovulation
720575941468288375	2.397547410520432	-1.342195601212906	720575941468288375	75863073709681979	112179, 167471, 4768	right	ventral_nerve_cord	efferent	motor	16B	wing_steering	right_anterior_dorsal_mesothoracic_nerve	iv3	NA	hg3 MN	EFF_08	flight-steering
720575941468687581	6.557822869809981	0.45959082151658626	720575941468687581	77059754677388598	147192,180168,4702	left	ventral_nerve_cord	efferent	motor	TBD	leg_motor	NA	tibia_extensor_FETi	NA	Ti extensor MN	EFF_10	middle-hind leg
720575941468774667	6.575811551603196	-0.6475323150037995	720575941468774667	76216910698063271	121448, 226580, 6299	left	ventral_nerve_cord	efferent	motor	NA	leg_motor	NA	trochanter_flexor_ventrolateral_ribbon	NA	auto:IN16B020	EFF_10	middle-hind leg
720575941468776971	-2.395675970522048	-3.4099076697706447	720575941468776971	75443404268036023	100103, 242558, 6347	left	ventral_nerve_cord	efferent	motor	TBD	NA	NA	MNad15	NA	MNad15	EFF_01	abdomen motor 1
720575941468851211	-6.440471006837966	-3.8364766547559968	720575941468851211	74951304229044448	84073,256045,6798	right	ventral_nerve_cord	efferent	visceral_circulatory	TBD	ovulation	NA	abd_Dsx_OA	NA	MNad13	EFF_03	abdomen-ovulation
720575941468897856	2.533896134885666	-0.9593165824293365	720575941468897856	75933579959886114	114424, 170556, 4984	right	ventral_nerve_cord	efferent	motor	16B	wing_steering	right_anterior_dorsal_mesothoracic_nerve	i1	NA	i1 MN	EFF_08	flight-steering
720575941469045111	3.5703760848368384	4.331550507795884	720575941469045111	76214092125674069	121239, 141381, 2174	right	ventral_nerve_cord	efferent	motor	15B	leg_motor	right_prothoracic_leg_nerve	accessory_tibia_flexor_B	NA	Acc. ti flexor MN	EFF_13	front leg
720575941469052535	7.481093572172044	3.3981216242433323	720575941469052535	76776973359538030	138185, 139738, 2189	left	ventral_nerve_cord	efferent	motor	TBD	leg_motor	left_prothoracic_leg_nerve	femur_reductor	NA	Fe reductor MN	EFF_11	front leg
720575941470082423	0.673306392225144	5.7445985367418055	720575941470082423	75440998616079733	99642, 171958, 4377	right	ventral_nerve_cord	efferent	motor	TBD	leg_motor	right_mesothoracic_leg_nerve	sternotrochanter_extensor_MesoLN_dorsal_3	NA	Sternotrochanter MN	EFF_12	middle-hind leg
720575941470212471	0.14820854524028085	5.336953311216904	720575941470212471	75302528937995220	95039,237909,4770	right	ventral_nerve_cord	efferent	motor	TBD	leg_motor	right_metathoracic_leg_nerve	tibia_extensor_FETi	NA	Ti extensor MN	EFF_12	middle-hind leg
720575941470291319	-5.926818682161453	-2.5454624602674714	720575941470291319	75513498066826927	100494, 234394, 5959	right	ventral_nerve_cord	efferent	visceral_circulatory	00B	NA	NA	EN00B026	NA	EN00B026	EFF_03	abdomen-ovulation
720575941470371851	6.404992269071457	0.0794877102494964	720575941470371851	76989385731629578	143616, 178272, 3899	left	ventral_nerve_cord	efferent	motor	NA	leg_motor	left_mesothoracic_leg_nerve	femur_reductor	NA	auto:Pleural remotor/abductor MN	EFF_10	middle-hind leg
720575941470698507	-7.896001173463943	-1.7309671351789704	720575941470698507	76632662055478324	134632, 33944, 573	left	central_brain	efferent	motor	putative_primary	crop_motor	left_pharyngeal_nerve_or_accessory_pharyngeal_nerve	CEM	CEM	NA	EFF_07	ingestion-digestion
720575941470714891	-7.769643141237381	-2.474441380250381	720575941470714891	76210313426765528	122002, 30048, 5472	left	central_brain	efferent	visceral_circulatory	DILP__prim	food_intake	NA	m_NSC_DMS	m_NSC_DMS	NA	EFF_06	energy homeostasis
720575941471300448	6.438964055570481	0.3008135845781097	720575941471300448	77130123421706135	147905,179905,4755	left	ventral_nerve_cord	efferent	motor	NA	leg_motor	left_mesothoracic_leg_nerve	femur_reductor	NA	auto:IN13B012	EFF_10	middle-hind leg
720575941471300960	6.574523614438889	0.35817363764054866	720575941471300960	77130192207941145	148055, 181253, 4873	left	ventral_nerve_cord	efferent	motor	24B.25B	leg_motor	left_mesothoracic_leg_nerve	trochanter_flexor_MesoLN_ventral_3	NA	Tr flexor MN	EFF_10	middle-hind leg
720575941471301728	6.619257138761399	0.3350434591890106	720575941471301728	76989798317198646	145263,190700,4954	left	ventral_nerve_cord	efferent	motor	NA	leg_motor	left_posterior_dorsal_mesothoracic_nerve	tergotrochanter_extensor_PDMN	NA	NA	EFF_10	middle-hind leg
720575941471347808	-6.346398664919022	-4.268807739961074	720575941471347808	75303078760759364	94832, 255488, 5006	right	ventral_nerve_cord	efferent	visceral_circulatory	NA	ovulation	NA	abd_Dsx_OA	NA	auto:MNad13	EFF_03	abdomen-ovulation
720575941471839296	6.37856595376384	-0.6155875632642974	720575941471839296	76357510680441931	125393,222956,6076	left	ventral_nerve_cord	efferent	motor	NA	leg_motor	left_metathoracic_leg_nerve	tibia_extensor_FETi	NA	auto:IN19A002	EFF_10	middle-hind leg
720575941472471099	-2.446017099825027	-2.580904335725235	720575941472471099	75372623139437924	96857,231164,5930	right	ventral_nerve_cord	efferent	motor	TBD	NA	NA	MNad14	NA	MNad14	EFF_01	abdomen motor 1
720575941472734048	2.3352359996165006	-2.3136070678114176	720575941472734048	75652173635805563	105883,173480,4838	right	ventral_nerve_cord	efferent	motor	16B	wing_power	right_anterior_dorsal_mesothoracic_nerve	DVM1a-c	NA	DVMn 1a-c	EFF_08	flight-energy-power
720575941473001568	-7.410046888795974	2.071580051434113	720575941473001568	75859568009276310	110976, 61600, 1010	right	central_brain	efferent	motor	putative_primary	proboscis_motor	right_maxillary-labial_nerve	CB0845	CB0845	NA	EFF_05	proboscis-antenna
720575941473952810	-4.938868118730668	-2.099354834306167	720575941473952810	75718143125044136	108310, 42632, 219	right	central_brain	efferent	visceral_circulatory	putative_primary	NA	NA	SEZ_NSC_Hugin	SEZ_NSC_Hugin	NA	EFF_04	feeding-endocrine
720575941474483249	2.006536172422288	-1.6799887130140534	720575941474483249	76286454741002091	124877, 202314, 5893	left	ventral_nerve_cord	efferent	motor	NA	haltere_motor	left_first_abdominal_nerve	haltere_motor_neuron_unknown	NA	NA	EFF_08	flight-steering
720575941474499377	1.0355493293131568	5.853611140501572	720575941474499377	75652379458046195	106320,179853,3333	right	ventral_nerve_cord	efferent	motor	15B	leg_motor	right_mesothoracic_leg_nerve	tibia_flexor	NA	Ti flexor MN	EFF_12	middle-hind leg
720575941474504478	1.876508878263352	-1.5981584498762365	720575941474504478	75723504519771487	108481,201454,5107	right	ventral_nerve_cord	efferent	motor	16B	haltere_steering	right_first_abdominal_nerve	hi2 MN	NA	hi2 MN	EFF_08	flight-steering
720575941474519326	0.9673325286234594	5.040661006224229	720575941474519326	75232366284899765	93924, 244509, 4443	right	ventral_nerve_cord	efferent	motor	NA	leg_motor	right_metathoracic_leg_nerve	tibia_flexor	NA	auto:IN21A039	EFF_12	middle-hind leg
720575941474569521	-7.848146749940994	-0.30811318849317926	720575941474569521	76492130658447451	129974, 40153, 364	left	central_brain	efferent	motor	putative_primary	pharynx_motor	PhN	CB0914	CB0914	NA	EFF_07	ingestion-digestion
720575941474574132	2.4727217421854717	-0.8192606875776519	720575941474574132	75863142429419255	111277, 169583, 4855	right	ventral_nerve_cord	efferent	motor	16B	wing_steering	right_anterior_dorsal_mesothoracic_nerve	b3	NA	b3 MN	EFF_08	flight-steering
720575941474595370	2.265425609144089	-1.4744342276930082	720575941474595370	77621742826471570	162915,149541,5771	left	ventral_nerve_cord	efferent	motor	16B	wing_tension	left_anterior_dorsal_mesothoracic_nerve	tpn	NA	tpn MN	EFF_08	flight-energy-power
720575941474769204	6.681426690610765	0.2546382238984833	720575941474769204	76848992042444288	140032,189465,4766	left	ventral_nerve_cord	efferent	motor	NA	leg_motor	left_posterior_dorsal_mesothoracic_nerve	tergotrochanter_extensor_PDMN	NA	auto:IN21A049	EFF_10	middle-hind leg
720575941475008577	-1.867598546949508	-3.213684887635636	720575941475008577	75513429481247949	102190, 231922, 6401	left	ventral_nerve_cord	efferent	motor	NA	NA	NA	NA	NA	auto:MNad19	EFF_01	abdomen motor 1
720575941475275818	0.9982330069864965	-1.2597187468885651	720575941475275818	75654098317753234	106299, 229709, 6854	left	ventral_nerve_cord	efferent	motor	03B	NA	left_second_abdominal_nerve	MNad40	NA	auto:MNad40	EFF_09	abdomen motor 2
720575941475342122	-5.664740396944167	-3.714551777589249	720575941475342122	75583935664932646	102500, 236333, 6544	left	ventral_nerve_cord	efferent	visceral_circulatory	TBD	diuresis,stress_tolerance,pain_threshold	NA	MNad03	NA	MNad03	EFF_03	abdomen-ureter
720575941475389243	-1.740519596544387	-3.043909401643204	720575941475389243	75654235756380562	104928, 234336, 6670	left	ventral_nerve_cord	efferent	motor	TBD	NA	NA	MNad01	NA	MNad01	EFF_01	abdomen motor 1
720575941475745898	2.4773878321970684	-1.4031532714246977	720575941475745898	75863142496188581	111427, 168721, 4946	right	ventral_nerve_cord	efferent	motor	16B	wing_steering	right_anterior_dorsal_mesothoracic_nerve	i2	NA	i2 MN	EFF_08	flight-steering
720575941475791722	0.9617335067118383	4.713508038771225	720575941475791722	75231954035454320	93838,232994,4792	right	ventral_nerve_cord	efferent	motor	NA	leg_motor	right_metathoracic_leg_nerve	long_tendon_muscle_A	NA	auto:IN19A022	EFF_12	middle-hind leg
720575941475795306	-4.36788828512776	-4.281595082032609	720575941475795306	75021329241744796	86400, 247744, 6271	right	ventral_nerve_cord	efferent	motor	NA	NA	NA	NA	NA	auto:MNad68	EFF_02	abdomen-egg-laying
720575941476080948	2.3314980731333463	-2.154115051972794	720575941476080948	76848442488147777	140291, 172958, 5603	left	ventral_nerve_cord	efferent	motor	16B	wing_tension	left_anterior_dorsal_mesothoracic_nerve	tp2	NA	tp2 MN	EFF_08	flight-energy-power
720575941476434996	6.408084558042404	0.34045091177232356	720575941476434996	77270517312665417	152416, 168000, 4769	left	ventral_nerve_cord	efferent	motor	08A	jump_escape	left_posterior_dorsal_mesothoracic_nerve	tergotrochanter_extensor_TT_PDMN	NA	TTMn	EFF_10	middle-hind leg
720575941478122659	7.274819539579269	0.31658664251573176	720575941478122659	76989385798932251	143632, 178800, 4139	left	ventral_nerve_cord	efferent	motor	NA	leg_motor	NA	tarsus_depressor_B	NA	auto:MNml80	EFF_10	middle-hind leg
720575941478187841	0.9432641730631568	5.913645892393664	720575941478187841	75652310604765297	104885,176386,2974	right	ventral_nerve_cord	efferent	motor	TBD	leg_motor	right_mesothoracic_leg_nerve	tibia_extensor_SETi	NA	Ti extensor MN	EFF_12	middle-hind leg
720575941478281440	3.2828556762064673	3.902252106916977	720575941478281440	76143586009673786	119845, 137564, 2417	right	ventral_nerve_cord	efferent	motor	NA	leg_motor	right_ventral_prothoracic_nerve	tergotrochanter_extensor	NA	auto:Acc. tr flexor MN	EFF_13	front leg
720575941478577231	7.693863080533862	2.8628927757859954	720575941478577231	77058311031441279	147147, 136738, 2664	left	ventral_nerve_cord	efferent	motor	NA	leg_motor	left_prothoracic_leg_nerve	tibia_extensor_SETi	NA	auto:Tergopleural/Pleural promotor MN	EFF_11	front leg
720575941478578511	2.8516825900400846	1.0326083591104278	720575941478578511	76706467243633363	135595, 136748, 2431	left	ventral_nerve_cord	efferent	motor	NA	neck_motor	left_dorsal_prothoracic_nerve	DProN_d	NA	auto:DNxn148	EFF_14	head-eye-antenna
720575941478731683	0.5844632850016331	5.951371341002061	720575941478731683	75511985634843939	101743,189057,3825	right	ventral_nerve_cord	efferent	motor	20B.21B.22B	leg_motor	right_mesothoracic_leg_nerve	sternal_posterior_rotator_MesoLN_dorsal_5	NA	Sternal posterior rotator MN	EFF_12	middle-hind leg
720575941479034563	2.5573000178660137	-2.1307042548536534	720575941479034563	75933167575997670	113439,159611,4768	right	ventral_nerve_cord	efferent	motor	03B	wing_power	right_posterior_dorsal_mesothoracic_nerve	DLM1-4	NA	DLMn c-f	EFF_08	flight-energy-power
720575941479238563	-7.838162733522538	-2.5092104384779206	720575941479238563	76139669804940984	120128, 21936, 5565	right	central_brain	efferent	visceral_circulatory	DILP__prim	energy_metabolism,food_intake	NA	m_NSC_DILP	m_NSC_DILP	NA	EFF_06	energy homeostasis
720575941479258563	-4.6614783539449	-4.280864567506239	720575941479258563	75091766772338724	88208, 248176, 6471	right	ventral_nerve_cord	efferent	motor	NA	NA	NA	NA	NA	auto:INXXX240	EFF_02	abdomen-egg-laying
720575941479276227	-1.7977650894795678	-2.878647179353164	720575941479276227	75724192049483364	106680, 223203, 6163	left	ventral_nerve_cord	efferent	motor	TBD	NA	NA	MNad16	NA	MNad16	EFF_01	abdomen motor 1
720575941479472258	7.351758168729662	2.7364770462632904	720575941479472258	76988010872346688	144197, 139220, 2287	left	ventral_nerve_cord	efferent	motor	15B	leg_motor	left_prothoracic_leg_nerve	accessory_tibia_flexor_B	NA	Acc. ti flexor MN	EFF_11	front leg
720575941479658831	2.4976243243540504	-1.196460098969864	720575941479658831	75863073709609826	111934, 167468, 4733	right	ventral_nerve_cord	efferent	motor	16B	wing_steering	right_anterior_dorsal_mesothoracic_nerve	iv2	NA	hg2 MN	EFF_08	flight-steering
720575941479728291	6.919911550077316	-0.8935607383131257	720575941479728291	76076448020702540	117320,233578,6107	left	ventral_nerve_cord	efferent	motor	NA	leg_motor	left_metathoracic_leg_nerve	tarsus_depressor_A	NA	auto:IN19A002	EFF_10	middle-hind leg
720575941479987619	1.4762474761332256	5.492658763182237	720575941479987619	75723023013520002	107283, 188310, 3238	right	ventral_nerve_cord	efferent	motor	15B	leg_motor	right_mesothoracic_leg_nerve	long_tendon_muscle_B_femur	NA	ltm2-femur MN	EFF_12	middle-hind leg
720575941480138976	0.7334290013636329	6.023049025785996	720575941480138976	75582903731723297	102416,206608,2129	right	ventral_nerve_cord	efferent	motor	NA	leg_motor	right_mesothoracic_leg_nerve	sternal_anterior_rotator_MesoLN_ventral_2	NA	auto:IN19A016	EFF_12	middle-hind leg
720575941480476358	-6.372293783632402	-2.9104746291517483	720575941480476358	75513498067046986	100603, 234134, 6033	left	ventral_nerve_cord	efferent	visceral_circulatory	00B	NA	NA	EN00B026	NA	EN00B026	EFF_03	abdomen-ovulation
720575941480482755	6.4990803466166245	-0.5047784755110016	720575941480482755	76357648118977611	126581,225843,5898	left	ventral_nerve_cord	efferent	motor	15B	leg_motor	NA	tarsus_depressor_B	NA	MNhl68	EFF_10	middle-hind leg
720575941480581856	-7.601767374483231	1.835317871522976	720575941480581856	76843768288571046	139264, 34032, 702	left	central_brain	efferent	motor	NA	proboscis_motor	NA	NA	auto:pharyngeal_nerve_sensory_group2	NA	EFF_05	proboscis-antenna
720575941481071802	0.8890558944071509	6.120405345213485	720575941481071802	75652516829775953	104795,183189,3072	right	ventral_nerve_cord	efferent	motor	NA	leg_motor	right_mesothoracic_leg_nerve	tarsus_levator_D	NA	auto:IN08A002	EFF_12	middle-hind leg
720575941481179066	7.829323934110521	2.858276872885299	720575941481179066	77339854795199438	155292, 137242, 3050	left	ventral_nerve_cord	efferent	motor	15B	leg_motor	left_prothoracic_leg_nerve	tibia_flexor_Fast	NA	Ti flexor MN	EFF_11	front leg
720575941481381795	-3.032108379808547	-3.0155981490492088	720575941481381795	75021123083204390	87218,239879,6250	right	ventral_nerve_cord	efferent	visceral_circulatory	00B	NA	NA	EN00B023	NA	EN00B023	EFF_01	abdomen motor 1
720575941481549903	-7.033083273378494	-2.914185375916885	720575941481549903	75930006076993226	114035,64000,3114	right	central_brain	efferent	visceral_circulatory	NA	NA	NA	l_NSC_unknown	l_NSC_unknown	NA	EFF_06	energy homeostasis
720575941481583814	6.897483037504075	0.40757766271836854	720575941481583814	76919223414413249	142977,185659,4876	left	ventral_nerve_cord	efferent	motor	TBD	leg_motor	left_mesothoracic_leg_nerve	accessory_trochanter_flexor	NA	Acc. tr flexor MN	EFF_10	middle-hind leg
720575941481621501	0.7379714713419654	4.8154808571458565	720575941481621501	75512948109751988	101750,218995,5195	right	ventral_nerve_cord	efferent	motor	20B.21B.22B	leg_motor	right_metathoracic_leg_nerve	sternal_posterior_rotator_dorsomedial_ribbon	NA	Sternal posterior rotator MN	EFF_12	middle-hind leg
720575941481634383	6.409504579099534	-0.62412652467482	720575941481634383	76357510747225604	125677, 221948, 6204	left	ventral_nerve_cord	efferent	motor	NA	leg_motor	left_metathoracic_leg_nerve	sternotrochanter_extensor_ventrolateral_ribbon	NA	auto:IN19A015	EFF_10	middle-hind leg
720575941482782659	-6.468301130739333	-3.1639975020765547	720575941482782659	75021328906241059	87184, 246912, 5117	right	ventral_nerve_cord	efferent	visceral_circulatory	TBD	diuresis,stress_tolerance,pain_threshold	NA	MNad13	NA	MNad13	EFF_03	abdomen-ovulation
720575941482859718	6.563885377439377	-0.3604820678114168	720575941482859718	75865822756933053	111598,248256,5703	left	ventral_nerve_cord	efferent	motor	NA	leg_motor	left_metathoracic_leg_nerve	tarsus_depressor_B	NA	auto:MNhl61	EFF_10	middle-hind leg
720575941483327485	-5.7981255783711685	-3.258452267396378	720575941483327485	75583935731725782	103696, 237264, 6685	left	ventral_nerve_cord	efferent	motor	TBD	NA	NA	MNad05	NA	MNad05	EFF_03	abdomen-ureter
720575941483452346	-1.9699350728665612	-3.3906148383497468	720575941483452346	75021191735256308	87504, 241792, 5889	right	ventral_nerve_cord	efferent	motor	TBD	NA	NA	MNad02	NA	MNad02	EFF_01	abdomen motor 1
720575941483515389	7.593185590299484	3.1369767477632293	720575941483515389	77269761197077956	152960,145576,3972	left	ventral_nerve_cord	efferent	motor	NA	leg_motor	left_prothoracic_leg_nerve	trochanter_extensor_LinJ	NA	auto:IN19A008	EFF_11	front leg
720575941483845954	2.363462852033494	-1.2363384673475495	720575941483845954	77762274089514125	167501,145323,5611	left	ventral_nerve_cord	efferent	motor	16B	wing_steering	left_anterior_dorsal_mesothoracic_nerve	iv3	NA	hg3 MN	EFF_08	flight-steering
720575941483849869	1.9749342665995335	-1.719505161988663	720575941483849869	75723504586351173	108161,202621,5163	right	ventral_nerve_cord	efferent	motor	08A	haltere_motor	right_first_abdominal_nerve	haltere_motor_neuron_unknown	NA	auto:hiii2 MN	EFF_08	flight-steering
720575941483932045	-7.909239126649979	-1.7937591979383698	720575941483932045	75858537150281045	112176, 31632, 764	right	central_brain	efferent	motor	putative_primary	crop_motor	right_pharyngeal_nerve_or_accessory_pharyngeal_nerve	CEM	CEM	NA	EFF_07	ingestion-digestion
720575941484353277	-7.715431524721267	-2.58501896356337	720575941484353277	76280544799080853	123017, 25892, 5725	left	central_brain	efferent	visceral_circulatory	DILP__prim	energy_metabolism,food_intake	NA	m_NSC_DILP	m_NSC_DILP	NA	EFF_06	energy homeostasis
720575941484865346	6.863144086393235	-0.5878184745191805	720575941484865346	76357648119073479	125688,227313,5937	left	ventral_nerve_cord	efferent	motor	15B	leg_motor	left_metathoracic_leg_nerve	accessory_tibia_flexor_B	NA	Acc. ti flexor MN	EFF_10	middle-hind leg
720575941484914242	-7.696105791536452	1.7579609556020028	720575941484914242	76773949367269295	138140, 51092, 967	left	central_brain	efferent	motor	putative_primary	proboscis_motor	left_maxillary-labial_nerve	CB0911	CB0911	NA	EFF_05	proboscis-antenna
720575941484914498	-7.404803110567214	2.0324175497413406	720575941484914498	76914755641775346	142099, 51738, 1274	left	central_brain	efferent	motor	putative_primary	proboscis_motor	MxLbN	CB0789	CB0789	NA	EFF_05	proboscis-antenna
720575941485106317	-5.3617499603902115	-2.6481245467542887	720575941485106317	75443129389945303	98768, 233856, 6281	right	ventral_nerve_cord	efferent	visceral_circulatory	TBD	NA	NA	ENXXX286	NA	ENXXX286	EFF_04	abdomen-ovulation
720575941485233616	1.3475746379221654	5.8308507492662205	720575941485233616	75582079366402022	104414,181993,3126	right	ventral_nerve_cord	efferent	motor	15B	leg_motor	right_mesothoracic_leg_nerve	tarsus_depressor_B	NA	MNml78	EFF_12	middle-hind leg
720575941485371458	-2.0141551031743306	-3.429556221711563	720575941485371458	75442785725390472	99136, 224416, 5961	right	ventral_nerve_cord	efferent	motor	TBD	NA	NA	MNad06	NA	MNad06	EFF_01	abdomen motor 1
720575941486064962	7.330801175626633	3.321343808424545	720575941486064962	77058379818469205	147016, 137669, 3045	left	ventral_nerve_cord	efferent	motor	TBD	leg_motor	left_prothoracic_leg_nerve	femur_reductor	NA	Fe reductor MN	EFF_11	front leg
720575941486464066	2.4665106997812964	-0.38886413072340403	720575941486464066	76427123443148703	127080, 198690, 5765	left	ventral_nerve_cord	efferent	motor	16B	haltere_steering	left_first_abdominal_nerve	MNhm03	NA	MNhm03	EFF_08	flight-steering
720575941486524678	6.948597119840501	-0.6749063441633453	720575941486524678	76287279308273530	124704,226029,5887	left	ventral_nerve_cord	efferent	motor	NA	leg_motor	left_metathoracic_leg_nerve	accessory_tibia_flexor_B	NA	auto:IN19A007	EFF_10	middle-hind leg
720575941486583046	1.433111594709275	5.0993517925859235	720575941486583046	76216223167966267	121407,206263,5102	right	ventral_nerve_cord	efferent	motor	NA	leg_motor	right_metathoracic_leg_nerve	long_tendon_muscle_B	NA	NA	EFF_12	middle-hind leg
720575941487139138	2.243500159772752	-2.3519419143079987	720575941487139138	75933167642703818	113613, 159702, 4877	right	ventral_nerve_cord	efferent	motor	03B	wing_power	right_posterior_dorsal_mesothoracic_nerve	DVM3a-b	NA	DVMn 3a, b	EFF_08	flight-energy-power
720575941487732432	6.9074308142985075	-0.8813658664106597	720575941487732432	76357648119007276	126276,225817,5912	left	ventral_nerve_cord	efferent	motor	NA	leg_motor	NA	accessory_tibia_flexor_B	NA	auto:IN19A007	EFF_10	middle-hind leg
720575941487752144	6.992199109586594	-0.8869880149244538	720575941487752144	76146610605927585	118924,229040,5910	left	ventral_nerve_cord	efferent	motor	NA	leg_motor	left_metathoracic_leg_nerve	tibia_flexor	NA	auto:IN19A005	EFF_10	middle-hind leg
720575941487818293	0.7896634803141334	4.401184945356918	720575941487818293	75934129917214311	112848, 188000, 5832	right	ventral_nerve_cord	efferent	motor	TBD	NA	NA	MNad02	NA	MNad02	EFF_12	middle-hind leg
720575941487929909	-1.9059844150220175	-2.5882328460096593	720575941487929909	75021054363599517	87218, 239006, 6241	right	ventral_nerve_cord	efferent	motor	TBD	NA	NA	MNad02	NA	MNad02	EFF_01	abdomen motor 1
720575941488203209	2.9943248496378643	4.493259339582993	720575941488203209	76214023338916957	122696, 139853, 1984	right	ventral_nerve_cord	efferent	motor	15B	leg_motor	right_prothoracic_leg_nerve	long_tendon_muscle_B	NA	ltm1-tibia MN	EFF_13	front leg
720575941488205769	7.772127316984055	2.832695513022018	720575941488205769	76917642195450091	143012, 137359, 2457	left	ventral_nerve_cord	efferent	motor	15B	leg_motor	left_prothoracic_leg_nerve	tibia_flexor	NA	Ti flexor MN	EFF_11	front leg
720575941488244169	-3.990107847658279	-4.366711468446181	720575941488244169	75513773078874554	100794, 242654, 6436	left	ventral_nerve_cord	efferent	motor	NA	NA	NA	NA	NA	auto:MNad15	EFF_02	abdomen-egg-laying
720575941488266441	-1.9242460264836574	-2.9300764510511628	720575941488266441	75724260768985024	107755, 223747, 6174	left	ventral_nerve_cord	efferent	motor	TBD	NA	NA	MNad01	NA	MNad01	EFF_01	abdomen motor 1
720575941488287797	3.5023061499918677	3.573243408453537	720575941488287797	76284186125908263	123049, 134534, 2614	right	ventral_nerve_cord	efferent	motor	TBD	leg_motor	right_prothoracic_leg_nerve	tibia_extensor_FETi	NA	Ti extensor MN	EFF_13	front leg
720575941488644300	0.5763218865717629	5.25395980383165	720575941488644300	75161860168789745	90457, 239814, 4666	right	ventral_nerve_cord	efferent	motor	TBD	leg_motor	right_metathoracic_leg_nerve	sternotrochanter_extensor_dorsomedial_ribbon	NA	Sternotrochanter MN	EFF_12	middle-hind leg
720575941488656332	-4.100246025529983	-4.3456147620558	720575941488656332	75443472920638583	99727, 245259, 6139	left	ventral_nerve_cord	efferent	motor	NA	NA	NA	NA	NA	auto:EN00B002	EFF_02	abdomen-egg-laying
720575941488734665	0.48303227284800787	5.788964181196763	720575941488734665	75582491817282532	103629,193168,3593	right	ventral_nerve_cord	efferent	motor	20B.21B.22B	leg_motor	right_mesothoracic_leg_nerve	sternal_posterior_rotator_MesoLN_dorsal_5	NA	Sternal posterior rotator MN	EFF_12	middle-hind leg
720575941488989129	2.055605338605759	-1.7033425280927887	720575941488989129	76356685979706253	125281, 198026, 5845	left	ventral_nerve_cord	efferent	motor	08A	haltere_steering	left_first_abdominal_nerve	hi1 MN	NA	hi1 MN	EFF_08	flight-steering
720575941489123047	7.583124326261398	2.656784861338211	720575941489123047	77128748562359652	149296, 137760, 2938	left	ventral_nerve_cord	efferent	motor	15B	leg_motor	left_prothoracic_leg_nerve	long_tendon_muscle_B	NA	ltm1-tibia MN	EFF_11	front leg
720575941489125351	2.6553615794504863	0.6935531189561613	720575941489125351	76776835987876104	137908, 136091, 2472	left	ventral_nerve_cord	efferent	motor	NA	neck_motor	left_dorsal_prothoracic_nerve	DProN_d	NA	auto:AN16B081	EFF_14	head-eye-antenna
720575941489144039	-2.3306234612141865	-2.8801310965894937	720575941489144039	75583935598043262	103515, 235753, 6376	left	ventral_nerve_cord	efferent	motor	TBD	NA	NA	MNad01	NA	MNad01	EFF_01	abdomen motor 1
720575941489332169	2.9224035010660865	0.7595727732301483	720575941489332169	76354692175152121	126956, 137885, 2197	right	ventral_nerve_cord	efferent	motor	NA	neck_motor	right_dorsal_prothoracic_nerve	DProN_d	NA	auto:AN07B071	EFF_14	head-eye-antenna
720575941489671625	-1.8543306126271506	-3.4509418914198147	720575941489671625	75794354501501797	108672, 216189, 5817	left	ventral_nerve_cord	efferent	motor	TBD	NA	NA	MNad06	NA	MNad06	EFF_01	abdomen motor 1
720575941489673420	1.7501925692881326	-1.8934012362837067	720575941489673420	76778486127382456	138538, 184946, 5638	left	ventral_nerve_cord	efferent	motor	NA	wing_steering	left_mesothoracic_accessory_nerve	iii1	NA	auto:IN17A048	EFF_08	flight-energy-power
720575941489684937	1.1394404635752422	4.82094421888597	720575941489684937	75372554017665604	97299,229007,4507	right	ventral_nerve_cord	efferent	motor	15B	leg_motor	right_metathoracic_leg_nerve	long_tendon_muscle_A	NA	ltm MN	EFF_12	middle-hind leg
720575941490091470	-1.7139457001363059	-2.8391226241468654	720575941490091470	75021054363581880	87221,239338,6228	right	ventral_nerve_cord	efferent	motor	TBD	NA	NA	MNad56	NA	MNad56	EFF_01	abdomen motor 1
720575941490096334	-4.180584026781202	-4.4108584830641036	720575941490096334	75303010309882859	96239, 253065, 6062	right	ventral_nerve_cord	efferent	visceral_circulatory	00B	NA	NA	EN00B003	NA	EN00B003	EFF_02	abdomen-egg-laying
720575941490203081	-8.0805457367574	-2.7544253775953527	720575941490203081	76914825099432399	142278, 53360, 3848	left	central_brain	efferent	visceral_circulatory	putative_primary	diuresis,gut_motility,hormone_regulation	NA	l_NSC_DH31	l_NSC_DH31	NA	EFF_06	energy homeostasis
720575941490687689	-4.6073160900746615	-3.89475092386	720575941490687689	75443404335058777	99211, 241988, 6570	left	ventral_nerve_cord	efferent	motor	TBD	NA	NA	MNad08	NA	MNad08	EFF_02	abdomen-egg-laying
720575941491126478	-5.9980262055074	-2.798370213258194	720575941491126478	75583866945410010	104300, 233620, 6528	left	ventral_nerve_cord	efferent	visceral_circulatory	TBD	NA	NA	NA	NA	NA	EFF_03	abdomen-ovulation
720575941491151310	-8.083194090334063	-2.62955078576796	720575941491151310	75930006077003612	113991,64000,3122	right	central_brain	efferent	visceral_circulatory	putative_primary	diuresis,gut_motility,hormone_regulation	NA	l_NSC_DH31	l_NSC_DH31	NA	EFF_06	energy homeostasis
720575941491272393	6.6612412200297095	-0.6175361583112944	720575941491272393	76357579400098224	125387,224713,6123	left	ventral_nerve_cord	efferent	motor	NA	leg_motor	NA	trochanter_flexor_ventrolateral_ribbon	NA	auto:MNhl02	EFF_10	middle-hind leg
720575941491293415	0.5906289086664894	5.93003860021837	720575941491293415	75934198167050765	112656, 188608, 4087	right	ventral_nerve_cord	efferent	motor	20B.21B.22B	leg_motor	right_mesothoracic_leg_nerve	sternal_posterior_rotator_MesoLN_dorsal_5	NA	Sternal posterior rotator MN	EFF_12	middle-hind leg
720575941491494606	7.366107152494309	0.2315266420961151	720575941491494606	76989592024953978	144596,186215,4582	left	ventral_nerve_cord	efferent	motor	NA	leg_motor	NA	long_tendon_muscle_A_dipalpha	NA	NA	EFF_10	middle-hind leg
720575941491728078	-7.410893751588943	-2.6104095885633702	720575941491728078	76211618090039466	122834, 68160, 1559	left	central_brain	efferent	visceral_circulatory	primary	anti_diuresis,stress_tolerance	NA	SEZ_NSC_CAPA	SEZ_NSC_CAPA	NA	EFF_06	energy homeostasis
720575941492017790	2.737457440885423	1.1378309419275057	720575941492017790	77266737070100744	153230, 57252, 2083	left	central_brain	efferent	motor	putative_primary	neck_motor	left_cervical_nerve	CvN1-3	NA	NA	EFF_14	head-eye-antenna
720575941492266110	6.369697736295579	-0.011865229356216481	720575941492266110	76567448681962729	131429, 186447, 6095	left	ventral_nerve_cord	efferent	motor	TBD	haltere_motor	left_dorsal_metathoracic_nerve	MNxm02	NA	NA	EFF_10	middle-hind leg
720575941492452222	2.753447698148606	0.6900281002641449	720575941492452222	76776904707380361	138315, 138384, 2474	left	ventral_nerve_cord	efferent	motor	NA	neck_motor	left_dorsal_prothoracic_nerve	DProN_d	NA	auto:AN03B095	EFF_14	head-eye-antenna
720575941492529278	-2.175239397493484	-2.4555514762281643	720575941492529278	75935023404150183	113330, 213944, 6177	left	ventral_nerve_cord	efferent	motor	TBD	NA	NA	MNad24	NA	MNad24	EFF_01	abdomen motor 1
720575941493231536	6.590749429258226	-0.8892379710554351	720575941493231536	76217185642852314	122732, 233726, 6484	left	ventral_nerve_cord	efferent	motor	TBD	leg_motor	left_metathoracic_leg_nerve	tibia_extensor_SETi	NA	Ti extensor MN	EFF_10	middle-hind leg
720575941493508551	2.6506497130717013	0.7062636902452238	720575941493508551	76847273518391376	139823,138471,2627	left	ventral_nerve_cord	efferent	motor	NA	neck_motor	left_dorsal_prothoracic_nerve	DProN_d	NA	auto:AN16B078	EFF_14	head-eye-antenna
720575941493956734	-6.519292189088944	-3.15696606134169	720575941493956734	75232228980413632	93431, 240396, 5051	right	ventral_nerve_cord	efferent	visceral_circulatory	TBD	diuresis,stress_tolerance,pain_threshold	NA	MNad13	NA	MNad13	EFF_03	abdomen-ovulation
720575941494055038	-6.257872892824294	-4.158748001801896	720575941494055038	75021604119755531	87946, 254602, 6325	right	ventral_nerve_cord	efferent	motor	NA	NA	NA	NA	NA	auto:INXXX336	EFF_03	abdomen-ovulation
720575941494146176	3.651473687681077	4.23605790640123	720575941494146176	76003123465992140	114927,147180,2564	right	ventral_nerve_cord	efferent	motor	15B	leg_motor	right_prothoracic_leg_nerve	accessory_tibia_flexor_B	NA	Acc. ti flexor MN	EFF_13	front leg
720575941494164864	7.244383023771166	3.2633332302690286	720575941494164864	77058311098566601	145800, 136383, 2900	left	ventral_nerve_cord	efferent	motor	NA	leg_motor	left_prothoracic_accessory_nerve	pleural_remotor_and_abductor	NA	auto:IN21A006	EFF_11	front leg
720575941494208128	-7.483694387880448	2.0542502393842463	720575941494208128	75366643202728548	98171, 52559, 866	right	central_brain	efferent	motor	putative_primary	proboscis_motor	right_maxillary-labial_nerve	CB0845	CB0845	NA	EFF_05	proboscis-antenna
720575941494740094	6.319380925687669	-0.3021157691358796	720575941494740094	76216979484666353	122478,228584,6552	left	ventral_nerve_cord	efferent	motor	TBD	leg_motor	left_metathoracic_leg_nerve	sternal_anterior_rotator_ventrolateral_ribbon	NA	Sternal anterior rotator MN	EFF_10	middle-hind leg
720575941494963582	6.308326409849046	0.16543856168992613	720575941494963582	77059754610635390	147447,179275,4586	left	ventral_nerve_cord	efferent	motor	NA	leg_motor	left_mesothoracic_leg_nerve	femur_reductor	NA	NA	EFF_10	middle-hind leg
720575941497427072	-7.040594412294509	-2.725506157624649	720575941495069054	76493024682800355	130280, 67518, 2952	left	central_brain	efferent	visceral_circulatory	putative_primary	cardiostimulation,energy_metabolism,stress_tolerance,hormone_regulation	NA	l_NSC_CRZ	l_NSC_CRZ	NA	EFF_06	energy homeostasis
720575941495589499	-4.093743158784989	-4.302661270844864	720575941495589499	75443541773973187	98989, 245762, 6562	left	ventral_nerve_cord	efferent	motor	NA	NA	NA	NA	NA	auto:MNad20	EFF_02	abdomen-egg-laying
720575941495636608	-7.214744879213454	-2.8033989379286037	720575941495636608	75794698166020386	109905, 226243, 6091	left	ventral_nerve_cord	efferent	visceral_circulatory	TBD	diuresis,stress_tolerance,pain_threshold	NA	MNad21	NA	MNad21	EFF_06	energy homeostasis
720575941495645819	-6.306269480196123	-1.746508927094864	720575941495645819	76356273327480988	125150,185980,4599	left	ventral_nerve_cord	efferent	motor	TBD	NA	left_dorsal_metathoracic_nerve	ENXXX226	NA	ENXXX226	EFF_04	thoracic-abdominal
720575941495677383	1.5184408889139869	-1.9612015197157135	720575941495677383	76355998516020710	125262, 177504, 4644	left	ventral_nerve_cord	efferent	visceral_circulatory	NA	NA	NA	NA	NA	auto:ENXXX226	EFF_08	flight-energy-power
720575941495864905	2.746697591337083	0.7985648205400236	720575941495864905	76704062196264027	136206, 64422, 2986	left	central_brain	efferent	motor	putative_primary	neck_motor	right_cervical_nerve	CvN7	auto:DNge087	NA	EFF_14	head-eye-antenna
720575941495969479	-6.169123484102372	-4.3439210364698635	720575941495969479	75162341540780683	90279,254060,6038	right	ventral_nerve_cord	efferent	motor	TBD	NA	NA	MNad57	NA	MNad57	EFF_03	abdomen-ovulation
720575941496126793	3.199874089750168	4.259032874357772	720575941496126793	76003054545631666	115012, 143679, 1969	right	ventral_nerve_cord	efferent	motor	NA	leg_motor	right_prothoracic_leg_nerve	tarsus_depressor_B	NA	auto:Ti flexor MN	EFF_13	front leg
720575941496149473	0.913284705671189	4.7613717606187596	720575941496149473	75232160126864106	92830,237571,4583	right	ventral_nerve_cord	efferent	motor	NA	leg_motor	right_metathoracic_leg_nerve	accessory_tibia_flexor_B	NA	auto:IN03A031	EFF_12	middle-hind leg
720575941496173947	7.333909200223801	-0.4641443202375642	720575941496173947	76498591631799733	129694,232528,5548	left	ventral_nerve_cord	efferent	motor	NA	leg_motor	left_metathoracic_leg_nerve	long_tendon_muscle_ltm_B	NA	auto:IN19A005	EFF_10	middle-hind leg
720575941496963657	-2.0902678503667143	-3.1206663558363195	720575941496963657	75583798158805311	102791,231663,6273	left	ventral_nerve_cord	efferent	motor	06A	NA	NA	MNad19	NA	MNad19	EFF_01	abdomen motor 1
720575941497037218	6.816690133603929	-0.7490325877546538	720575941497037218	76005941904382234	115904, 231078, 6257	left	ventral_nerve_cord	efferent	motor	NA	leg_motor	NA	accessory_trochanter_flexor	NA	auto:IN08A002	EFF_10	middle-hind leg
720575941497863497	6.743573831113695	0.35651877428300477	720575941497863497	76989660878392237	143785, 187358, 5009	left	ventral_nerve_cord	efferent	motor	TBD	leg_motor	NA	tibia_extensor_SETi	NA	Ti extensor MN	EFF_10	middle-hind leg
720575941497881417	6.814155744108078	0.32360401655442805	720575941497881417	76989316945194654	144161,176190,3763	left	ventral_nerve_cord	efferent	motor	15B	leg_motor	NA	tibia_flexor	NA	Ti flexor MN	EFF_10	middle-hind leg
720575941498727035	1.704656766446946	-1.6344600627302401	720575941498727035	76216292222823466	121783,208235,6320	left	ventral_nerve_cord	efferent	motor	06A	haltere_motor	left_metathoracic_leg_nerve	MNhl87	NA	MNhl87	EFF_08	flight-energy-power
720575941498748489	0.3344159589136817	5.098051696074082	720575941498748489	75231541852770000	93215,219584,5286	right	ventral_nerve_cord	efferent	motor	NA	leg_motor	right_metathoracic_leg_nerve	sternal_posterior_rotator_dorsomedial_ribbon	NA	auto:IN21A001	EFF_12	middle-hind leg
720575941498915401	2.466224835904954	-0.5235346267103425	720575941498915401	76356685979520612	126287, 197127, 5768	left	ventral_nerve_cord	efferent	motor	16B	haltere_steering	left_first_abdominal_nerve	MNhm43	NA	MNhm43	EFF_08	flight-steering
720575941498946529	-6.611146284547927	-3.3813785025953527	720575941498946529	74951097936200694	85568, 249968, 6237	right	ventral_nerve_cord	efferent	motor	NA	NA	NA	NA	NA	auto:MNad13	EFF_03	abdomen-ovulation
720575941498960546	7.619785474332688	3.211262612593246	720575941498960546	76987942354697304	144252, 136375, 3014	left	ventral_nerve_cord	efferent	motor	NA	leg_motor	left_dorsal_prothoracic_nerve	tergopleural_promotor_pleural_promotor	NA	auto:Tergopleural/Pleural promotor MN	EFF_11	front leg
720575941499333003	-5.7734025253926555	-3.636262745606827	720575941499333003	75232091742462980	93175, 237233, 5694	right	ventral_nerve_cord	efferent	motor	TBD	NA	NA	NA	NA	auto:INXXX415	EFF_03	abdomen-ureter
720575941499505803	-1.9466421141301415	-3.2992528388380276	720575941499505803	75584004451441071	103952, 239472, 6776	left	ventral_nerve_cord	efferent	motor	TBD	NA	NA	MNad58	NA	MNad58	EFF_01	abdomen motor 1
720575941499558369	2.3058971629465796	-2.420027107942033	720575941499558369	75792430154479572	109244,158411,4909	right	ventral_nerve_cord	efferent	motor	NA	wing_power	right_posterior_dorsal_mesothoracic_nerve	DVM3a-b	NA	auto:IN19B067	EFF_08	flight-energy-power
720575941499964555	3.506964849027513	3.542948870909286	720575941499964555	76284392150097220	124057, 140115, 2072	right	ventral_nerve_cord	efferent	motor	TBD	leg_motor	right_prothoracic_accessory_nerve	sternal_adductor_ProAN	NA	Sternal adductor MN	EFF_13	front leg
720575941501027819	1.8952237830485084	-2.016651720750259	720575941501027819	76848648780591736	140048,178578,6034	left	ventral_nerve_cord	efferent	motor	08A	wing_tension	left_mesothoracic_accessory_nerve	PS2	NA	ps2 MN	EFF_08	flight-energy-power
720575941501044055	2.973745988401291	4.4749101688981785	720575941501044055	76214023338760936	121234, 141206, 1922	right	ventral_nerve_cord	efferent	motor	NA	leg_motor	right_prothoracic_leg_nerve	long_tendon_muscle_B_femur	NA	auto:IN21A028	EFF_13	front leg
720575941501090795	-6.438907457796217	-3.1719897696851964	720575941501090795	75513635707408897	101968, 238000, 6830	left	ventral_nerve_cord	efferent	visceral_circulatory	TBD	diuresis,stress_tolerance,pain_threshold	NA	MNad13	NA	MNad13	EFF_03	abdomen-ovulation
720575941501345163	-7.407644583192948	-2.8161786506056057	720575941501345163	76210382145855071	121030, 30872, 5378	right	central_brain	efferent	visceral_circulatory	DILP__prim	NA	NA	m_NSC_unknown	m_NSC_unknown	NA	EFF_06	energy homeostasis
720575941501585899	-7.836806131807449	-0.28879460786573796	720575941501585899	76351461889425693	126777, 42235, 410	right	central_brain	efferent	motor	putative_primary	pharynx_motor	right_pharyngeal_nerve_or_accessory_pharyngeal_nerve	CB0915	CB0915	NA	EFF_07	ingestion-digestion
720575941501684418	-1.750751270261886	-3.1401465842603917	720575941501684418	75794560794149143	109233, 221893, 6347	left	ventral_nerve_cord	efferent	motor	TBD	NA	NA	MNad02	NA	MNad02	EFF_01	abdomen motor 1
720575941501694402	-2.3515288366948384	-2.6281121680616613	720575941501694402	75583866945261846	104064, 234876, 6478	left	ventral_nerve_cord	efferent	motor	TBD	NA	NA	MNad14	NA	auto:INXXX332	EFF_01	abdomen motor 1
720575941501921419	6.717509435209153	0.2843761732698213	720575941501921419	76989248159059410	144122,175246,3551	left	ventral_nerve_cord	efferent	motor	15B	leg_motor	NA	tibia_flexor	NA	Ti flexor MN	EFF_10	middle-hind leg
720575941501926706	3.0844847426737534	4.434209971678331	720575941501926706	76003260904879714	115190, 151487, 2571	right	ventral_nerve_cord	efferent	motor	NA	leg_motor	right_prothoracic_leg_nerve	long_tendon_muscle_B	NA	auto:IN12B023	EFF_13	front leg
720575941501929010	7.744971440824387	2.7884874632478485	720575941501929010	77480592349928602	157813, 138913, 3083	left	ventral_nerve_cord	efferent	motor	NA	leg_motor	NA	long_tendon_muscle_A	NA	auto:IN19A030	EFF_11	front leg
720575941501934423	0.19066135743510504	5.163494019758773	720575941501934423	75161516638670708	90120,229983,4981	right	ventral_nerve_cord	efferent	motor	NA	leg_motor	right_metathoracic_leg_nerve	femur_reductor	NA	auto:IN19A015	EFF_12	middle-hind leg
720575941628672825	-7.340922666994215	-2.6956566283582912	720575941502353035	75864929538053683	111724, 222873, 6239	left	ventral_nerve_cord	efferent	visceral_circulatory	TBD	diuresis,stress_tolerance,pain_threshold	NA	MNad18	NA	MNad18	EFF_06	energy homeostasis
720575941502691819	2.7529210315073716	0.7904898216844328	720575941502691819	76847342237930296	141230, 140050, 2654	left	ventral_nerve_cord	efferent	motor	16B	neck_motor	left_dorsal_prothoracic_nerve	DProN_d	NA	MNnm11	EFF_14	head-eye-antenna
720575941502737899	-1.6105285420094748	-2.867228836762833	720575941502737899	75935298215170929	112832, 221751, 6009	left	ventral_nerve_cord	efferent	motor	TBD	NA	NA	MNad02	NA	MNad02	EFF_01	abdomen motor 1
720575941502759767	6.957888768705246	-0.3244677493452302	720575941502759767	76287348228913541	123337,227394,6590	left	ventral_nerve_cord	efferent	motor	24B.25B	leg_motor	left_metathoracic_leg_nerve	femur_reductor_tiny	NA	Fe reductor MN	EFF_10	middle-hind leg
720575941502849623	6.422160314115402	-0.5826195189832917	720575941502849623	76216704674161020	122555, 221035, 6906	left	ventral_nerve_cord	efferent	motor	NA	leg_motor	left_metathoracic_leg_nerve	trochanter_extensor_LinJ	NA	auto:IN19A015	EFF_10	middle-hind leg
720575941503128626	0.9318145976389626	4.7315186550737165	720575941503128626	75373034919434567	96736, 242800, 4033	right	ventral_nerve_cord	efferent	motor	NA	leg_motor	right_metathoracic_leg_nerve	tarsus_depressor_dipalpha_ventralU	NA	auto:IN08A028	EFF_12	middle-hind leg
720575941503422187	0.33210544446360835	5.33424225355394	720575941503422187	75372691254827501	96832, 231872, 3703	right	ventral_nerve_cord	efferent	motor	NA	leg_motor	right_first_abdominal_nerve	sternal_adductor_MetaAN	NA	auto:IN19A016	EFF_12	middle-hind leg
720575941503444162	-3.8089614643727567	-4.1752079436659075	720575941503444162	75162066596094961	90927, 247454, 5853	right	ventral_nerve_cord	efferent	motor	NA	NA	NA	NA	NA	auto:INXXX188	EFF_02	abdomen-egg-laying
720575941503503410	-5.788661791292314	-3.129793495881485	720575941503503410	75161998077390775	92047, 244741, 6419	right	ventral_nerve_cord	efferent	motor	NA	NA	NA	NA	NA	auto:INXXX364	EFF_03	abdomen-ureter
720575941503531058	-4.036238743272904	-4.289802880036758	720575941503531058	75091697851845890	89393, 245889, 5823	right	ventral_nerve_cord	efferent	motor	NA	NA	NA	NA	NA	auto:IN06B073	EFF_02	abdomen-egg-laying
720575941503539287	-5.441107584444169	-3.529592365968155	720575941503539287	75302735431613167	96005,244371,5932	left	ventral_nerve_cord	efferent	visceral_circulatory	NA	NA	NA	ab-PDF	NA	auto:INXXX441	EFF_03	abdomen-ureter
720575941504200613	2.7440983519877182	0.8466797759652863	720575941504200613	76776973426816889	138697, 139696, 2471	left	ventral_nerve_cord	efferent	motor	NA	neck_motor	left_dorsal_prothoracic_nerve	DProN_d	NA	auto:AN11B008	EFF_14	head-eye-antenna
720575941504396567	3.633768723996995	3.698514132750107	720575941504396567	76073285917706474	118693, 140139, 2143	right	ventral_nerve_cord	efferent	motor	NA	leg_motor	right_ventral_prothoracic_nerve	trochanter_flexor_VProN	NA	auto:IN19A008	EFF_13	front leg
720575941504654274	-7.822933508363844	-0.4964967677473298	720575941504654274	75577199545413866	103504, 35776, 399	right	central_brain	efferent	motor	putative_primary	pharynx_motor	right_pharyngeal_nerve_or_accessory_pharyngeal_nerve	ingestion_motor_neuron	ingestion_motor_neuron	NA	EFF_07	ingestion-digestion
720575941504763842	-2.237977339235427	-2.963899941193985	720575941504763842	75935092123753192	112648, 215301, 6221	left	ventral_nerve_cord	efferent	motor	TBD	NA	NA	MNad46	NA	MNad46	EFF_01	abdomen motor 1
720575941505101125	-2.3800847067509916	-3.125216812837052	720575941505101125	75232229181783825	92835, 239656, 5828	right	ventral_nerve_cord	efferent	motor	TBD	NA	NA	MNad11	NA	MNad11	EFF_01	abdomen motor 1
720575941505102917	-1.887616468874099	-3.4833310553907633	720575941505102917	75373378986932685	97744, 253904, 5797	left	ventral_nerve_cord	efferent	motor	NA	NA	NA	NA	NA	auto:MNad53	EFF_01	abdomen motor 1
720575941505496610	7.072869466337083	0.1100038578630218	720575941505496610	77059960836015379	145812,186164,4772	left	ventral_nerve_cord	efferent	motor	15B	leg_motor	NA	accessory_tibia_flexor_B	NA	Acc. ti flexor MN	EFF_10	middle-hind leg
720575941505568069	3.4823528991068575	3.813468127501083	720575941505568069	76213954686810398	121784, 137650, 2277	right	ventral_nerve_cord	efferent	motor	24B.25B	leg_motor	right_prothoracic_accessory_nerve	trochanter_flexor_ProAN	NA	Tr flexor MN	EFF_13	front leg
720575941505580066	0.65975503781688	5.884097724211289	720575941505580066	75441479518321948	99843,184823,3901	right	ventral_nerve_cord	efferent	motor	NA	leg_motor	right_mesothoracic_leg_nerve	femur_reductor	NA	NA	EFF_12	middle-hind leg
720575941505592354	-6.340792490450029	-4.210749478089737	720575941505592354	74880935484984181	83833, 257223, 6829	left	ventral_nerve_cord	efferent	visceral_circulatory	TBD	ovulation	NA	abd_Dsx_OA	NA	MNad12	EFF_03	abdomen-ovulation
720575941505660801	7.491779492887378	2.607079594385697	720575941505660801	76847342103630842	139756, 140653, 2203	left	ventral_nerve_cord	efferent	motor	NA	leg_motor	left_prothoracic_leg_nerve	long_tendon_muscle_B	NA	auto:IN19A120	EFF_11	front leg
720575941505891422	1.2013236747111058	5.7193395187974705	720575941505891422	75652516830257853	104923,182292,3190	right	ventral_nerve_cord	efferent	motor	15B	leg_motor	right_mesothoracic_leg_nerve	accessory_tibia_flexor_A	NA	Acc. ti flexor MN	EFF_12	middle-hind leg
720575941505915682	-7.523614717928053	2.0671571185708775	720575941505915682	75366780708856471	97937, 56536, 1098	right	central_brain	efferent	motor	putative_primary	proboscis_motor	right_maxillary-labial_nerve	CB0789	CB0789	NA	EFF_05	proboscis-antenna
720575941506034049	0.5730174050654151	5.737684159529281	720575941506034049	75582079500734847	102608,181577,3681	right	ventral_nerve_cord	efferent	motor	TBD	leg_motor	right_mesothoracic_leg_nerve	sternotrochanter_extensor_MesoLN_dorsal_3	NA	Sternotrochanter MN	EFF_12	middle-hind leg
720575941506261538	7.531943486722827	3.234907655966355	720575941506261538	76917573677184857	142226, 136260, 3088	left	ventral_nerve_cord	efferent	motor	NA	leg_motor	left_dorsal_prothoracic_nerve	tergopleural_promotor_pleural_promotor	NA	auto:Fe reductor MN	EFF_11	front leg
720575941506265925	-7.79066355368245	-0.6707755038618316	720575941506265925	75928974613831257	113088,33489,602	right	central_brain	efferent	motor	NA	pharynx_motor	right_pharyngeal_nerve_or_accessory_pharyngeal_nerve	NA	auto:CB0756	NA	EFF_07	ingestion-digestion
720575941506618428	-8.130294634309893	-2.724460453736709	720575941506618428	76703924891093010	135917, 60896, 3339	left	central_brain	efferent	visceral_circulatory	putative_primary	diuresis,gut_motility,hormone_regulation	NA	l_NSC_DH31	l_NSC_DH31	NA	EFF_06	energy homeostasis
720575941507184478	-6.046120001283768	-1.8031841227888339	720575941507184478	75513154469675149	102378, 224704, 6047	right	ventral_nerve_cord	efferent	motor	TBD	NA	AbN4_R	ENXXX226	NA	ENXXX226	EFF_04	thoracic-abdominal
720575941507209029	1.3707627520884254	5.140948205244615	720575941507209029	75442785322690858	99269,225279,4432	right	ventral_nerve_cord	efferent	motor	03B	leg_motor	right_metathoracic_leg_nerve	long_tendon_muscle_B	NA	ltm1-tibia MN	EFF_12	middle-hind leg
720575941507526213	2.3027006850565646	-1.4464202830671535	720575941507526213	76282811736221012	123097, 92500, 2606	right	neck_connective	efferent	ascending_visceral_circulatory	TBD	NA	NA	EAXXX079	AN_GNG_90	EAXXX079	EFF_08	flight-energy-power
720575941507700247	-6.198676897493484	-2.937972397553848	720575941507700247	75795110683727035	109219, 237773, 6678	left	ventral_nerve_cord	efferent	visceral_circulatory	TBD	diuresis,stress_tolerance,pain_threshold	NA	MNad13	NA	MNad13	EFF_03	abdomen-ovulation
720575941507791745	-7.827529264894607	-0.3896087119459382	720575941507791745	75999412077338679	115002, 35995, 540	right	central_brain	efferent	motor	putative_primary	pharynx_motor	NA	ingestion_motor_neuron	ingestion_motor_neuron	NA	EFF_07	ingestion-digestion
720575941507883649	3.776458905729172	4.067780642759872	720575941507883649	75441479518402747	98883, 185272, 3934	right	ventral_nerve_cord	efferent	motor	TBD	leg_motor	right_mesothoracic_leg_nerve	femur_reductor_tiny	NA	Fe reductor MN	EFF_13	front leg
720575941507894032	0.22740189889323495	-1.6628948161482087	720575941507894032	75161585425144929	91600, 233184, 5186	right	ventral_nerve_cord	efferent	motor	03B	NA	NA	MNad36	NA	auto:IN06A119	EFF_09	abdomen motor 2
720575941507955269	2.6049348578776113	-2.0405350634931794	720575941507955269	77340680032616542	153984, 162128, 5286	left	ventral_nerve_cord	efferent	motor	03B	wing_power	left_posterior_dorsal_mesothoracic_nerve	DLM1-4	NA	DLMn c-f	EFF_08	flight-energy-power
720575941508146978	-7.134801222292068	1.8619959344983825	720575941508146978	75226180861241503	94147, 59655, 1990	right	central_brain	efferent	motor	putative_primary	antenna_motor	AN	CB0750	CB0750	NA	EFF_05	proboscis-antenna
720575941508147234	2.6085058913553936	1.046958117735458	720575941508147234	75647980673257515	104814, 48559, 512	right	central_brain	efferent	motor	MX12__prim	neck_motor	right_ventral_cervical_nerve	VCvN	VCvN	NA	EFF_14	head-eye-antenna
720575941508147746	2.8703376517618877	0.9797237804055938	720575941508147746	75155812251073466	91577, 61080, 2425	right	central_brain	efferent	motor	putative_primary	neck_motor	right_cervical_nerve	CvN5	CvN5	NA	EFF_14	head-eye-antenna
720575941508205185	7.208725141080736	3.421640663397384	720575941508205185	76917573610430849	141638, 135225, 2954	left	ventral_nerve_cord	efferent	motor	TBD	leg_motor	left_prothoracic_leg_nerve	femur_reductor_tiny	NA	Fe reductor MN	EFF_11	front leg
720575941508227874	-1.9318356051121968	-3.2186211058973546	720575941508227874	75161929291007898	91992, 241873, 6240	right	ventral_nerve_cord	efferent	motor	TBD	NA	NA	MNad08	NA	MNad08	EFF_01	abdomen motor 1
720575941508293666	-4.153610779253127	-4.38518175576918	720575941508293666	75302941657621147	96035, 250781, 6367	left	ventral_nerve_cord	efferent	motor	TBD	ovulation	abdominal_nerve_trunk	CMU-like	NA	MNad61	EFF_02	abdomen-egg-laying
720575941508440193	6.929465459379076	-0.8118420550703278	720575941508440193	76357648052342288	125841,225764,5834	left	ventral_nerve_cord	efferent	motor	NA	leg_motor	left_metathoracic_leg_nerve	tibia_flexor_Fast	NA	auto:IN19A005	EFF_10	middle-hind leg
720575941508453761	3.5110646949137423	3.7391485264421234	720575941508453761	76213954686669039	121152, 138896, 2230	right	ventral_nerve_cord	efferent	motor	NA	leg_motor	right_prothoracic_leg_nerve	trochanter_extensor	NA	auto:IN19A015	EFF_13	front leg
720575941509003792	6.983101056608079	-0.7705000350355378	720575941509003792	76357991582669603	126752, 237184, 5600	left	ventral_nerve_cord	efferent	motor	NA	leg_motor	left_metathoracic_leg_nerve	accessory_trochanter_flexor	NA	auto:IN08A002	EFF_10	middle-hind leg
720575941511197516	2.9835583434427955	4.408576398146225	720575941511197516	76143723381113045	119151, 141840, 2052	right	ventral_nerve_cord	efferent	motor	15B	leg_motor	right_prothoracic_leg_nerve	long_tendon_muscle_B_femur	NA	ltm2-femur MN	EFF_13	front leg
720575941511228370	-6.313292814699294	-4.28130754922621	720575941511228370	74951304229202097	84022, 257182, 6872	left	ventral_nerve_cord	efferent	visceral_circulatory	TBD	ovulation	NA	abd_Dsx_OA	NA	MNad04	EFF_03	abdomen-ovulation
720575941511256140	-6.575258566347244	-3.7234772155164957	720575941511256140	75512879524869769	102314, 216163, 5855	right	ventral_nerve_cord	efferent	visceral_circulatory	TBD	diuresis,stress_tolerance,pain_threshold	NA	MNad25	NA	MNad25	EFF_03	abdomen-ovulation
720575941511608273	-8.141293360201	-2.560308308350968	720575941511608273	76139944682454735	119911, 29145, 5426	right	central_brain	efferent	visceral_circulatory	DILP__prim	NA	NA	m_NSC_unknown	NA	NA	EFF_06	energy homeostasis
720575941511883985	7.6675435767496785	2.8718325188279876	720575941511883985	77340679898295512	155355, 161924, 4696	left	ventral_nerve_cord	efferent	motor	24B.25B	leg_motor	left_prothoracic_accessory_nerve	trochanter_flexor_posterior_soma	NA	Tr flexor MN	EFF_11	front leg
720575941512880643	2.731990502866624	0.6599943926454317	720575941512880643	76354692175116619	125238, 139036, 2181	right	ventral_nerve_cord	efferent	motor	NA	neck_motor	right_dorsal_prothoracic_nerve	DProN_d	NA	auto:AN16B081	EFF_14	head-eye-antenna
720575941512935779	7.280333684476732	0.08745017553575131	720575941512935779	76989798183341846	143497,190910,4577	left	ventral_nerve_cord	efferent	motor	NA	leg_motor	NA	long_tendon_muscle_B	NA	NA	EFF_10	middle-hind leg
720575941513173763	2.393730805906175	-0.8149867961286775	720575941513173763	75722679818669428	108526,177627,4742	right	ventral_nerve_cord	efferent	motor	03B	wing_steering	right_mesothoracic_accessory_nerve	iv4	NA	hg4 MN	EFF_08	flight-steering
720575941513203459	-1.8987528814946437	-3.431537003266739	720575941513203459	75724673153410456	106816, 236688, 6600	left	ventral_nerve_cord	efferent	motor	TBD	NA	NA	MNad06	NA	MNad06	EFF_01	abdomen motor 1
720575941513210371	-2.6619349255238793	-2.726298184144424	720575941513210371	75161860504461122	91118, 240966, 5980	right	ventral_nerve_cord	efferent	motor	TBD	NA	NA	MNad11	NA	MNad11	EFF_01	abdomen motor 1
720575941513362252	0.6292325721110084	5.887430815947129	720575941513362252	75441479518201351	99224,186329,3852	right	ventral_nerve_cord	efferent	motor	NA	leg_motor	right_mesothoracic_leg_nerve	femur_reductor	NA	auto:Pleural remotor/abductor MN	EFF_12	middle-hind leg
720575941513385306	0.6235295996988991	5.1877676537156825	720575941513385306	75090941736219834	90032,224642,5029	right	ventral_nerve_cord	efferent	motor	NA	leg_motor	right_metathoracic_leg_nerve	femur_reductor_tiny	NA	auto:IN16B018	EFF_12	middle-hind leg
720575941513405786	-7.523210360017897	-2.8160274932264553	720575941513405786	75161585626442327	90492, 231829, 5967	right	ventral_nerve_cord	efferent	visceral_circulatory	NA	NA	NA	NA	NA	auto:MNad27	EFF_06	energy homeostasis
720575941513444089	-7.396179510561111	2.002233489406181	720575941513444089	76492680481494597	129864,56178,699	left	central_brain	efferent	motor	putative_primary	proboscis_motor	MxLbN	CB0845	CB0845	NA	EFF_05	proboscis-antenna
720575941513459290	-0.1475753917371057	-1.9335454413770903	720575941513459290	75583317055232308	103531, 218650, 5948	right	ventral_nerve_cord	efferent	motor	TBD	NA	NA	MNad16	NA	MNad16	EFF_09	abdomen motor 2
720575941513645891	-6.228952242342117	-4.147325844514296	720575941513645891	75373447705971080	96880, 254032, 5711	left	ventral_nerve_cord	efferent	visceral_circulatory	NA	ovulation	NA	abd_Dsx_OA	NA	auto:MNad03	EFF_03	abdomen-ovulation
720575941513990988	2.593936131986497	0.8693862249971159	720575941513990988	77266805789755233	151901, 58541, 2152	left	central_brain	efferent	motor	NA	neck_motor	left_cervical_nerve	CvN5-8	auto:CvN5	NA	EFF_14	head-eye-antenna
720575941514162385	0.43604116299998547	-1.7631672332166899	720575941514162385	75724398342446577	107399,229072,6854	left	ventral_nerve_cord	efferent	motor	NA	NA	NA	NA	NA	auto:MNad33	EFF_09	abdomen motor 2
720575941514500684	-7.559990717378738	-2.8713777968763585	720575941514500684	75654098250762817	105168, 230304, 6588	left	ventral_nerve_cord	efferent	motor	TBD	NA	NA	MNad54	NA	MNad54	EFF_06	energy homeostasis
720575941514506572	-6.683462931123856	-2.653657288300919	720575941514506572	75930006077009340	113703,64000,3122	right	central_brain	efferent	visceral_circulatory	putative_primary	cardiostimulation,energy_metabolism,stress_tolerance,hormone_regulation	NA	l_NSC_CRZ	l_NSC_CRZ	NA	EFF_03	abdomen-ovulation
720575941514905946	-6.1404016747151635	-2.8960092971204987	720575941514905946	75302323047960686	95958, 232957, 5796	right	ventral_nerve_cord	efferent	visceral_circulatory	TBD	diuresis,stress_tolerance,pain_threshold	NA	MNad03	NA	MNad03	EFF_03	abdomen-ureter
720575941514963811	3.0178639159525606	1.4452378740430603	720575941514963811	76492474256008533	129438, 49231, 438	left	central_brain	efferent	motor	MX12__prim	neck_motor	left_ventral_cervical_nerve	VCvN	VCvN	NA	EFF_14	head-eye-antenna
720575941515355795	7.548618482145189	2.848377733481003	720575941515355795	77410154819409596	156738, 136739, 2981	left	ventral_nerve_cord	efferent	motor	15B	leg_motor	left_prothoracic_leg_nerve	accessory_tibia_flexor_A_out_of_bundle	NA	Acc. ti flexor MN	EFF_11	front leg
720575941515898873	6.9489824042643304	-0.8565972754835359	720575941515898873	76357579399430136	125575,223406,5893	left	ventral_nerve_cord	efferent	motor	15B	leg_motor	left_metathoracic_leg_nerve	tibia_flexor	NA	Ti flexor MN	EFF_10	middle-hind leg
720575941516031660	0.9863011107767797	4.682035594236924	720575941516031660	74881415917077220	83500,271855,4594	right	ventral_nerve_cord	efferent	motor	NA	leg_motor	right_metathoracic_leg_nerve	accessory_tibia_flexor_C	NA	auto:IN13A010	EFF_12	middle-hind leg
720575941516697560	-1.9484236969624775	-2.757608742463517	720575941516697560	75724260769118314	106918, 223963, 6223	left	ventral_nerve_cord	efferent	motor	TBD	NA	NA	MNad01	NA	MNad01	EFF_01	abdomen motor 1
720575941516770670	2.388445542844651	-1.068135828721451	720575941516770670	75652379793768281	105913,179518,4665	right	ventral_nerve_cord	efferent	motor	NA	wing_steering	right_mesothoracic_accessory_nerve	iii4	NA	auto:dMS2	EFF_08	flight-steering
720575941516874094	7.458805249723312	3.2480736067415013	720575941516874094	76988011141158278	143617, 138230, 3214	left	ventral_nerve_cord	efferent	motor	NA	leg_motor	left_ventral_prothoracic_nerve	sternotrochanter_extensor	NA	auto:Tergopleural/Pleural promotor MN	EFF_11	front leg
720575941517661356	7.333159612211107	-0.11193022226087958	720575941517661356	76919016987582487	142336, 178176, 3880	left	ventral_nerve_cord	efferent	motor	NA	leg_motor	NA	long_tendon_muscle_B_femur	NA	ltm2-femur MN	EFF_10	middle-hind leg
720575941517726936	6.330196546110031	-0.5112482020735017	720575941517726936	76216704606977647	121138,221043,6636	left	ventral_nerve_cord	efferent	motor	NA	leg_motor	NA	sternal_posterior_rotator_dorsomedial_ribbon	NA	auto:IN13B001	EFF_10	middle-hind leg
720575941517889708	1.0058409438456275	4.940730004561021	720575941517889708	75232091407391249	92905, 236142, 4577	right	ventral_nerve_cord	efferent	motor	NA	leg_motor	right_metathoracic_leg_nerve	accessory_tibia_flexor_B	NA	auto:MNhl67	EFF_12	middle-hind leg
720575941518133464	7.432454274686691	3.300436167967393	720575941518133464	77832710881790831	168734,146734,3040	left	ventral_nerve_cord	efferent	motor	20B.21B.22B	leg_motor	left_prothoracic_accessory_nerve	sternal_posterior_rotator	NA	Sternal posterior rotator MN	EFF_11	front leg
720575941518204888	3.6142760978068087	3.5582810928941497	720575941518204888	76284323431135701	124809, 137920, 2273	right	ventral_nerve_cord	efferent	motor	NA	leg_motor	right_dorsal_prothoracic_nerve	tergopleural_promotor_pleural_promotor_miller_28_30	NA	auto:Tergopleural/Pleural promotor MN	EFF_13	front leg
720575941518500019	-1.770038856474044	-2.9896911094068757	720575941518500019	75513498133924561	101836, 233647, 6209	right	ventral_nerve_cord	efferent	motor	TBD	NA	NA	MNad02	NA	MNad02	EFF_01	abdomen motor 1
720575941518535347	-6.277685476747634	-3.6761973807691803	720575941518535347	75373378852793974	97365, 252479, 5319	left	ventral_nerve_cord	efferent	visceral_circulatory	NA	ovulation	NA	abd_Dsx_OA	NA	auto:INXXX239	EFF_03	abdomen-ovulation
720575941518535603	-6.295996023622635	-4.184363693940568	720575941518535603	75302872870733811	94397, 249179, 5995	left	ventral_nerve_cord	efferent	visceral_circulatory	NA	ovulation	NA	abd_Dsx_OA	NA	auto:INXXX077	EFF_03	abdomen-ovulation
720575941518544055	-5.247147394624833	-2.130773396241593	720575941518544055	75860255606658578	110900, 83828, 2313	left	central_brain	efferent	visceral_circulatory	MX0__prim	feeding_suppression	right_ventral_cervical_nerve	CB2748	CB2748	NA	EFF_04	feeding-endocrine
720575941518564531	0.16098348954570077	-1.8227976271986237	720575941518564531	75794010836913217	109117, 206534, 5529	right	ventral_nerve_cord	efferent	motor	03B	NA	NA	MNad31	NA	MNad31	EFF_09	abdomen motor 2
720575941518636467	0.5805027947748876	5.911941676390244	720575941518636467	75722679281891983	106858,177467,2739	right	ventral_nerve_cord	efferent	motor	NA	leg_motor	right_mesothoracic_leg_nerve	femur_reductor	NA	auto:IN08A026	EFF_12	middle-hind leg
720575941518851694	7.7755433783854215	3.123847632658554	720575941518851694	77128748495506340	147667, 137738, 2772	left	ventral_nerve_cord	efferent	motor	24B.25B	leg_motor	left_prothoracic_accessory_nerve	trochanter_flexor_ProAN	NA	Tr flexor MN	EFF_11	front leg
720575941519179480	6.672873662504076	-0.9981974074720612	720575941519179480	76427948076681593	128602,224309,5692	left	ventral_nerve_cord	efferent	motor	NA	leg_motor	NA	tarsus_levator_D	NA	auto:IN16B036	EFF_10	middle-hind leg
720575941519484014	7.134821103605149	-0.47369060014479075	720575941519484014	76005598038321974	116274, 219271, 5152	left	ventral_nerve_cord	efferent	visceral_circulatory	NA	NA	NA	NA	NA	auto:INXXX045	EFF_10	middle-hind leg
720575941519595447	-7.603619886842849	2.028629808676316	720575941519595447	75366436977189312	98156, 45516, 720	right	central_brain	efferent	motor	putative_primary	proboscis_motor	right_pharyngeal_nerve_or_accessory_pharyngeal_nerve	CB0882	CB0882	NA	EFF_05	proboscis-antenna
720575941519664856	6.300138639005539	0.17223730589158628	720575941519664856	77060098409331138	147396,189342,5335	left	ventral_nerve_cord	efferent	motor	TBD	leg_motor	left_mesothoracic_leg_nerve	sternal_anterior_rotator_MesoLN_ventral_2	NA	Sternal anterior rotator MN	EFF_10	middle-hind leg
720575941519783640	2.51262562135112	-2.13345941995375	720575941519783640	77270379739218928	152632, 164106, 4131	left	ventral_nerve_cord	efferent	motor	03B	wing_power	left_posterior_dorsal_mesothoracic_nerve	DLM1-4	NA	DLMn c-f	EFF_08	flight-energy-power
720575941519896174	-5.970564676729325	-3.4627984473585363	720575941519896174	75513360628383322	100984, 230164, 6138	right	ventral_nerve_cord	efferent	motor	NA	NA	NA	NA	NA	auto:ENXXX226	EFF_03	abdomen-ureter
720575941519971511	0.9609855876291968	5.55030932928331	720575941519971511	75582285525004667	104135,187037,3179	right	ventral_nerve_cord	efferent	motor	NA	leg_motor	right_mesothoracic_leg_nerve	accessory_tibia_flexor_B	NA	auto:MNml84	EFF_12	middle-hind leg
720575941520109934	-7.852166010347487	-1.6427181670545807	720575941520109934	76562155939424493	132752, 30624, 975	left	central_brain	efferent	motor	putative_primary	crop_motor	PhN	CEM	CEM	NA	EFF_07	ingestion-digestion
720575941520193719	-4.9702714218770305	-2.0680130431532135	720575941520193719	75860255606662578	111007, 83802, 2313	left	central_brain	efferent	visceral_circulatory	MX0__prim	feeding_suppression	right_ventral_cervical_nerve	CB2748	CB2748	NA	EFF_04	feeding-endocrine
720575941520237559	-6.408914400545241	-1.6597674796461337	720575941520237559	76145992131127851	118918, 210221, 6110	left	ventral_nerve_cord	efferent	motor	TBD	NA	left_second_abdominal_nerve	ENXXX226	NA	ENXXX226	EFF_04	thoracic-abdominal
720575941520388855	-4.051244093385819	-4.334020943391249	720575941520388855	75021328973232002	86748, 246431, 5253	right	ventral_nerve_cord	efferent	motor	19A	NA	NA	NA	NA	auto:IN19A099	EFF_02	abdomen-egg-laying
720575941521011127	-5.604051424471023	-3.228567452180314	720575941521011127	75232366821630553	92544, 245488, 6429	right	ventral_nerve_cord	efferent	motor	TBD	NA	NA	MNad09	NA	MNad09	EFF_03	abdomen-ureter
720575941521190835	6.925130055936691	-0.6912289569257966	720575941521190835	76357648052391865	126804,225671,5847	left	ventral_nerve_cord	efferent	motor	15B	leg_motor	left_metathoracic_leg_nerve	tibia_flexor	NA	Ti flexor MN	EFF_10	middle-hind leg
720575941521196211	2.464773582013963	-0.9845310160993807	720575941521196211	77762342942962216	167508,146414,5942	left	ventral_nerve_cord	efferent	motor	16B	wing_steering	left_anterior_dorsal_mesothoracic_nerve	b1	NA	b1 MN	EFF_08	flight-steering
720575941521271475	0.8345323071802833	5.101201205504014	720575941521271475	75372485298426671	98242, 225811, 4588	right	ventral_nerve_cord	efferent	motor	NA	leg_motor	right_metathoracic_leg_nerve	tibia_flexor	NA	NA	EFF_12	middle-hind leg
720575941521612363	-2.266988231149795	-2.9292663047193757	720575941521612363	75443198176330220	100190, 236515, 6467	left	ventral_nerve_cord	efferent	motor	TBD	NA	NA	MNad05	NA	MNad05	EFF_01	abdomen motor 1
720575941522117707	-4.340305401292922	-4.414004177796767	720575941522117707	75584416633796244	104304, 250592, 6167	left	ventral_nerve_cord	efferent	motor	NA	NA	NA	NA	NA	auto:IN06A064	EFF_02	abdomen-egg-laying
720575941522130763	-1.8444635405217433	-3.3904312560438385	720575941522130763	75513566853873214	100510,236267,6375	left	ventral_nerve_cord	efferent	motor	TBD	NA	NA	MNad16	NA	MNad16	EFF_01	abdomen motor 1
720575941523082487	-1.9031158818875573	-3.508335919129776	720575941523082487	75091423040699316	88496, 239408, 5941	right	ventral_nerve_cord	efferent	motor	TBD	NA	NA	MNad06	NA	MNad06	EFF_01	abdomen motor 1
720575941523135223	6.919286893400072	0.33088079000718684	720575941523135223	77060304366483815	146564, 196393, 4580	left	ventral_nerve_cord	efferent	motor	15B	leg_motor	NA	accessory_tibia_flexor_A	NA	Acc. ti flexor MN	EFF_10	middle-hind leg
720575941523368779	3.3755027518595435	3.7986609032274017	720575941523368779	76073217332376423	118715, 138300, 2617	right	ventral_nerve_cord	efferent	motor	NA	leg_motor	right_ventral_prothoracic_nerve	tergotrochanter_extensor	NA	auto:IN19A008	EFF_13	front leg
720575941524155467	-2.023747040239456	-3.2842482039808503	720575941524155467	75232229248846268	93690, 240030, 6062	right	ventral_nerve_cord	efferent	motor	TBD	NA	NA	MNad11	NA	MNad11	EFF_01	abdomen motor 1
720575941524172875	6.7313896880472885	-0.6587773272871247	720575941524172875	76357648052415601	126306,225774,5875	left	ventral_nerve_cord	efferent	motor	15B	leg_motor	NA	accessory_tibia_flexor_B	NA	Acc. ti flexor MN	EFF_10	middle-hind leg
720575941524365337	7.59720723489177	2.7179701020837554	720575941524365337	77551098466550451	161648, 141856, 3056	left	ventral_nerve_cord	efferent	motor	NA	leg_motor	left_prothoracic_leg_nerve	long_tendon_muscle_A	NA	auto:Ti flexor MN	EFF_11	front leg
720575941524522340	2.765264915021775	1.066801278841568	720575941524522340	75155812184289601	90605, 59632, 2296	right	central_brain	efferent	motor	NA	neck_motor	right_cervical_nerve	CvN1-3	auto:AN_GNG_175	NA	EFF_14	head-eye-antenna
720575941524746573	7.455425427945968	3.107677846205308	720575941524746573	77058311031677613	145509, 135984, 2762	left	ventral_nerve_cord	efferent	motor	24B.25B	leg_motor	left_ventral_prothoracic_nerve	trochanter_flexor_VProN	NA	Tr flexor MN	EFF_11	front leg
720575941524748877	7.540697263273119	2.5879600932718048	720575941524748877	77199048586807266	151265, 136848, 2878	left	ventral_nerve_cord	efferent	motor	15B	leg_motor	left_prothoracic_leg_nerve	long_tendon_muscle_B	NA	ltm2-femur MN	EFF_11	front leg
720575941524856164	0.41343073705088884	5.092830567610336	720575941524856164	75161241760990178	91506,222623,5055	right	ventral_nerve_cord	efferent	motor	24B.25B	leg_motor	right_metathoracic_leg_nerve	femur_reductor	NA	Fe reductor MN	EFF_12	middle-hind leg
720575941524966169	3.476594136747239	4.350840716612411	720575941524966169	76214160912047133	121643,144238,2350	right	ventral_nerve_cord	efferent	motor	15B	leg_motor	right_prothoracic_leg_nerve	long_tendon_muscle_A	NA	ltm MN	EFF_13	front leg
720575941525304486	-2.7136804594670556	-3.14607271646254	720575941525304486	75021397692556455	86816, 248304, 5186	right	ventral_nerve_cord	efferent	motor	NA	NA	NA	NA	NA	auto:INXXX366	EFF_01	abdomen motor 1
720575941525308582	0.7289752230967261	4.938157468092514	720575941525308582	75372279206570649	96984,219552,4656	right	ventral_nerve_cord	efferent	motor	TBD	leg_motor	right_metathoracic_leg_nerve	tibia_extensor_SETi	NA	Ti extensor MN	EFF_12	middle-hind leg
720575941525327270	-2.475248528925063	-2.6365002105116124	720575941525327270	75302391834406180	94715,234795,5997	right	ventral_nerve_cord	efferent	motor	TBD	NA	NA	MNad14	NA	MNad14	EFF_01	abdomen motor 1
720575941525655833	2.900490449460862	1.4541294267297515	720575941525655833	75154849909806597	92069, 32384, 1350	right	central_brain	efferent	motor	putative_primary	retina_motor	AN	CB0901	CB0901	NA	EFF_14	head-eye-antenna
720575941525682253	2.7104827628458716	0.7045746138215789	720575941525682253	76706948749708896	136010,149748,4220	left	ventral_nerve_cord	efferent	motor	NA	neck_motor	left_dorsal_prothoracic_nerve	DProN_v	NA	auto:MNnm13	EFF_14	head-eye-antenna
720575941525907202	2.0407079921091777	-2.053849787461685	720575941525907202	76285492400127651	123772,172358,4947	right	ventral_nerve_cord	efferent	visceral_circulatory	00B	NA	NA	EN00B011	AN_GNG_106	EN00B011	EFF_08	flight-energy-power
720575941526075673	2.6925636992777564	0.9926114966989289	720575941526075673	76563393292801632	132849, 66564, 2335	left	central_brain	efferent	motor	MX12__prim	neck_motor	left_ventral_cervical_nerve	VCvN	VCvN	NA	EFF_14	head-eye-antenna
720575941526437988	3.3773199782694556	4.163552193892076	720575941526437988	75722060403750594	106733,158571,1255	right	ventral_nerve_cord	efferent	motor	15B	leg_motor	right_prothoracic_leg_nerve	accessory_tibia_flexor_A_slow	NA	Acc. ti flexor MN	EFF_13	front leg
720575941526582093	-7.626725985017898	-2.4191978881239176	720575941526582093	76139738524189051	120091, 24021, 5478	right	central_brain	efferent	visceral_circulatory	DILP__prim	diuresis,food_intake,energy_metabolism,post_mating_responses	NA	m_NSC_DH44	m_NSC_DH44	NA	EFF_06	energy homeostasis
720575941526615554	6.667267964872239	-0.5669451663374176	720575941526615554	76076654178888165	118322,239955,6020	left	ventral_nerve_cord	efferent	motor	NA	leg_motor	left_metathoracic_leg_nerve	accessory_tibia_flexor_B	NA	auto:Ti extensor MN	EFF_10	middle-hind leg
720575941526643202	3.013627694639084	1.6988309537888302	720575941526643202	77265637424515516	152707, 23151, 1668	left	central_brain	efferent	motor	putative_primary	antenna_motor	left_antennal_nerve	CB0886	CB0886	NA	EFF_14	head-eye-antenna
720575941526677348	-4.244638992754106	-4.355610222566054	720575941526677348	75373241480559761	96849,248763,5430	right	ventral_nerve_cord	efferent	visceral_circulatory	00B	NA	NA	EN00B004	NA	auto:EN00B004	EFF_02	abdomen-egg-laying
720575941526853030	2.652075456174728	0.8755517294526824	720575941526853030	76917642396951374	141425, 139137, 3187	left	ventral_nerve_cord	efferent	motor	TBD	neck_motor	right_cervical_nerve	CvN_A1	NA	auto:SApp20	EFF_14	head-eye-antenna
720575941526954424	3.047564195188401	1.6426345249534382	720575941526954424	75155812184087904	90191,60016,2225	right	central_brain	efferent	motor	NA	neck_motor	right_cervical_nerve	CvN1-3	auto:DNg78	NA	EFF_14	head-eye-antenna
720575941526999684	-1.830424977747085	-2.755144448029923	720575941526999684	75794492074553872	109561, 221006, 6310	right	ventral_nerve_cord	efferent	motor	TBD	NA	NA	MNad01	NA	MNad01	EFF_01	abdomen motor 1
720575941527171000	3.486190007718919	3.953375725996567	720575941527171000	75651485970715215	105774,153561,2845	right	ventral_nerve_cord	efferent	motor	TBD	leg_motor	right_prothoracic_leg_nerve	accessory_trochanter_flexor	NA	Acc. tr flexor MN	EFF_13	front leg
720575941527245496	1.3660933242167217	5.74326339269884	720575941527245496	75722885574451349	107576,184208,3205	right	ventral_nerve_cord	efferent	motor	15B	leg_motor	right_mesothoracic_leg_nerve	long_tendon_muscle_B	NA	ltm MN	EFF_12	middle-hind leg
720575941527250532	-6.344084574190259	-4.22190985177748	720575941527250532	75162341406736440	91235, 254278, 5615	right	ventral_nerve_cord	efferent	motor	NA	NA	NA	NA	NA	auto:EN00B027	EFF_03	abdomen-ovulation
720575941527847608	7.4300615058268304	3.2158714821458587	720575941527847608	76776904640077104	138163, 138721, 2296	left	ventral_nerve_cord	efferent	motor	NA	leg_motor	NA	sternal_adductor	NA	auto:IN01A015	EFF_11	front leg
720575941527948932	0.5278299317682961	5.180580048811508	720575941527948932	75161860168984263	91690,240078,4739	right	ventral_nerve_cord	efferent	motor	NA	leg_motor	right_metathoracic_leg_nerve	trochanter_flexor_dorsomedial_ribbon	NA	auto:IN21A015	EFF_12	middle-hind leg
720575941528213158	-4.1520868076955075	-4.423152298676895	720575941528213158	75091491760331862	89392, 240192, 6000	right	ventral_nerve_cord	efferent	motor	TBD	NA	NA	MNad01	NA	MNad01	EFF_02	abdomen-egg-laying
720575941528600523	-6.112750841585279	-4.004322380769181	720575941528600523	75372691859138424	96586, 231982, 6017	right	ventral_nerve_cord	efferent	motor	TBD	NA	NA	ENXXX286	NA	ENXXX286	EFF_03	abdomen-ovulation
720575941529322884	-5.334949327913406	-2.018883080232071	720575941529322884	76285492400041757	123994,172374,4926	right	ventral_nerve_cord	efferent	visceral_circulatory	00B	leg_motor	NA	VUM_left_MesoLN_right_MesoLN	NA	EN00B008	EFF_04	feeding-endocrine
720575941529404036	-6.126007391420486	-2.8547075698255773	720575941529404036	75232091742784108	94049, 236422, 5810	right	ventral_nerve_cord	efferent	motor	NA	NA	NA	NA	NA	auto:INXXX415	EFF_03	abdomen-ovulation
720575941529911525	-4.494785381761672	-4.289967388856339	720575941529911525	75021604253923122	86262, 255725, 6821	left	ventral_nerve_cord	efferent	motor	NA	NA	NA	NA	NA	auto:INXXX265	EFF_02	abdomen-egg-laying
720575941530190027	2.3755332694376685	-2.398032040345597	720575941530190027	75722611233579410	108157,174667,5312	right	ventral_nerve_cord	efferent	motor	03B	wing_power	right_mesothoracic_accessory_nerve	DVM2a-b	NA	DVMn 2a, b	EFF_08	flight-energy-power
720575941530206155	0.7437185511912084	5.229594617140366	720575941530206155	75091354052596088	88944,237017,4875	right	ventral_nerve_cord	efferent	motor	16B	leg_motor	right_first_abdominal_nerve	tergotrochanter_extensor_MetaAN	NA	auto:INXXX053	EFF_12	middle-hind leg
720575941530511747	2.797424720319627	0.819235770952774	720575941530511747	76284323498144230	124826, 138188, 2472	right	ventral_nerve_cord	efferent	motor	NA	neck_motor	right_dorsal_prothoracic_nerve	DProN_d	NA	auto:AN16B081	EFF_14	head-eye-antenna
720575941530911619	-2.2329082026158593	-2.601157994019913	720575941530911619	75161585626344203	90492,231937,5924	right	ventral_nerve_cord	efferent	motor	TBD	NA	NA	MNad24	NA	MNad24	EFF_01	abdomen motor 1
720575941531180261	3.4775950179423076	3.433940320265365	720575941531180261	76214023473105666	121539, 140048, 2364	right	ventral_nerve_cord	efferent	motor	NA	leg_motor	right_ventral_prothoracic_nerve	sternal_anterior_rotator_miller_31	NA	auto:IN21A012	EFF_13	front leg
720575941531195595	6.505105184110521	-0.5174597213148345	720575941531195595	76427879424750954	127145,221920,6106	left	ventral_nerve_cord	efferent	motor	NA	leg_motor	NA	trochanter_flexor_ventrolateral_ribbon	NA	auto:IN08A002	EFF_10	middle-hind leg
720575941531434371	0.7043709025706031	5.652840762388778	720575941531434371	75933786319372010	112655, 177290, 5665	right	ventral_nerve_cord	efferent	motor	TBD	haltere_motor	right_dorsal_metathoracic_nerve	MNxm02	NA	NA	EFF_12	middle-hind leg
720575941531470821	0.7064679131830909	5.043908505690172	720575941531470821	75302185407422047	94855,228052,4916	right	ventral_nerve_cord	efferent	motor	NA	leg_motor	right_metathoracic_leg_nerve	accessory_trochanter_flexor_MetaLN	NA	auto:IN19A008	EFF_12	middle-hind leg
720575941531504357	7.653658078702805	3.0285474350572357	720575941531504357	77340611379967261	153840, 160640, 5409	left	ventral_nerve_cord	efferent	motor	NA	leg_motor	left_prothoracic_leg_nerve	accessory_trochanter_flexor_posterior_soma_ProLN	NA	auto:IN21A015	EFF_11	front leg
720575941531565285	-2.440213037935379	-2.645273060548233	720575941531565285	75513360694914840	101504, 229520, 6186	right	ventral_nerve_cord	efferent	motor	TBD	NA	NA	MNad14	NA	MNad14	EFF_01	abdomen motor 1
720575941532427754	7.738418744596361	2.850242047560287	720575941532427754	77270104995884461	153575, 156384, 4770	left	ventral_nerve_cord	efferent	motor	NA	leg_motor	left_prothoracic_accessory_nerve	trochanter_flexor_posterior_soma	NA	auto:IN13A051	EFF_11	front leg
720575941532464562	1.058759377988694	4.855350880873276	720575941532464562	75372347859067554	97495, 223185, 4441	right	ventral_nerve_cord	efferent	motor	NA	leg_motor	right_metathoracic_leg_nerve	accessory_tibia_flexor_B	NA	auto:Acc. ti flexor MN	EFF_12	middle-hind leg
720575941532477874	-5.247678591219071	-3.9096539924024807	720575941532477874	74951166722906382	85385, 253341, 6485	left	ventral_nerve_cord	efferent	motor	06A	NA	NA	NA	NA	auto:INXXX418	EFF_02	abdomen-ureter
720575941533190337	2.5485452876414043	-2.064350218522477	720575941533190337	75933167643110675	113783,158021,5027	right	ventral_nerve_cord	efferent	motor	03B	wing_power	right_posterior_dorsal_mesothoracic_nerve	DLM1-4	NA	DLMn c-f	EFF_08	flight-energy-power
720575941533309194	-6.449090315309648	-1.6809445330976718	720575941533309194	75373035523781063	96806, 242710, 6324	left	ventral_nerve_cord	efferent	motor	TBD	NA	abdominal_nerve_trunk	ENXXX226	NA	ENXXX226	EFF_04	thoracic-abdominal
720575941533961091	-7.8258426918660415	-2.4879826018690343	720575941533961091	76350913543399977	125845, 25943, 5758	left	central_brain	efferent	visceral_circulatory	DILP__prim	energy_metabolism,food_intake	NA	m_NSC_DILP	m_NSC_DILP	NA	EFF_06	energy homeostasis
720575941534082648	-6.334238840547682	-3.5188978621839757	720575941534082648	75584210073105301	102528, 244832, 4759	right	ventral_nerve_cord	efferent	visceral_circulatory	TBD	ovulation	NA	abd_Dsx_OA	NA	MNad22	EFF_03	abdomen-ovulation
720575941534583786	2.5128733382548063	-2.1236933181165933	720575941534583786	75862661393011846	112416, 154656, 4848	right	ventral_nerve_cord	efferent	motor	18X	wing_power	left_posterior_dorsal_mesothoracic_nerve	DLM5	NA	DLMn a, b	EFF_08	flight-energy-power
720575941534687466	-6.38853438040364	-1.7004409739851227	720575941534687466	75161791851901225	90384, 238032, 6172	right	ventral_nerve_cord	efferent	motor	TBD	NA	abdominal_nerve_trunk	ENXXX226	NA	ENXXX226	EFF_04	thoracic-abdominal
720575941534943937	0.7361273036326147	5.786500602018906	720575941534943937	75582010781128436	103659,179733,3635	right	ventral_nerve_cord	efferent	motor	NA	leg_motor	right_mesothoracic_leg_nerve	trochanter_extensor	NA	auto:IN21A015	EFF_12	middle-hind leg
720575941534975425	2.6862477526987774	0.7858168175340423	720575941534975425	76143586144025387	120278, 138995, 2996	left	ventral_nerve_cord	efferent	motor	TBD	neck_motor	left_cervical_nerve	CvN_A1	NA	auto:DNg09	EFF_14	head-eye-antenna
720575941535103978	-7.50455124518025	-1.7389324614881745	720575941535103978	76914480696997949	142778, 43331, 905	left	central_brain	efferent	visceral_circulatory	putative_primary	NA	NA	DNg28	DNg28	NA	EFF_07	ingestion-digestion
720575941535119809	-6.234198881593827	-2.8454369017957917	720575941535119809	76426917351935414	127320, 193166, 6056	left	ventral_nerve_cord	efferent	motor	TBD	haltere_motor	left_dorsal_metathoracic_nerve	MNxm03	NA	MNxm03	EFF_03	abdomen-ovulation
720575941535262179	-5.564544989076735	-2.146663040864395	720575941535262179	75161585626401907	90492,231494,5950	right	ventral_nerve_cord	efferent	visceral_circulatory	00B	NA	NA	EN00B025	NA	EN00B025	EFF_04	feeding-endocrine
720575941535342563	-7.869070841280105	-0.3488286445020905	720575941535342563	76632799427531455	135153, 38883, 354	left	central_brain	efferent	motor	putative_primary	pharynx_motor	PhN	CB0904	CB0904	NA	EFF_07	ingestion-digestion
720575941535409178	2.5342549548472144	-0.23260936235182197	720575941535409178	76427398320857695	127721, 208246, 5703	left	ventral_nerve_cord	efferent	motor	16B	haltere_steering	left_first_abdominal_nerve	MNhm42	NA	MNhm42	EFF_08	flight-steering
720575941535457256	1.7855464682902078	-2.24530252908461	720575941535457256	75159180176233491	90416,159972,4875	right	ventral_nerve_cord	efferent	visceral_circulatory	NA	NA	NA	efferent_pdmn_neuron	NA	MNxm01	EFF_08	flight-energy-power
720575941535790314	-7.3166845574055905	-2.706631989228653	720575941535790314	75443335682425936	100172,240564,6738	left	ventral_nerve_cord	efferent	visceral_circulatory	TBD	diuresis,stress_tolerance,pain_threshold	NA	MNad38	NA	MNad38	EFF_06	energy homeostasis
720575941535897098	1.243992494138596	5.863135962736679	720575941535897098	75652379324432240	105532,178569,3033	right	ventral_nerve_cord	efferent	motor	NA	leg_motor	right_mesothoracic_leg_nerve	accessory_tibia_flexor_B	NA	NA	EFF_12	middle-hind leg
720575941535900353	-6.44989378592122	-3.5782860228895417	720575941535900353	75232641565808144	93230, 252063, 6102	left	ventral_nerve_cord	efferent	visceral_circulatory	TBD	ovulation	NA	abd_Dsx_OA	NA	MNad22	EFF_03	abdomen-ovulation
720575941535910849	-4.352950407472731	-4.2718757102369525	720575941535910849	75232641699566531	92813, 252509, 6503	left	ventral_nerve_cord	efferent	motor	TBD	ovulation	abdominal_nerve_trunk	CMU	NA	MNad65	EFF_02	abdomen-egg-laying
720575941536453106	-1.8467422260915065	-3.0909174392103425	720575941536453106	75724260702335485	108094, 223933, 6080	left	ventral_nerve_cord	efferent	motor	NA	NA	NA	NA	NA	auto:IN19A099	EFF_01	abdomen motor 1
720575941536777187	-5.667063070741775	-3.247410149323868	720575941536777187	75232298102327055	92544, 243456, 6498	right	ventral_nerve_cord	efferent	motor	NA	NA	NA	NA	NA	auto:INXXX441	EFF_03	abdomen-ureter
720575941536822514	-7.435789896455886	2.0222973218084106	720575941536822514	77055561984165927	147172, 54594, 1680	left	optic_lobe	efferent	motor	NA	proboscis_motor	NA	NA	NA	NA	EFF_05	NA
720575941536923624	7.810940907987471	3.0531815579057473	720575941536923624	76987942287089904	145379, 136596, 2579	left	ventral_nerve_cord	efferent	motor	24B.25B	leg_motor	left_prothoracic_accessory_nerve	trochanter_flexor_ProAN	NA	Tr flexor MN	EFF_11	front leg
720575941536986866	-2.169363452402237	-3.249977917420792	720575941536986866	75021123016038459	87360, 241232, 5988	right	ventral_nerve_cord	efferent	motor	NA	NA	NA	NA	NA	auto:MNad02	EFF_01	abdomen motor 1
720575941537008370	6.5902358756388395	0.22291281725175469	720575941537008370	77201522756398263	149867, 209004, 4016	left	ventral_nerve_cord	efferent	motor	NA	leg_motor	left_mesothoracic_leg_nerve	accessory_trochanter_flexor	NA	auto:Tr flexor MN	EFF_10	middle-hind leg
720575941538026109	-5.047796083894852	-2.0736585566877594	720575941538026109	76351599328489587	126419, 46138, 443	left	central_brain	efferent	visceral_circulatory	putative_primary	NA	NA	SEZ_NSC_Hugin	SEZ_NSC_Hugin	NA	EFF_04	feeding-endocrine
720575941538082453	0.8500640855158546	5.0248014023423915	720575941538082453	75302322712598624	95774,231933,4555	right	ventral_nerve_cord	efferent	motor	NA	leg_motor	right_metathoracic_leg_nerve	tibia_flexor	NA	NA	EFF_12	middle-hind leg
720575941538128626	3.392833398374436	4.2800623467088474	720575941538128626	76284392083036785	123790, 141151, 1916	right	ventral_nerve_cord	efferent	motor	15B	leg_motor	right_prothoracic_leg_nerve	long_tendon_muscle_B	NA	ltm1-tibia MN	EFF_13	front leg
720575941538762701	7.0236655936564185	-0.8491307208418122	720575941538762701	76006148062863735	116366,236279,6275	left	ventral_nerve_cord	efferent	motor	NA	leg_motor	left_metathoracic_leg_nerve	trochanter_flexor_posterior_soma	NA	auto:Tr flexor MN	EFF_10	middle-hind leg
720575941538992021	6.5041338668192585	-0.7702692458509673	720575941538992021	76428291607360778	128942, 235339, 5607	left	ventral_nerve_cord	efferent	motor	TBD	leg_motor	NA	sternal_anterior_rotator_ventrolateral_ribbon	NA	Sternal anterior rotator MN	EFF_10	middle-hind leg
720575941539565916	0.766473935636399	4.761371283781602	720575941539565916	74881553422953349	83726,274477,4678	right	ventral_nerve_cord	efferent	motor	NA	leg_motor	right_metathoracic_leg_nerve	tarsus_depressor_B	NA	NA	EFF_12	middle-hind leg
720575941539792220	2.6795856223429424	0.6680368473649748	720575941539792220	76211618358478065	121695, 68198, 2578	left	central_brain	efferent	motor	putative_primary	neck_motor	right_cervical_nerve	CvN6	NA	NA	EFF_14	head-eye-antenna
720575941539828828	-5.819173647371413	-2.2414549300550686	720575941539828828	75161585626529819	90492,231930,6005	left	ventral_nerve_cord	efferent	visceral_circulatory	00B	NA	NA	EN00B024	NA	EN00B024	EFF_04	abdomen-ovulation
720575941539999693	-7.3210252060567145	-3.167316288697648	720575941539999693	75513635438539526	101677, 237647, 5657	left	ventral_nerve_cord	efferent	visceral_circulatory	00B	NA	NA	EN00B026	NA	EN00B026	EFF_06	energy homeostasis
720575941540066333	-6.1728370918904565	-3.4991796920179596	720575941540066333	75513498067016932	100834, 234052, 6025	left	ventral_nerve_cord	efferent	visceral_circulatory	00B	NA	NA	EN00B026	NA	EN00B026	EFF_03	abdomen-ovulation
720575941540889037	-1.7091951503430625	-3.0644768187879796	720575941540889037	75865204483275814	111984, 230048, 6569	left	ventral_nerve_cord	efferent	motor	TBD	NA	NA	MNad44	NA	MNad44	EFF_01	abdomen motor 1
720575941540929229	-7.532105280367018	-2.7628839919447175	720575941540929229	75930006076939338	114031,64000,3082	right	central_brain	efferent	visceral_circulatory	DILP__prim	energy_metabolism,food_intake	NA	m_NSC_DILP	m_NSC_DILP	NA	EFF_06	energy homeostasis
720575941541933341	-7.776015116182449	-2.6657694289564366	720575941541933341	76069507285884699	117541, 28628, 5664	right	central_brain	efferent	visceral_circulatory	DILP__prim	energy_metabolism,food_intake	NA	m_NSC_DILP	m_NSC_DILP	NA	EFF_06	energy homeostasis
720575941542184477	-2.326906038728835	-2.5000923583387604	720575941542184477	75021054363487917	87221,239371,6177	right	ventral_nerve_cord	efferent	motor	TBD	NA	NA	MNad14	NA	MNad14	EFF_01	abdomen motor 1
720575941542328837	2.2455808387125717	-2.340533108460831	720575941542328837	76778348755959866	139253, 180296, 6057	left	ventral_nerve_cord	efferent	motor	03B	wing_power	left_mesothoracic_accessory_nerve	DVM2a-b	NA	DVMn 2a, b	EFF_08	flight-energy-power
720575941542351621	-1.685176385847213	-2.8516295859693757	720575941542351621	75583454494219908	103808, 222774, 5977	right	ventral_nerve_cord	efferent	motor	TBD	NA	NA	MNad16	NA	MNad16	EFF_01	abdomen motor 1
720575941542412805	2.4849054084147193	-0.8494003722547762	720575941542412805	76848373634509167	140796, 171732, 5105	left	ventral_nerve_cord	efferent	motor	16B	wing_steering	left_anterior_dorsal_mesothoracic_nerve	b3	NA	b3 MN	EFF_08	flight-steering
720575941542417500	7.053404019864915	0.10845509077317807	720575941542417500	77201110573643978	150336, 197968, 4359	left	ventral_nerve_cord	efferent	motor	NA	leg_motor	left_mesothoracic_leg_nerve	accessory_tibia_flexor_B	NA	auto:MNml80	EFF_10	middle-hind leg
720575941542454876	7.531361745389819	2.8719363501191864	720575941542454876	77128679775835790	149327, 136423, 2795	left	ventral_nerve_cord	efferent	motor	15B	leg_motor	left_prothoracic_leg_nerve	tibia_flexor	NA	Ti flexor MN	EFF_11	front leg
720575941542738524	1.4934741721476292	5.43074431921251	720575941542738524	75722954293733074	106911,185326,3136	right	ventral_nerve_cord	efferent	motor	NA	leg_motor	right_mesothoracic_leg_nerve	long_tendon_muscle_B	NA	auto:ltm1-tibia MN	EFF_12	middle-hind leg
720575941543372649	0.43588750222575456	5.197139649641586	720575941543372649	75372210487350659	96914, 218721, 4764	right	ventral_nerve_cord	efferent	motor	NA	leg_motor	right_metathoracic_leg_nerve	trochanter_extensor_MetaLN	NA	auto:IN19A031	EFF_12	middle-hind leg
720575941543617724	-6.294901205507399	-1.7197299907087553	720575941543617724	76355448693183683	126491, 161342, 4413	right	ventral_nerve_cord	efferent	motor	TBD	NA	right_anterior_dorsal_mesothoracic_nerve	ENXXX226	NA	ENXXX226	EFF_04	thoracic-abdominal
720575941543648105	1.3534013495768287	5.784449248564316	720575941543648105	75582148086060085	103909,182412,3190	right	ventral_nerve_cord	efferent	motor	15B	leg_motor	NA	accessory_tibia_flexor_B	NA	MNml78	EFF_12	middle-hind leg
720575941544264041	2.627244876417039	0.5531578352571258	720575941544264041	76284254778625105	124389, 136113, 2449	right	ventral_nerve_cord	efferent	motor	NA	neck_motor	right_dorsal_prothoracic_nerve	DProN_v	NA	auto:AN16B081	EFF_14	head-eye-antenna
720575941544483252	2.687621282132982	0.978881685984207	720575941544483252	75930968082759390	113169, 92500, 2916	right	central_brain	efferent	motor	putative_primary	neck_motor	right_cervical_nerve	CvN1-3	auto:AN_GNG_175	NA	EFF_14	head-eye-antenna
720575941544904116	-1.716742648092391	-2.805655808198379	720575941544904116	75372760377301887	96432, 233664, 5248	right	ventral_nerve_cord	efferent	motor	06A	NA	NA	MNad10	NA	MNad10	EFF_01	abdomen motor 1
720575941545099269	1.3003327117289283	4.327734618437361	720575941545099269	76004979630468890	116379, 200732, 5523	right	ventral_nerve_cord	efferent	visceral_circulatory	NA	unknown_vnc_efferent	NA	NA	NA	auto:MNxm03	EFF_12	middle-hind leg
720575941545479868	7.702282117399094	3.0541043570161595	720575941545479868	77762410790213035	167886, 149464, 2663	left	ventral_nerve_cord	efferent	motor	TBD	leg_motor	left_prothoracic_leg_nerve	accessory_trochanter_flexor	NA	Acc. tr flexor MN	EFF_11	front leg
720575941545525128	-7.845996214357497	-0.33175096009962474	720575941545525128	75718074472559843	106509, 39641, 276	right	central_brain	efferent	motor	putative_primary	pharynx_motor	right_pharyngeal_nerve_or_accessory_pharyngeal_nerve	ingestion_motor_neuron	ingestion_motor_neuron	NA	EFF_07	ingestion-digestion
720575941545764232	-7.459479643312577	1.9886765023589859	720575941545764232	75437080666573848	98411, 53260, 940	right	central_brain	efferent	motor	putative_primary	proboscis_motor	right_maxillary-labial_nerve	CB0783	CB0783	NA	EFF_05	proboscis-antenna
720575941545785276	-6.740749193636064	-3.3690780112623444	720575941545785276	75021604119658028	87784, 254999, 6291	right	ventral_nerve_cord	efferent	motor	TBD	NA	NA	MNad04	NA	MNad04	EFF_03	abdomen-ovulation
720575941546693225	2.4571730361307837	-0.47321114038221745	720575941546693225	76637060639354338	134808, 165793, 2717	left	neck_connective	efferent	ascending_visceral_circulatory	00B	NA	NA	EA00B006	NA	EA00B006	EFF_08	flight-energy-power
720575941546791969	-2.57175929686177	-3.1444972464918375	720575941546791969	75513773078969414	101826, 242497, 6472	left	ventral_nerve_cord	efferent	motor	NA	NA	NA	NA	NA	auto:IN06B073	EFF_01	abdomen motor 1
720575941546998972	2.1045517192209946	-1.5697279879926909	720575941546998972	76356960924121267	126250, 205286, 5896	left	ventral_nerve_cord	efferent	motor	08A	haltere_power	left_first_abdominal_nerve	hDVM MN	NA	hDVM MN	EFF_08	flight-steering
720575941547120161	-7.608262850252273	1.7079437663675079	720575941547120161	75507449410678500	101593, 54546, 857	right	central_brain	efferent	motor	putative_primary	proboscis_motor	right_maxillary-labial_nerve	CB0911	CB0911	NA	EFF_05	proboscis-antenna
720575941547132040	7.31068150857341	-0.10268411134474187	720575941547132040	76919292000235674	142953, 186526, 4577	left	ventral_nerve_cord	efferent	motor	15B	leg_motor	NA	long_tendon_muscle_B_tibia	NA	ltm MN	EFF_10	middle-hind leg
720575941547204488	-7.4594071640645305	-1.2877860972761381	720575941547204488	76562568189761623	132234, 41321, 707	left	central_brain	efferent	motor	putative_primary	salivary_motor	MxLbN	CB0836	CB0836	NA	EFF_07	ingestion-digestion
720575941547315060	2.484521077665208	-0.9506860682844391	720575941547315060	77762342808747372	167505, 145831, 5590	left	ventral_nerve_cord	efferent	motor	16B	wing_steering	left_anterior_dorsal_mesothoracic_nerve	i1	NA	i1 MN	EFF_08	flight-steering
720575941547348029	-6.433952166048171	-2.9258473822950593	720575941547348029	75232572913379291	92177, 251493, 6343	left	ventral_nerve_cord	efferent	visceral_circulatory	TBD	ovulation	NA	abd_Dsx_OA	NA	MNad22	EFF_03	abdomen-ovulation
720575941547371325	-6.365524126497388	-1.8927617976545559	720575941547371325	75654373195706682	106352, 238595, 6789	left	ventral_nerve_cord	efferent	motor	TBD	NA	AbN4_R	ENXXX226	NA	ENXXX226	EFF_04	thoracic-abdominal
720575941547393825	3.228777097257494	4.102728991758896	720575941547393825	76284323430769306	123664, 137736, 2137	right	ventral_nerve_cord	efferent	motor	15B	leg_motor	right_prothoracic_leg_nerve	tibia_flexor	NA	Ti flexor MN	EFF_13	front leg
720575941547394081	2.487778113874314	-1.2950621554731598	720575941547394081	77059548183463611	145408, 173408, 3475	left	ventral_nerve_cord	efferent	motor	16B	wing_steering	left_anterior_dorsal_mesothoracic_nerve	i2	NA	i2 MN	EFF_08	flight-steering
720575941548341053	-7.274033857790115	-2.8005445906996003	720575941548341053	76210313292915572	122036, 29982, 5088	left	central_brain	efferent	visceral_circulatory	DILP__prim	NA	NA	m_NSC_unknown	m_NSC_unknown	NA	EFF_06	energy homeostasis
720575941548493857	2.7601441607798316	1.1764391353250276	720575941548493857	77337105747338338	154518, 57074, 1972	left	central_brain	efferent	motor	NA	neck_motor	left_cervical_nerve	CvN1-3	auto:CB0034	NA	EFF_14	head-eye-antenna
720575941548546696	7.3206035361613	3.348922996771408	720575941548546696	76988011006884219	144035, 138012, 2674	left	ventral_nerve_cord	efferent	motor	NA	leg_motor	left_prothoracic_accessory_nerve	pleural_remotor_and_abductor	NA	auto:IN17A052	EFF_11	front leg
720575941548856381	-1.8845684661542201	-3.2232984015821686	720575941548856381	75794423287856205	108994, 217649, 5998	right	ventral_nerve_cord	efferent	motor	TBD	NA	NA	MNad02	NA	MNad02	EFF_01	abdomen motor 1
720575941549009663	7.4217864737833725	3.353555588972641	720575941549009663	77270173648455487	152661, 158289, 4584	left	ventral_nerve_cord	efferent	motor	03A	leg_motor	left_prothoracic_accessory_nerve	sternal_posterior_rotator	NA	auto:IN04B081	EFF_11	front leg
720575941549397247	6.987606214078782	-0.2951906630872957	720575941549397247	77200148635944273	150797, 167950, 5118	left	ventral_nerve_cord	efferent	visceral_circulatory	18B	NA	NA	PSI	NA	PSI	EFF_10	middle-hind leg
720575941549456673	7.172831700834153	-0.6170142600416412	720575941549456673	76216979283176627	121616,228744,5705	left	ventral_nerve_cord	efferent	motor	NA	leg_motor	left_metathoracic_leg_nerve	long_tendon_muscle_ltm_B	NA	ltm2-femur MN	EFF_10	middle-hind leg
720575941549606945	-7.813588453737379	-0.518042654740738	720575941549606945	76140287004945719	120088,39131,601	right	central_brain	efferent	motor	putative_primary	pharynx_motor	NA	ingestion_motor_neuron	ingestion_motor_neuron	NA	EFF_07	ingestion-digestion
720575941549819710	3.4988333449686744	4.216877608549669	720575941549819710	75862248270449028	111916, 141917, 1629	right	ventral_nerve_cord	efferent	motor	NA	leg_motor	right_prothoracic_leg_nerve	accessory_tibia_flexor_B	NA	auto:Acc. ti flexor MN	EFF_13	front leg
720575941549822781	2.432324098142503	-0.9837299296735995	720575941549822781	75652036196847601	105853, 168819, 4823	right	ventral_nerve_cord	efferent	motor	16B	wing_steering	right_anterior_dorsal_mesothoracic_nerve	b1	NA	b1 MN	EFF_08	flight-steering
720575941549868093	-6.187523676363112	-4.170019001710342	720575941549868093	75303079028834889	95703, 254218, 5897	left	ventral_nerve_cord	efferent	motor	NA	NA	abdominal_nerve_trunk	NA	NA	auto:MNad04	EFF_03	NA
720575941549899892	6.582099126371262	-0.6550069758772123	720575941549899892	76287554320241878	123646,234057,6349	left	ventral_nerve_cord	efferent	motor	TBD	leg_motor	left_first_abdominal_nerve	tergotrochanter_extensor_MetaAN	NA	MNhl02	EFF_10	middle-hind leg
720575941549915252	1.193694518598435	5.905025630247667	720575941549915252	75441136055364236	98606,175132,4474	right	ventral_nerve_cord	efferent	motor	NA	leg_motor	NA	tergotrochanter_extensor	NA	auto:STTMm	EFF_12	middle-hind leg
720575941549984289	7.098117993863938	2.5757801821351776	720575941549984289	75724398342444563	107501, 229270, 6854	left	ventral_nerve_cord	efferent	motor	03B	NA	NA	MNad33	NA	MNad33	EFF_11	front leg
720575941549998369	-7.898454500642897	-1.8259521434187167	720575941549998369	75788237058439173	109935,34168,488	right	central_brain	efferent	motor	putative_primary	crop_motor	right_pharyngeal_nerve_or_accessory_pharyngeal_nerve	CEM	auto:pharyngeal_nerve_sensory_group1	NA	EFF_07	ingestion-digestion
720575941550006817	-7.797264887300613	-2.5777519652723546	720575941550006817	75930006010168160	114599, 64545, 3058	right	central_brain	efferent	visceral_circulatory	DILP__prim	energy_metabolism, food_intake	NA	m_NSC_DILP	m_NSC_DILP	NA	EFF_06	energy homeostasis
720575941550035828	-6.430130316225172	-4.307194561707899	720575941550035828	75091904211111226	89072, 252640, 6415	right	ventral_nerve_cord	efferent	motor	NA	NA	NA	NA	NA	auto:MNad13	EFF_03	abdomen-ovulation
720575941550051873	-5.762985063997388	-3.5800903746961827	720575941550051873	75654304408754501	105693, 236243, 6422	left	ventral_nerve_cord	efferent	motor	NA	NA	NA	NA	NA	auto:INXXX377	EFF_03	abdomen-ureter
720575941550577780	-6.060787512270094	-2.59414228891127	720575941550577780	75724467061979795	107680,229420,6854	left	ventral_nerve_cord	efferent	visceral_circulatory	NA	NA	NA	NA	NA	auto:ENXXX012	EFF_03	abdomen-ovulation
720575941551010695	3.238661454709885	4.080288081419542	720575941551010695	76143723314330023	119501, 141740, 1918	right	ventral_nerve_cord	efferent	motor	NA	leg_motor	right_prothoracic_leg_nerve	tibia_flexor	NA	auto:IN19A005	EFF_13	front leg
720575941551356570	7.7272550330485075	3.092688708555771	720575941551356570	76988010939588083	145243, 137803, 2458	left	ventral_nerve_cord	efferent	motor	24B.25B	leg_motor	left_ventral_prothoracic_nerve	trochanter_flexor_VProN	NA	Tr flexor MN	EFF_11	front leg
720575941551439643	-6.27711613318074	-4.292173237550186	720575941551439643	75091698053056892	89958, 247590, 6575	right	ventral_nerve_cord	efferent	motor	TBD	NA	NA	MNad04	NA	MNad04	EFF_03	abdomen-ovulation
720575941551611015	-6.388264490572098	-1.70152697061293	720575941551611015	75583592000196512	104256, 225968, 6223	left	ventral_nerve_cord	efferent	motor	TBD	NA	left_fourth_abdominal_nerve	ENXXX226	NA	ENXXX226	EFF_04	thoracic-abdominal
720575941551713415	1.7777384982432103	-1.6026974627851718	720575941551713415	76216154783624894	122657,204464,6241	left	ventral_nerve_cord	efferent	motor	NA	haltere_motor	left_first_abdominal_nerve	NA	NA	auto:IN03B079	EFF_08	flight-energy-power
720575941551967487	-1.9617862238560937	-3.3754671523451076	720575941551967487	75794766952105655	108761, 229270, 6173	left	ventral_nerve_cord	efferent	motor	TBD	NA	NA	MNad06	NA	MNad06	EFF_01	abdomen motor 1
720575941552141191	-7.813549829927566	-2.6048515746473546	720575941552141191	76139875963608533	120814, 27269, 5630	right	central_brain	efferent	visceral_circulatory	DILP__prim	energy_metabolism,food_intake	NA	m_NSC_DILP	m_NSC_DILP	NA	EFF_06	energy homeostasis
720575941552926747	0.7688286767328957	5.231174378645491	720575941552926747	75302116554162439	95568,226904,4564	right	ventral_nerve_cord	efferent	motor	NA	leg_motor	right_metathoracic_leg_nerve	tarsus_depressor_B	NA	auto:Tr extensor MN	EFF_12	middle-hind leg
720575941553011713	0.6214017138804175	-1.8009348819135895	720575941553011713	75583042043092019	102849,209258,5447	right	ventral_nerve_cord	efferent	motor	TBD	haltere_motor	right_metathoracic_leg_nerve	MNhl59	NA	NA	EFF_09	abdomen motor 2
720575941553261630	1.4852532611216285	-2.0225361297010647	720575941553261630	76566348633139768	131434, 155274, 3935	left	ventral_nerve_cord	efferent	visceral_circulatory	27X	myomodulation,energy_metabolism	NA	EN27X010	NA	EN27X010	EFF_08	flight-energy-power
720575941553264211	2.7772776351298067	0.9901539375901948	720575941553264211	77196368259241222	151497, 56477, 2039	left	central_brain	efferent	motor	putative_primary	neck_motor	left_cervical_nerve	CvN1-3	DNge006	NA	EFF_14	head-eye-antenna
720575941553268798	2.123968528303025	-2.14893063997023	720575941553268798	76285492400094436	123762, 172113, 4945	right	ventral_nerve_cord	efferent	visceral_circulatory	00B	NA	NA	EN00B015	NA	EN00B015	EFF_08	flight-energy-power
720575941553503460	6.24488847115886	0.20638814474351497	720575941553503460	76989661079598785	144335, 187677, 5715	left	ventral_nerve_cord	efferent	motor	24B.25B	leg_motor	MesoLN_R	pleural_remotor_and_abductor_MesoLN_dorsal_5	NA	MNml29	EFF_10	middle-hind leg
720575941553640676	0.028894947561142637	-1.836050839173722	720575941553640676	75864310861990904	110822, 203359, 5621	right	ventral_nerve_cord	efferent	motor	03B	NA	NA	MNad45	NA	MNad45	EFF_09	abdomen motor 2
720575941553641188	0.41065614083659424	-1.6396110961317294	720575941553641188	75161654144301327	91104, 234096, 5129	right	ventral_nerve_cord	efferent	motor	03B	NA	NA	MNad32	NA	auto:IN06A049	EFF_09	abdomen motor 2
720575941553691876	0.928033994230149	5.855774550688339	720575941553691876	75582491683883114	103001,192590,3326	right	ventral_nerve_cord	efferent	motor	24B.25B	leg_motor	right_mesothoracic_leg_nerve	trochanter_flexor_MesoAN	NA	Tr flexor MN	EFF_12	middle-hind leg
720575941553702042	-7.687960459200027	1.7116003027082214	720575941553702042	76774018153447124	139006, 51882, 1038	left	central_brain	efferent	motor	putative_primary	proboscis_motor	left_maxillary-labial_nerve	CB0911	CB0911	NA	EFF_05	proboscis-antenna
720575941554483354	6.550205873044846	-0.6262243697523343	720575941554483354	76147022922902500	120072, 240006, 5969	left	ventral_nerve_cord	efferent	motor	NA	leg_motor	left_metathoracic_leg_nerve	trochanter_flexor_dorsomedial_ribbon	NA	auto:IN19B012	EFF_10	middle-hind leg
720575941554765722	6.979314015897631	0.3550825407624969	720575941554765722	76919567011847844	143062,196361,4907	left	ventral_nerve_cord	efferent	motor	24B.25B	leg_motor	left_mesothoracic_leg_nerve	trochanter_flexor_MesoAN_posterior_soma	NA	Tr flexor MN	EFF_10	middle-hind leg
720575941554833572	-1.9305017723714133	-3.005106777894425	720575941554833572	75302460352341395	94880, 235968, 5144	right	ventral_nerve_cord	efferent	motor	TBD	NA	NA	MNad16	NA	MNad02	EFF_01	abdomen motor 1
720575941554888612	0.9792467818583226	-1.3215716788648832	720575941554888612	75372691657894102	97088, 231648, 5267	right	ventral_nerve_cord	efferent	motor	03B	NA	NA	MNad40	NA	MNad40	EFF_09	abdomen motor 2
720575941555035044	-7.814685656038404	-0.534489245164322	720575941555035044	76632799427444742	134286,37177,332	left	central_brain	efferent	motor	NA	pharynx_motor	NA	NA	auto:ingestion_motor_neuron	NA	EFF_07	ingestion-digestion
720575941555120612	2.348840878995774	-2.0005753943800197	720575941555120612	75863211349619225	110643,171563,5395	right	ventral_nerve_cord	efferent	motor	NA	wing_tension	right_mesothoracic_accessory_nerve	PSn_u	NA	auto:MNwm36	EFF_08	flight-energy-power
720575941555256833	1.5499459967936255	-1.6915448615431061	720575941555256833	75653204561722406	105849,203605,5188	right	ventral_nerve_cord	efferent	motor	16B	haltere_steering	right_first_abdominal_nerve	hiii2 MN	NA	hiii2 MN	EFF_08	flight-energy-power
720575941555493156	1.271369145902512	5.842470317137313	720575941555493156	75582079366443935	104146, 182250, 3139	right	ventral_nerve_cord	efferent	motor	15B	leg_motor	NA	accessory_tibia_flexor_B	NA	Acc. ti flexor MN	EFF_12	middle-hind leg
720575941556144100	6.325581239255782	0.3143481304765472	720575941556144100	76919292335450058	142256,187520,5745	left	ventral_nerve_cord	efferent	motor	20B.21B.22B	leg_motor	left_mesothoracic_leg_nerve	sternal_posterior_rotator_MesoLN_dorsal_5	NA	Sternal posterior rotator MN	EFF_10	middle-hind leg
720575941556189924	1.9134010539377904	-2.1434544036268464	720575941556189924	76353180548103556	125223, 92500, 3003	right	neck_connective	efferent	ascending_visceral_circulatory	06B	NA	NA	EA06B010	AN_GNG_132	EA06B010	EFF_08	flight-energy-power
720575941556245156	6.857540772947189	0.4237277796388398	720575941556245156	76989592091975001	143863, 184447, 4815	left	ventral_nerve_cord	efferent	motor	15B	leg_motor	NA	accessory_tibia_flexor_A	NA	Acc. ti flexor MN	EFF_10	middle-hind leg
720575941556390116	-7.870792223421218	-0.4729882190107576	720575941556390116	75929043266076430	113392, 35979, 448	right	central_brain	efferent	motor	putative_primary	pharynx_motor	NA	ingestion_motor_neuron	ingestion_motor_neuron	NA	EFF_07	ingestion-digestion
720575941557406756	2.859836743863938	1.5507251461864242	720575941557406756	75155674678191930	91744, 55911, 2017	right	central_brain	efferent	motor	putative_primary	retina_motor	AN	CB0804	CB0804	NA	EFF_14	head-eye-antenna
720575941557543918	3.334076093229172	4.1289979508043055	720575941557543918	76073354570024756	117675, 142667, 1888	right	ventral_nerve_cord	efferent	motor	NA	leg_motor	right_prothoracic_leg_nerve	tibia_flexor	NA	auto:IN19A011	EFF_13	front leg
720575941557562862	2.955899880918381	1.4627324631334075	720575941557562862	75721992422443695	108184, 156472, 3940	right	ventral_nerve_cord	efferent	visceral_circulatory	21X	NA	right_dorsal_prothoracic_nerve	EN21X001	NA	EN21X001	EFF_14	head-eye-antenna
720575941558268943	-7.654657198396804	1.734645462584568	720575941558268943	75718624362606997	107692, 57178, 804	right	central_brain	efferent	motor	putative_primary	proboscis_motor	right_maxillary-labial_nerve	CB0762	CB0762	NA	EFF_05	proboscis-antenna
720575941558562093	1.2653373942698218	5.7858299305558925	720575941558562093	75652448110484071	104609,180354,3086	right	ventral_nerve_cord	efferent	motor	NA	leg_motor	right_mesothoracic_leg_nerve	accessory_tibia_flexor_A	NA	NA	EFF_12	middle-hind leg
720575941558861839	6.390808747800706	0.26483586336381537	720575941558861839	77131016640486039	149022,205824,4160	left	ventral_nerve_cord	efferent	motor	TBD	leg_motor	left_mesothoracic_leg_nerve	sternal_anterior_rotator_MesoLN_ventral_2	NA	Sternal anterior rotator MN	EFF_10	middle-hind leg
720575941558882163	-4.306493593660477	-4.293246597993302	720575941558882163	75373241749335988	97056, 248576, 6588	left	ventral_nerve_cord	efferent	motor	TBD	NA	NA	NA	NA	auto:INXXX299	EFF_02	abdomen-egg-laying
720575941558884979	-3.024296714273574	-2.8625544021009675	720575941558884979	75584278792433317	104416, 246240, 4720	right	ventral_nerve_cord	efferent	motor	NA	NA	NA	NA	NA	auto:INXXX332	EFF_01	abdomen motor 1
720575941558893806	6.884869740995286	-0.7281015822767486	720575941558893806	76217391466050109	122608, 241648, 5304	left	ventral_nerve_cord	efferent	motor	NA	leg_motor	left_metathoracic_leg_nerve	accessory_tibia_flexor_B	NA	auto:IN08A019	EFF_10	middle-hind leg
720575941558995950	6.719093965085863	0.09172144438035579	720575941558995950	77059960836077942	145998,184883,4795	left	ventral_nerve_cord	efferent	motor	NA	leg_motor	NA	accessory_tibia_flexor_B	NA	auto:IN16B016	EFF_10	middle-hind leg
720575941559281679	3.3155223594034884	4.121963172209337	720575941559281679	76073354570287508	117100, 142476, 1986	right	ventral_nerve_cord	efferent	motor	15B	leg_motor	right_prothoracic_leg_nerve	accessory_tibia_flexor_A	NA	Acc. ti flexor MN	EFF_13	front leg
720575941559306355	1.0005921588267068	4.811512618315291	720575941559306355	75231954102413963	92168,233226,4996	right	ventral_nerve_cord	efferent	motor	24B.25B	leg_motor	right_metathoracic_leg_nerve	trochanter_flexor_posterior_soma	NA	Tr flexor MN	EFF_12	middle-hind leg
720575941559314989	0.7893608079279636	5.179763942015245	720575941559314989	75091079174612015	89805,228560,4866	right	ventral_nerve_cord	efferent	motor	NA	leg_motor	right_metathoracic_leg_nerve	femur_reductor	NA	auto:IN17A052	EFF_12	middle-hind leg
720575941559964175	-1.7814352049504538	-3.0296319434522863	720575941559964175	75935023337094186	113796, 214067, 5942	left	ventral_nerve_cord	efferent	motor	TBD	NA	NA	MNad44	NA	MNad44	EFF_01	abdomen motor 1
720575941559978797	3.476711438688157	3.5362803032518153	720575941559978797	75721992422791307	106608, 156128, 4055	right	ventral_nerve_cord	efferent	motor	NA	leg_motor	right_prothoracic_accessory_nerve	sternal_posterior_rotator_miller_32	NA	auto:IN21A012	EFF_13	front leg
720575941560084462	-6.424317671266676	-3.045285553681778	720575941560084462	75302804084543442	94409, 247613, 5876	left	ventral_nerve_cord	efferent	visceral_circulatory	TBD	ovulation	NA	abd_Dsx_OA	NA	MNad23	EFF_03	abdomen-ovulation
720575941560345359	-6.449111296144608	-1.9485007235883942	720575941560345359	75302460553886845	95373, 236167, 5988	right	ventral_nerve_cord	efferent	motor	TBD	NA	abdominal_nerve_trunk	ENXXX226	NA	ENXXX226	EFF_04	thoracic-abdominal
720575941560383347	2.3831140265787822	-2.264855713593887	720575941560383347	77762342808594157	167505,145730,5520	left	ventral_nerve_cord	efferent	motor	16B	wing_power	left_anterior_dorsal_mesothoracic_nerve	DVM1a-c	NA	DVMn 1a-c	EFF_08	flight-energy-power
720575941560573608	3.629793809446214	3.579588442099167	720575941560573608	76002985826049739	115639, 142811, 1931	right	ventral_nerve_cord	efferent	motor	NA	leg_motor	right_prothoracic_leg_nerve	tarsus_depressor_retro_tarsus_depressor	NA	NA	EFF_13	front leg
720575941561204626	7.376750157865402	3.3577831080079807	720575941561204626	77058311098675724	147433, 136785, 2938	left	ventral_nerve_cord	efferent	motor	TBD	leg_motor	left_prothoracic_leg_nerve	femur_reductor	NA	Fe reductor MN	EFF_11	front leg
720575941561208232	0.6116490826929787	5.1461509754777675	720575941561208232	75231747943787969	94041, 225646, 4919	right	ventral_nerve_cord	efferent	motor	24B.25B	leg_motor	right_metathoracic_leg_nerve	trochanter_flexor_dorsomedial_ribbon	NA	Tr flexor MN	EFF_12	middle-hind leg
720575941561433746	3.534365342649339	3.9856576016069187	720575941561433746	75862248270781750	111023, 142992, 1745	right	ventral_nerve_cord	efferent	motor	NA	leg_motor	right_prothoracic_leg_nerve	tarsus_levator_D	NA	auto:Acc. ti flexor MN	EFF_13	front leg
720575941561531181	2.0864981875742643	-1.7899282882093654	720575941561531181	75934336008181023	113828,194338,5430	right	ventral_nerve_cord	efferent	motor	08A	haltere_steering	right_first_abdominal_nerve	hi1 MN	NA	hi1 MN	EFF_08	flight-steering
720575941561977088	7.518192456754563	2.662944524538589	720575941561977088	77128748495575134	148852, 138821, 2793	left	ventral_nerve_cord	efferent	motor	NA	leg_motor	left_prothoracic_leg_nerve	tarsus_depressor_B	NA	auto:Ti extensor MN	EFF_11	front leg
720575941562029224	1.546570466550706	-1.6755634257673493	720575941562029224	75582973257094553	104312,206994,5374	right	ventral_nerve_cord	efferent	motor	06A	haltere_motor	right_metathoracic_leg_nerve	MNhl87	NA	MNhl87	EFF_08	flight-energy-power
720575941562061568	-2.06882972857106	-3.5969046065687404	720575941562061568	75372966737356620	97088, 240406, 6125	right	ventral_nerve_cord	efferent	motor	TBD	NA	NA	MNad08	NA	MNad08	EFF_01	abdomen motor 1
720575941562065920	0.37857203343760754	5.022544293654038	720575941562065920	75161379267044817	91624,226745,5288	right	ventral_nerve_cord	efferent	motor	24B.25B	leg_motor	right_metathoracic_leg_nerve	pleural_remotor_and_abductor_dorsomedial_ribbon	NA	auto:Sternal posterior rotator MN	EFF_12	middle-hind leg
720575941562109440	-3.9987402691518086	-4.229479164826797	720575941562109440	75372966804353278	98213, 240492, 6343	left	ventral_nerve_cord	efferent	motor	TBD	NA	NA	MNad02	NA	MNad02	EFF_02	abdomen-egg-laying
720575941562150568	0.29630260327708513	5.215846925032212	720575941562150568	75231541852716247	93540,219956,5273	right	ventral_nerve_cord	efferent	motor	NA	leg_motor	right_metathoracic_leg_nerve	sternal_posterior_rotator_dorsomedial_ribbon	NA	auto:IN21A001	EFF_12	middle-hind leg
720575941562190893	-7.366655661073806	-2.761039585816788	720575941562190893	75302185608901218	95469, 227997, 5754	right	ventral_nerve_cord	efferent	visceral_circulatory	TBD	diuresis,stress_tolerance,pain_threshold	NA	MNad18	NA	MNad18	EFF_06	energy homeostasis
720575941562301440	-5.020303083864334	-2.0678795287489176	720575941562301440	76703236891049900	135940, 40800, 273	left	central_brain	efferent	visceral_circulatory	putative_primary	NA	NA	SEZ_NSC_Hugin	SEZ_NSC_Hugin	NA	EFF_04	feeding-endocrine
720575941562367239	6.596853421720383	0.23165634180314634	720575941562367239	77059960903136204	145671,185030,5026	left	ventral_nerve_cord	efferent	motor	24B.25B	leg_motor	left_mesothoracic_leg_nerve	trochanter_flexor_MesoLN_ventral_3	NA	Tr flexor MN	EFF_10	middle-hind leg
720575941562430983	1.6502207980478978	-1.7204621741651764	720575941562430983	75723504653686218	108014,200967,5493	right	ventral_nerve_cord	efferent	motor	NA	haltere_motor	right_first_abdominal_nerve	NA	NA	auto:IN03B049	EFF_08	flight-energy-power
720575941562471943	0.03370551923167486	-1.9014430949568024	720575941562471943	75161585626355113	90492,231563,5930	right	ventral_nerve_cord	efferent	motor	TBD	NA	NA	MNad63	NA	MNad63	EFF_09	abdomen motor 2
720575941562537314	-5.149353338686111	-3.989783138978409	720575941562537314	75513910048521827	101424, 247168, 4806	right	ventral_nerve_cord	efferent	visceral_circulatory	NA	NA	NA	ab-PDF	NA	auto:INXXX418	EFF_02	abdomen-ureter
720575941562994839	-6.529622866121413	-1.5520888278364413	720575941562994839	75443266828780612	99176, 238415, 6235	left	ventral_nerve_cord	efferent	motor	TBD	NA	abdominal_nerve_trunk	ENXXX226	NA	ENXXX226	EFF_04	thoracic-abdominal
720575941563271058	0.8751858935679176	5.7235647728563075	720575941563271058	75582285658939090	103153,186654,3599	right	ventral_nerve_cord	efferent	motor	TBD	leg_motor	right_mesothoracic_leg_nerve	trochanter_extensor_LinJ	NA	Tr extensor MN	EFF_12	middle-hind leg
720575941563946038	-6.473122908083083	-3.187894673097061	720575941563946038	75724810591904690	107884, 241629, 6431	left	ventral_nerve_cord	efferent	visceral_circulatory	TBD	diuresis,stress_tolerance,pain_threshold	NA	MNad13	NA	MNad13	EFF_03	abdomen-ovulation
720575941563973174	7.54637257913005	2.6439043572068948	720575941563973174	76917573543576980	143225, 135940, 2806	left	ventral_nerve_cord	efferent	motor	TBD	leg_motor	VProN_L	femur_reductor_tiny	NA	Fe reductor MN	EFF_11	front leg
720575941564037430	1.9082416758860328	-1.5802765796064608	720575941564037430	76427398320852703	127889, 208751, 5704	left	ventral_nerve_cord	efferent	motor	16B	haltere_steering	AbN1_L	hi2 MN	NA	hi2 MN	EFF_08	flight-steering
720575941564288263	2.7125164733256075	0.976820616972519	720575941564288263	76422243018012042	127374, 54389, 657	left	central_brain	efferent	motor	putative_primary	neck_motor	left_ventral_cervical_nerve	VCvN	VCvN	NA	EFF_14	head-eye-antenna
720575941564336128	0.33297459939372326	-1.709176153886246	720575941564336128	75161516705965378	91584, 230208, 5296	right	ventral_nerve_cord	efferent	motor	03B	NA	NA	MNad47	NA	MNad47	EFF_09	abdomen motor 2
720575941564557463	-1.8871765269910123	-3.288865895020889	720575941564557463	75302460620838976	95693, 236244, 6189	right	ventral_nerve_cord	efferent	motor	TBD	NA	NA	MNad06	NA	MNad06	EFF_01	abdomen motor 1
720575941564818688	3.341707395109055	3.929200320494247	720575941564818688	76073285918061391	117924, 140016, 2276	right	ventral_nerve_cord	efferent	motor	NA	leg_motor	right_prothoracic_leg_nerve	accessory_trochanter_flexor	NA	Acc. tr flexor MN	EFF_13	front leg
720575941564833938	2.856055186780807	1.1345361163736116	720575941564833938	77266737070187807	152159, 55574, 2117	left	central_brain	efferent	motor	NA	neck_motor	left_cervical_nerve	CvN1-3	auto:VCvN	NA	EFF_14	head-eye-antenna
720575941565105206	2.348381684812425	-2.213808865296768	720575941565105206	77762342808669730	167505, 145909, 5554	left	ventral_nerve_cord	efferent	motor	16B	wing_power	left_anterior_dorsal_mesothoracic_nerve	DVM1a-c	NA	DVMn 1a-c	EFF_08	flight-energy-power
720575941565200438	-2.020303977934005	-2.611187309968399	720575941565200438	75442991883817608	98450, 231339, 5986	right	ventral_nerve_cord	efferent	motor	TBD	NA	NA	MNad02	NA	MNad02	EFF_01	abdomen motor 1
720575941565211239	-3.9912076725636743	-4.375634045350479	720575941565211239	75443678743046545	99776, 250544, 4734	right	ventral_nerve_cord	efferent	motor	NA	NA	NA	NA	NA	auto:INXXX417	EFF_02	abdomen-egg-laying
720575941565285730	2.7396098838175513	1.1346539547563328	720575941565285730	75859637265932845	111902, 64040, 2906	right	central_brain	efferent	motor	putative_primary	neck_motor	left_cervical_nerve	CvN2	auto:CB0034	NA	EFF_14	head-eye-antenna
720575941565315638	0.7040143475855566	5.8485061218858485	720575941565315638	75934266886371391	114268, 191886, 4041	right	ventral_nerve_cord	efferent	motor	20B.21B.22B	leg_motor	right_mesothoracic_leg_nerve	sternal_posterior_rotator_MesoLN_dorsal_5	NA	Sternal posterior rotator MN	EFF_12	middle-hind leg
720575941565378919	2.46182052949321	-0.8675204226850741	720575941565378919	76778623566583886	138328, 190347, 5749	left	ventral_nerve_cord	efferent	motor	NA	wing_steering	left_mesothoracic_accessory_nerve	iii3	NA	iii3 MN	EFF_08	flight-steering
720575941565422999	2.52341048577678	-0.14239320253126536	720575941565422999	75864104635989570	111151,197764,5249	right	ventral_nerve_cord	efferent	motor	16B	haltere_steering	right_first_abdominal_nerve	MNhm42	NA	MNhm42	EFF_08	flight-steering
720575941566277991	-6.258433653322341	-1.7395003745435944	720575941566277991	77762205436666550	167508, 142824, 5648	left	ventral_nerve_cord	efferent	motor	TBD	NA	left_anterior_dorsal_mesothoracic_nerve	ENXXX226	NA	ENXXX226	EFF_04	thoracic-abdominal
720575941566847847	2.3828436599100797	-2.293478817689347	720575941566847847	76989111256873070	143907,171991,5539	left	ventral_nerve_cord	efferent	motor	16B	wing_power	left_anterior_dorsal_mesothoracic_nerve	DVM1a-c	NA	DVMn 1a-c	EFF_08	flight-energy-power
720575941566917370	-2.117560459581497	-2.9722522208570705	720575941566917370	75583591933292678	102772, 226300, 6011	left	ventral_nerve_cord	efferent	motor	TBD	NA	NA	MNad02	NA	MNad02	EFF_01	abdomen motor 1
720575941566924135	3.8744556174601286	3.8431812813401955	720575941566924135	75721579903998086	107585, 144402, 3093	right	ventral_nerve_cord	efferent	motor	TBD	leg_motor	right_prothoracic_leg_nerve	femur_reductor_tiny	NA	Fe reductor MN	EFF_13	front leg
720575941567094830	-5.259356333223465	-3.9472182700514074	720575941567094830	75654510164534914	104896, 242944, 4880	right	ventral_nerve_cord	efferent	visceral_circulatory	NA	NA	NA	ab-PDF	NA	auto:INXXX377	EFF_02	abdomen-ureter
720575941568355066	0.6800132260645605	5.764135270369125	720575941568355066	75441410732185380	99146,183249,3820	right	ventral_nerve_cord	efferent	motor	TBD	leg_motor	right_mesothoracic_leg_nerve	sternal_anterior_rotator_MesoLN_ventral_1	NA	Sternal anterior rotator MN	EFF_12	middle-hind leg
720575941568546418	3.4695917830790264	3.877576260817124	720575941568546418	76214092326835015	121511, 141914, 2886	right	ventral_nerve_cord	efferent	motor	NA	leg_motor	right_ventral_prothoracic_nerve	tergotrochanter_extensor	NA	auto:IN16B018	EFF_13	front leg
720575941568553330	6.526467965635178	0.2742734243989715	720575941568553330	77059823530787886	146673,181935,5125	left	ventral_nerve_cord	efferent	motor	NA	leg_motor	left_mesothoracic_leg_nerve	sternotrochanter_extensor_MesoLN_dorsal_3	NA	auto:Tr extensor MN	EFF_10	middle-hind leg
720575941568712050	-2.0890282525693205	-2.8646224448560944	720575941568712050	75583798158989333	103206, 231574, 6338	left	ventral_nerve_cord	efferent	motor	TBD	NA	NA	MNad01	NA	MNad01	EFF_01	abdomen motor 1
720575941568724980	7.714531110319015	3.048216848623825	720575941568724980	76987942287388149	144787, 136719, 2693	left	ventral_nerve_cord	efferent	motor	24B.25B	leg_motor	left_ventral_prothoracic_nerve	trochanter_flexor_VProN	NA	Tr flexor MN	EFF_11	front leg
720575941569305714	1.4130651221598363	-1.9529243419050444	720575941569305714	76285698491622786	123954, 178814, 4744	right	ventral_nerve_cord	efferent	visceral_circulatory	27X	myomodulation,energy_metabolism	NA	EN27X010	NA	EN27X010	EFF_08	flight-energy-power
720575941569529458	2.3623663649882047	-1.9396186778425444	720575941569529458	76708529432094864	136016,198592,4808	left	ventral_nerve_cord	efferent	motor	NA	wing_tension	left_mesothoracic_accessory_nerve	PSn_u	NA	ps1 MN	EFF_08	flight-energy-power
720575941569548402	2.1440605388010727	-1.9152773330091704	720575941569548402	75581530013564263	104141, 164145, 4777	right	ventral_nerve_cord	efferent	motor	16B	wing_tension	right_anterior_dorsal_mesothoracic_nerve	tp1	NA	tp1 MN	EFF_08	flight-energy-power
720575941569607282	-4.580340696779373	-4.256207794892717	720575941569607282	74951235375327196	85349, 254016, 6395	right	ventral_nerve_cord	efferent	motor	NA	NA	NA	NA	NA	auto:INXXX265	EFF_02	abdomen-egg-laying
720575941569716338	2.932182000669358	1.561027406704498	720575941569716338	77266462125295171	152156, 47591, 1906	left	central_brain	efferent	motor	putative_primary	retina_motor	AN	CB0804	CB0804	NA	EFF_14	head-eye-antenna
720575941569762974	-6.348541571107985	-3.6701363036512604	720575941569762974	75443747529312031	98992, 252576, 4900	right	ventral_nerve_cord	efferent	visceral_circulatory	TBD	ovulation	NA	abd_Dsx_OA	NA	MNad12	EFF_03	abdomen-ovulation
720575941569766302	0.9572574363077858	5.7188166668535	720575941569766302	75582216939863407	102425,185416,3729	right	ventral_nerve_cord	efferent	motor	24B.25B	leg_motor	right_mesothoracic_leg_nerve	trochanter_flexor_MesoLN_ventral_5	NA	Tr flexor MN	EFF_12	middle-hind leg
720575941569769374	6.2896639571512925	-0.49902185891859435	720575941569769374	75935710532370878	112866,234523,6136	left	ventral_nerve_cord	efferent	motor	NA	leg_motor	left_metathoracic_leg_nerve	pleural_remotor_and_abductor_dorsomedial_ribbon	NA	auto:IN03B035	EFF_10	middle-hind leg
720575941570833736	7.605901883634446	2.774770944368912	720575941570833736	76988011006563593	145006, 138109, 2566	left	ventral_nerve_cord	efferent	motor	15B	leg_motor	left_prothoracic_leg_nerve	accessory_tibia_flexor_B	NA	Acc. ti flexor MN	EFF_11	front leg
720575941571565307	-4.299012972322585	-3.696170181977677	720575941571565307	75161516906860440	90492, 231323, 5943	left	ventral_nerve_cord	efferent	visceral_circulatory	00B	NA	NA	EN00B025	NA	EN00B025	EFF_02	abdomen-egg-laying
720575941571652616	3.530204938444016	4.266343503248765	720575941571652616	75862454697171373	112323,148421,2580	right	ventral_nerve_cord	efferent	motor	NA	leg_motor	right_prothoracic_leg_nerve	tarsus_depressor_B	NA	NA	EFF_13	front leg
720575941571702536	-2.3752979769383686	-3.4267753074049225	720575941571702536	75232297900893352	93241, 243069, 5688	right	ventral_nerve_cord	efferent	motor	NA	NA	NA	NA	NA	auto:INXXX297	EFF_01	abdomen motor 1
720575941571708424	-2.3627691998158706	-2.9391354033827053	720575941571708424	75443335615500642	99360,239758,6546	left	ventral_nerve_cord	efferent	motor	TBD	NA	NA	MNad05	NA	auto:INXXX452	EFF_01	abdomen motor 1
720575941572050077	0.7596143946970678	5.107846169722152	720575941572050077	75231885382736847	92728,231038,4917	right	ventral_nerve_cord	efferent	motor	NA	leg_motor	right_metathoracic_leg_nerve	trochanter_flexor_ventrolateral_ribbon	NA	auto:Tr extensor MN	EFF_12	middle-hind leg
720575941572052381	2.1302022204722144	-1.5289300391554108	720575941572052381	75934473447018391	113877,196897,5396	right	ventral_nerve_cord	efferent	motor	08A	haltere_power	right_first_abdominal_nerve	hDVM MN	NA	hDVM MN	EFF_08	flight-steering
720575941572076445	0.9507269130076148	4.80953374410875	720575941572076445	75372347859091042	97374,223103,4451	right	ventral_nerve_cord	efferent	motor	15B	leg_motor	right_metathoracic_leg_nerve	accessory_tibia_flexor_B	NA	Acc. ti flexor MN	EFF_12	middle-hind leg
720575941572609864	-6.4675873055135025	-3.9710696647047263	720575941572609864	75514116408343506	101584, 252624, 5609	left	ventral_nerve_cord	efferent	visceral_circulatory	NA	NA	NA	ab-PDF	NA	auto:INXXX336	EFF_03	abdomen-ovulation
720575941572856059	-1.8517016305600424	-2.9967878768324137	720575941572856059	75513223189244568	101892, 225362, 6070	right	ventral_nerve_cord	efferent	motor	TBD	NA	NA	MNad16	NA	MNad16	EFF_01	abdomen motor 1
720575941572940943	-5.380954100099685	-2.03111156915419	720575941572940943	76145510960343983	119167, 195045, 5511	right	ventral_nerve_cord	efferent	visceral_circulatory	00B	leg_motor	NA	VUM_left_MetaLN_right_MetaLN	NA	EN00B017	EFF_04	feeding-endocrine
720575941573025096	-7.8420146240865	-0.5868121096967924	720575941573025096	75718005685940928	107150, 37289, 92	right	central_brain	efferent	motor	putative_primary	pharynx_motor	right_pharyngeal_nerve_or_accessory_pharyngeal_nerve	NA	auto:CB2606	NA	EFF_07	ingestion-digestion
720575941573038237	6.778827832731127	-0.8006266066908114	720575941573038237	76357648119174159	125270,227223,5987	left	ventral_nerve_cord	efferent	motor	NA	leg_motor	NA	accessory_tibia_flexor_C	NA	auto:IN04B042	EFF_10	middle-hind leg
720575941573215995	3.5453125701273667	3.5105580380082846	720575941573215995	76143517357014842	119797, 136888, 2593	right	ventral_nerve_cord	efferent	motor	NA	leg_motor	right_ventral_prothoracic_nerve	sternal_anterior_rotator_miller_31	NA	auto:Sternal adductor MN	EFF_13	front leg
720575941573296822	1.1752814517344214	5.018435864698959	720575941573296822	75232091407445515	93653, 236456, 4594	right	ventral_nerve_cord	efferent	motor	15B	leg_motor	right_metathoracic_leg_nerve	long_tendon_muscle_B	NA	ltm MN	EFF_12	middle-hind leg
720575941573346120	1.1720136866892557	5.8983909180284275	720575941573346120	75441616957064268	100200, 189485, 3890	right	ventral_nerve_cord	efferent	motor	NA	leg_motor	NA	tergotrochanter_extensor	NA	auto:IN16B018	EFF_12	middle-hind leg
720575941573355592	2.9073774085367896	1.2135225823045497	720575941573355592	76847273652768948	139737, 137494, 3180	left	ventral_nerve_cord	efferent	motor	TBD	neck_motor	right_cervical_nerve	CvN_A2	NA	auto:DNxn148	EFF_14	head-eye-antenna
720575941573368719	2.335253642591355	-2.446259827363418	720575941573368719	76778348755969158	138988,180840,6060	left	ventral_nerve_cord	efferent	motor	03B	wing_power	left_mesothoracic_accessory_nerve	DVM2a-b	NA	DVMn 2a, b	EFF_08	flight-energy-power
720575941573474230	-7.106625868288162	-2.797760815370011	720575941573474230	75442923097162009	98780, 228134, 5715	right	ventral_nerve_cord	efferent	visceral_circulatory	TBD	diuresis,stress_tolerance,pain_threshold	NA	MNad21	NA	MNad21	EFF_06	energy homeostasis
720575941573488392	-4.34091336866963	-4.247628540742325	720575941573488392	75021329174420671	87040, 246176, 5936	right	ventral_nerve_cord	efferent	motor	TBD	ovulation	abdominal_nerve_trunk	CMU	NA	MNad65	EFF_02	abdomen-egg-laying
720575941573516296	7.613434003385421	3.086191325438095	720575941573516296	77340542660788100	153766, 159432, 5515	left	ventral_nerve_cord	efferent	motor	NA	leg_motor	left_prothoracic_leg_nerve	accessory_trochanter_flexor_posterior_soma_ProLN	NA	auto:IN21A012	EFF_11	front leg
720575941573687049	1.0776395068491673	5.6314815571428065	720575941573687049	75652654268936640	105801, 187975, 3103	right	ventral_nerve_cord	efferent	motor	NA	leg_motor	right_mesothoracic_leg_nerve	tibia_flexor	NA	auto:Ti flexor MN	EFF_12	middle-hind leg
720575941573751305	2.8411394820536353	1.153900532972885	720575941573751305	76143654930369281	120586, 139668, 3175	left	ventral_nerve_cord	efferent	motor	TBD	neck_motor	left_cervical_nerve	CvN_A2	NA	auto:DNxn148	EFF_14	head-eye-antenna
720575941573843464	-7.8586219086324	-0.38783750032179265	720575941573843464	76351393170016257	126589, 40282, 451	left	central_brain	efferent	motor	putative_primary	pharynx_motor	PhN	CB0914	CB0914	NA	EFF_07	ingestion-digestion
720575941573878537	-1.8943347468053124	-3.500004620301651	720575941573878537	75443198042127558	99655, 236886, 5953	right	ventral_nerve_cord	efferent	motor	TBD	NA	NA	MNad06	NA	MNad06	EFF_01	abdomen motor 1
720575941574008502	1.0969363913859105	5.764625697386338	720575941574008502	75511985567216849	101565, 188596, 3386	right	ventral_nerve_cord	efferent	motor	NA	leg_motor	right_mesothoracic_leg_nerve	sternotrochanter_extensor_MesoLN_dorsal_3	NA	auto:IN13A023	EFF_12	middle-hind leg
720575941574013085	3.561154531034348	3.782575516951157	720575941574013085	75721717477469247	106619,148953,3694	right	ventral_nerve_cord	efferent	motor	NA	leg_motor	right_prothoracic_accessory_nerve	trochanter_flexor_posterior_soma_ProAN	NA	auto:IN19A119	EFF_13	front leg
720575941574046056	-4.224345041719557	-4.33282694314711	720575941574046056	75302941657606640	95906, 250271, 6365	left	ventral_nerve_cord	efferent	motor	TBD	NA	NA	MNad53	NA	MNad53	EFF_02	abdomen-egg-laying
720575941574167803	3.5156118140543677	4.290889649641587	720575941574167803	75862248270765477	112400, 142736, 1743	right	ventral_nerve_cord	efferent	motor	NA	leg_motor	NA	tarsus_depressor_A	NA	auto:Acc. ti flexor MN	EFF_13	front leg
720575941574383247	7.095636533292649	0.24209049249894715	720575941574383247	76918879414434558	142336, 175088, 3385	left	ventral_nerve_cord	efferent	motor	15B	leg_motor	MesoLN_L	accessory_tibia_flexor_A	NA	NA	EFF_10	middle-hind leg
720575941574538504	2.783536599668382	0.7278632214189299	720575941574538504	76284460936797230	123308, 142200, 2371	right	ventral_nerve_cord	efferent	motor	NA	neck_motor	right_dorsal_prothoracic_nerve	DProN_d	NA	auto:MNnm10	EFF_14	head-eye-antenna
720575941574626973	6.784503148588058	0.33789196516282655	720575941574626973	77059617037110455	146880, 174144, 4052	left	ventral_nerve_cord	efferent	motor	NA	leg_motor	NA	tibia_flexor	NA	auto:Ti flexor MN	EFF_10	middle-hind leg
720575941575047016	-8.122597052065021	-2.5833662459730387	720575941575047016	76210038213621309	121652, 21281, 4282	right	central_brain	efferent	visceral_circulatory	DILP__prim	NA	NA	m_NSC_unknown	m_NSC_unknown	NA	EFF_06	energy homeostasis
720575941575048040	2.4838902221049053	-0.3774114558576813	720575941575048040	75302322510671416	95391, 231947, 3744	right	ventral_nerve_cord	efferent	motor	16B	haltere_steering	right_first_abdominal_nerve	MNhm03	NA	MNhm03	EFF_08	flight-steering
720575941575210761	-7.7575867905293725	-2.4243424842237693	720575941575210761	76210038549114914	121857, 21193, 5550	left	central_brain	efferent	visceral_circulatory	DILP__prim	diuresis,food_intake,energy_metabolism,post_mating_responses	NA	m_NSC_DH44	m_NSC_DH44	NA	EFF_06	energy homeostasis
720575941575596648	0.7177235350931862	-1.420498938310074	720575941575596648	75723710812330157	107878, 207422, 5576	right	ventral_nerve_cord	efferent	motor	03B	NA	NA	MNad34	NA	MNad34	EFF_09	abdomen motor 2
720575941575958361	-5.803615404573563	-2.7156694838880764	720575941575958361	75583660653001722	103780,228166,6101	right	ventral_nerve_cord	efferent	visceral_circulatory	00B	NA	NA	EN00B026	NA	EN00B026	EFF_03	abdomen-ovulation
720575941575975350	2.5970226989115455	0.6168748428941497	720575941575975350	76354692174784573	126399, 137800, 2059	right	ventral_nerve_cord	efferent	motor	NA	neck_motor	right_dorsal_prothoracic_nerve	DProN_v	NA	auto:MNnm10	EFF_14	head-eye-antenna
720575941577004881	6.533668683561206	0.29520681406266785	720575941577004881	76918948201343512	143169,177627,3766	left	ventral_nerve_cord	efferent	motor	NA	leg_motor	NA	tarsus_levator_D	NA	auto:IN19A016	EFF_10	middle-hind leg
720575941577100277	2.706299232038377	0.9189042737603913	720575941577100277	75929868034187527	112946, 61131, 985	right	central_brain	efferent	motor	MX12__prim	neck_motor	right_ventral_cervical_nerve	VCvN	VCvN	NA	EFF_14	head-eye-antenna
720575941577100625	-6.382553888765456	-4.172473282563614	720575941577100625	75091904144207137	88622, 253845, 6236	right	ventral_nerve_cord	efferent	visceral_circulatory	TBD	ovulation	NA	abd_Dsx_OA	NA	MNad13	EFF_03	abdomen-ovulation
720575941577119825	6.700486825498459	-0.43372735475294505	720575941577119825	76216979350686043	121108,228281,6130	left	ventral_nerve_cord	efferent	motor	TBD	leg_motor	left_first_abdominal_nerve	tergotrochanter_extensor_MetaAN	NA	MNhl01	EFF_10	middle-hind leg
720575941577595125	-4.279059006181839	-4.359175057160781	720575941577595125	75021260387703874	87104,245008,5647	right	ventral_nerve_cord	efferent	motor	NA	NA	NA	NA	NA	auto:IN06A098	EFF_02	abdomen-egg-laying
720575941577649909	-5.01590116163838	-2.0462742755293126	720575941577649909	75577336984184421	103837, 40618, 296	right	central_brain	efferent	visceral_circulatory	putative_primary	NA	NA	SEZ_NSC_Hugin	SEZ_NSC_Hugin	NA	EFF_04	feeding-endocrine
720575941577663825	2.708448813947556	0.6477786591172944	720575941577663825	76213954820723252	122049, 137864, 2595	right	ventral_nerve_cord	efferent	motor	NA	neck_motor	right_dorsal_prothoracic_nerve	DProN_d	NA	auto:AN16B078	EFF_14	head-eye-antenna
720575941578439513	0.6881545052851415	5.2429629852891715	720575941578439513	75161722730035162	91891,237171,4742	right	ventral_nerve_cord	efferent	motor	NA	leg_motor	right_metathoracic_leg_nerve	trochanter_flexor_ventrolateral_ribbon	NA	NA	EFF_12	middle-hind leg
720575941578679121	6.365864442380784	-0.3962546298383942	720575941578679121	76357510747164399	125866,221986,6173	left	ventral_nerve_cord	efferent	motor	NA	leg_motor	NA	sternotrochanter_extensor_ventrolateral_ribbon	NA	auto:IN19A008	EFF_10	middle-hind leg
720575941579572561	-4.215284182039382	-4.312057347047254	720575941579572561	75021604186930473	86960, 255692, 6603	left	ventral_nerve_cord	efferent	motor	NA	ovulation	abdominal_nerve_trunk	CMU-like	NA	auto:IN06A064	EFF_02	abdomen-egg-laying
720575941579753849	3.6082083449686744	3.6050710966707	720575941579753849	76143654729435205	119645, 139570, 2540	right	ventral_nerve_cord	efferent	motor	TBD	leg_motor	right_ventral_prothoracic_nerve	trochanter_flexor_VProN	NA	auto:IN21A013	EFF_13	front leg
720575941580669817	2.4226764903391573	-0.9171849200605622	720575941580669817	75792773684987821	109473, 169711, 4746	right	ventral_nerve_cord	efferent	motor	16B	wing_steering	right_anterior_dorsal_mesothoracic_nerve	iv1	NA	hg1 MN	EFF_08	flight-steering
720575941580680825	7.3445340857828825	-0.1581140468000642	720575941580680825	77200286007448813	150544, 173216, 4781	left	ventral_nerve_cord	efferent	motor	NA	leg_motor	NA	long_tendon_muscle_B	NA	auto:IN12B023	EFF_10	middle-hind leg
720575941580731001	3.19513432839763	4.062902121794297	720575941580731001	75932617081950540	114672, 141328, 1952	right	ventral_nerve_cord	efferent	motor	15B	leg_motor	right_prothoracic_leg_nerve	tibia_flexor	NA	Ti flexor MN	EFF_13	front leg
720575941581804383	-7.857662512270095	-0.3488200614332429	720575941581804383	75929180705070770	113569, 40946, 352	right	central_brain	efferent	motor	putative_primary	pharynx_motor	right_pharyngeal_nerve_or_accessory_pharyngeal_nerve	CB0914	CB0914	NA	EFF_07	ingestion-digestion
720575941582278265	-6.1394441857014925	-2.942779869782852	720575941582278265	75724535647322404	106697, 231806, 6330	left	ventral_nerve_cord	efferent	visceral_circulatory	TBD	diuresis,stress_tolerance,pain_threshold	NA	MNad03	NA	MNad03	EFF_03	abdomen-ovulation
720575941583222623	7.498363660367845	3.15664830709703	720575941583222623	76847342170613674	139443, 139298, 2320	left	ventral_nerve_cord	efferent	motor	TBD	leg_motor	left_ventral_prothoracic_nerve	sternotrochanter_extensor	NA	Sternotrochanter MN	EFF_11	front leg
720575941583323358	7.5696765647257545	2.8934759190202475	720575941583323358	76917710914933400	141821, 139371, 2354	left	ventral_nerve_cord	efferent	motor	NA	leg_motor	left_prothoracic_leg_nerve	accessory_tibia_flexor_C	NA	auto:Sternotrochanter MN	EFF_11	front leg
720575941583384671	2.947148488553879	1.65140938664682	720575941583384671	75155468452327582	91151,50657,1659	right	central_brain	efferent	motor	putative_primary	antenna_motor	AN	CB0886	CB0886	NA	EFF_14	head-eye-antenna
720575941583644382	2.5043355689371807	-2.113237471330094	720575941583644382	75933167642936233	114346,157804,4977	right	ventral_nerve_cord	efferent	motor	03B	wing_power	right_posterior_dorsal_mesothoracic_nerve	DLM1-4	NA	DLMn c-f	EFF_08	flight-energy-power
720575941584932486	0.8521074519480446	5.075588135969712	720575941584932486	75302185273757452	95679, 228983, 4593	right	ventral_nerve_cord	efferent	motor	15B	leg_motor	right_metathoracic_leg_nerve	accessory_tibia_flexor_A	NA	Acc. ti flexor MN	EFF_12	middle-hind leg
720575941585484766	0.7438824639643408	5.940514712584092	720575941585484766	75441479518337186	99484,186365,3902	right	ventral_nerve_cord	efferent	motor	NA	leg_motor	right_mesothoracic_leg_nerve	femur_reductor	NA	NA	EFF_12	middle-hind leg
720575941585572830	-8.1657565369283045	-2.6522644469618073	720575941585572830	75577200887711716	102980, 36798, 5501	right	central_brain	efferent	visceral_circulatory	putative_primary	cardiostimulation,energy_metabolism,stress_tolerance,hormone_regulation	NA	l_NSC_CRZ	l_NSC_CRZ	NA	EFF_06	energy homeostasis
720575941585908446	-7.077937914339187	1.8704214608193168	720575941585908446	77055493264866972	146552,51938,1752	left	central_brain	efferent	motor	putative_primary	antenna_motor	left_antennal_nerve	CB0750	CB0750	NA	EFF_05	proboscis-antenna
720575941586626182	-7.605537725893142	-2.520338864076065	720575941586626182	76422724657903781	128742,69200,2920	left	central_brain	efferent	visceral_circulatory	DILP__prim	food_intake	NA	m_NSC_DMS	m_NSC_DMS	NA	EFF_06	energy homeostasis
720575941586627462	-5.450620008913163	-3.734364361512589	720575941586627462	75091491693244348	88288, 241568, 5750	right	ventral_nerve_cord	efferent	visceral_circulatory	TBD	diuresis,stress_tolerance,pain_threshold	NA	MNad52	NA	MNad52	EFF_03	abdomen-ureter
720575941586951390	0.6337793336237648	-1.7803040454267731	720575941586951390	75724398342444534	106807,229196,6854	left	ventral_nerve_cord	efferent	motor	NA	NA	NA	NA	NA	auto:MNad33	EFF_09	abdomen motor 2
720575941587267895	-2.5549255146657246	-2.563573689210343	720575941587267895	75584004384384189	102482, 239495, 6543	left	ventral_nerve_cord	efferent	motor	NA	NA	NA	NA	NA	auto:MNad14	EFF_01	abdomen motor 1
720575941587334199	7.238502667936204	0.29542484785325634	720575941587334199	77130192073713231	148546,181275,4382	left	ventral_nerve_cord	efferent	motor	NA	leg_motor	NA	long_tendon_muscle_A_dipalpha	NA	auto:IN21A004	EFF_10	middle-hind leg
720575941587428151	1.253583835157273	5.844984202635359	720575941587428151	75582216805390426	104349,184436,3140	right	ventral_nerve_cord	efferent	motor	NA	leg_motor	right_mesothoracic_leg_nerve	accessory_tibia_flexor_C	NA	auto:IN13A002	EFF_12	middle-hind leg
720575941588099140	-7.5052545799886	1.9471061220288999	720575941588099140	75366849428344808	98176, 58852, 1249	right	central_brain	efferent	motor	putative_primary	proboscis_motor	right_maxillary-labial_nerve	CB0720	CB0720	NA	EFF_05	proboscis-antenna
720575941588254206	-7.437994314638258	2.016792490136696	720575941588254206	75366849495556390	96264, 57762, 1379	right	central_brain	efferent	motor	putative_primary	proboscis_motor	right_maxillary-labial_nerve	CB0720	CB0720	NA	EFF_05	proboscis-antenna
720575941588633740	-4.125486208406568	-4.157035202729628	720575941588633740	75232366486672643	92213, 244191, 5364	right	ventral_nerve_cord	efferent	motor	NA	NA	NA	NA	NA	auto:MNad19	EFF_02	abdomen-egg-laying
720575941588920631	-1.770491374937179	-3.0861142585157633	720575941588920631	75232160529436272	92697, 238097, 6090	right	ventral_nerve_cord	efferent	motor	06A	NA	NA	MNad10	NA	MNad10	EFF_01	abdomen motor 1
720575941589105292	-7.640340162721755	1.7609705431283245	720575941589105292	76844386897484257	139424, 51291, 1066	left	central_brain	efferent	motor	putative_primary	proboscis_motor	left_maxillary-labial_nerve	CB0762	CB0762	NA	EFF_05	proboscis-antenna
720575941589587710	1.2021023497904517	5.770988374006821	720575941589587710	75653203890945247	105470,202820,2743	right	ventral_nerve_cord	efferent	motor	15B	leg_motor	right_mesothoracic_leg_nerve	accessory_tibia_flexor_A	NA	Acc. ti flexor MN	EFF_12	middle-hind leg
720575941589657598	6.269776986631272	0.08857586885697932	720575941589657598	76919841755814259	142944, 202848, 4517	left	ventral_nerve_cord	efferent	motor	20B.21B.22B	leg_motor	left_mesothoracic_leg_nerve	sternal_posterior_rotator_MesoLN_dorsal_5	NA	Sternal posterior rotator MN	EFF_10	middle-hind leg
720575941590014007	3.3654457793558805	4.196688800108506	720575941590014007	75932617081718456	113761, 142955, 1869	right	ventral_nerve_cord	efferent	motor	15B	leg_motor	NA	accessory_tibia_flexor_A_out_of_bundle	NA	Acc. ti flexor MN	EFF_13	front leg
720575941590220684	2.281683372053025	-2.352724880921768	720575941590220684	77270104995617318	152340, 156258, 4671	left	ventral_nerve_cord	efferent	motor	03B	wing_power	left_posterior_dorsal_mesothoracic_nerve	DVM3a-b	NA	DVMn 3a, b	EFF_08	flight-energy-power
720575941590872171	7.6368133292521225	2.8315011551500087	720575941590872171	77128817214677967	147889, 139296, 2665	left	ventral_nerve_cord	efferent	motor	15B	leg_motor	left_prothoracic_leg_nerve	accessory_tibia_flexor_A	NA	Acc. ti flexor MN	EFF_11	front leg
720575941591037547	1.5332738623942115	5.46257010008104	720575941591037547	75722885574042350	107291,184139,3076	right	ventral_nerve_cord	efferent	motor	NA	leg_motor	right_mesothoracic_leg_nerve	long_tendon_muscle_B	NA	ltm1-tibia MN	EFF_12	middle-hind leg
720575941591284364	-4.401948286501052	-4.216284603822158	720575941591284364	75302872870611296	95175,247981,5953	left	ventral_nerve_cord	efferent	motor	TBD	NA	NA	MNad65	NA	MNad65	EFF_02	abdomen-egg-laying
720575941592106859	-2.1781219973241117	-3.0182813117384186	720575941592106859	75091422906665581	89856, 238304, 5483	right	ventral_nerve_cord	efferent	motor	TBD	NA	NA	MNad16	NA	MNad16	EFF_01	abdomen motor 1
720575941592225831	3.405982659849045	3.5480780890107875	720575941592225831	76073286052139835	118676, 139548, 2713	right	ventral_nerve_cord	efferent	motor	NA	leg_motor	right_dorsal_prothoracic_nerve	tergopleural_promotor_pleural_promotor_miller_28_30	NA	auto:IN17A001	EFF_13	front leg
720575941592581671	3.4377810225809795	4.30277457739122	720575941592581671	76073492143691040	117521,146348,2537	right	ventral_nerve_cord	efferent	motor	NA	leg_motor	right_prothoracic_leg_nerve	long_tendon_muscle_A	NA	NA	EFF_13	front leg
720575941593148011	-6.312770201173904	-4.251853794801164	720575941593148011	75162135583578209	91536, 248751, 6708	left	ventral_nerve_cord	efferent	motor	NA	NA	NA	NA	NA	auto:MNad04	EFF_03	abdomen-ovulation
720575941593292401	-6.445329500642899	-3.166573376405167	720575941593292401	75443198042198517	99895, 237408, 5973	right	ventral_nerve_cord	efferent	visceral_circulatory	00B	NA	NA	EN00B026	NA	EN00B026	EFF_03	abdomen-ovulation
720575941593631013	-5.688395334688308	-3.158070416200088	720575941593631013	75091629199492445	89933, 244845, 6078	right	ventral_nerve_cord	efferent	motor	TBD	NA	NA	MNad09	NA	MNad09	EFF_03	abdomen-ureter
720575941593715569	3.3991715178812725	3.3084727814317474	720575941593715569	76214023406102836	122714, 140435, 2141	right	ventral_nerve_cord	efferent	motor	NA	leg_motor	right_prothoracic_accessory_nerve	pleural_remotor_and_abductor_miller_29	NA	auto:IN21A010	EFF_13	front leg
720575941593802373	3.392837689908859	3.908738999617172	720575941593802373	76002917307627180	116278, 139735, 2595	right	ventral_nerve_cord	efferent	motor	NA	leg_motor	right_ventral_prothoracic_nerve	tergotrochanter_extensor	NA	NA	EFF_13	front leg
720575941593821547	-6.336609198061113	-1.7080422351240385	720575941593821547	75583729372346334	103582, 230495, 6048	left	ventral_nerve_cord	efferent	motor	TBD	NA	abdominal_nerve_trunk	ENXXX226	NA	ENXXX226	EFF_04	thoracic-abdominal
720575941593843589	3.3260628447855685	3.6908918907762303	720575941593843589	76143654863170641	118951, 140270, 2866	right	ventral_nerve_cord	efferent	motor	NA	leg_motor	right_ventral_prothoracic_nerve	sternotrochanter_extensor	NA	auto:Tergopleural/Pleural promotor MN	EFF_13	front leg
720575941593984645	-2.057149661985519	-3.0513685653089753	720575941593984645	75443060670221311	98354, 233411, 6175	right	ventral_nerve_cord	efferent	motor	TBD	NA	NA	MNad02	NA	MNad02	EFF_01	abdomen motor 1
720575941594091397	0.8149770961130838	5.721101193678452	720575941594091397	75653203957861195	105523, 202820, 2925	right	ventral_nerve_cord	efferent	motor	24B.25B	leg_motor	right_mesothoracic_leg_nerve	trochanter_flexor_MesoAN	NA	Tr flexor MN	EFF_12	middle-hind leg
720575941594226215	-6.397956682649734	-1.745896668183731	720575941594226215	75794217062473995	108592, 212351, 5799	right	ventral_nerve_cord	efferent	motor	TBD	NA	right_fourth_abdominal_nerve	ENXXX226	NA	ENXXX226	EFF_04	thoracic-abdominal
720575941594743921	1.9400841460551002	-2.227601380097794	720575941594743921	77270242233716772	153296, 161408, 4082	left	ventral_nerve_cord	efferent	visceral_circulatory	NA	NA	NA	efferent_pdmn_neuron	NA	MNxm01	EFF_08	flight-energy-power
720575941595151237	6.6284696326578825	0.30031064058549495	720575941595151237	77060647896581845	147049,205884,4251	left	ventral_nerve_cord	efferent	motor	NA	leg_motor	left_mesothoracic_leg_nerve	sternotrochanter_extensor_MesoLN_dorsal_3	NA	auto:IN13A023	EFF_10	middle-hind leg
720575941595182629	-4.2237165703450446	-4.320795387971328	720575941595182629	75021329241399945	86672, 246992, 6149	right	ventral_nerve_cord	efferent	motor	TBD	ovulation	abdominal_nerve_trunk	CMU-like	NA	MNad20	EFF_02	abdomen-egg-laying
720575941595299111	6.378368066343187	-0.5087278792738191	720575941595299111	76216979551418747	122120, 229066, 6696	left	ventral_nerve_cord	efferent	motor	NA	leg_motor	left_metathoracic_leg_nerve	femur_reductor_dorsomedial_ribbon	NA	auto:Pleural remotor/abductor MN	EFF_10	middle-hind leg
720575941595536005	-2.383785559145095	-2.6690457770704503	720575941595536005	75584004451457066	102480, 239040, 6781	left	ventral_nerve_cord	efferent	motor	TBD	NA	NA	MNad11	NA	MNad11	EFF_01	abdomen motor 1
720575941595712448	3.5056735740030978	3.4572586109758143	720575941595712448	75792154202485102	108914, 151150, 816	right	ventral_nerve_cord	efferent	motor	20B.21B.22B	leg_motor	right_prothoracic_accessory_nerve	sternal_posterior_rotator_miller_32	NA	Sternal posterior rotator MN	EFF_13	front leg
720575941595761445	-7.26638157507527	-2.7454889724134675	720575941595761445	76005048349922361	116343,202823,5525	right	ventral_nerve_cord	efferent	visceral_circulatory	TBD	diuresis,stress_tolerance,pain_threshold	NA	MNad21	NA	MNad21	EFF_06	energy homeostasis
720575941595769381	-6.47925408026326	-3.169806332337784	720575941595769381	75091491827194442	88544, 240304, 6177	right	ventral_nerve_cord	efferent	visceral_circulatory	TBD	diuresis,stress_tolerance,pain_threshold	NA	MNad13	NA	MNad13	EFF_03	abdomen-ovulation
720575941595856540	7.6099082694376685	2.727832525026871	720575941595856540	77058448470362698	147002, 140292, 2613	left	ventral_nerve_cord	efferent	motor	15B	leg_motor	left_prothoracic_leg_nerve	accessory_tibia_flexor_B	NA	Acc. ti flexor MN	EFF_11	front leg
720575941596050112	2.5144249663676	-2.137703270661759	720575941596050112	75933236362770387	113239, 161208, 5071	left	ventral_nerve_cord	efferent	motor	NA	wing_power	right_posterior_dorsal_mesothoracic_nerve	DLM5	NA	auto:IN19B067	EFF_08	flight-energy-power
720575941596095877	7.073200391324878	0.25827279592759705	720575941596095877	77059617104350059	146304, 175696, 4250	left	ventral_nerve_cord	efferent	motor	NA	leg_motor	NA	accessory_tibia_flexor_C	NA	auto:IN13A006	EFF_10	middle-hind leg
720575941596267121	-7.260742975679519	-2.721976132142472	720575941596267121	75513016963310623	101553, 220008, 5670	right	ventral_nerve_cord	efferent	visceral_circulatory	TBD	diuresis,stress_tolerance,pain_threshold	NA	MNad18	NA	MNad18	EFF_06	energy homeostasis
720575941596369541	0.9953328833903051	5.985288768065049	720575941596369541	75370423780400156	96352,164267,4608	right	ventral_nerve_cord	efferent	motor	08A	jump_escape	right_posterior_dorsal_mesothoracic_nerve	tergotrochanter_extensor_TT	NA	TTMn	EFF_12	middle-hind leg
720575941597267356	2.2590538726176	-1.4927745768903962	720575941597267356	75722336221517273	106586, 166799, 4834	right	ventral_nerve_cord	efferent	motor	16B	wing_tension	right_anterior_dorsal_mesothoracic_nerve	tpn	NA	tpn MN	EFF_08	flight-energy-power
720575941597457564	2.824332879575608	1.158422200930191	720575941597457564	76422861828526134	127188, 71723, 2008	left	central_brain	efferent	motor	putative_primary	neck_motor	left_cervical_nerve	CvN4	auto:CvN5	NA	EFF_14	head-eye-antenna
720575941597489344	2.2810897097910625	-2.284283013093399	720575941597489344	75652173635730127	106318, 173626, 4813	right	ventral_nerve_cord	efferent	motor	16B	wing_power	right_anterior_dorsal_mesothoracic_nerve	DVM1a-c	NA	DVMn 1a-c	EFF_08	flight-energy-power
720575941597995305	-0.040620995966079036	-1.9091556975721584	720575941597995305	75021123083228250	87218, 239746, 6258	right	ventral_nerve_cord	efferent	motor	TBD	NA	NA	MNad01	NA	MNad01	EFF_09	abdomen motor 2
720575941598584768	2.7902642951334693	1.0347721269250643	720575941598584768	76492887311034063	129731, 61648, 3126	left	central_brain	efferent	motor	putative_primary	neck_motor	right_cervical_nerve	CvN2	CvN2	NA	EFF_14	head-eye-antenna
720575941598642729	-2.3770304455434106	-3.014117092835831	720575941598642729	75513635639723517	100393, 238821, 6403	left	ventral_nerve_cord	efferent	motor	NA	NA	NA	NA	NA	auto:MNad58	EFF_01	abdomen motor 1
720575941598676416	-5.980122400728348	-2.4535988280653234	720575941598676416	75724398342445358	107991,228761,6854	left	ventral_nerve_cord	efferent	visceral_circulatory	NA	NA	NA	NA	NA	auto:ENXXX012	EFF_03	NA
720575941599758121	-7.588354422060135	1.7322802832246549	720575941599758121	75507380691059899	100820, 51719, 769	right	central_brain	efferent	motor	putative_primary	proboscis_motor	right_maxillary-labial_nerve	CB0762	CB0762	NA	EFF_05	proboscis-antenna
720575941602293177	0.9732758269633034	4.928619294416977	720575941602293177	75372416578766953	97500,223566,4524	right	ventral_nerve_cord	efferent	motor	15B	leg_motor	right_metathoracic_leg_nerve	accessory_tibia_flexor_A	NA	Acc. ti flexor MN	EFF_12	middle-hind leg
720575941602465214	1.2545491919840552	5.7266220142961295	720575941602465214	75653203823759849	106226,202820,2448	right	ventral_nerve_cord	efferent	motor	15B	leg_motor	right_mesothoracic_leg_nerve	accessory_tibia_flexor_A	NA	Acc. ti flexor MN	EFF_12	middle-hind leg
720575941602751934	2.7720073924387667	1.1015793969751126	720575941602751934	75226180861291258	92420, 60269, 2015	right	central_brain	efferent	motor	NA	neck_motor	right_cervical_nerve	CvN1-3	auto:AN_GNG_175	NA	EFF_14	head-eye-antenna
720575941602996158	-2.442378474680068	-2.6507981727003336	720575941602996158	75584004384232247	103694,238462,6489	left	ventral_nerve_cord	efferent	motor	TBD	NA	NA	MNad14	NA	auto:IN06B073	EFF_01	abdomen motor 1
720575941603103990	-7.492791964021805	2.0231310119748844	720575941603103990	75296343245095282	96245, 54484, 1085	right	central_brain	efferent	motor	putative_primary	proboscis_motor	right_pharyngeal_nerve_or_accessory_pharyngeal_nerve	CB0715	CB0715	NA	EFF_05	proboscis-antenna
720575941603110134	-7.428902937379957	1.9745824625612034	720575941603110134	76984986947089004	143725, 49005, 1254	left	central_brain	efferent	motor	putative_primary	proboscis_motor	left_maxillary-labial_nerve	CB0783	CB0783	NA	EFF_05	proboscis-antenna
720575941603635190	2.428634809049485	-2.2353967139600988	720575941603635190	75933716928803690	112794,174578,3118	right	ventral_nerve_cord	efferent	motor	NA	wing_power	right_anterior_dorsal_mesothoracic_nerve	DVM1a-c	NA	auto:DVMn 1a-c	EFF_08	flight-energy-power
720575941604209142	-7.52144510885823	1.9675376107812652	720575941604209142	76844318110976145	139777, 49268, 928	left	central_brain	efferent	motor	putative_primary	proboscis_motor	left_pharyngeal_nerve_or_accessory_pharyngeal_nerve	CB0703	CB0703	NA	EFF_05	proboscis-antenna
720575941604983742	-2.2428723110829614	-3.193441719758438	720575941604983742	75372829298458907	96315, 237535, 6132	left	ventral_nerve_cord	efferent	motor	TBD	NA	NA	MNad02	NA	MNad02	EFF_01	abdomen motor 1
720575941605019582	3.376241849454758	3.908921628248764	720575941605019582	75862248337586546	110751, 141998, 1890	right	ventral_nerve_cord	efferent	motor	TBD	leg_motor	right_prothoracic_leg_nerve	tibia_extensor_SETi	NA	Ti extensor MN	EFF_13	front leg
720575941608273226	3.7350436911905978	3.7190796425462493	720575941608273226	76073285985334203	118594, 140288, 2554	right	ventral_nerve_cord	efferent	motor	TBD	leg_motor	right_prothoracic_leg_nerve	femur_reductor	NA	Fe reductor MN	EFF_13	front leg
720575941608884969	2.8900295958842013	1.3400024166227114	720575941608884969	75721992355879047	108289, 157336, 3813	right	ventral_nerve_cord	efferent	visceral_circulatory	21X	NA	right_dorsal_prothoracic_nerve	EN21X001	NA	EN21X001	EFF_14	head-eye-antenna
720575941608946921	-4.554971291032912	-3.726387352693009	720575941608946921	75161929156992060	90250, 242440, 5795	right	ventral_nerve_cord	efferent	motor	TBD	NA	NA	MNad02	NA	MNad02	EFF_02	abdomen-egg-laying
720575941609393766	1.4311441645945289	5.6251689484239344	720575941609393766	76004085471488408	115291,175365,2383	right	ventral_nerve_cord	efferent	motor	NA	leg_motor	right_mesothoracic_leg_nerve	long_tendon_muscle_A_dipalpha	NA	auto:IN19A030	EFF_12	middle-hind leg
720575941609395786	-7.608184648958327	-2.6053989837049714	720575941609395786	76210382079255230	122044, 31608, 5257	left	central_brain	efferent	visceral_circulatory	putative_primary	food_intake	NA	m_NSC_DMS	m_NSC_DMS	NA	EFF_06	energy homeostasis
720575941609423021	-5.660910440889478	-3.6561788031934968	720575941609423021	75513635640265212	100421, 238634, 6564	left	ventral_nerve_cord	efferent	motor	NA	NA	NA	NA	NA	auto:INXXX441	EFF_03	abdomen-ureter
720575941609437613	2.7122689948404997	0.7788197090745697	720575941609437613	75859705918680392	112349, 66709, 2795	right	central_brain	efferent	motor	putative_primary	neck_motor	left_cervical_nerve	CvN6	NA	NA	EFF_14	head-eye-antenna
720575941609584742	1.3356279597605445	5.685104518187117	720575941609584742	75722885507518592	106608, 182584, 3019	right	ventral_nerve_cord	efferent	motor	NA	leg_motor	right T2 leg nerve	tarsus_depressor_dipalpha_ventralU	NA	auto:ltm MN	EFF_12	middle-hind leg
720575941610029642	7.612361119779465	2.979899435293746	720575941610029642	77410223539272033	157378, 137789, 3028	left	ventral_nerve_cord	efferent	motor	NA	leg_motor	left_prothoracic_leg_nerve	accessory_tibia_flexor_B	NA	auto:Acc. ti flexor MN	EFF_11	front leg
720575941610059238	7.4752275214518304	3.1440055658937225	720575941610059238	76706467243299039	136975, 136967, 2313	left	ventral_nerve_cord	efferent	motor	NA	leg_motor	left_dorsal_prothoracic_nerve	tergopleural_promotor_pleural_promotor	NA	auto:Sternal anterior rotator MN	EFF_11	front leg
720575941610064102	1.0026935801829078	4.769083647978379	720575941610064102	75372416578761768	96514,223570,4517	right	ventral_nerve_cord	efferent	motor	NA	leg_motor	right_metathoracic_leg_nerve	tarsus_depressor_B	NA	auto:IN19A031	EFF_12	middle-hind leg
720575941610073958	0.34539799550425787	-1.6531756827711335	720575941610073958	76074936124634298	117049,188736,5693	right	ventral_nerve_cord	efferent	motor	TBD	NA	NA	MNad02	NA	MNad02	EFF_09	abdomen motor 2
720575941610087498	2.179205106290696	-1.9453590819715731	720575941610087498	76989179506234970	145228,172342,3645	left	ventral_nerve_cord	efferent	motor	16B	wing_tension	left_anterior_dorsal_mesothoracic_nerve	tp1	NA	tp1 MN	EFF_08	flight-energy-power
720575941610358761	0.9897190795267798	5.823724894774033	720575941610358761	75652585617136423	106438, 184672, 3555	right	ventral_nerve_cord	efferent	motor	NA	leg_motor	NA	accessory_trochanter_flexor	NA	Acc. tr flexor MN	EFF_12	middle-hind leg
720575941610567597	7.289426015409349	-0.47722086404554764	720575941610567597	76498454193007089	130275,227554,5585	left	ventral_nerve_cord	efferent	motor	15B	leg_motor	left_metathoracic_leg_nerve	long_tendon_muscle_ltm_B	NA	ltm MN	EFF_10	middle-hind leg
720575941610608604	0.5892160401667333	5.096863656294419	720575941610608604	75302047902129533	95573,224261,4863	right	ventral_nerve_cord	efferent	motor	NA	leg_motor	right_metathoracic_leg_nerve	trochanter_flexor_dorsomedial_ribbon	NA	auto:IN06B029	EFF_12	middle-hind leg
720575941610949962	-4.245544983354691	-4.300917954194472	720575941610949962	75021260522207156	86688, 245344, 6257	right	ventral_nerve_cord	efferent	motor	TBD	ovulation	abdominal_nerve_trunk	CMU-like	NA	MNad61	EFF_02	abdomen-egg-laying
720575941611054154	6.82421271661174	0.4798920443177948	720575941611054154	77059754610262917	147168, 178528, 4447	left	ventral_nerve_cord	efferent	motor	NA	leg_motor	NA	accessory_tibia_flexor_A	NA	NA	EFF_10	middle-hind leg
720575941611096028	2.868016646894334	1.3677023341775665	720575941611096028	77055768343885268	146893, 59998, 2429	left	central_brain	efferent	motor	putative_primary	retina_motor	AN	CB0901	CB0901	NA	EFF_14	head-eye-antenna
720575941611258076	-3.8235786690388935	-4.18294844125502	720575941611258076	75373104309952426	96305, 244375, 6422	left	ventral_nerve_cord	efferent	motor	TBD	NA	NA	MNad02	NA	MNad02	EFF_02	abdomen-egg-laying
720575941611319017	6.62456385949504	-0.7067945906996004	720575941611319017	76217323014479292	121046, 238624, 6149	left	ventral_nerve_cord	efferent	motor	NA	leg_motor	left_metathoracic_leg_nerve	trochanter_flexor_dorsomedial_ribbon	NA	auto:IN08A002	EFF_10	middle-hind leg
720575941611361811	7.7115203605021225	2.833704500448776	720575941611361811	77058379683707465	146866,137848,2486	left	ventral_nerve_cord	efferent	motor	15B	leg_motor	left_prothoracic_leg_nerve	tarsus_levator_D	NA	Ta levator MN	EFF_11	front leg
720575941611369705	7.009459661039231	0.36490788961656184	720575941611369705	76989248292838229	143696,175950,3909	left	ventral_nerve_cord	efferent	motor	15B	leg_motor	NA	accessory_tibia_flexor_A	NA	Acc. ti flexor MN	EFF_10	middle-hind leg
720575941611652627	7.319582150968429	-0.09861967061750798	720575941611652627	76848854536472833	140362, 185110, 4543	left	ventral_nerve_cord	efferent	motor	NA	leg_motor	NA	long_tendon_muscle_B_tibia	NA	auto:IN12B023	EFF_10	middle-hind leg
720575941611707923	7.184235738309738	0.14774861837632752	720575941611707923	77059960836185599	146313,185498,4832	left	ventral_nerve_cord	efferent	motor	15B	leg_motor	NA	tarsus_depressor_B	NA	MNml78	EFF_10	middle-hind leg
720575941611750419	1.3248485789622049	5.776847272169664	720575941611750419	75722885574565699	107327,183936,3250	right	ventral_nerve_cord	efferent	motor	NA	leg_motor	right_mesothoracic_leg_nerve	long_tendon_muscle_B	NA	ltm2-femur MN	EFF_12	middle-hind leg
720575941611754470	-4.9541643395100845	-4.085810990083146	720575941611754470	75514116340624029	100576, 252416, 5140	right	ventral_nerve_cord	efferent	visceral_circulatory	NA	NA	NA	ab-PDF	NA	auto:INXXX418	EFF_02	abdomen-ureter
720575941611945389	6.499123738798021	-0.5005577514051666	720575941611945389	76217048203999588	121856,230990,6503	left	ventral_nerve_cord	efferent	motor	NA	leg_motor	left_first_abdominal_nerve	sternal_adductor_MetaAN	NA	auto:IN19A016	EFF_10	middle-hind leg
720575941612256476	6.811281369718429	-0.7856994578718416	720575941612256476	76287760277289600	122962, 240882, 5531	left	ventral_nerve_cord	efferent	motor	NA	leg_motor	left_metathoracic_leg_nerve	accessory_tibia_flexor_A	NA	auto:IN19A005	EFF_10	middle-hind leg
720575941612364774	-7.830560041872147	-1.737687201249527	720575941612364774	75647568222177140	106432, 36337, 93	right	central_brain	efferent	motor	putative_primary	crop_motor	right_pharyngeal_nerve_or_accessory_pharyngeal_nerve	CEM	CEM	NA	EFF_07	NA
720575941612641433	-2.5235855116521146	-2.569847912537979	720575941612641433	75372623072938667	97060,230412,5884	right	ventral_nerve_cord	efferent	motor	TBD	NA	NA	MNad11	NA	MNad11	EFF_01	abdomen motor 1
720575941612779740	-5.660899950471999	-3.1250222632765046	720575941612779740	75232298035245456	92798, 242288, 6257	right	ventral_nerve_cord	efferent	motor	NA	NA	NA	NA	NA	auto:INXXX441	EFF_03	abdomen-ureter
720575941613374172	6.614045308622238	0.11296132112748714	720575941613374172	77270586233239396	152000, 171904, 5473	left	ventral_nerve_cord	efferent	motor	24B.25B	leg_motor	left_mesothoracic_leg_nerve	trochanter_flexor_MesoAN	NA	Tr flexor MN	EFF_10	middle-hind leg
720575941614289683	2.3914264903391573	-2.3812340209364176	720575941614289683	77340611246118444	154656, 161264, 5025	left	ventral_nerve_cord	efferent	motor	NA	wing_power	left_posterior_dorsal_mesothoracic_nerve	DVM3a-b	NA	NA	EFF_08	flight-energy-power
720575941614926293	-6.239933325258377	-1.7760199019788974	720575941614926293	76215467186382639	122516,184090,4760	right	ventral_nerve_cord	efferent	motor	TBD	NA	right_dorsal_metathoracic_nerve	ENXXX226	NA	ENXXX226	EFF_04	thoracic-abdominal
720575941617728383	-7.793405367342117	-0.5180974910139313	720575941617728383	75788374430146270	109267, 37653, 203	right	central_brain	efferent	motor	putative_primary	pharynx_motor	right_pharyngeal_nerve_or_accessory_pharyngeal_nerve	CB0914	CB0914	NA	EFF_07	ingestion-digestion
720575941617887103	0.9194750056589821	5.0108131458879255	720575941617887103	75302528937712181	94382,239514,4672	right	ventral_nerve_cord	efferent	motor	15B	leg_motor	right_metathoracic_leg_nerve	tibia_flexor	NA	Ti flexor MN	EFF_12	middle-hind leg
720575941618260607	6.684654878171797	-0.6736117312788239	720575941618260607	75935573227132682	113653,230840,6457	left	ventral_nerve_cord	efferent	motor	NA	leg_motor	left_metathoracic_leg_nerve	sternal_posterior_rotator_dorsomedial_ribbon	NA	auto:IN08A002	EFF_10	middle-hind leg
720575941619965567	-5.4967063202534945	-2.054405064332413	720575941619965567	75935641409921820	113808, 232416, 4478	left	ventral_nerve_cord	efferent	visceral_circulatory	00B	NA	NA	EN00B007	NA	EN00B007	EFF_04	feeding-endocrine
720575941621725948	7.581039594205736	2.7847476294160614	720575941621725948	77058448403526241	146457, 139483, 2514	left	ventral_nerve_cord	efferent	motor	15B	leg_motor	left_prothoracic_leg_nerve	tarsus_depressor_dipalpha_ventralU	NA	Ta depressor MN	EFF_11	front leg
720575941622252796	6.6369368300760945	-0.593881220567154	720575941622252796	76357579466636825	125649,223601,6185	left	ventral_nerve_cord	efferent	motor	NA	leg_motor	left_first_abdominal_nerve	tergotrochanter_extensor_MetaAN	NA	auto:IN03A004	EFF_10	middle-hind leg
720575941623015788	-5.059371305910233	-1.9898460814832917	720575941623015788	76707498170134156	137153, 166522, 2990	left	ventral_nerve_cord	efferent	visceral_circulatory	NA	NA	NA	VUM	NA	auto:EA00B022	EFF_04	feeding-endocrine
720575941623130108	6.6237136588419645	0.20357420946366878	720575941623130108	77270586099154542	151840, 171104, 5111	left	ventral_nerve_cord	efferent	motor	24B.25B	leg_motor	left_mesothoracic_leg_nerve	trochanter_flexor_MesoAN	NA	Tr flexor MN	EFF_10	middle-hind leg
720575941623147978	3.461982892545579	3.928790717375352	720575941623147978	75722197842362184	108206, 162526, 1061	right	ventral_nerve_cord	efferent	motor	TBD	leg_motor	right_prothoracic_leg_nerve	accessory_trochanter_flexor	NA	Acc. tr flexor MN	EFF_13	front leg
720575941623183612	-2.4814134373341816	-2.5169719169019933	720575941623183612	75583866945275351	103429, 235130, 6492	left	ventral_nerve_cord	efferent	motor	TBD	NA	NA	MNad11	NA	MNad11	EFF_01	abdomen motor 1
720575941623218172	3.3164083228434293	4.065670876753401	720575941623218172	76143654661805917	120719, 139953, 2091	right	ventral_nerve_cord	efferent	motor	15B	leg_motor	right_prothoracic_leg_nerve	tibia_flexor_Fast	NA	Ti flexor MN	EFF_13	front leg
720575941623285450	-7.429372145143632	2.0755656948209533	720575941623285450	75436874440790750	99462, 47767, 688	right	central_brain	efferent	motor	putative_primary	proboscis_motor	right_pharyngeal_nerve_or_accessory_pharyngeal_nerve	CB0701	CB0701	NA	EFF_05	proboscis-antenna
720575941623403116	7.210128949674485	0.22721019293077085	720575941623403116	76989316945205636	143688,176307,3784	left	ventral_nerve_cord	efferent	motor	15B	leg_motor	NA	tarsus_depressor_B	NA	MNml78	EFF_10	middle-hind leg
720575941623743434	-7.502168013063552	2.03675940538652	720575941623743434	76984849508066615	143364, 45033, 1076	left	central_brain	efferent	motor	putative_primary	proboscis_motor	left_pharyngeal_nerve_or_accessory_pharyngeal_nerve	CB0715	CB0715	NA	EFF_05	proboscis-antenna
720575941623920586	0.3771102891291358	5.307276158583237	720575941623920586	75231747877258137	94070, 227216, 4858	right	ventral_nerve_cord	efferent	motor	NA	leg_motor	right_metathoracic_leg_nerve	sternotrochanter_extensor_dorsomedial_ribbon	NA	NA	EFF_12	middle-hind leg
720575941624155644	2.4735316500986797	-1.0380440661787265	720575941624155644	76918811231869913	142421,172947,5448	left	ventral_nerve_cord	efferent	motor	16B	wing_steering	left_anterior_dorsal_mesothoracic_nerve	b2	NA	b2 MN	EFF_08	flight-steering
720575941624174844	6.923629926236985	-0.8228372046827546	720575941624174844	76146747978092519	120131, 231555, 5775	left	ventral_nerve_cord	efferent	motor	16B	leg_motor	left_metathoracic_leg_nerve	tarsus_depressor_dipalpha_ventralU	NA	auto:IN20A.22A001	EFF_10	middle-hind leg
720575941624985226	2.370967315229294	-2.3717854926466213	720575941624985226	75652379860770878	104793,178277,4903	right	ventral_nerve_cord	efferent	motor	03B	wing_power	right_mesothoracic_accessory_nerve	DVM2a-b	NA	DVMn 2a, b	EFF_08	flight-energy-power
720575941625178506	-2.597360087839248	-2.69852051233046	720575941625178506	75232160529265128	92959, 237707, 6029	right	ventral_nerve_cord	efferent	motor	TBD	NA	NA	MNad11	NA	MNad11	EFF_01	abdomen motor 1
720575941625549211	1.0150458083475806	5.009651093733386	720575941625549211	75372691523319651	97322,232657,4619	right	ventral_nerve_cord	efferent	motor	NA	leg_motor	right_metathoracic_leg_nerve	accessory_tibia_flexor_A_out_of_bundle	NA	MNhl68	EFF_12	middle-hind leg
720575941625808330	7.426527188810228	3.3386408379197836	720575941625808330	77832710881792419	155473, 161066, 4906	right	ventral_nerve_cord	efferent	motor	20B.21B.22B	leg_motor	left_prothoracic_accessory_nerve	sternal_posterior_rotator	NA	Sternal posterior rotator MN	EFF_11	front leg
720575941626194331	-7.417404009309889	-2.629680962312149	720575941626194331	76000443137991715	115412, 67068, 1550	right	central_brain	efferent	visceral_circulatory	primary	anti_diuresis,stress_tolerance	NA	SEZ_NSC_CAPA	SEZ_NSC_CAPA	NA	EFF_06	energy homeostasis
720575941626362826	-8.054339243379717	-2.585511536347794	720575941626362826	75155057142228119	91983, 37012, 5567	right	central_brain	efferent	visceral_circulatory	NA	NA	NA	l_NSC_unknown	l_NSC_unknown	NA	EFF_06	energy homeostasis
720575941626483001	-6.618324114290359	-2.577365727174209	720575941626483001	76914756380244796	142719, 51318, 3962	left	central_brain	efferent	visceral_circulatory	putative_primary	cardiostimulation,energy_metabolism,stress_tolerance,hormone_regulation	NA	l_NSC_CRZ	l_NSC_CRZ	NA	EFF_03	abdomen-ovulation
720575941626721900	-7.533261133638504	1.9534627189756162	720575941626721900	76773468196423545	137760, 35824, 388	left	central_brain	efferent	motor	putative_primary	proboscis_motor	PhN	CB0875	CB0875	NA	EFF_05	proboscis-antenna
720575941627155238	7.291674779447434	2.7691994001985325	720575941627155238	77480523630643921	158315, 136933, 3105	left	ventral_nerve_cord	efferent	motor	15B	leg_motor	left_prothoracic_leg_nerve	accessory_tibia_flexor_B	NA	Acc. ti flexor MN	EFF_11	front leg
720575941628067385	-4.892942978349806	-4.133454174745009	720575941628067385	75021604119530765	87123, 255530, 6247	right	ventral_nerve_cord	efferent	visceral_circulatory	00B	NA	abdominal_nerve_trunk	EN00B010	NA	EN00B010	EFF_02	abdomen-ureter
720575941628601126	-2.358811570612075	-2.755968422639297	720575941628601126	75443404335053424	99801, 241943, 6566	left	ventral_nerve_cord	efferent	motor	TBD	NA	NA	MNad14	NA	MNad14	EFF_01	abdomen motor 1
720575941629134050	-2.5136883988057397	-3.205238671052384	720575941629134050	75021122948725097	87312, 241296, 5644	right	ventral_nerve_cord	efferent	motor	TBD	NA	NA	MNad58	NA	MNad58	EFF_01	abdomen motor 1
720575941629172716	1.9018122420634007	-1.9622281501173247	720575941629172716	76215192308282500	121800,175157,4668	right	ventral_nerve_cord	efferent	motor	NA	wing_steering	right_mesothoracic_accessory_nerve	iii1	NA	auto:IN17A027	EFF_08	flight-energy-power
720575941630145989	0.9381274447764135	4.878731637251449	720575941630145989	75302185273533348	94871,228679,4527	right	ventral_nerve_cord	efferent	motor	NA	leg_motor	right_metathoracic_leg_nerve	accessory_tibia_flexor_B	NA	auto:IN13A030	EFF_12	middle-hind leg
720575941630741730	-6.3277228607808365	-4.133129925477432	720575941630741730	75091972863840654	89360, 255184, 6295	left	ventral_nerve_cord	efferent	motor	TBD	NA	NA	MNad12	NA	MNad12	EFF_03	abdomen-ovulation
720575941630940642	2.434124873670457	-0.8758951136945958	720575941630940642	76637954596559538	135095, 190637, 5048	left	ventral_nerve_cord	efferent	motor	03B	wing_steering	left_mesothoracic_accessory_nerve	iv4	NA	hg4 MN	EFF_08	flight-steering
720575941630970604	3.3732043967570045	4.1567467739702	720575941630970604	76073354637311058	118075, 142144, 2172	right	ventral_nerve_cord	efferent	motor	15B	leg_motor	right_prothoracic_leg_nerve	accessory_tibia_flexor_A	NA	Acc. ti flexor MN	EFF_13	front leg
720575941631437292	0.956938670667527	5.803032069456649	720575941631437292	75582354311914259	102444, 189994, 3568	right	ventral_nerve_cord	efferent	motor	24B.25B	leg_motor	right_mesothoracic_leg_nerve	trochanter_flexor_MesoLN_ventral_5	NA	Tr flexor MN	EFF_12	middle-hind leg
720575941631437548	7.148544477018234	0.04856017137773127	720575941631437548	77059616969864702	145730,174553,3815	left	ventral_nerve_cord	efferent	motor	NA	leg_motor	NA	long_tendon_muscle_A_dipalpha	NA	auto:IN04B027	EFF_10	middle-hind leg
720575941631691680	-5.154848886934401	-3.96452221368544	720575941631691680	75443266761655968	99391,237659,5970	right	ventral_nerve_cord	efferent	visceral_circulatory	00B	NA	NA	EN00B026	NA	EN00B026	EFF_02	abdomen-ureter
720575941631837856	3.5786587462748267	3.4577870657563943	720575941631837856	76002917173484632	115826, 141156, 2121	right	ventral_nerve_cord	efferent	motor	TBD	leg_motor	right_prothoracic_leg_nerve	femur_reductor	NA	Fe reductor MN	EFF_13	front leg
720575941631840453	6.530746625455736	-0.6607707450269926	720575941631840453	76358060369161310	125096, 239246, 5824	left	ventral_nerve_cord	efferent	motor	NA	leg_motor	left_metathoracic_leg_nerve	trochanter_flexor_dorsomedial_ribbon	NA	auto:IN08A002	EFF_10	middle-hind leg
720575941632094880	6.926897214444993	-0.3853443572401276	720575941632094880	76216910765347061	122024,226542,6619	left	ventral_nerve_cord	efferent	motor	24B.25B	leg_motor	left_metathoracic_leg_nerve	femur_reductor_tiny	NA	Fe reductor MN	EFF_10	middle-hind leg
720575941632276384	-2.376386238542678	-3.228739590394425	720575941632276384	75161929291220068	92064, 242432, 6321	right	ventral_nerve_cord	efferent	motor	TBD	NA	NA	MNad02	NA	MNad02	EFF_01	abdomen motor 1
720575941632311739	6.533464597257492	-0.46527394746534734	720575941632311739	76358060234461317	126928, 239568, 5136	left	ventral_nerve_cord	efferent	motor	NA	leg_motor	left_metathoracic_leg_nerve	accessory_trochanter_flexor	NA	auto:IN21A012	EFF_10	middle-hind leg
720575941632513004	-7.18698246618855	-2.848355622041153	720575941632513004	75442854377897165	99246, 227321, 5792	right	ventral_nerve_cord	efferent	visceral_circulatory	TBD	diuresis,stress_tolerance,pain_threshold	NA	MNad18	NA	MNad18	EFF_06	energy homeostasis
720575941632580037	-2.091759158578994	-3.0829790542005773	720575941632580037	75232023157102182	93840, 235360, 6180	right	ventral_nerve_cord	efferent	motor	TBD	NA	NA	MNad02	NA	MNad02	EFF_01	abdomen motor 1
720575941632864197	-6.5949047341023705	-3.336702675568984	720575941632864197	75794904391062393	109965, 232949, 6173	left	ventral_nerve_cord	efferent	visceral_circulatory	TBD	diuresis,stress_tolerance,pain_threshold	NA	MNad13	NA	MNad13	EFF_03	abdomen-ovulation
720575941633078944	-1.913248790708663	-3.4462431380628806	720575941633078944	75513566719508152	101844, 236608, 5810	left	ventral_nerve_cord	efferent	motor	TBD	NA	NA	MNad02	NA	MNad02	EFF_01	abdomen motor 1
720575941633243067	0.3108761773432473	5.291911273253037	720575941633243067	75161310547239480	92023,223980,5172	right	ventral_nerve_cord	efferent	motor	NA	leg_motor	right_metathoracic_leg_nerve	sternal_posterior_rotator_dorsomedial_ribbon	NA	auto:IN21A001	EFF_12	middle-hind leg
720575941633520059	1.8956574664438943	-2.035633654344009	720575941633520059	75930968082993857	114325,92500,3003	left	neck_connective	efferent	ascending_visceral_circulatory	06B	NA	NA	EA06B010	AN_4_None	EA06B010	EFF_08	flight-energy-power
720575941633538235	-2.0626063480054166	-3.2636831710218663	720575941633538235	75654373061082050	104509, 238838, 6161	right	ventral_nerve_cord	efferent	motor	NA	NA	NA	NA	NA	auto:MNad05	EFF_01	abdomen motor 1
720575941633574853	-7.840566946474197	-2.517333836305069	720575941633574853	76139807310661649	119412, 24727, 5688	right	central_brain	efferent	visceral_circulatory	DILP__prim	energy_metabolism,food_intake	NA	m_NSC_DILP	m_NSC_DILP	NA	EFF_06	energy homeostasis
720575941634236347	6.5801650748575895	-0.8897210070966951	720575941634236347	76217116923796691	122252, 231826, 6630	left	ventral_nerve_cord	efferent	motor	NA	leg_motor	left_metathoracic_leg_nerve	femur_reductor_dorsomedial_ribbon	NA	auto:Pleural remotor/abductor MN	EFF_10	middle-hind leg
720575941636735861	3.5311238036478736	3.4296202948213352	720575941636735861	75721648757812092	107986,146551,3678	right	ventral_nerve_cord	efferent	motor	20B.21B.22B	leg_motor	right_prothoracic_accessory_nerve	sternal_posterior_rotator_miller_32	NA	Sternal posterior rotator MN	EFF_13	front leg
720575941637140597	6.848833249601242	0.09398522878892512	720575941637140597	77130398501089178	148626, 186747, 5581	left	ventral_nerve_cord	efferent	motor	TBD	leg_motor	NA	femur_reductor_tiny	NA	Fe reductor MN	EFF_10	middle-hind leg
720575941637141109	7.140576528104661	0.164922981512619	720575941637141109	77130398500949653	148759,187280,5523	left	ventral_nerve_cord	efferent	motor	TBD	leg_motor	NA	femur_reductor_tiny	NA	Fe reductor MN	EFF_10	middle-hind leg
720575941637141365	0.2816077933634499	5.17754354978807	720575941637141365	75161173041405890	91281,220572,5010	right	ventral_nerve_cord	efferent	motor	TBD	leg_motor	right_metathoracic_leg_nerve	sternal_anterior_rotator_ventrolateral_ribbon	NA	Sternal anterior rotator MN	EFF_12	middle-hind leg
720575941638038559	1.6592869029368142	-1.6350193927168122	720575941638038559	75653273348191730	106199,204887,5411	right	ventral_nerve_cord	efferent	motor	TBD	haltere_motor	right_metathoracic_leg_nerve	NA	NA	NA	EFF_08	flight-energy-power
720575941638063391	1.5384201274241185	5.344378381025865	720575941638063391	75722954293813905	107451,184881,3160	right	ventral_nerve_cord	efferent	motor	NA	leg_motor	right_mesothoracic_leg_nerve	long_tendon_muscle_B_femur	NA	auto:IN20A.22A055	EFF_12	middle-hind leg
720575941639281525	7.633595632108567	3.077163844358994	720575941639281525	76847204798861119	140670, 135397, 2602	left	ventral_nerve_cord	efferent	motor	NA	leg_motor	left_prothoracic_leg_nerve	tibia_extensor_FETi	NA	auto:Ti extensor MN	EFF_11	front leg
720575941639506207	7.627959416898605	3.0764824440599203	720575941639506207	76987942421604836	144346, 136828, 3244	left	ventral_nerve_cord	efferent	motor	17X	leg_motor	left_ventral_prothoracic_nerve	tergotrochanter_extensor	NA	Tergotr. MN	EFF_11	front leg
720575941640465439	2.4907218680704815	-2.0846289107679596	720575941640465439	77340542392243828	154525, 159132, 4438	left	ventral_nerve_cord	efferent	motor	NA	wing_power	left_posterior_dorsal_mesothoracic_nerve	DLM1-4	NA	auto:DLMn c-f	EFF_08	flight-energy-power
720575941640958053	3.265253709348557	4.320931821119856	720575941640958053	76143723381766267	120790, 141346, 2270	right	ventral_nerve_cord	efferent	motor	15B	leg_motor	right_prothoracic_leg_nerve	long_tendon_muscle_B	NA	ltm1-tibia MN	EFF_13	front leg
720575941641008741	1.1794533000315408	5.739425807249619	720575941641008741	75652722988444925	105289,188521,3105	right	ventral_nerve_cord	efferent	motor	15B	leg_motor	right_mesothoracic_leg_nerve	tibia_flexor	NA	Ti flexor MN	EFF_12	middle-hind leg
720575941641621330	1.1434211001719214	5.583122878325057	720575941641621330	75582216805510734	104364,184331,3186	right	ventral_nerve_cord	efferent	motor	15B	leg_motor	right_mesothoracic_leg_nerve	accessory_tibia_flexor_A	NA	Acc. ti flexor MN	EFF_12	middle-hind leg
720575941642129528	3.038415120633957	1.5576240708947904	720575941642129528	77196368326309345	151096, 56623, 2228	left	central_brain	efferent	motor	NA	neck_motor	left_cervical_nerve	CvN3	auto:AN_GNG_IPS_2	NA	EFF_14	head-eye-antenna
720575941642303944	7.710509465726731	3.129766850721909	720575941642303944	76847204731708838	139738, 136379, 2442	left	ventral_nerve_cord	efferent	motor	17X	leg_motor	left_ventral_prothoracic_nerve	tergotrochanter_extensor	NA	Tergotr. MN	EFF_11	front leg
720575941642444449	0.8167709575022437	5.20621743704088	720575941642444449	75232091407318823	93250, 237464, 4551	right	ventral_nerve_cord	efferent	motor	15B	leg_motor	right_metathoracic_leg_nerve	accessory_tibia_flexor_B	NA	Acc. ti flexor MN	EFF_12	middle-hind leg
720575941642450021	0.9890879855478979	5.763413815748764	720575941642450021	75652791842257455	106308, 191088, 3669	right	ventral_nerve_cord	efferent	motor	NA	leg_motor	NA	accessory_trochanter_flexor	NA	Acc. tr flexor MN	EFF_12	middle-hind leg
720575941643100754	2.4270619616831524	-1.9437709758161774	720575941643100754	75792842538911079	109033, 171117, 5348	right	ventral_nerve_cord	efferent	motor	08A	wing_tension	right_mesothoracic_accessory_nerve	PS1	NA	MNwm36	EFF_08	flight-energy-power
720575941643180901	7.570372746976731	2.943370728743149	720575941643180901	77832848253854362	168092,150411,2672	left	ventral_nerve_cord	efferent	motor	15B	leg_motor	left_prothoracic_leg_nerve	accessory_tibia_flexor_A	NA	Acc. ti flexor MN	EFF_11	front leg
720575941643195553	-6.517468763795974	-3.5568755576490627	720575941643195553	74951235442508628	85804, 255467, 6535	right	ventral_nerve_cord	efferent	motor	TBD	NA	NA	MNad04	NA	MNad04	EFF_03	abdomen-ovulation
720575941643248328	6.832710908445236	-0.8562754104017488	720575941643248328	76287348094388139	123671,227871,5926	left	ventral_nerve_cord	efferent	motor	15B	leg_motor	left_metathoracic_leg_nerve	accessory_tibia_flexor_A	NA	Acc. ti flexor MN	EFF_10	middle-hind leg
720575941643502200	-5.587692572084548	-2.1438880870222325	720575941643502200	75021054363375604	87218,239269,6145	right	ventral_nerve_cord	efferent	visceral_circulatory	00B	NA	NA	EN00B023	NA	EN00B023	EFF_04	feeding-endocrine
720575941643797624	6.902418302091477	-0.27597436403028885	720575941643797624	75581461159631410	104062, 163408, 4188	right	ventral_nerve_cord	efferent	visceral_circulatory	18B	NA	NA	PSI	NA	PSI	EFF_10	middle-hind leg
720575941644108961	-5.418967558351638	-2.0615523764967194	720575941644108961	76145510960363168	118964, 195160, 5518	left	ventral_nerve_cord	efferent	visceral_circulatory	00B	leg_motor	NA	VUM_left_MetaLN_right_MetaLN	NA	EN00B017	EFF_04	feeding-endocrine
720575941644192200	6.543974565061447	0.166824608099533	720575941644192200	76989798317618703	144313,190917,5107	left	ventral_nerve_cord	efferent	motor	NA	leg_motor	left_mesothoracic_leg_nerve	trochanter_flexor_MesoAN	NA	auto:IN19B012	EFF_10	middle-hind leg
720575941644474312	0.5425886378611304	5.762275843870712	720575941644474312	75723572635302279	106646, 202820, 2801	right	ventral_nerve_cord	efferent	motor	24B.25B	leg_motor	right_mesothoracic_leg_nerve	sternal_adductor_MesoLN_dorsal_5	NA	MNml29	EFF_12	middle-hind leg
720575941645041313	2.3705512748087623	-1.9908810565351716	720575941645041313	76778142597337657	138921, 175945, 5997	left	ventral_nerve_cord	efferent	motor	NA	wing_tension	left_mesothoracic_accessory_nerve	PS1	NA	auto:tp1 MN	EFF_08	flight-energy-power
720575941645148616	-1.6678969993268273	-2.932726235139297	720575941645148616	75724398342442538	107242,229323,6854	left	ventral_nerve_cord	efferent	motor	NA	NA	NA	NA	NA	auto:MNad31	EFF_01	abdomen motor 1
720575941645177720	-8.010547472444658	-2.686733574616837	720575941645177720	75225219861921565	94185, 32508, 5939	right	central_brain	efferent	visceral_circulatory	putative_primary	diuresis,gut_motility,hormone_regulation	NA	l_NSC_DH31	l_NSC_DH31	NA	EFF_06	energy homeostasis
720575941645259128	6.315807031186935	0.14855113531358333	720575941645259128	77060167128775640	145531, 192460, 5317	left	ventral_nerve_cord	efferent	motor	21A	leg_motor	left_mesothoracic_leg_nerve	sternal_posterior_rotator_MesoLN_dorsal_5	NA	NA	EFF_10	middle-hind leg
720575941645403000	2.536619351896164	-2.037623257386613	720575941645403000	76777661359460152	138073,161471,5145	left	ventral_nerve_cord	efferent	motor	03B	wing_power	left_posterior_dorsal_mesothoracic_nerve	DLM1-4	NA	DLMn c-f	EFF_08	flight-energy-power
720575941649909489	3.7099344001139385	3.7493257811189427	720575941649909489	76284392083245819	124713, 139319, 1997	right	ventral_nerve_cord	efferent	motor	TBD	leg_motor	right_prothoracic_leg_nerve	femur_reductor	NA	Fe reductor MN	EFF_13	front leg
720575941649945329	0.5767575965250711	5.172543196928575	720575941649945329	75301910462528446	95215, 219647, 4709	right	ventral_nerve_cord	efferent	motor	NA	leg_motor	right_first_abdominal_nerve	tergotrochanter_extensor_MetaAN	NA	auto:IN20A.22A010	EFF_12	middle-hind leg
720575941650150129	-6.576552702394609	-3.2871693084120035	720575941650150129	75442854377643176	100051, 226976, 5697	right	ventral_nerve_cord	efferent	visceral_circulatory	TBD	diuresis,stress_tolerance,pain_threshold	NA	MNad13	NA	MNad13	EFF_03	abdomen-ovulation
720575941650258709	6.473976300748705	-0.797494740235733	720575941650258709	76216429728501062	121262,211626,6436	left	ventral_nerve_cord	efferent	motor	TBD	haltere_motor	left_metathoracic_leg_nerve	MNhl59	NA	NA	EFF_10	middle-hind leg
720575941650859281	-6.135925127473952	-4.2394712874769445	720575941650859281	75091972729496411	89872,254599,5795	right	ventral_nerve_cord	efferent	motor	NA	NA	NA	NA	NA	auto:MNad03	EFF_03	abdomen-ovulation
720575941651501585	7.578242467435715	2.9395134737611537	720575941651501585	77269486050495376	153320, 137689, 2844	left	ventral_nerve_cord	efferent	motor	15B	leg_motor	left_prothoracic_leg_nerve	tibia_flexor	NA	Ti flexor MN	EFF_11	front leg
720575941651528177	0.8028346762980203	5.030491023314073	720575941651528177	75372416578785108	97111, 223399, 4518	right	ventral_nerve_cord	efferent	motor	15B	leg_motor	right_metathoracic_leg_nerve	accessory_tibia_flexor_B	NA	Acc. ti flexor MN	EFF_12	middle-hind leg
720575941652113685	-7.538248850313309	2.1083157053113717	720575941652113685	75366574483269177	97244,49776,813	right	central_brain	efferent	motor	NA	proboscis_motor	right_pharyngeal_nerve_or_accessory_pharyngeal_nerve	NA	auto:CB0858	NA	EFF_05	proboscis-antenna
720575941652157657	2.9328572020853736	1.4160490622640378	720575941652157657	77340473672867922	154256, 156889, 4482	left	ventral_nerve_cord	efferent	visceral_circulatory	21X	NA	left_dorsal_prothoracic_nerve	EN21X001	NA	EN21X001	EFF_14	head-eye-antenna
720575941652694769	-7.779737783876542	-0.5129278609632721	720575941652694769	76632799427404719	133957, 37314, 314	left	central_brain	efferent	motor	NA	pharynx_motor	NA	NA	auto:CB0914	NA	EFF_07	ingestion-digestion
720575941652739796	-2.3748002781544946	-3.019887776124405	720575941652739796	75443335615432853	98587, 239908, 6513	left	ventral_nerve_cord	efferent	motor	TBD	NA	NA	MNad11	NA	MNad11	EFF_01	abdomen motor 1
720575941652910804	-2.361975861993911	-2.733690113770889	720575941652910804	75654098250337558	105340, 231113, 6423	left	ventral_nerve_cord	efferent	motor	TBD	NA	NA	MNad11	NA	MNad11	EFF_01	abdomen motor 1
720575941652917972	-5.7455557121907495	-3.1127012679456945	720575941652917972	75302735565848405	95218, 244506, 6449	left	ventral_nerve_cord	efferent	motor	NA	NA	NA	NA	NA	auto:INXXX287	EFF_03	abdomen-ureter
720575941653451993	0.2583530412043311	-1.7346607158064118	720575941653451993	76075417228024107	117358, 204584, 5920	right	ventral_nerve_cord	efferent	motor	TBD	NA	NA	MNad63	NA	MNad63	EFF_09	abdomen motor 2
720575941653452249	0.8391823039377905	-1.4131968924879297	720575941653452249	75091148162506619	89934, 231377, 5898	right	ventral_nerve_cord	efferent	motor	TBD	NA	NA	MNad42	NA	MNad42	EFF_09	abdomen motor 2
720575941654072537	-7.802329851595045	-2.4498947570204015	720575941654072537	76210107268750337	121832, 23787, 5624	left	central_brain	efferent	visceral_circulatory	DILP__prim	diuresis,food_intake,energy_metabolism,post_mating_responses	NA	m_NSC_DH44	m_NSC_DH44	NA	EFF_06	energy homeostasis
720575941654220561	-4.103709055391433	-4.2523988196729885	720575941654220561	75513910518116541	102341, 246013, 6548	left	ventral_nerve_cord	efferent	motor	06A	NA	NA	NA	NA	auto:IN06A064	EFF_02	abdomen-egg-laying
720575941654223377	-5.214138819185377	-3.9650143096327057	720575941654223377	75443335480934709	98786, 240509, 5899	right	ventral_nerve_cord	efferent	visceral_circulatory	NA	NA	NA	ab-PDF	NA	auto:INXXX441	EFF_02	abdomen-ureter
720575941655597785	2.418533013852952	-1.0749991843580475	720575941655597785	76003948234073866	115232,170112,3124	right	ventral_nerve_cord	efferent	motor	16B	wing_steering	right_anterior_dorsal_mesothoracic_nerve	b2	NA	b2 MN	EFF_08	flight-steering
720575941655645652	-8.10885508200276	-2.716101021516251	720575941655645652	75295725978014392	95553, 35192, 5728	right	central_brain	efferent	visceral_circulatory	putative_primary	diuresis,gut_motility,hormone_regulation	NA	l_NSC_DH31	l_NSC_DH31	NA	EFF_06	energy homeostasis
720575941655736344	1.2517608867014622	5.302683263075425	720575941655736344	74881415984290779	83461,272057,4795	right	ventral_nerve_cord	efferent	motor	NA	leg_motor	right_metathoracic_leg_nerve	long_tendon_muscle_B_femur	NA	auto:IN21A010	EFF_12	middle-hind leg
720575941656372304	3.4732047782267315	3.7715989639878997	720575941656372304	76143586009508945	119912, 138970, 2366	right	ventral_nerve_cord	efferent	motor	NA	leg_motor	right_ventral_prothoracic_nerve	trochanter_flexor_VProN	NA	auto:IN13A010	EFF_13	front leg
720575941656564504	-2.3521811499272607	-2.9394749114393464	720575941656564504	75443060603498796	98341, 231494, 6059	right	ventral_nerve_cord	efferent	motor	TBD	NA	NA	MNad01	NA	MNad01	EFF_01	abdomen motor 1
720575941658392344	6.812297032865402	0.27371922041184993	720575941658392344	77129917128971652	147856, 173552, 4224	left	ventral_nerve_cord	efferent	motor	15B	leg_motor	NA	tibia_flexor	NA	Ti flexor MN	EFF_10	middle-hind leg
720575941659397456	-4.635043455568436	-4.2607820937513585	720575941659397456	75091697851852349	88167, 246971, 5827	right	ventral_nerve_cord	efferent	motor	NA	NA	NA	NA	NA	auto:EN00B014	EFF_02	abdomen-egg-laying
720575941661415804	-6.271284414735916	-4.141506046998427	720575941661415804	75162272754261271	90720, 252999, 5758	right	ventral_nerve_cord	efferent	motor	TBD	NA	NA	MNad12	NA	MNad12	EFF_03	abdomen-ovulation
720575941662402360	-7.5463398232137	1.9504785826326139	720575941662402360	77266393338627633	152097,45794,1616	left	central_brain	efferent	motor	putative_primary	proboscis_motor	NA	CB0875	CB0875	NA	EFF_05	proboscis-antenna
720575941662638460	-2.2749249472295077	-2.747503609406876	720575941662638460	75794560794073430	109112, 222606, 6317	right	ventral_nerve_cord	efferent	motor	TBD	NA	NA	MNad11	NA	MNad11	EFF_01	abdomen motor 1
720575941663433340	-2.46332128187764	-3.1364282081007233	720575941663433340	75232160529384677	93788, 239576, 6062	right	ventral_nerve_cord	efferent	motor	TBD	NA	NA	MNad02	NA	MNad02	EFF_01	abdomen motor 1
720575941663473276	-2.145405723062637	-3.05670389627211	720575941663473276	75513498134393006	100677,233741,6376	right	ventral_nerve_cord	efferent	motor	TBD	NA	NA	MNad16	NA	MNad16	EFF_01	abdomen motor 1
720575941663719804	-8.014393640962721	-2.6304677436231843	720575941663719804	76633624799736177	134334, 62032, 3239	left	central_brain	efferent	visceral_circulatory	NA	NA	NA	l_NSC_unknown	l_NSC_unknown	NA	EFF_06	energy homeostasis
720575941665281011	0.8173388705576635	4.880916743528915	720575941665281011	75302254127133201	94622, 230846, 5004	right	ventral_nerve_cord	efferent	motor	NA	leg_motor	right_metathoracic_leg_nerve	accessory_trochanter_flexor_MetaLN	NA	auto:Acc. ti flexor MN	EFF_12	middle-hind leg
720575941665539827	1.8211065993632058	-1.5833047339796296	720575941665539827	76216085997430801	122792, 201905, 6134	left	ventral_nerve_cord	efferent	motor	TBD	haltere_motor	left_metathoracic_leg_nerve	MNhl88	NA	MNhl88	EFF_08	flight-energy-power
720575941667370739	7.733899282010912	2.86847498918779	720575941667370739	76847273451423206	140961, 137318, 2451	left	ventral_nerve_cord	efferent	motor	15B	leg_motor	left_prothoracic_leg_nerve	tibia_flexor	NA	Ti flexor MN	EFF_11	front leg
720575941667380979	3.4611922965372783	3.7060239603639378	720575941667380979	75862179551190811	111344, 141107, 1708	right	ventral_nerve_cord	efferent	motor	NA	leg_motor	right_ventral_prothoracic_nerve	sternotrochanter_extensor	NA	auto:IN21A015	EFF_13	front leg
720575941667542515	-4.382862640825392	-4.214936108338759	720575941667542515	75091972729522727	89290,254234,5810	left	ventral_nerve_cord	efferent	motor	NA	NA	NA	NA	NA	auto:INXXX348	EFF_02	abdomen-egg-laying
720575941667762097	0.8150294289911965	5.106918721449447	720575941667762097	75022428350245663	86265,278827,4645	right	ventral_nerve_cord	efferent	motor	NA	leg_motor	right_metathoracic_leg_nerve	tibia_flexor_Fast	NA	auto:Tr flexor MN	EFF_12	middle-hind leg
720575941668553639	6.745757745298265	0.34562161470658864	720575941668553639	76919567012157449	141906,194895,5022	left	ventral_nerve_cord	efferent	motor	NA	leg_motor	left_mesothoracic_leg_nerve	accessory_trochanter_flexor	NA	Acc. tr flexor MN	EFF_10	middle-hind leg
720575941668683687	7.3407079444254615	3.3097279360414276	720575941668683687	76776836054782560	139095, 135948, 2652	left	ventral_nerve_cord	efferent	motor	NA	leg_motor	left_dorsal_prothoracic_nerve	tergopleural_promotor_pleural_promotor	NA	auto:IN08A036	EFF_11	front leg
720575941669019635	2.3638114199961398	-2.0395246455549474	720575941669019635	75792705032653750	110516,166100,5037	right	ventral_nerve_cord	efferent	motor	16B	wing_tension	right_anterior_dorsal_mesothoracic_nerve	tp2	NA	tp2 MN	EFF_08	flight-energy-power
720575941669036531	-7.911777330843093	-2.691692204224991	720575941669036531	75930006076977910	114309, 64000, 3110	right	central_brain	efferent	visceral_circulatory	DILP__prim	energy_metabolism,food_intake	NA	m_NSC_DILP	m_NSC_DILP	NA	EFF_06	energy homeostasis
720575941669039859	-7.969625784364824	-2.6739443251966706	720575941669039859	75930006076979468	114581,64000,3108	right	central_brain	efferent	visceral_circulatory	DILP__prim	energy_metabolism,food_intake	NA	m_NSC_DILP	m_NSC_DILP	NA	EFF_06	energy homeostasis
720575941669313447	3.5509368644083716	2.88935974146135	720575941669313447	75366987135720267	96396, 62241, 2072	right	central_brain	efferent	motor	putative_primary	antenna_motor	AN	CB0873	CB0873	NA	EFF_13	antenna
720575941671326631	-7.393930269685866	2.008641346347405	720575941671326631	76562911719524364	133037,53125,321	left	central_brain	efferent	motor	NA	proboscis_motor	left_maxillary-labial_nerve	NA	auto:CB3797	NA	EFF_05	proboscis-antenna
720575941671982759	3.5294286475504615	2.5748175075174107	720575941671982759	75226043355162309	93573, 55970, 1750	right	central_brain	efferent	motor	putative_primary	antenna_motor	AN	CB0810	CB0810	NA	EFF_13	antenna
720575941678532541	1.3735806212748267	-1.9196072528242336	720575941678532541	76425679998675511	127985,157682,4526	right	ventral_nerve_cord	efferent	visceral_circulatory	27X	myomodulation,energy_metabolism	NA	EN27X010	NA	NA	EFF_08	flight-energy-power
720575941679001021	6.2905651793802955	-0.4001778075575104	720575941679001021	76006216849265227	116073, 239003, 6464	left	ventral_nerve_cord	efferent	motor	NA	leg_motor	left_metathoracic_leg_nerve	sternal_posterior_rotator_dorsomedial_ribbon	NA	auto:IN03B042	EFF_10	middle-hind leg
720575941679645373	-2.515538765398147	-2.689604134309219	720575941679645373	75021191735583013	86800, 243152, 6009	right	ventral_nerve_cord	efferent	motor	TBD	NA	NA	MNad14	NA	MNad14	EFF_01	abdomen motor 1
720575941680133053	-4.606198622194412	-4.241944164979386	720575941680133053	75302873005140615	96118, 248460, 6574	left	ventral_nerve_cord	efferent	motor	NA	NA	NA	NA	NA	auto:IN06A064	EFF_02	abdomen-egg-laying
720575941680979133	7.3380176291788795	-0.12918576692335512	720575941680979133	77059479530953470	147232, 171312, 3645	left	ventral_nerve_cord	efferent	motor	NA	leg_motor	NA	long_tendon_muscle_B_femur	NA	auto:ltm1-tibia MN	EFF_10	middle-hind leg
720575941681667773	-8.142431093660477	-2.5764530608534084	720575941681667773	76422724657913303	128752,69199,2928	left	central_brain	efferent	visceral_circulatory	DILP__prim	NA	NA	m_NSC_unknown	NA	NA	EFF_06	energy homeostasis
720575941684824815	6.288167165311693	0.14594212080247498	720575941684824815	76919773103104166	142832, 201344, 4625	left	ventral_nerve_cord	efferent	motor	20B.21B.22B	leg_motor	left_mesothoracic_leg_nerve	sternal_posterior_rotator_MesoLN_dorsal_5	NA	Sternal posterior rotator MN	EFF_10	middle-hind leg
720575941685793804	-1.8381914033566735	-2.500949711549209	720575941685793804	75583523146802242	102567,224008,5804	right	ventral_nerve_cord	efferent	motor	TBD	NA	NA	MNad01	NA	MNad01	EFF_01	abdomen motor 1
720575941685804044	1.0564791426981666	5.846839099180771	720575941685804044	75652654269429464	105605,187725,3273	right	ventral_nerve_cord	efferent	motor	15B	leg_motor	right_mesothoracic_leg_nerve	tibia_flexor	NA	Ti flexor MN	EFF_12	middle-hind leg
720575941686473228	-6.100980593172195	-4.1810935447096105	720575941686473228	75232710284840832	93010, 254775, 5997	right	ventral_nerve_cord	efferent	motor	TBD	NA	NA	MNad57	NA	MNad57	EFF_03	abdomen-ovulation
720575941686846447	-6.278344465700272	-4.2347758719801165	720575941686846447	75021329174854063	86560, 245920, 6087	right	ventral_nerve_cord	efferent	motor	TBD	NA	NA	MNad48	NA	MNad48	EFF_03	abdomen-ovulation
720575941687084527	-7.826004816499831	-0.6594780394911043	720575941687084527	75718074405777101	106921, 39415, 232	right	central_brain	efferent	motor	putative_primary	proboscis_motor	right_pharyngeal_nerve_or_accessory_pharyngeal_nerve	CB0728	CB0728	NA	EFF_07	ingestion-digestion
720575941687102220	-0.2752257718716883	-2.0352998683332673	720575941687102220	75583523213490906	102776, 223787, 5893	right	ventral_nerve_cord	efferent	motor	TBD	NA	NA	MNad05	NA	MNad05	EFF_09	abdomen motor 2
720575941687545356	-2.1456744208012837	-2.608535141694474	720575941687545356	75161585626397520	90492, 231777, 5946	right	ventral_nerve_cord	efferent	motor	TBD	NA	NA	MNad24	NA	MNad24	EFF_01	abdomen motor 1
720575941687653238	6.492687390836594	0.2034369995713959	720575941687653238	76919360853905225	143233,189695,5100	left	ventral_nerve_cord	efferent	motor	TBD	leg_motor	left_mesothoracic_leg_nerve	trochanter_extensor	NA	Tr extensor MN	EFF_10	middle-hind leg
720575941688270744	0.6529052720392922	5.3393770744920515	720575941688270744	75302116621107738	95851, 226098, 4776	right	ventral_nerve_cord	efferent	motor	NA	leg_motor	right_first_abdominal_nerve	tergotrochanter_extensor_MetaAN	NA	auto:IN19A004	EFF_12	middle-hind leg
720575941688499212	1.5937244162882542	-1.830603689896988	720575941688499212	75723229440330904	107908, 192746, 4257	right	ventral_nerve_cord	efferent	motor	08A	wing_tension	right_mesothoracic_accessory_nerve	PS2	NA	ps2 MN	EFF_08	flight-energy-power
720575941688507148	-6.306173159090164	-3.1214474151014557	720575941688507148	75373104175876900	97118, 244113, 5960	left	ventral_nerve_cord	efferent	visceral_circulatory	TBD	ovulation	NA	abd_Dsx_OA	NA	MNad22	EFF_03	abdomen-ovulation
720575941688509403	0.4096322522486427	-1.7441760012983551	720575941688509403	75793942117216163	109018, 204799, 5447	right	ventral_nerve_cord	efferent	motor	03B	NA	NA	MNad35	NA	auto:IN19A026	EFF_09	abdomen motor 2
720575941688529903	-7.977811647859695	-2.623034806001115	720575941688529903	76422724657904729	128572,69200,2914	left	central_brain	efferent	visceral_circulatory	DILP__prim	energy_metabolism,food_intake	NA	m_NSC_DILP	m_NSC_DILP	NA	EFF_06	energy homeostasis
720575941689371288	2.9074317679728257	1.334983377707077	720575941689371288	77340473739645380	154437, 157367, 4617	left	ventral_nerve_cord	efferent	visceral_circulatory	21X	NA	left_dorsal_prothoracic_nerve	EN21X001	NA	EN21X001	EFF_14	head-eye-antenna
720575941689495515	7.258896039518235	-0.5040801474928132	720575941689495515	76498591631914828	129656,232612,5597	left	ventral_nerve_cord	efferent	motor	NA	leg_motor	left_metathoracic_leg_nerve	long_tendon_muscle_ltm_B	NA	ltm1-tibia MN	EFF_10	middle-hind leg
720575941690760923	-2.4105356468831327	-2.6387008139967194	720575941690760923	75021054363431847	87218, 239139, 6150	right	ventral_nerve_cord	efferent	motor	TBD	NA	NA	MNad11	NA	MNad11	EFF_01	abdomen motor 1
720575941691007896	3.483706162961839	3.395294099104477	720575941691007896	76073217265490487	118259, 138457, 2428	right	ventral_nerve_cord	efferent	motor	NA	leg_motor	right_prothoracic_accessory_nerve	pleural_remotor_and_abductor_miller_29	NA	auto:IN01A015	EFF_13	front leg
720575941691080155	6.5513169036234595	0.15824678446061707	720575941691080155	77059823397321552	147078,181736,4856	left	ventral_nerve_cord	efferent	motor	24B.25B	leg_motor	left_mesothoracic_leg_nerve	trochanter_flexor_MesoLN_ventral_3	NA	Tr flexor MN	EFF_10	middle-hind leg
720575941700604634	-6.46151621481526	-3.184642643678116	720575941700604634	75724741939464086	107666, 237672, 6661	left	ventral_nerve_cord	efferent	visceral_circulatory	TBD	diuresis,stress_tolerance,pain_threshold	NA	MNad13	NA	MNad13	EFF_03	abdomen-ovulation
720575941701080794	-6.206165625063066	-4.1663316199659555	720575941701080794	74951304161803618	84509, 256345, 6634	right	ventral_nerve_cord	efferent	motor	TBD	NA	NA	MNad04	NA	MNad04	EFF_03	abdomen-ovulation
720575941720479034	7.533751653226731	3.119658499014449	720575941720479034	76987942354234365	143443, 136812, 2834	left	ventral_nerve_cord	efferent	motor	NA	leg_motor	left_prothoracic_leg_nerve	trochanter_extensor	NA	auto:IN03A007	EFF_11	front leg
720575941720492346	7.377386258634445	3.264924435865952	720575941720492346	77058448470418950	145484, 139412, 2632	left	ventral_nerve_cord	efferent	motor	NA	leg_motor	left_prothoracic_leg_nerve	tarsus_depressor_B	NA	auto:Ta depressor MN	EFF_11	front leg
720575941720592698	-2.277113629785659	-2.558253140199112	720575941720592698	75653410854557499	106373, 210587, 5776	right	ventral_nerve_cord	efferent	motor	TBD	NA	NA	MNad30	NA	MNad30	EFF_01	abdomen motor 1
720575941722047290	3.5302016005839087	4.197940020811631	720575941722047290	76284392083133203	124280, 140133, 1952	right	ventral_nerve_cord	efferent	motor	15B	leg_motor	right_prothoracic_leg_nerve	tarsus_depressor_dipalpha_ventralU	NA	Ta depressor MN	EFF_13	front leg
720575941730020395	2.4916972384775855	-0.40744504426710515	720575941730020395	75864035916591531	112604,195803,5269	right	ventral_nerve_cord	efferent	motor	NA	haltere_steering	right_first_abdominal_nerve	NA	NA	auto:DNht001	EFF_08	flight-steering
720575941731588395	-4.627920462099196	-4.2750409552931075	720575941731588395	75373379053719789	98019, 252228, 5936	left	ventral_nerve_cord	efferent	motor	NA	NA	NA	NA	NA	auto:INXXX287	EFF_02	abdomen-egg-laying
720575941731588651	2.851360486539719	1.0296492269159088	720575941731588651	76776904774186703	137634, 138551, 2609	left	ventral_nerve_cord	efferent	motor	NA	neck_motor	left_dorsal_prothoracic_nerve	DProN_d	NA	auto:DNg09	EFF_14	head-eye-antenna
720575941732789547	2.4698728785837867	-1.0258975932478178	720575941732789547	77762342808830337	167505, 145779, 5629	left	ventral_nerve_cord	efferent	motor	16B	wing_steering	left_anterior_dorsal_mesothoracic_nerve	iv2	NA	hg2 MN	EFF_08	flight-steering
720575941733197355	0.8786309228266456	5.668949513685775	720575941733197355	75582354378442728	103140,188978,3605	right	ventral_nerve_cord	efferent	motor	24B.25B	leg_motor	right_mesothoracic_leg_nerve	trochanter_flexor_MesoLN_ventral_5	NA	Tr flexor MN	EFF_12	middle-hind leg
