# Supplementary material for: Distributed control circuits across a brain-and-cord connectome
Source: bioRxiv. 2025 Aug 2:2025.07.31.667571. Preprint. [Version 2] doi: 10.1101/2025.07.31.667571 (PMC12324551; doi:10.1101/2025.07.31.667571)
Supplement: Supplement 1 — Supplementary Data 1: Annotations taxonomy Table of categories of annotations applied to BANC neurons and the list of terms used in each category. For region, side, flow, super_class, cell_class, cell_sub_class, cell_type, and hemilineage, only one term applies per neuron. For the other categories, neurons can be labeled with more than one term. flow - from the perspective of the whole CNS, whether the neuron is afferent, efferent or intrinsicsuper_class - coarse division, hierarchical below flowcell_class - hierarchical below super_classcell_sub_class - hierarchical below cell_classcell_type - the name of the matched neuron from FAFB if it is a brain neuron or a DN or the name of the matched neuron from MANC if it is a VNC neuron or an AN. There are a few exceptions where those names did not define single cell types and were further split. This is hierarchical below cell_sub_classregion - region of the CNS; all neurons that have arbors in the optic lobe are considered optic_lobe and all neurons that fully transit the neck connective between the brain and VNC are considered neck_connectiveside - from the fly’s perspective, the side on which the cell body is located or for afferent neurons, the side of the entry nerve.cell_function - term briefly describing the function of the neuron, applied largely to afferent and efferent neuronscell_function_detailed - more detailed information for the function of the neuron than cell_function, also applied largely to afferent and efferent neuronsperipheral_target_type - the sensor or effector structure/organ targeted by an afferent/efferent neuron.body_part_sensory - the part of the body innervated by an afferent neuronbody_part_effector - the part of the body targeted by an efferent neuron. If known, this is the site of action when it is different from the body part innervated (e.g. wing power motor neurons innervate muscles located in the thorax but move the wing)nerve - peripheral nerve (if applicable)hemilineage - developmen [file media-1.zip › supplemental_data/supplemental_data_4.csv]

root_id	UMAP1	UMAP2	root_626	supervoxel_id	position	side	region	super_class	hemilineage	cell_function	nerve	cell_type	fafb_cell_type	manc_cell_type	super_cluster	cns_network
720575941350890544	-20.94200799961507	5.442002880629642	720575941350890544	75930418192571296	113735, 77212, 2348	left	neck_connective	descending	LB7	NA	NA	DNge110	DNge110	DNut054	flight steering 1	CNS_01
720575941351919408	22.29751111964763	28.340716946181395	720575941351919408	76212442992290124	122863, 92500, 2640	right	neck_connective	ascending	08B	NA	NA	AN08B018	AN_AVLP_43	AN08B018	proprioceptive	CNS_05
720575941352057904	-36.624648075298644	9.572756397780521	720575941352057904	76001336826984143	115532, 92500, 2930	left	neck_connective	descending	PSp2	NA	NA	DNpe054	DNpe054	auto:DNg18	flight steering 1	CNS_01
720575941352918576	19.88085653285563	-21.522190463486574	720575941352918576	76070605657109640	117219, 60253, 1475	left	neck_connective	descending	MX3	NA	NA	DNg70	DNg70	DNxn180	visceral control	CNS_03
720575941352944432	21.215292949481608	21.98258744483862	720575941352944432	76001336692322290	116656, 92500, 2523	right	neck_connective	ascending	17B	NA	NA	AN17B007	AN_AVLP_SAD_3	AN17B007	proprioceptive	CNS_05
720575941353080624	-9.687459926800127	-14.403657329026123	720575941353080624	76353180480521113	125421, 92500, 2757	right	neck_connective	descending	putative_primary	NA	NA	DNge036	DNge036	DNfl042	probing	CNS_06
720575941353112112	-15.992299061016436	18.519763577040774	720575941353112112	76215054802336830	121307, 171003, 4451	left	neck_connective	ascending	07B	NA	NA	AN07B046	AN_GNG_179	AN07B046	flight steering 2	CNS_01
720575941442616271	22.748682994647623	-18.558639895859613	720575941442616271	76142074247911449	120314, 92500, 2571	right	neck_connective	ascending	09B	NA	NA	AN09B018_c	AN_GNG_71	AN09B018	feeding	CNS_06
720575941353247536	19.88544942836344	11.540380108412842	720575941353247536	76145098106309278	120419, 183555, 3359	right	neck_connective	ascending	10B	NA	NA	AN10B046	AN_GNG_165	AN10B046	proprioceptive	CNS_02
720575941484160954	-27.253205280498857	11.049768078383547	720575941484160954	75930968082581389	114375, 92500, 2854	left	neck_connective	ascending	07B	NA	NA	AN07B085	AN_GNG_175	AN07B085	flight steering 1	CNS_01
720575941390285462	-26.75223634739338	0.1828431964484273	720575941390285462	75930968083141165	114111, 92500, 3049	right	neck_connective	descending	LB12	NA	NA	DNg05_b	DNg05_b	DNg05	flight steering 1	CNS_01
720575941390308246	-29.252600650982252	10.803290951308353	720575941390308246	76001336760067070	115766, 92500, 2746	left	neck_connective	descending	LB7	NA	NA	DNge118	DNge118	DNut054	flight steering 1	CNS_01
720575941390604438	-30.153485279278154	12.674025166091065	720575941390604438	76353180547835670	124946, 92500, 2909	right	neck_connective	ascending	NA	NA	NA	NA	NA	auto:AN06A062	flight steering 1	CNS_01
720575941390619140	-30.150277118877767	20.08463059669409	720575941390619140	76282811803954119	124451, 92500, 3024	right	neck_connective	descending	NA	NA	NA	DNg10	auto:DNg10	DNg10	flight steering 2	CNS_01
720575941390623382	-33.94528482456624	7.532666790541751	720575941390623382	75930968083101983	113199, 92500, 3040	right	neck_connective	descending	putative_primary	NA	NA	DNp20	DNp20	DNp20	flight steering 1	CNS_04
720575941390722710	-1.3667614867252063	-27.179746997300043	720575941390722710	75930968082535647	113925, 92500, 2836	right	neck_connective	descending	MX12	NA	NA	DNge025	DNge025	DNg12	grooming	CNS_02
720575941391682052	24.43630887965739	18.926742184218504	720575941391682052	76071705503976456	117609, 92500, 2654	left	neck_connective	ascending	10B	NA	NA	AN10B047	AN_GNG_166	AN10B047	proprioceptive	CNS_02
720575941392278678	-22.022372226909983	18.25734673744116	720575941392278678	76001336826677039	116410, 92500, 2823	left	neck_connective	ascending	07B	NA	NA	AN07B089	auto:SA_DMT_DMetaN_6	AN07B089	flight steering 2	CNS_01
720575941392742148	-18.120200138286943	20.34370576148902	720575941392742148	76638229608193950	134144,200352,5381	left	neck_connective	ascending	NA	NA	NA	AN08B100	AN_GNG_VES_9	AN08B100	flight steering 2	CNS_01
720575941392812548	-23.236464481548666	1.8516634584036884	720575941392812548	76212443059565190	121773, 92500, 2954	right	neck_connective	descending	putative_primary	NA	NA	DNp26	DNp26	DNp26	flight steering 1	CNS_01
720575941393196950	-36.58339212437094	9.907067883071047	720575941393196950	76001336826906737	115723, 92500, 2901	right	neck_connective	descending	PSp2	NA	NA	DNpe054	DNpe054	DNht001	flight steering 1	CNS_01
720575941393242628	25.437497157855635	5.984703171309572	720575941393242628	75788375369986196	109203, 38642, 3702	right	neck_connective	descending	putative_primary	NA	NA	DNp30	DNp30	DNp30	proprioceptive	CNS_05
720575941393354390	-19.383154850201006	21.732698071059325	720575941393354390	76216085796012028	122176, 201267, 5312	left	neck_connective	ascending	19B	NA	NA	AN19B106	auto:AN_4_None	AN19B106	flight steering 2	CNS_01
720575941393488790	-16.93375490208089	18.63011704688941	720575941393488790	76001336759911284	115962, 92500, 2697	left	neck_connective	ascending	07B	NA	NA	AN07B046	AN_GNG_179	AN07B046	flight steering 2	CNS_01
720575941393722006	14.832678813739424	7.511989700850588	720575941393722006	76212442992569810	122716, 92500, 2740	right	neck_connective	ascending	08B	NA	NA	AN08B081	AN_5_None	AN08B081	threat response	CNS_02
720575941393745046	-2.4765136053126997	4.3079901815024435	720575941393745046	76071705504027354	117641, 92500, 2677	right	neck_connective	ascending	04A	NA	NA	AN04A001	AN_GNG_165	AN04A001	landing	CNS_02
720575941393748630	2.8323848436313916	-7.2434128641518525	720575941393748630	76353180480386409	125863, 92500, 2689	right	neck_connective	ascending	01A	NA	NA	AN01A006	AN_GNG_48	AN01A006	walking steering	CNS_02
720575941393864342	20.55123235683024	-7.854030978623287	720575941393864342	76071705436552057	117871, 92500, 2544	right	neck_connective	ascending	TBD	NA	NA	ANXXX041	AN_GNG_123	ANXXX041	tactile	CNS_02
720575941393983382	-21.445687275127753	-0.9099816798600139	720575941393983382	76212442992270175	121586, 92500, 2638	right	neck_connective	ascending	07B	NA	NA	AN07B004	AN_multi_28	AN07B004	flight steering 1	CNS_04
720575941563866536	-18.333186130718587	6.52422772651587	720575941563866536	76001336760064248	116646, 92500, 2749	right	neck_connective	descending	MX3	NA	NA	DNg08_b	DNg08_b	DNg08	flight steering 1	CNS_01
720575941399042851	1.5781052301365188	-17.96085776084985	720575941399042851	76001336759552743	115618, 92500, 2572	left	neck_connective	descending	putative_primary	NA	NA	DNge077	DNge077	DNfl025	walking steering	CNS_06
720575941399099427	-8.88016603489339	-16.52455366844263	720575941399099427	76353180480440086	125339, 92500, 2720	right	neck_connective	descending	NA	NA	NA	DNfl033	auto:DNg37	DNfl033	probing	CNS_06
720575941399380515	-2.090312700466509	-26.40645445579614	720575941399380515	75930968082434299	114133, 92500, 2817	right	neck_connective	descending	MX12	NA	NA	DNg12_e	DNg12_e	DNg12	grooming	CNS_02
720575941399595555	-25.37798784275472	15.883241283949955	720575941399595555	75930968082726323	114332, 92500, 2905	left	neck_connective	ascending	06A	NA	NA	AN06A062	auto:AN_4_None	AN06A062	flight steering 2	CNS_01
720575941400285475	-14.920930843548174	-1.5555846809777198	720575941400285475	76282811803996310	124309, 92500, 3038	right	neck_connective	descending	LB7__prim	NA	NA	DNge125	DNge125	DNnt020	head and eye orienting	CNS_01
720575941400290851	-15.915356617168783	-0.7274189412030161	720575941400290851	76353180547818968	125700, 92500, 2907	right	neck_connective	descending	putative_primary	NA	NA	DNg49	DNg49	DNg49	head and eye orienting	CNS_01
720575941612468710	5.229709167285567	-11.577935588303466	720575941612468710	76282811736423182	123959, 92500, 2683	right	neck_connective	ascending	12B	NA	NA	AN12B019	AN_multi_15	AN12B019	walking steering	CNS_02
720575941400319779	6.545558471484785	-10.90615786308374	720575941400319779	76212442992628745	122708, 92500, 2759	right	neck_connective	ascending	08B	NA	NA	AN08B022	AN_VES_GNG_7	AN08B022	walking steering	CNS_02
720575941560597775	-23.87456796665609	-2.269228351059813	720575941560597775	76282811804063255	123410, 92500, 3063	left	neck_connective	descending	LB12	NA	NA	DNg110	DNg110	DNg110	flight steering 1	CNS_01
720575941560597775	-23.87456796665609	-2.269228351059813	720575941560597775	77126068233995116	148216, 57889, 1792	left	NA	glia	NA	NA	NA	NA	NA	NA	NA	NA
720575941400967459	-12.55148408909261	6.294581520613771	720575941400967459	76071705503967968	117612, 92500, 2650	left	ventral_nerve_cord	ascending_visceral_circulatory	TBD	NA	NA	EAXXX079	NA	EAXXX079	NA	NA
720575941401375011	24.269206065936686	14.736780750807863	720575941401375011	76071705503990000	118039, 92500, 2660	left	neck_connective	ascending	10B	NA	NA	AN10B051	AN_AVLP_51	AN10B051	proprioceptive	CNS_05
720575941401738787	14.635490436359055	-14.972590815964603	720575941401738787	76286798070163734	124695,211336,4943	left	neck_connective	ascending	NA	NA	NA	NA	auto:AN_GNG_165	auto:AN08B023	reproduction	CNS_02
720575941401753635	-23.165076236919752	-1.4235408424767435	720575941401753635	76282811870557465	124161, 92500, 3088	left	neck_connective	descending	LB12	NA	NA	DNg06	DNg06	DNxn100	flight steering 1	CNS_01
720575941475357738	-10.391665439800617	5.751731026229006	720575941475357738	76001336759853495	115833, 92500, 2677	left	neck_connective	ascending	NA	NA	NA	AN06B031	SA_DMT_ADMN_10	AN06B031	flight steering 2	CNS_01
720575941401766435	-3.5640847494167045	-8.8441556810769	720575941401766435	76282811736646155	124544, 92500, 2764	left	neck_connective	descending	putative_primary	NA	NA	DNbe007	DNbe007	DNxl082	probing	CNS_07
720575941401783587	26.045586604877116	-16.75257338279809	720575941401783587	76142074180767691	120284, 92500, 2555	left	neck_connective	ascending	NA	NA	NA	AN_GNG_SAD_6	AN_GNG_SAD_6	auto:AN09B042	feeding	CNS_03
720575941401786403	-22.365687351421705	14.330782520827398	720575941401786403	76001336826847501	116187, 92500, 2878	right	neck_connective	descending	putative_primary	NA	NA	DNpe004	DNpe004	auto:DNut042	flight steering 2	CNS_01
720575941536706753	17.70931341151774	-24.990867984238527	720575941536706753	76001336692352141	115279, 92500, 2550	left	neck_connective	descending	putative_primary	NA	NA	DNg80	DNg80	DNg80	visceral control	CNS_06
720575941401813027	18.096270580096846	18.11720429664527	720575941401813027	76071705436513052	116838, 92500, 2519	right	neck_connective	ascending	17B	NA	NA	AN17B002	AN_GNG_AMMC_1	AN17B002	proprioceptive	CNS_05
720575941401814307	-1.5657539178889939	-5.429137599411863	720575941401814307	75930968015332293	114263, 92500, 2654	left	neck_connective	descending	putative_primary	NA	NA	DNge050	DNge050	DNxl049	walking	CNS_02
720575941401962787	21.138255138202318	-14.205541980210203	720575941401962787	76001336759565185	116435, 92500, 2579	left	neck_connective	descending	putative_primary	NA	NA	DNg104	DNg104	DNxl101	feeding	CNS_05
720575941402279971	13.820174236102707	5.234665501174075	720575941402279971	76212442992759303	120850, 92500, 2801	right	neck_connective	ascending	08B	NA	NA	AN08B089	AN_GNG_147	AN08B089	threat response	CNS_02
720575941403931248	18.233243007465006	-9.693903338852781	720575941403931248	76001336692337925	115556, 92500, 2541	left	neck_connective	ascending	TBD	NA	NA	ANXXX092	AN_GNG_27	ANXXX092	tactile	CNS_02
720575941403937136	4.4657578657108585	7.342786896285157	720575941403937136	76212442992471333	121903, 92500, 2705	right	neck_connective	ascending	08B	NA	NA	AN08B015	AN_GNG_186	AN08B015	threat response	CNS_02
720575941403959920	3.8632044980961138	-9.462149035874269	720575941403959920	76212443059209789	120885, 92500, 2823	right	neck_connective	ascending	08B	NA	NA	AN08B100	AN_GNG_VES_9	AN08B100	walking steering	CNS_02
720575941404619888	-20.33178995151936	22.06067239051733	720575941404619888	76286386021947927	122992, 199648, 6055	left	neck_connective	ascending	19B	NA	NA	AN19B104	AN_4_None	AN19B104	flight steering 2	CNS_01
720575941404711792	1.293664712710981	2.2213195443717066	720575941404711792	76001336827197548	116314, 92500, 3004	right	neck_connective	descending	PSp2	NA	NA	DNpe016	DNpe016	DNxn174	walking	CNS_02
720575941404748144	-5.421603660778398	-16.02862490409936	720575941404748144	76282811803980637	123039, 92500, 3034	left	neck_connective	descending	MX12	NA	NA	DNge106	DNge106	DNxl097	probing	CNS_06
720575941404754544	13.382967014117844	-27.06016005271997	720575941404754544	76142074315445836	118895, 92500, 2960	left	neck_connective	ascending	TBD	NA	NA	ANXXX169	NA	ANXXX169	visceral control	CNS_03
720575941404813680	-35.0357198526424	14.284788715895752	720575941404813680	76001336826747948	116567, 92500, 2844	left	neck_connective	descending	LB7	NA	NA	DNg36_b	DNg36_b	DNut042	flight steering 1	CNS_01
720575941404874352	-3.3948023130458536	-16.066226375046625	720575941404874352	76001336759587668	115253, 92500, 2586	right	neck_connective	descending	MX12__prim	NA	NA	DNge173	DNge173	DNfl021	probing	CNS_06
720575941404900464	11.311063785358073	7.756468403395755	720575941404900464	76212442992566923	122343, 92500, 2738	right	neck_connective	ascending	NA	NA	NA	AN_GNG_SAD_32	AN_GNG_SAD_32	auto:AN08B096	threat response	CNS_02
720575941404923248	26.136094112201338	-2.784876477661985	720575941404923248	76282811736214799	124292, 92500, 2608	right	neck_connective	ascending	TBD	NA	NA	ANXXX043	AN_AVLP_GNG_22	ANXXX043	tactile	CNS_02
720575941404981360	-35.5229596902889	10.76151143318091	720575941404981360	76212443059726304	122801, 92500, 3004	left	neck_connective	descending	PSp2	NA	NA	DNp17	DNp17	DNp17	flight steering 1	CNS_01
720575941579149401	-37.73236368198811	7.886660206374271	720575941579149401	76000443406392672	114790, 66106, 2566	right	neck_connective	descending	NA	NA	NA	NA	auto:DNp17	NA	flight steering 1	CNS_01
720575941405473327	-23.80534647007405	1.3421025157538475	720575941405473327	76282811804039639	123454, 92500, 3056	left	neck_connective	descending	NA	NA	NA	DNge015	DNge015	NA	flight steering 1	CNS_01
720575941405855918	12.273734111590986	-6.815973174515623	720575941405855918	76071705436526548	116878, 92500, 2532	left	neck_connective	ascending	12B	NA	NA	AN12B055	AN_GNG_127	AN12B055	walking steering	CNS_02
720575941407235502	8.354218501849775	8.051972973403078	720575941407235502	76142074248444488	119011, 92500, 2765	left	neck_connective	ascending	08B	NA	NA	AN08B098	AN_GNG_187	AN08B098	threat response	CNS_02
720575941407499055	8.684873599811201	-3.5022996782692846	720575941407499055	76282811736253077	123904, 92500, 2623	right	neck_connective	ascending	12B	NA	NA	AN12B089	AN_GNG_200	AN12B089	threat response	CNS_02
720575941407564718	19.109072704120283	-11.221870791855707	720575941407564718	76282811736135079	122923, 92500, 2561	left	neck_connective	ascending	12B	NA	NA	AN12B011	AN_GNG_151	AN12B011	tactile	CNS_02
720575941407788206	-4.8775577356380175	-25.397570025864503	720575941407788206	76844524471084982	139914, 57204, 1659	left	central_brain	descending	MX12__prim	NA	NA	DNge029	DNge029	NA	grooming	CNS_06
720575941407841071	-5.717906933025711	4.442240822371585	720575941407841071	76071705571468335	116761, 92500, 3030	left	neck_connective	descending	putative_primary	NA	NA	DNp07	DNp07	DNp07	landing	CNS_02
720575941408170799	24.90848257045328	2.2756351113883078	720575941408170799	76282811736382267	124343, 92500, 2667	left	neck_connective	descending	NA	NA	NA	DNge102	DNge102	DNxn165	feeding	CNS_02
720575941408363950	18.64803792934001	-8.670457255783937	720575941408363950	76071705504006986	118771, 92500, 2663	right	neck_connective	ascending	17A	NA	NA	AN17A076	auto:AN_GNG_73	AN17A076	tactile	CNS_02
720575941408436142	30.429387111468916	-3.707767379227538	720575941408436142	76075829142238588	117696, 215904, 4382	right	neck_connective	ascending	05B	NA	NA	AN05B023	AN_GNG_192	AN05B023	feeding	CNS_02
720575941408508078	8.632889766498215	2.7245005250540792	720575941408508078	76001336760032775	114798, 92500, 2732	right	neck_connective	descending	PSp3	NA	NA	DNp08	DNp08	DNp08	threat response	CNS_02
720575941408535343	2.3925249765354444	-11.864358317795652	720575941408535343	76212442992750573	121821, 92500, 2803	left	neck_connective	descending	putative_primary	NA	NA	DNb08	DNb08	DNb08	walking steering	CNS_02
720575941408568238	0.7448860595661452	-9.9766715883645	720575941408568238	76071705504398422	117094, 92500, 2801	right	neck_connective	descending	putative_primary	NA	NA	DNb08	DNb08	DNb08	walking steering	CNS_02
720575941408568750	3.245429296298628	3.268140184935671	720575941408568750	75792498673011936	110327, 160104, 4305	left	neck_connective	ascending	19B	NA	NA	AN19B001_b	AN_GNG_IPS_11	AN19B001	walking	CNS_02
720575941408577327	-1.054776113228197	-25.915382754746332	720575941408577327	76001336759731982	115867, 92500, 2640	left	neck_connective	descending	MX12__prim	NA	NA	DNg62	DNg62	DNg62	grooming	CNS_02
720575941408617519	17.246937770648604	-1.487763416710752	720575941408617519	76001336692338900	116037, 92500, 2536	left	neck_connective	ascending	TBD	NA	NA	ANXXX380	AN_AVLP_PVLP_1	ANXXX380	proprioceptive	CNS_03
720575941408634671	-1.0176324953597733	-15.573014628830808	720575941408634671	76212443059368072	121139, 92500, 2879	right	neck_connective	ascending	TBD	NA	NA	ANXXX318	AN_GNG_77	ANXXX318	walking steering	CNS_03
720575941408639535	1.6239988992649363	0.3392706990805684	720575941408639535	76353180480568635	125789, 92500, 2780	right	neck_connective	descending	putative_primary	NA	NA	DNge148	DNge148	DNxn147	walking	CNS_02
720575941408661934	6.193693179889327	4.006826984938724	720575941408661934	76142074315092782	120266, 92500, 2839	right	neck_connective	descending	putative_primary	NA	NA	DNpe026	DNpe026	DNxn155	threat response	CNS_02
720575941408800047	10.156165141864422	-10.953565013352296	720575941408800047	76001336759567747	116061, 92500, 2576	right	neck_connective	ascending	01B	NA	NA	AN01B011	AN_GNG_VES_7	AN01B011	reproduction	CNS_02
720575941408820271	29.37985708217204	-5.112841975632566	720575941408820271	76142074180820109	119318, 92500, 2558	left	neck_connective	ascending	09B	NA	NA	AN09B004	AN_multi_95	AN09B004	tactile	CNS_02
720575941408856879	20.934672374530436	-8.590141665879148	720575941408856879	76001336692338908	115459, 92500, 2543	right	neck_connective	ascending	01B	NA	NA	AN01B002	BM_Taste	AN01B002	tactile	CNS_02
720575941410113451	-1.8078230430644697	-25.736091983261957	720575941410113451	75930968082920044	114635, 92500, 2974	left	neck_connective	ascending	19B	NA	NA	AN19B015	AN_GNG_6	AN19B015	grooming	CNS_02
720575941411184043	19.382605571551917	-3.3379727720650614	720575941411184043	76212442992120880	121845, 92500, 2582	right	neck_connective	ascending	05B	NA	NA	AN05B071	AN_GNG_197	AN05B071	tactile	CNS_02
720575941411212715	-19.58102319736897	5.337092506941897	720575941411212715	76353180480411290	126051, 92500, 2705	right	neck_connective	descending	MX3	NA	NA	DNg32	DNg32	DNg32	flight steering 1	CNS_01
720575941535862506	1.5925305078464795	-12.856704127732176	720575941535862506	76212443059499909	121363, 92500, 2923	left	neck_connective	descending	WEDd1	NA	NA	DNa01	DNa01	DNa01	walking steering	CNS_02
720575941411290539	-4.856848697857256	-1.709060561600584	720575941411290539	76142074248545990	120251, 92500, 2802	left	neck_connective	ascending	04B	NA	NA	AN04B003	AN_IPS_GNG_7	AN04B003	walking	CNS_02
720575941411344043	7.249310989184981	8.013237583693606	720575941411344043	76212443059494457	121165, 92500, 2920	right	neck_connective	ascending	18B	NA	NA	AN18B032	AN_GNG_78	AN18B032	threat response	CNS_01
720575941411405995	17.622784633441572	-2.1006122946175516	720575941411405995	76071705504024502	118781, 92500, 2670	right	neck_connective	ascending	17A	NA	NA	AN17A004	AN_GNG_160	AN17A004	proprioceptive	CNS_02
720575941411441323	-24.347447376446123	-0.5357357978257121	720575941411441323	76071705570936086	117769, 92500, 2842	right	neck_connective	descending	WEDd1	NA	NA	DNae009	DNae009	DNxn124	flight steering 1	CNS_01
720575941411472555	2.924103755756026	1.7641588330832543	720575941411472555	76212443059263043	121657, 92500, 2839	right	neck_connective	descending	putative_primary	NA	NA	DNb09	DNb09	DNb09	walking	CNS_02
720575941411527057	-31.49933145542561	10.373096096572025	720575941411527057	76282811803405303	124724, 92500, 2831	right	neck_connective	ascending	07B	NA	NA	AN07B082	AN_GNG_172	AN07B082	flight steering 1	CNS_01
720575941411620207	15.963252086444502	-31.873325717392824	720575941411620207	76142074315565818	119068, 92500, 3005	left	neck_connective	descending	MX12__prim	NA	NA	DNg33	DNg33	DNg33	visceral control	CNS_03
720575941545418501	25.535016078754072	-17.897547137680906	720575941545418501	76282811736158594	123241, 92500, 2569	left	neck_connective	descending	putative_primary	NA	NA	DNg67	DNg67	DNg67	feeding	CNS_06
720575941411719279	12.969674129291182	-26.794248950425043	720575941411719279	75654303939607285	106455, 237564, 4848	left	neck_connective	ascending	TBD	NA	NA	ANXXX169	AN_GNG_14	ANXXX169	visceral control	CNS_03
720575941411740817	21.966835994525553	18.629436123427492	720575941411740817	76282811736221000	123395, 92500, 2608	left	neck_connective	ascending	17B	NA	NA	AN17B008	AN_GNG_AMMC_3	AN17B008	proprioceptive	CNS_02
720575941412103535	14.70890809993327	-1.138653349820036	720575941412103535	76071705436523633	116818, 92500, 2528	left	neck_connective	ascending	12B	NA	NA	AN12B089	AN_GNG_200	AN12B089	threat response	CNS_02
720575941412619631	6.074725646777753	3.448320496138674	720575941412619631	76142074315370004	120744, 92500, 2938	right	neck_connective	descending	NA	NA	NA	DNxn153	NA	DNxn153	threat response	CNS_02
720575941412623215	-6.044665317730303	-24.590368640366453	720575941412623215	76353180547794349	126060, 92500, 2897	left	neck_connective	descending	NA	NA	NA	DNg12_e	DNg12_e	DNg12	grooming	CNS_02
720575941412626799	8.888042468829756	-24.293697726670164	720575941412626799	75930968015563513	113388, 92500, 2772	left	neck_connective	ascending	TBD	NA	NA	ANXXX214	AN_GNG_14	ANXXX214	visceral control	CNS_03
720575941412795759	10.273933429523115	3.2171176553336207	720575941412795759	76071705504220526	118766, 92500, 2747	left	neck_connective	ascending	08B	NA	NA	AN08B048	AN_multi_104	AN08B048	threat response	CNS_02
720575941413382289	-19.770045261577955	22.077025997695074	720575941413382289	76001336826798069	115867, 92500, 2862	left	neck_connective	ascending	19B	NA	NA	AN19B104	AN_4_None	AN19B104	flight steering 2	CNS_01
720575941413523604	-0.22572277088582018	-13.18430460685815	720575941413523604	76001336893739146	115890, 92500, 3073	right	neck_connective	ascending	02A	NA	NA	AN02A046	AN_GNG_82	AN02A046	walking steering	CNS_02
720575941413566748	-23.14927194614827	22.628291714247805	720575941413566748	76353180548022908	125113, 92500, 2975	right	neck_connective	ascending	19B	NA	NA	AN19B059	AN_GNG_IPS_20	AN19B059	flight steering 2	CNS_01
720575941413642268	-12.26183698673665	-5.207108867112057	720575941413642268	76282811804121476	124706, 92500, 3070	left	neck_connective	descending	putative_primary	NA	NA	DNg78	DNg78	DNg78	head and eye orienting	CNS_01
720575941413778833	-20.929661731914873	22.197997677382574	720575941413778833	76216085795973137	122853, 200899, 5302	left	neck_connective	ascending	19B	NA	NA	AN19B104	AN_4_None	AN19B104	flight steering 2	CNS_01
720575941414262161	8.100061435504559	1.7704480767813744	720575941414262161	76001336759795751	116423, 92500, 2658	right	neck_connective	descending	SMPpv2_ventral	NA	NA	DNpe021	DNpe021	DNxn163	threat response	CNS_03
720575941414341521	-22.982043247417796	-3.1015790819558084	720575941414341521	76001336826920828	116518, 92500, 2906	right	neck_connective	descending	putative_primary	NA	NA	DNpe055	DNpe055	DNxn102	flight power	CNS_01
720575941414353436	-24.854367237285967	14.075224506911379	720575941414353436	76001336827025090	115210, 92500, 2942	left	neck_connective	descending	LB6	NA	NA	DNg10	DNg10	DNg10	flight steering 2	CNS_01
720575941414424977	-22.42939851780354	1.7090920091239035	720575941414424977	75577544082281419	102589, 45907, 3891	right	neck_connective	descending	putative_primary	NA	NA	DNp57	DNp57	DNp57	flight steering 1	CNS_01
720575941414483604	-29.13638589878499	20.54279290443334	720575941414483604	76282811803344179	124160, 92500, 2823	right	neck_connective	ascending	19B	NA	NA	AN19B039	AN_4_None	AN19B039	flight steering 2	CNS_01
720575941414491028	25.64545537929118	1.7601259828177511	720575941414491028	76001336692335843	115919, 92500, 2531	right	neck_connective	descending	NA	NA	NA	DNge102	DNge102	DNxl128	feeding	CNS_02
720575941414779284	15.774039287372236	8.306453335341557	720575941414779284	76212442992640149	121579, 92500, 2760	right	neck_connective	ascending	08B	NA	NA	AN08B109	AN_5_None	AN08B109	threat response	CNS_02
720575941414947220	20.64998151759685	3.4491370797720977	720575941414947220	76142074248164002	120652, 92500, 2661	left	neck_connective	descending	putative_primary	NA	NA	DNpe031	DNpe031	DNxn187	proprioceptive	CNS_02
720575941415224348	-24.44401071567952	13.769292461928469	720575941415224348	76071705570887481	116745, 92500, 2828	left	neck_connective	descending	LB7	NA	NA	DNge116	DNge116	DNg36	flight steering 2	CNS_01
720575941478195265	-29.058119754986162	2.107702124175173	720575941478195265	76071705504454979	117238, 92500, 2812	left	neck_connective	descending	MX3	NA	NA	DNg42	DNg42	DNg42	flight steering 1	CNS_01
720575941415605276	20.767977733417162	12.298126804885012	720575941415605276	75794491672103801	109540, 220375, 4830	right	neck_connective	ascending	10B	NA	NA	AN10B037	AN_GNG_88	AN10B037	proprioceptive	CNS_02
720575941415707420	19.128714580340983	18.951188671645266	720575941415707420	76142074248385647	119549, 92500, 2743	left	neck_connective	descending	MD3	NA	NA	DNg24	DNg24	DNg24	proprioceptive	CNS_05
720575941535705778	-28.055602054790846	6.5833293080893585	720575941535705778	76422587152129820	128039,64103,2604	left	neck_connective	descending	PSp2	NA	NA	DNp17	DNp17	DNxn112	flight steering 1	CNS_01
720575941416654620	23.831484813495287	-6.800390613022703	720575941416654620	76142074248061540	119396, 92500, 2620	right	neck_connective	ascending	17A	NA	NA	AN17A018	AN_GNG_SAD_1	AN17A018	tactile	CNS_02
720575941416724764	25.85368825892985	-11.847095858994384	720575941416724764	76142074315163817	119430, 92500, 2866	left	neck_connective	ascending	05B	NA	NA	AN05B097	AN_multi_76	AN05B097	feeding	CNS_08
720575941416742172	9.734827060504557	-2.377124559822936	720575941416742172	76071705571550603	117063, 92500, 3056	right	neck_connective	ascending	19A	NA	NA	AN19A018_c	AN_GNG_52	AN19A018	threat response	CNS_03
720575941416780828	23.69028570155681	29.614715206679445	720575941416780828	76212442992394481	122795, 92500, 2671	right	neck_connective	ascending	NA	NA	NA	AN_AVLP_43	AN_AVLP_43	auto:AN10B029	proprioceptive	CNS_05
720575941416830748	17.514651317401537	-27.149494540635004	720575941416830748	76142074248342226	119702, 92500, 2732	right	neck_connective	ascending	05B	NA	NA	AN05B101_a	AN_multi_97	AN05B101	visceral control	CNS_06
720575941424935508	22.71206190089763	-7.004245173874755	720575941424935508	76142074247916104	118955, 92500, 2571	left	neck_connective	ascending	05B	NA	NA	AN05B046	AN_GNG_196	AN05B046	tactile	CNS_02
720575941424975956	-22.62424371738851	4.6000739217368185	720575941424975956	76282811803491894	123000, 92500, 2856	right	neck_connective	ascending	NA	NA	NA	NA	AN_4_None	NA	flight steering 1	CNS_04
720575941425381716	-21.34262559910237	15.46386967903052	720575941425381716	76212443059532301	122841, 92500, 2931	right	neck_connective	descending	LB6	NA	NA	DNge085	DNge085	DNxn109	flight steering 2	CNS_01
720575941425384532	-26.979018192486166	21.87161027198706	720575941425384532	75930968082612274	114282, 92500, 2865	left	neck_connective	ascending	19B	NA	NA	AN19B060	SA_DMT_DMetaN_12	AN19B060	flight steering 2	CNS_01
720575941426612564	-23.68086145420492	-1.3030790209206522	720575941426612564	76001336893829921	114774, 92500, 3087	right	neck_connective	descending	LB12	NA	NA	DNg02_a	DNg02_a	DNg92	flight steering 1	CNS_01
720575941427899220	-13.929486255840658	10.758898365553955	720575941427899220	76001336759850473	116044, 92500, 2677	right	neck_connective	ascending	10B	NA	NA	AN10B005	AN_multi_17	AN10B005	flight steering 2	CNS_04
720575941427901012	-7.162403564648026	-14.956402194443605	720575941427901012	75648461978272419	105162, 61824, 1578	right	neck_connective	descending	NA	NA	NA	DNge100	DNge100	DNfl020	probing	CNS_06
720575941427934548	-1.3612204601329516	-2.574391019287962	720575941427934548	76001336759965232	115444, 92500, 2713	midline	neck_connective	descending	putative_primary	NA	NA	DNpe020	DNpe020	NA	walking	CNS_02
720575941427950676	-23.754710178570143	22.72247468238745	720575941427950676	76282811736619898	123514, 92500, 2752	right	neck_connective	ascending	07B	NA	NA	AN07B036	AN_IPS_WED_2	AN07B036	flight steering 2	CNS_04
720575941428164233	-3.8130070974391645	-15.677809131089111	720575941428164233	76001336759585161	115303, 92500, 2585	right	neck_connective	descending	MX12__prim	NA	NA	DNge174	DNge174	DNfl021	probing	CNS_06
720575941538221288	13.602241534991865	-28.612444293442625	720575941538221288	75930968082434569	113482, 92500, 2820	left	neck_connective	descending	MX0__prim	NA	NA	DNg26	DNg26	DNg26	visceral control	CNS_06
720575941428247800	11.755013484759932	-4.073034655991452	720575941428247800	76071705436529575	116812, 92500, 2533	left	neck_connective	ascending	12B	NA	NA	AN12B089	AN_8_None	AN12B089	threat response	CNS_02
720575941428274313	-32.07902620335041	19.786294567641356	720575941428274313	76353180547871205	125200, 92500, 2924	right	neck_connective	ascending	06A	NA	NA	AN06A112	NA	AN06A112	flight steering 2	CNS_01
720575941428365193	-5.019667606548663	-27.809238803330317	720575941428365193	75930968082731800	113818, 92500, 2908	right	neck_connective	descending	NA	NA	NA	DNg12_b	DNg12_b	DNnt013	grooming	CNS_01
720575941429113775	-30.363183002666826	19.292031872328852	720575941429113775	75859705851445232	111233, 67524, 2490	right	neck_connective	descending	LB6	NA	NA	DNg10	DNg10	DNg10	flight steering 2	CNS_01
720575941429194633	-30.501931171612142	15.132094967421635	720575941429194633	76282811803482956	124759, 92500, 2861	right	neck_connective	ascending	07B	NA	NA	AN07B072	auto:AN_GNG_58	AN07B072	flight steering 1	CNS_01
720575941429327063	-27.282654743389482	17.945001232680422	720575941429327063	76284598711511811	123836, 147444, 3720	right	neck_connective	ascending	16B	NA	NA	AN16B112	auto:SA_DMT_DMetaN_12	AN16B112	flight steering 2	CNS_01
720575941429383521	-7.46679876347005	-23.880022418442625	720575941429383521	76353180547857484	126043, 92500, 2917	left	neck_connective	descending	NA	NA	NA	DNg12_a	DNg12_a	DNnt013	grooming	CNS_01
720575941429552815	27.620705623431807	-13.756327998581785	720575941429552815	76142074247792407	120318, 92500, 2561	left	neck_connective	ascending	05B	NA	NA	AN05B076	AN_GNG_PRW_4	AN05B076	feeding	CNS_06
720575941429706671	10.461463947101242	-3.8753637194069803	720575941429706671	76071705504119748	117662, 92500, 2701	left	neck_connective	ascending	08B	NA	NA	AN08B069	AN_GNG_SAD_32	AN08B069	walking steering	CNS_02
720575941429866593	-28.919487934307448	10.819058048781496	720575941429866593	76001336759911265	116351, 92500, 2697	left	neck_connective	descending	LB7	NA	NA	DNge095	DNge095	DNut054	flight steering 1	CNS_01
720575941430003960	23.18899824122966	28.88459168678198	720575941430003960	76282811736364762	122891, 92500, 2660	right	neck_connective	ascending	10B	NA	NA	AN10B020	AN_AVLP_45	AN10B020	proprioceptive	CNS_05
720575941430069641	-35.36939905186115	8.483161556777102	720575941430069641	76001336826887453	115408, 92500, 2893	left	neck_connective	descending	MX3	NA	NA	DNge088	DNge088	DNp17	flight steering 1	CNS_01
720575941430071310	-31.02221773167073	14.470979321059328	720575941430071310	76282811803397168	124899, 92500, 2825	right	neck_connective	ascending	07B	NA	NA	AN07B071	AN_IPS_GNG_6	AN07B071	flight steering 1	CNS_01
720575941402468899	-37.42548273106038	8.264200794753172	720575941402468899	76001336826946156	115626, 92500, 2915	right	neck_connective	descending	PSp2	NA	NA	DNp17	DNp17	NA	flight steering 1	CNS_01
720575941430081550	13.112513561053875	6.646857845839602	720575941430081550	76071705504270923	118713, 92500, 2756	left	neck_connective	ascending	08B	NA	NA	AN08B061	AN_GNG_147	AN08B061	threat response	CNS_01
720575941430097071	20.210684795184736	5.123909580763917	720575941430097071	76778142194561599	138089, 175961, 4407	left	neck_connective	ascending	07B	NA	NA	AN07B045	AN_GNG_179	AN07B045	proprioceptive	CNS_02
720575941430108809	-18.575350742534987	19.651807415541754	720575941430108809	76001336826756604	116444, 92500, 2852	left	neck_connective	ascending	08B	NA	NA	AN08B079	AN_4_None	AN08B079	flight steering 2	CNS_01
720575941430120289	-4.384662609295244	-15.490004908982176	720575941430120289	75930968082681249	112645, 92500, 2888	right	neck_connective	descending	putative_primary	NA	NA	DNge023	DNge023	DNxl124	probing	CNS_06
720575941430133006	3.422621507449751	-1.713068854752439	720575941430133006	76142074248441593	118854, 92500, 2760	left	neck_connective	ascending	NA	NA	NA	NA	auto:AN_GNG_184	NA	walking	CNS_02
720575941430142089	15.074227351947432	-36.66487921470728	720575941430142089	76142074315595195	119255, 92500, 3016	right	neck_connective	ascending	09A	NA	NA	AN09A005	AN_multi_124	AN09A005	visceral control	CNS_03
720575941430153976	-0.2285049368900011	-20.513067614975828	720575941430153976	76848441816838173	140704, 172256, 2971	left	neck_connective	ascending	12B	NA	NA	AN12B060	AN_8_None	AN12B060	grooming	CNS_02
720575941430250377	-23.570666294292803	2.517205584105593	720575941430250377	76353180548042377	125581, 92500, 2982	left	neck_connective	descending	NA	NA	NA	DNg91	DNg91	DNg91	flight steering 1	CNS_01
720575941430452750	14.819105167194014	-27.500105273667227	720575941430452750	76142074315197654	118946, 92500, 2876	right	neck_connective	ascending	TBD	NA	NA	ANXXX169	AN_FLA_GNG_1	ANXXX169	visceral control	CNS_03
720575941430513289	-34.53150461216389	14.623897182997803	720575941430513289	76001336826821666	116062, 92500, 2873	left	neck_connective	descending	LB7	NA	NA	DNg36_b	DNg36_b	DNut042	flight steering 1	CNS_01
720575941430607753	0.9682543466526319	-13.781491649094479	720575941430607753	76142074315209498	120647, 92500, 2880	right	neck_connective	descending	MX12__prim	NA	NA	DNg111	DNg111	DNg111	walking steering	CNS_02
720575941430610095	-35.76021478672445	13.00558911567603	720575941430610095	76001336826742222	116613, 92500, 2844	left	neck_connective	descending	LB7	NA	NA	DNge109	DNge109	DNht001	flight steering 1	CNS_01
720575941430630392	-18.352025013164873	13.14105473762427	720575941430630392	76001336760032765	116614, 92500, 2737	left	neck_connective	descending	LB7	NA	NA	DNge091	DNge091	DNxn117	flight steering 2	CNS_01
720575941430975329	-37.477225284771315	9.541282284316162	720575941430975329	75788925193129914	110192, 53808, 4050	right	neck_connective	descending	PSp2	NA	NA	DNpe015	DNpe015	DNut046	flight steering 1	CNS_01
720575941431062959	21.06600095729411	-9.21797217125024	720575941431062959	76353180480403344	125559, 92500, 2701	left	neck_connective	ascending	01B	NA	NA	AN01B002	AN_GNG_26	AN01B002	tactile	CNS_02
720575941431071113	-4.039957504467363	-10.457528483811275	720575941431071113	76001336759580220	115972, 92500, 2582	right	neck_connective	ascending	04B	NA	NA	AN04B001	AN_GNG_VES_8	AN04B001	probing	CNS_02
720575941431097737	0.7715712974506667	2.2256849885550567	720575941431097737	75930968015310701	114542, 92500, 2642	left	neck_connective	descending	putative_primary	NA	NA	DNge049	DNge049	DNxl130	walking	CNS_02
720575941431101615	20.20075132350505	9.446343052443606	720575941431101615	76212442992417294	122422, 92500, 2685	right	neck_connective	ascending	NA	NA	NA	AN_GNG_88	AN_GNG_88	auto:IN10B061	proprioceptive	CNS_02
720575941431111087	22.34045888881267	-9.61805571312036	720575941431111087	76353180480370874	125837, 92500, 2681	left	neck_connective	ascending	TBD	NA	NA	ANXXX026	AN_GNG_29	ANXXX026	tactile	CNS_02
720575941431184559	5.9275918195682795	-19.682604205551996	720575941431184559	76142074315470891	119336, 92500, 2967	right	neck_connective	descending	MX3	NA	NA	DNge136	DNge136	DNxn179	reproduction	CNS_03
720575941431211951	21.65718748073161	8.359288799819096	720575941431211951	76212442992329755	122206, 92500, 2649	right	neck_connective	descending	MX7__prim	NA	NA	DNg29	DNg29	DNg29	proprioceptive	CNS_05
720575941431229615	9.38428117732585	-1.5984690308007181	720575941431229615	76001336827295131	116340, 92500, 3049	right	neck_connective	ascending	19A	NA	NA	AN19A018_d	AN_GNG_52	AN19A018	threat response	CNS_02
720575941431332088	16.211939830585123	12.808599102553469	720575941431332088	76636923334453398	133690, 160820, 3183	left	neck_connective	ascending	05B	NA	NA	AN05B071	AN_GNG_197	AN05B071	proprioceptive	CNS_02
720575941431357359	-6.794836979107254	-4.533884894791502	720575941431357359	75930968015354870	114142, 92500, 2671	left	neck_connective	ascending	19B	NA	NA	AN19B014	AN_GNG_144	AN19B014	walking	CNS_02
720575941484195514	12.24384119014323	-22.966072452011957	720575941484195514	76142074315233590	119925, 92500, 2887	left	neck_connective	descending	putative_primary	NA	NA	DNp24	DNp24	DNp24	visceral control	CNS_08
720575941431407575	8.601641673846846	8.149853336867434	720575941431407575	76212442992692758	120942, 92500, 2779	right	neck_connective	ascending	08B	NA	NA	AN08B098	AN_GNG_187	AN08B098	threat response	CNS_02
720575941431469304	6.927290458484297	-3.770798814240355	720575941431469304	76142074315133401	119149, 92500, 2854	left	neck_connective	descending	SMPpm1	NA	NA	DNp46	DNp46	DNp46	walking	CNS_02
720575941431577007	-23.741158466534017	-7.512119662705319	720575941431577007	75930968083287055	114668, 92500, 3069	right	neck_connective	descending	LB12	NA	NA	DNg02_a	DNg02_a	DNg03	flight power	CNS_01
720575941431747086	-11.801012973980304	-8.612000834885498	720575941431747086	75930968082508225	114029, 92500, 2826	left	neck_connective	descending	putative_primary	NA	NA	DNg73	DNg73	DNg73	head and eye orienting	CNS_01
720575941431795927	0.41054930190623307	-12.822485339585208	720575941431795927	76071705504386581	117591, 92500, 2798	left	neck_connective	ascending	08B	NA	NA	AN08B057	AN_multi_41	AN08B057	walking steering	CNS_02
720575941431800078	24.729050655170088	26.13988076454078	720575941431800078	76001336759650032	116548, 92500, 2608	left	neck_connective	ascending	TBD	NA	NA	ANXXX148	AN_AVLP_37	ANXXX148	proprioceptive	CNS_05
720575941432046945	20.659453410907393	0.8104045272437155	720575941432046945	76142074247996194	118801, 92500, 2600	right	neck_connective	descending	NA	NA	NA	DNge121	DNge121	DNxl125	proprioceptive	CNS_02
720575941432106081	27.611212749286302	-2.5366472124489725	720575941432106081	76707429383380363	136464, 164736, 2673	left	neck_connective	ascending	00A	NA	NA	NA	auto:AN_GNG_152	auto:IN09B048	feeding	CNS_02
720575941432109582	-12.833630542950031	-7.390334975663084	720575941432109582	76001336760082204	115070, 92500, 2756	left	neck_connective	ascending	19B	NA	NA	AN19B018	auto:AN_GNG_175	AN19B018	head and eye orienting	CNS_01
720575941432162145	25.952748317523596	-0.8504837572010936	720575941432162145	76071705436529602	117888, 92500, 2532	right	neck_connective	ascending	TBD	NA	NA	ANXXX154	NA	ANXXX154	feeding	CNS_02
720575941432245463	-24.51309869785726	23.334468472060305	720575941432245463	76353180547927114	125200, 92500, 2945	right	neck_connective	ascending	19B	NA	NA	AN19B059	SA_DMT_DMetaN_8	AN19B059	flight steering 2	CNS_01
720575941432255959	2.9579038808780957	-1.556893956604856	720575941432255959	76423549224498258	127033, 92500, 2788	right	neck_connective	descending	putative_primary	NA	NA	DNge052	DNge052	DNxl070	walking	CNS_02
720575941432269271	6.493892211719161	-14.16591585868921	720575941432269271	75930968015653840	114561, 92500, 2812	right	neck_connective	descending	putative_primary	NA	NA	DNg101	DNg101	DNxl103	walking steering	CNS_02
720575941432274647	25.229893703265788	-0.9875974177750528	720575941432274647	76142074248064117	119368, 92500, 2625	right	neck_connective	ascending	17A	NA	NA	AN17A015	auto:AN_GNG_117	AN17A015	feeding	CNS_02
720575941432295639	-22.546441059307448	-6.10153855079736	720575941432295639	75930968083230146	114492, 92500, 3065	right	neck_connective	descending	LB12	NA	NA	DNg02_b	DNg02_b	DNg02	flight power	CNS_01
720575941641256479	19.1257219503361	-24.245191943589106	720575941432332641	76212442992513399	122182, 92500, 2720	right	neck_connective	ascending	05B	NA	NA	AN05B097	AN_GNG_SAD_5	AN05B097	visceral control	NA
720575941432468183	23.893776912494307	29.295209515151118	720575941432468183	76282811736320844	122975, 92500, 2648	right	neck_connective	ascending	10B	NA	NA	AN10B029	AN_AVLP_43	AN10B029	proprioceptive	CNS_05
720575941432771982	-25.699112873272288	19.8977237821189	720575941432771982	76282811803567026	123561, 92500, 2886	left	neck_connective	ascending	16B	NA	NA	AN16B078	auto:SA_DMT_DMetaN_12	AN16B078	flight steering 2	CNS_01
720575941432966432	-0.3386500736039827	2.739141809996706	720575941432966432	76495910766604850	129181, 152386, 2327	right	neck_connective	ascending	NA	NA	NA	AN_GNG_46	AN_GNG_46	auto:AN04B023	landing	CNS_02
720575941433030414	-2.024230103687639	-26.824783694687742	720575941433030414	75930968015622689	114386, 92500, 2797	right	neck_connective	descending	MX12	NA	NA	DNge025	DNge025	DNfl019	grooming	CNS_02
720575941433031182	26.334097881122233	3.3161588788596204	720575941433031182	76071705436510595	117062, 92500, 2520	right	neck_connective	descending	NA	NA	NA	DNge102	DNge102	DNxn165	feeding	CNS_02
720575941433051406	-2.8817069341701216	-9.169797313156982	720575941433051406	76282811736634727	123055, 92500, 2756	right	neck_connective	ascending	07B	NA	NA	AN07B015	AN_GNG_41	AN07B015	probing	CNS_02
720575941433061646	23.75415517787517	3.4700564027396257	720575941433061646	76212442992600048	121128, 92500, 2750	right	neck_connective	ascending	08B	NA	NA	AN08B034	AN_multi_55	AN08B032	feeding	CNS_05
720575941433075470	17.00887205104411	-6.9431017755898425	720575941433075470	76001336759598072	114862, 92500, 2592	right	neck_connective	ascending	00A	NA	NA	AN00A002	NA	AN00A002	tactile	CNS_02
720575941433116046	-22.680794697002764	-8.093437564316652	720575941433116046	76001336827436390	115441, 92500, 3071	right	neck_connective	descending	LB12	NA	NA	DNg02_b	DNg02_b	DNg03	flight power	CNS_01
720575941433139598	-24.342732410625803	-1.1617432951363502	720575941433139598	75437493251633724	99299, 65952, 1866	right	neck_connective	descending	LB12	NA	NA	DNg06	DNg06	DNxn100	flight steering 1	CNS_01
720575941433235744	-3.7302975465816215	-27.435360324326414	720575941433235744	75930968082695609	113702, 92500, 2894	right	neck_connective	descending	NA	NA	NA	DNg12_e	DNg12_e	DNnt013	grooming	CNS_01
720575941477743646	-17.52355096836507	7.877038586196046	720575941477743646	76282811803344396	124513, 92500, 2818	left	neck_connective	ascending	04B	NA	NA	AN04B023	AN_SPS_IPS_5	AN04B023	flight steering 1	CNS_04
720575941433327374	6.656559963031415	-10.396457087937256	720575941433327374	76212443059075533	121294, 92500, 2817	right	neck_connective	ascending	08B	NA	NA	NA	AN_multi_52	NA	walking steering	CNS_02
720575941433415200	5.828679580493575	-3.783311736527343	720575941433415200	76071705504119745	116991, 92500, 2699	left	neck_connective	descending	SMPpv2_dorsal	NA	NA	DNp60	DNp60	DNp60	walking	CNS_02
720575941433466126	21.711464900775557	-4.385596167984861	720575941433466126	76707360798054160	137060,162525,3174	right	neck_connective	ascending	05B	NA	NA	AN05B069	AN_AVLP_12	AN05B069	tactile	CNS_02
720575941433654048	-25.52060983677326	1.446956980284792	720575941433654048	76001336827320244	114717, 92500, 3045	right	neck_connective	descending	LB12	NA	NA	DNge175	DNge175	DNut058	flight steering 1	CNS_01
720575941434224526	-22.218441944317213	10.064513790663819	720575941434224526	76282811736809062	123770, 92500, 2813	right	neck_connective	descending	NA	NA	NA	DNge110	DNge110	DNut054	flight steering 1	CNS_01
720575941550687037	1.1442629287678057	-9.553248774948974	720575941550687037	76001336827157899	114725, 92500, 2991	left	neck_connective	ascending	06B	NA	NA	AN06B007_b	AN_multi_41	AN06B007	walking steering	CNS_02
720575941605523902	26.69347288112223	-14.184308421555416	720575941605523902	76142074248175139	120478, 92500, 2663	left	neck_connective	descending	primary	NA	NA	DNp44	DNp44	DNp44	feeding	CNS_06
720575941434859296	-32.938353519634596	16.61368333106909	720575941434859296	76282811803715877	124754, 92500, 2937	right	neck_connective	ascending	07B	NA	NA	AN07B072	AN_IPS_GNG_6	AN07B072	flight steering 2	CNS_01
720575941434874912	-23.035759906963694	-1.031928193512815	720575941434874912	76282811870576621	123611, 92500, 3093	left	neck_connective	descending	NA	NA	NA	NA	NA	auto:DNg02	flight steering 1	CNS_01
720575941434954126	20.585051555438643	14.399132359084234	720575941434954126	76212442992341215	122479, 92500, 2658	right	neck_connective	ascending	10B	NA	NA	AN10B031	AN_AVLP_51	AN10B031	proprioceptive	CNS_02
720575941435317134	20.47350217799723	-7.557393443528075	720575941435317134	76071705503787461	118542, 92500, 2586	left	neck_connective	ascending	05B	NA	NA	AN05B054	AN_GNG_69	AN05B054	tactile	CNS_02
720575941435340430	22.226082820697428	28.156236279067134	720575941435340430	76282811736246184	123443, 92500, 2617	right	neck_connective	ascending	08B	NA	NA	AN08B025	AN_AVLP_32	AN08B025	proprioceptive	CNS_05
720575941435430542	-24.964983921245928	3.7570282102194845	720575941435430542	76212443059287662	121824, 92500, 2849	right	neck_connective	descending	MX3	NA	NA	DNg42	DNg42	DNg42	flight steering 1	CNS_01
720575941435430700	-32.237040500835775	10.185952770766361	720575941435430700	76282811803368918	124550, 92500, 2820	right	neck_connective	ascending	07B	NA	NA	AN07B082	AN_GNG_172	AN07B082	flight steering 1	CNS_01
720575941435983136	27.720526714130045	1.0660514712897362	720575941435983136	76142074248180632	120057, 92500, 2666	right	neck_connective	ascending	09B	NA	NA	AN09B012	AN_AVLP_PVLP_8	AN09B012	feeding	CNS_09
720575941435997984	-5.817309360699052	-12.021259677353758	720575941435997984	76985193172359613	144497, 53892, 1386	left	neck_connective	descending	MX12__prim	NA	NA	DNge034	DNge034	DNxl072	probing	CNS_02
720575941436012832	11.75407983760417	-15.58615339988794	720575941436012832	76353180547760378	126411, 92500, 2884	right	neck_connective	ascending	NA	NA	NA	ANXXX986	AN_multi_128	auto:IN07B061	reproduction	CNS_03
720575941436027168	-26.046380024151198	23.19519006019507	720575941436027168	76282811803753980	124854, 92500, 2947	right	neck_connective	ascending	19B	NA	NA	AN19B060	NA	AN19B060	flight steering 2	CNS_01
720575941436037152	-18.689181308941237	10.442418682631592	720575941436037152	76071705504189185	117986, 92500, 2730	right	central_brain	ascending	NA	NA	NA	NA	CB3158	NA	flight steering 2	CNS_04
720575941436052000	19.966948528094893	-9.912756335678957	720575941436052000	76353180480413319	125474, 92500, 2706	right	neck_connective	ascending	TBD	NA	NA	ANXXX086	AN_GNG_169	ANXXX086	tactile	CNS_02
720575941436052768	-27.19601533909261	0.950190293845278	720575941436052768	75930968083113346	114289, 92500, 3043	right	neck_connective	descending	LB12	NA	NA	DNg05_b	DNg05_b	DNut043	flight steering 1	CNS_01
720575941436095788	-23.730004291729323	-0.016788017693418426	720575941436095788	76282811870513734	124386, 92500, 3074	left	neck_connective	descending	LB12	NA	NA	DNge016	DNge016	DNut058	flight steering 1	CNS_01
720575941436259602	-23.5399217416805	2.063193428572757	720575941436259602	76282811870557433	123953, 92500, 3090	left	neck_connective	descending	LB12	NA	NA	DNge017	DNge017	DNut047	flight steering 1	CNS_01
720575941436313888	-3.5233125497859676	-11.111441028061765	720575941436313888	76282811804012831	123757, 92500, 3045	left	neck_connective	descending	MX12	NA	NA	DNge105	DNge105	DNfl035	probing	CNS_02
720575941436433440	-20.65830514927327	21.88041650062475	720575941436433440	76075279520936905	116771, 198850, 5011	right	neck_connective	ascending	19B	NA	NA	AN19B106	auto:SA_DMT_DMetaN_6	AN19B106	flight steering 2	CNS_01
720575941436503359	11.664299030109055	-2.4745158075722635	720575941436503359	76282811736244105	123937, 92500, 2619	right	neck_connective	ascending	12B	NA	NA	AN12B089	AN_GNG_200	AN12B089	threat response	CNS_02
720575941436518367	13.296112079425459	9.630454647597414	720575941436518367	76071705504128300	117557, 92500, 2706	left	neck_connective	ascending	08B	NA	NA	AN08B101	AN_GNG_184	AN08B101	threat response	CNS_02
720575941436526815	25.12702085475505	-6.871992003861328	720575941436526815	76071705504172292	117787, 92500, 2722	left	neck_connective	ascending	08B	NA	NA	AN08B049	AN_multi_54	AN08B049	tactile	CNS_02
720575941436671711	22.47723104457438	-2.4484697698983138	720575941436671711	76071705503750401	118285, 92500, 2572	left	neck_connective	ascending	05B	NA	NA	AN05B068	auto:AN_GNG_1	AN05B068	tactile	CNS_03
720575941436850143	24.528996486468916	15.463186848219976	720575941436850143	76071705504119739	118471, 92500, 2699	left	neck_connective	ascending	08B	NA	NA	AN08B010	AN_multi_64	AN08B010	proprioceptive	CNS_01
720575941437150252	21.0615301320988	14.056990253981695	720575941437150252	76212442992431577	122418, 92500, 2690	right	neck_connective	ascending	10B	NA	NA	AN10B039	AN_GNG_165	AN10B039	proprioceptive	CNS_02
720575941437220370	14.79217626552165	-24.204254519883055	720575941437220370	76142074248469014	119069, 92500, 2770	left	neck_connective	ascending	08B	NA	NA	AN08B113	AN_4_None	AN08B113	visceral control	CNS_06
720575941437249836	-31.775584202007643	17.29703294044409	720575941437249836	76353180547830274	125168, 92500, 2910	right	neck_connective	ascending	07B	NA	NA	AN07B072	AN_GNG_172	AN07B072	flight steering 2	CNS_01
720575941437329708	-8.177976589397783	3.9968424916831062	720575941437329708	75577543209775986	102971,46856,547	right	central_brain	descending	MX3	NA	NA	NA	DNg08_b	NA	landing	NA
720575941437379090	23.772793788715006	-16.368620288315665	720575941437379090	76142074248240756	120643, 92500, 2689	right	neck_connective	ascending	05B	NA	NA	AN05B105	AN_GNG_SAD_28	AN05B105	feeding	CNS_02
720575941437425964	19.666575450702314	17.2690445066062	720575941437425964	76282811736239836	123149, 92500, 2617	left	neck_connective	ascending	NA	NA	NA	AN_AMMC_SAD_1	AN_AMMC_SAD_1	NA	proprioceptive	CNS_05
720575941437461010	20.171984691424974	13.88318787818824	720575941437461010	76212442992388676	122321, 92500, 2673	right	neck_connective	ascending	10B	NA	NA	AN10B037	AN_GNG_165	AN10B037	proprioceptive	CNS_02
720575941537124890	23.772336025043128	15.76008378272925	720575941537124890	76567310705646910	131415, 183575, 3871	left	ventral_nerve_cord	ascending	10B	NA	NA	AN10B039	NA	AN10B039	proprioceptive	CNS_02
720575941437933074	25.880223293109534	27.697595226821047	720575941437933074	76001336759752454	116508, 92500, 2644	left	neck_connective	ascending	TBD	NA	NA	ANXXX120	AN_AVLP_7	ANXXX120	proprioceptive	CNS_05
720575941437971541	-28.42799852390706	-1.5630296587380348	720575941437971541	75930968083143938	114638, 92500, 3055	right	neck_connective	descending	LB12	NA	NA	DNg01	DNg01	DNlt010	flight steering 1	CNS_04
720575941438049621	-7.914706211284989	-23.90394819969263	720575941438049621	76353180547871255	125980, 92500, 2924	left	neck_connective	descending	MX12	NA	NA	DNge019	DNge019	DNnt008	grooming	CNS_01
720575941438213951	-31.337389927105303	12.388136494216068	720575941438213951	76282811736756573	123665, 92500, 2800	left	neck_connective	descending	LB7	NA	NA	DNge118	DNge118	DNut054	flight steering 1	CNS_01
720575941438410514	-24.508671741680498	-0.8154544352921428	720575941438410514	76212443059535252	121494, 92500, 2933	left	neck_connective	descending	putative_primary	NA	NA	DNb07	DNb07	DNxn006	flight steering 1	CNS_01
720575941438445330	-8.351098995403646	9.688564884718996	720575941438445330	76212443059223876	121146, 92500, 2826	right	neck_connective	descending	putative_primary	NA	NA	DNpe032	DNpe032	DNxn175	flight steering 2	CNS_01
720575941438459692	25.94663717250407	-8.748567950669186	720575941438459692	76142074248106425	119120, 92500, 2639	right	neck_connective	ascending	17A	NA	NA	AN17A024	AN_GNG_134	AN17A024	tactile	CNS_02
720575941438462482	26.128926296039225	26.616973507460695	720575941438462482	76071705504091392	118074, 92500, 2692	left	neck_connective	ascending	08B	NA	NA	AN08B025	AN_AVLP_32	AN08B025	proprioceptive	CNS_05
720575941438463276	18.80723287562907	-9.597935092392818	720575941438463276	76071705503953714	118538, 92500, 2641	left	neck_connective	ascending	09B	NA	NA	AN09B009	AN_GNG_160	AN09B009	tactile	CNS_02
720575941438465298	-25.217432956890462	-2.21940542453851	720575941438465298	76001336827205271	115943, 92500, 3008	left	neck_connective	descending	putative_primary	NA	NA	DNb04	DNb04	DNb04	flight steering 1	CNS_01
720575941438468626	15.28537752131999	-13.369635951462648	720575941438468626	76071705504524638	117801, 92500, 2814	left	neck_connective	ascending	08B	NA	NA	AN08B023	AN_GNG_SAD_34	AN08B023	reproduction	CNS_02
720575941438469676	21.25901319484294	-0.054308396521467135	720575941438469676	76212442924925893	121377, 92500, 2558	left	neck_connective	descending	NA	NA	NA	DNge121	DNge121	DNxl125	proprioceptive	CNS_02
720575941438471212	27.99703886012614	-10.685362231675049	720575941438471212	76212442992218618	120862, 92500, 2615	right	neck_connective	ascending	09B	NA	NA	AN09B040	AN_GNG_193	AN09B040	feeding	CNS_02
720575941438500370	-14.052342395977375	-7.978464972916502	720575941438500370	76353180547979939	126584, 92500, 2963	left	neck_connective	descending	putative_primary	NA	NA	DNg58	DNg58	DNxn145	head and eye orienting	CNS_01
720575941438547167	24.96699048976481	23.17278252845679	720575941438547167	76071705503928321	117187, 92500, 2635	left	neck_connective	ascending	10B	NA	NA	AN10B033	AN_AVLP_53	AN10B033	proprioceptive	CNS_05
720575941438585644	-31.710101108745928	16.747281658705813	720575941438585644	76282811803402492	123941, 92500, 2827	right	neck_connective	ascending	07B	NA	NA	AN07B072	AN_GNG_172	AN07B072	flight steering 2	CNS_01
720575941438619410	4.532477874560956	-12.401538264695066	720575941438619410	76004016953603604	116467, 172756, 3143	right	neck_connective	ascending	08B	NA	NA	AN08B022	AN_multi_45	AN08B022	walking steering	CNS_02
720575941438634002	25.076901454730635	3.1491860032645285	720575941438634002	76212442992224412	122208, 92500, 2622	right	neck_connective	ascending	TBD	NA	NA	ANXXX055	AN_AVLP_15	ANXXX055	feeding	CNS_03
720575941438646290	-5.510805111126298	-15.415164363327879	720575941438646290	76282811736567865	124792, 92500, 2736	left	neck_connective	descending	putative_primary	NA	NA	DNg38	DNg38	DNg38	probing	CNS_06
720575941438655506	-9.448101978496902	-14.772924792710203	720575941438655506	75930968015489711	114180, 92500, 2738	left	neck_connective	descending	putative_primary	NA	NA	DNge036	DNge036	DNfl042	probing	CNS_06
720575941438669653	8.514451999469404	-5.110356700364012	720575941438669653	76282811736267711	123880, 92500, 2625	right	neck_connective	ascending	12B	NA	NA	AN12B055	AN_GNG_127	AN12B055	walking steering	CNS_02
720575941438690834	-29.07651803989827	0.9411989331809103	720575941438690834	76001336827013808	116467, 92500, 2934	right	neck_connective	descending	putative_primary	NA	NA	DNpe019	DNpe019	DNp51	flight steering 1	CNS_01
720575941438712923	25.604207057757982	28.65341912513648	720575941438712923	76001336759595523	116685, 92500, 2589	left	neck_connective	ascending	10B	NA	NA	AN10B022	AN_AVLP_45	AN10B022	proprioceptive	CNS_05
720575941438719967	-22.487072925762526	10.447342503127201	720575941438719967	76001336760141266	116673, 92500, 2775	left	neck_connective	descending	LB6	NA	NA	DNg11	DNg11	DNg11	flight steering 1	CNS_01
720575941438745179	22.55821516017497	28.515185940322024	720575941438745179	76282811736332190	123477, 92500, 2648	right	neck_connective	ascending	TBD	NA	NA	ANXXX120	AN_AVLP_43	ANXXX120	proprioceptive	CNS_05
720575941438773548	-25.01727960606038	5.260006535109621	720575941438773548	76282811803962363	123595, 92500, 3025	left	neck_connective	descending	WEDd1	NA	NA	DNae003	DNae003	DNxn123	flight steering 1	CNS_01
720575941438778815	17.934412975116373	14.864765751418217	720575941438778815	76142074248098066	120484,92500,2638	right	neck_connective	ascending	08B	NA	NA	AN08B007	AN_multi_33	AN08B007	proprioceptive	CNS_05
720575941438841311	22.111607570453288	15.424319851454834	720575941438841311	76071705504054385	117995, 92500, 2685	left	neck_connective	ascending	10B	NA	NA	AN10B046	AN_AVLP_53	AN10B046	proprioceptive	CNS_02
720575941438841919	19.354632396503092	-7.062687766495602	720575941438841919	76142074180751481	118972, 92500, 2557	left	neck_connective	ascending	05B	NA	NA	AN05B029	AN_GNG_66	AN05B029	tactile	CNS_02
720575941438848479	-37.28016565342365	8.773353207167727	720575941438848479	75788787686938655	109075, 49800, 3746	right	neck_connective	descending	PSp2	NA	NA	DNpe054	DNpe054	DNht001	flight steering 1	CNS_01
720575941438900821	14.17259504298747	-23.659195315781496	720575941438900821	76142074248430632	120771, 92500, 2757	right	neck_connective	ascending	08B	NA	NA	AN08B113	NA	AN08B113	visceral control	CNS_06
720575941438942738	-3.1035725881618212	-10.718506228867431	720575941438942738	76001336692353602	115538, 92500, 2550	left	neck_connective	ascending	TBD	NA	NA	ANXXX024	AN_GNG_143	ANXXX024	probing	CNS_02
720575941438959707	-30.15504739780843	9.230441677626713	720575941438959707	76001336759946913	115438, 92500, 2708	left	neck_connective	ascending	07B	NA	NA	AN07B071	auto:AN_GNG_175	AN07B071	flight steering 1	CNS_01
720575941439029951	-22.353384952740072	-5.541797530594726	720575941439029951	76282811870548696	123739, 92500, 3089	left	neck_connective	descending	LB12	NA	NA	DNg02_b	DNg02_b	DNg02	flight power	CNS_01
720575941439093333	19.34631635646403	-0.015321177187818445	720575941439093333	76212442992175999	121426, 92500, 2601	right	neck_connective	ascending	05B	NA	NA	AN05B050	AN_GNG_137	AN05B050	proprioceptive	CNS_02
720575941439161567	27.88396360377849	1.9484411359396994	720575941439161567	76142074248474860	120012, 92500, 2775	right	neck_connective	ascending	08B	NA	NA	AN08B034	AN_AVLP_19	AN08B034	feeding	CNS_05
720575941439395903	-1.0201816668075276	10.557445156630619	720575941439395903	76212442992417305	122105, 92500, 2682	right	neck_connective	ascending	08B	NA	NA	AN08B010	AN_multi_61	AN08B010	landing	CNS_01
720575941439454783	-20.585709552959784	8.536576855239018	720575941439454783	76282811736648845	123080, 92500, 2762	left	neck_connective	descending	MX3	NA	NA	DNg08_a	DNg08_a	DNit003	flight steering 1	CNS_01
720575941439489599	-25.224757175640462	10.133695232924564	720575941439489599	76001336826774951	116182, 92500, 2854	left	neck_connective	ascending	06B	NA	NA	AN06B057	AN_SPS_GNG_1	AN06B057	flight steering 1	CNS_04
720575941439550271	5.055477161212568	-16.27550352806176	720575941439550271	76282811736558930	123384, 92500, 2726	left	neck_connective	ascending	07B	NA	NA	AN07B040	AN_GNG_47	AN07B040	walking steering	CNS_02
720575941439563583	6.508138675494795	5.034259903487308	720575941439563583	76353180480641370	126436, 92500, 2798	right	neck_connective	descending	putative_primary	NA	NA	DNge053	DNge053	DNxn164	threat response	CNS_02
720575941439567327	-2.5328104307216353	-26.478842151108637	720575941439567327	75930968082600726	113734, 92500, 2862	right	neck_connective	descending	MX12	NA	NA	DNge025	DNge025	DNfl024	grooming	CNS_06
720575941439569119	28.288922328754072	2.238739121016604	720575941439569119	76071705436514371	117275, 92500, 2520	left	neck_connective	ascending	TBD	NA	NA	ANXXX027	AN_AVLP_4	ANXXX027	feeding	CNS_05
720575941439577055	27.36520292262614	-7.974180114212889	720575941439577055	76142074180698972	119247, 92500, 2529	right	neck_connective	descending	NA	NA	NA	DNge153	DNge153	DNxl114	feeding	CNS_02
720575941439620415	26.12113859157145	-14.524450671616453	720575941439620415	76212442992344037	120986, 92500, 2661	left	neck_connective	descending	putative_primary	NA	NA	DNpe049	DNpe049	DNxl088	feeding	CNS_02
720575941439622111	-17.68657777805745	9.890049564894777	720575941439622111	76071705504214565	117433, 92500, 2736	right	neck_connective	descending	NA	NA	NA	NA	NA	auto:DNit007	flight steering 2	CNS_01
720575941439633983	16.784066219134925	-27.566082370224844	720575941439633983	76142074315119580	119042, 92500, 2849	right	neck_connective	descending	putative_primary	NA	NA	DNp65	DNp65	DNp65	visceral control	CNS_06
720575941439740895	-22.633864383892423	9.24616204505835	720575941439740895	76001336826680750	116469, 92500, 2819	left	neck_connective	descending	LB6	NA	NA	DNg11	DNg11	DNg11	flight steering 1	CNS_04
720575941439786719	25.917639751239424	-12.65420473808374	720575941439786719	76001336759531406	116007, 92500, 2563	left	neck_connective	descending	putative_primary	NA	NA	DNge075	DNge075	DNxl101	feeding	CNS_02
720575941496695751	18.735880870624186	-18.48434294456566	720575941496695751	76071705504311779	118707, 92500, 2772	left	neck_connective	descending	putative_primary	NA	NA	DNg22	DNg22	DNg22	reproduction	CNS_03
720575941439919295	-3.96800587673604	-27.29005278343286	720575941439919295	75930968082620915	113690, 92500, 2868	right	neck_connective	descending	MX12	NA	NA	DNg12_e	DNg12_e	DNnt013	grooming	CNS_02
720575941440240335	-25.70557687778889	11.475106823500738	720575941440240335	76001336760165530	116408, 92500, 2783	left	neck_connective	ascending	02A	NA	NA	AN02A009	AN_GNG_IPS_8	AN02A009	flight steering 1	CNS_01
720575941440280767	-29.073477726177572	0.7555726647940693	720575941440280767	75436119399355324	99772,25484,3967	right	neck_connective	descending	WEDd1	NA	NA	DNa15	DNa15	DNa15	flight steering 1	CNS_01
720575941440350293	5.152223129077559	-4.614011657181638	720575941440350293	76001336759896375	116707, 92500, 2691	right	neck_connective	descending	SMPpv2_ventral	NA	NA	DNp71	DNp71	DNp71	walking	CNS_02
720575941440354645	25.644162196918135	-7.4560598253640125	720575941440354645	76565935980860150	133091, 142776, 2702	right	neck_connective	ascending	08B	NA	NA	AN08B049	AN_multi_54	AN08B049	tactile	CNS_02
720575941440355157	2.6950276086765586	-13.90074099296655	720575941440355157	76212443059260189	121449, 92500, 2838	right	neck_connective	ascending	06B	NA	NA	AN06B007_a	AN_multi_100	AN06B007	walking steering	CNS_02
720575941440379733	15.615414638324388	3.78330384498511	720575941440379733	76001336759819925	116721, 92500, 2667	left	neck_connective	descending	VLPl&p2_posterior	NA	NA	DNp66	DNp66	DNxn160	threat response	CNS_02
720575941440399445	28.048155803485518	-2.8695818304451883	720575941440399445	76142074247963198	119742, 92500, 2587	left	neck_connective	ascending	05B	NA	NA	AN05B099	AN_multi_65	AN05B099	feeding	CNS_02
720575941440441173	14.84330465297282	-6.6001657366188935	720575941440441173	76142074248365529	120549, 92500, 2739	left	neck_connective	ascending	17A	NA	NA	AN17A026	AN_multi_63	AN17A026	walking	CNS_02
720575941440543323	9.985716838641773	-1.2293103455933512	720575941440543323	76142074315384365	119021, 92500, 2936	left	neck_connective	ascending	27X	NA	NA	AN27X016	AN_multi_75	AN27X016	threat response	CNS_02
720575941440583253	28.70610525111735	-7.439014327469725	720575941440583253	76146129167176243	120060, 213918, 4478	right	neck_connective	ascending	09B	NA	NA	AN09B004	AN_multi_95	AN09B004	tactile	CNS_02
720575941440672085	23.370984096332197	26.610232937392333	720575941440672085	76001336692349460	116420, 92500, 2545	left	neck_connective	ascending	12B	NA	NA	AN12B004	AN_AVLP_5	AN12B004	proprioceptive	CNS_05
720575941440714959	-22.294735889629713	-9.779679667893308	720575941440714959	75930968149638386	114498, 92500, 3077	right	neck_connective	descending	LB12	NA	NA	DNg03	DNg03	DNg03	flight power	CNS_01
720575941440899023	-23.35935113926351	-0.678994458857435	720575941440899023	76282811804101495	123987, 92500, 3070	left	neck_connective	descending	NA	NA	NA	DNg06	DNg06	DNut058	flight steering 1	CNS_01
720575941440999119	5.893755454822188	-1.045551371518034	720575941440999119	76212442992524673	121714, 92500, 2723	right	neck_connective	ascending	NA	NA	NA	AN_GNG_184	AN_GNG_184	auto:AN08B106	walking	CNS_02
720575941441162191	-29.75559328098713	17.699346172865965	720575941441162191	76001336760191815	116457, 92500, 2794	left	neck_connective	descending	LB7	NA	NA	DNg36_a	DNg36_a	DNxn109	flight steering 2	CNS_01
720575941441226943	-34.415835361675605	12.243241894301514	720575941441226943	76212443059603189	122822, 92500, 2959	right	neck_connective	descending	putative_primary	NA	NA	DNp53	DNp53	DNp53	flight steering 1	CNS_01
720575941441234111	1.0902701805073074	-3.642086160126585	720575941441234111	76353180480605526	126436, 92500, 2787	right	neck_connective	ascending	19B	NA	NA	AN19B009	AN_4_None	AN19B009	walking	CNS_02
720575941441243839	7.374231357379561	-21.538755786362547	720575941441243839	76142074315503225	119165, 92500, 2978	right	neck_connective	descending	MX3	NA	NA	DNge136	DNge136	DNxn179	reproduction	CNS_03
720575941624831228	-1.0067683865588855	-24.877169024887937	720575941624831228	75930968015431328	114256, 92500, 2710	left	neck_connective	descending	putative_primary	NA	NA	DNg17	DNg17	DNg17	grooming	CNS_02
720575941618058197	10.137072582049969	3.744219410475832	720575941618058197	76142074248342245	119841, 92500, 2729	right	neck_connective	ascending	05B	NA	NA	AN05B006	AN_multi_87	AN05B006	threat response	CNS_02
720575941441615963	24.039761562152513	-17.29255522483911	720575941441615963	76282811736423190	123540, 92500, 2680	left	neck_connective	descending	putative_primary	NA	NA	DNpe007	DNpe007	DNxl083	feeding	CNS_06
720575941441623899	-2.4661613513988208	-6.028119933548826	720575941441623899	76353180547587490	125236, 92500, 2823	right	neck_connective	descending	putative_primary	NA	NA	DNg75	DNg75	DNg75	walking	CNS_02
720575941441633883	2.0062449167209913	3.5548933625784938	720575941441633883	75085237214423630	88576,54291,1992	right	neck_connective	descending	putative_primary	NA	NA	DNge049	DNge049	DNxl130	walking	CNS_02
720575941441643099	-1.146954636768694	7.3420292020407745	720575941441643099	76075004106250547	116851, 190565, 2997	right	ventral_nerve_cord	ascending	03B	NA	NA	AN03B011	NA	AN03B011	landing	CNS_02
720575941441643867	-22.917057972149244	-5.5657557367714805	720575941441643867	75930968083167187	114579, 92500, 3059	right	neck_connective	descending	LB12	NA	NA	DNg02_g	DNg02_g	DNg02	flight power	CNS_01
720575941441848411	24.123183269305827	-4.9565833925637195	720575941441848411	76212442992298499	121195, 92500, 2641	left	neck_connective	ascending	17A	NA	NA	AN17A003	AN_GNG_140	AN17A003	tactile	CNS_02
720575941441886811	28.32284833888591	-1.7929436087044655	720575941441886811	76145785502330739	120266, 204727, 4100	right	neck_connective	ascending	09B	NA	NA	AN09B004	AN_AVLP_PVLP_6	AN09B004	feeding	CNS_02
720575941441901147	20.630711574359538	-1.3957179903420391	720575941441901147	76212442924860175	121370, 92500, 2531	left	neck_connective	ascending	17A	NA	NA	AN17A003	AN_GNG_98	AN17A003	tactile	CNS_02
720575941441906779	-2.9321725179713916	4.346366512831789	720575941441906779	76071705504040616	117820, 92500, 2678	right	neck_connective	ascending	04A	NA	NA	AN04A001	AN_GNG_178	AN04A001	landing	CNS_02
720575941441974479	-23.86268327732502	-4.719814670029538	720575941441974479	76282811870545606	123859, 92500, 3085	left	neck_connective	descending	LB12	NA	NA	DNg02_h	DNg02_h	DNg02	flight power	CNS_04
720575941441987023	18.375184078021647	-1.1483417272004068	720575941441987023	76071705503896695	118552, 92500, 2627	right	neck_connective	ascending	17A	NA	NA	AN17A003	AN_GNG_91	AN17A003	proprioceptive	CNS_02
720575941442078811	-24.34059808750569	15.963401424941164	720575941442078811	76286248381352311	124559,195198,5151	left	neck_connective	ascending	07B	NA	NA	AN07B085	auto:AN_GNG_175	AN07B085	flight steering 2	CNS_01
720575941442478287	-27.301592807964674	22.360715496596438	720575941442478287	75930968082672600	114265, 92500, 2884	left	neck_connective	ascending	19B	NA	NA	AN19B060	SA_DMT_DMetaN_8	AN19B060	flight steering 2	CNS_01
720575941442861482	-12.923922519878742	7.444660770949466	720575941442861482	76071705570901449	116807, 92500, 2833	left	neck_connective	descending	LB7	NA	NA	DNge113	DNge113	DNg09	flight steering 2	CNS_04
720575941443480234	-0.04998854895054795	-15.068245303574459	720575941443480234	76353180480386419	125323, 92500, 2690	right	neck_connective	ascending	TBD	NA	NA	ANXXX131	AN_GNG_IPS_6	ANXXX131	walking steering	CNS_02
720575941566132119	18.837309856219893	-17.877619159165278	720575941566132119	76142074248532753	120131, 92500, 2794	right	neck_connective	descending	putative_primary	NA	NA	DNg22	DNg22	DNg22	reproduction	CNS_03
720575941444536746	-36.96336648960529	13.041839230116947	720575941444536746	76282811803882146	123106, 92500, 2999	left	neck_connective	descending	PSp2	NA	NA	DNpe054	DNpe054	DNut042	flight steering 1	CNS_01
720575941444895914	26.917613048358564	-7.65401304954614	720575941444895914	76212442992323914	121317, 92500, 2652	left	neck_connective	ascending	17A	NA	NA	AN17A024	AN_GNG_167	AN17A024	tactile	CNS_02
720575941444962474	-3.465129594997759	8.422076809462652	720575941444962474	76071705504208647	118116, 92500, 2735	left	neck_connective	ascending	TBD	NA	NA	ANXXX132	AN_GNG_145	ANXXX132	landing	CNS_01
720575941445042346	8.676489848895676	7.9095436215964385	720575941445042346	76142074248447212	120573, 92500, 2762	right	neck_connective	ascending	08B	NA	NA	AN08B098	AN_5_None	AN08B098	threat response	CNS_02
720575941445141012	-3.062704782680864	-22.615810763779542	720575941445141012	76001336759752488	114948, 92500, 2638	left	neck_connective	ascending	TBD	NA	NA	ANXXX006	AN_GNG_25	ANXXX006	grooming	CNS_02
720575941445166100	11.660904903216965	4.462912666854005	720575941445166100	76142074248410979	120341, 92500, 2750	right	neck_connective	ascending	08B	NA	NA	AN08B049	AN_multi_53	AN08B049	threat response	CNS_02
720575941445302804	19.453591365619307	-1.430008065644163	720575941445302804	76142074248397102	118847, 92500, 2741	left	neck_connective	ascending	08B	NA	NA	AN08B066	AN_multi_54	AN08B066	proprioceptive	CNS_02
720575941445392148	-24.050057392315264	22.40184174781714	720575941445392148	76282811803724478	124912, 92500, 2942	right	ventral_nerve_cord	ascending	19B	NA	NA	AN19B079	NA	AN19B079	flight steering 2	CNS_01
720575941445677332	-6.669979076580399	-12.373644244614502	720575941445677332	75930968082885977	114472, 92500, 2960	right	neck_connective	descending	putative_primary	NA	NA	DNge060	DNge060	DNxn170	probing	CNS_02
720575941445707284	-19.119423847393385	16.747047054823973	720575941445707284	76140219560850395	120399,37968,5595	right	neck_connective	descending	putative_primary	NA	NA	DNp28	DNp28	DNp28	flight steering 2	CNS_01
720575941446655252	-30.102139454082838	14.699068653639895	720575941446655252	76282811736748077	124643, 92500, 2796	right	neck_connective	ascending	07B	NA	NA	AN07B082	AN_GNG_172	AN07B082	flight steering 1	CNS_01
720575941446801333	-18.21892831821859	19.343471157607183	720575941446801333	76212443059251857	122350, 92500, 2837	right	neck_connective	ascending	06B	NA	NA	AN06B068	auto:AN_4_c964e2c2	AN06B068	flight steering 2	CNS_01
720575941446894612	-7.85478828449666	-24.19733847374048	720575941446894612	76353180547961855	125655, 92500, 2959	left	neck_connective	descending	MX12	NA	NA	DNg12_e	DNg12_e	DNnt008	grooming	CNS_01
720575941447461908	6.802512187762861	5.579522717055422	720575941447461908	76071705504375107	117978, 92500, 2792	left	neck_connective	ascending	NA	NA	NA	IN08B003_AN	AN_GNG_77	IN08B003	threat response	CNS_01
720575941447521373	20.381814021869307	1.851506817397219	720575941447521373	76142074248004735	119280, 92500, 2601	left	neck_connective	ascending	05B	NA	NA	AN05B060	AN_AVLP_GNG_23	AN05B060	proprioceptive	CNS_02
720575941447610446	-27.701851825909017	13.2351900220481	720575941447610446	76001336759962238	115318, 92500, 2715	left	neck_connective	ascending	07B	NA	NA	AN07B082	auto:AN_4_None	AN07B082	flight steering 1	CNS_01
720575941447759124	4.382679481311446	-11.258632075730224	720575941447759124	76071705504485002	117390, 92500, 2809	left	neck_connective	ascending	08B	NA	NA	AN08B022	AN_multi_45	AN08B022	walking steering	CNS_02
720575941447762196	7.19231702785075	-15.305657756272218	720575941447762196	76142074248425144	120533, 92500, 2755	right	neck_connective	ascending	08B	NA	NA	AN08B031	AN_GNG_184	AN08B031	reproduction	CNS_02
720575941447762964	21.7417993734318	15.672872173842531	720575941447762964	76071705504009907	117925, 92500, 2666	left	neck_connective	ascending	10B	NA	NA	AN10B034	AN_GNG_165	AN10B034	proprioceptive	CNS_02
720575941447808020	21.337824840350756	22.672814953383547	720575941447808020	76001336692328119	116638, 92500, 2528	right	neck_connective	ascending	17B	NA	NA	AN17B008	AN_AVLP_GNG_3	AN17B008	proprioceptive	CNS_05
720575941447826708	1.1417032669025708	-6.079675090256591	720575941447826708	76353180480364480	125565, 92500, 2679	right	neck_connective	ascending	07B	NA	NA	AN07B011	AN_GNG_143	AN07B011	walking	CNS_02
720575941447838996	-33.521624546245924	12.3173376203147	720575941447838996	76001336759929009	116469, 92500, 2700	left	neck_connective	descending	MD3	NA	NA	DNge097	DNge097	DNp72	flight steering 1	CNS_01
720575941447863316	-3.5797738840144824	3.3454371572104518	720575941447863316	76001336759819912	115536, 92500, 2671	right	neck_connective	descending	putative_primary	NA	NA	DNb05	DNb05	DNb05	landing	CNS_02
720575941447884820	5.350959796710615	-12.935800921860594	720575941447884820	76423549291629169	127130, 92500, 2842	left	neck_connective	descending	putative_primary	NA	NA	DNge013	DNge013	DNxn071	walking steering	CNS_03
720575941432481633	11.080150623126633	-23.83210600608911	720575941432481633	75859155625890106	111820, 50836, 716	right	neck_connective	descending	putative_primary	NA	NA	DNge137	DNge137	DNxn126	visceral control	CNS_06
720575941447914772	23.210448283954264	-4.913358581009764	720575941447914772	76142074248123503	119328, 92500, 2649	right	neck_connective	ascending	17A	NA	NA	AN17A014	AN_GNG_SAD_10	AN17A014	tactile	CNS_02
720575941447921940	-0.5643717085283947	-14.135373485031977	720575941447921940	76282811736651635	124418, 92500, 2762	right	neck_connective	ascending	06B	NA	NA	AN06B015_b	AN_GNG_IPS_5	AN06B015	walking steering	CNS_02
720575941447935764	18.375863094134928	-16.814756762925047	720575941447935764	76142074315175047	119696, 92500, 2866	right	neck_connective	descending	NA	NA	NA	oviDNa_b	oviDNa_b	auto:INXXX300	reproduction	CNS_03
720575941447973140	-14.785286884502765	3.2340549111929957	720575941447973140	76071705504337132	116778, 92500, 2776	left	neck_connective	descending	putative_primary	NA	NA	DNb02	DNb02	DNb02	head and eye orienting	CNS_01
720575941448018196	19.29385473231853	-9.914466273728273	720575941448018196	76142074248413748	119671, 92500, 2748	right	neck_connective	descending	NA	NA	NA	DNge142	DNge142	DNg70	tactile	CNS_02
720575941448026388	24.295937557025553	23.91328583961402	720575941448026388	76071705503792878	117406, 92500, 2588	right	neck_connective	ascending	17B	NA	NA	AN17B016	AN_AVLP_8	AN17B016	proprioceptive	CNS_05
720575941448056669	-32.848536472515455	17.039159405287844	720575941448056669	76353180547879751	124932, 92500, 2929	right	neck_connective	ascending	07B	NA	NA	AN07B072	AN_IPS_GNG_6	AN07B072	flight steering 2	CNS_01
720575941448063764	8.729249019427902	-7.382596862259763	720575941448063764	76071705504197467	118348, 92500, 2734	left	neck_connective	ascending	08B	NA	NA	AN08B014	AN_multi_24	AN08B014	walking steering	CNS_02
720575941448093972	-2.4490991642039965	-12.79121912712182	720575941448093972	76071705504437221	117531, 92500, 2809	right	neck_connective	ascending	12A	NA	NA	AN12A003	AN_GNG_79	AN12A003	walking steering	CNS_02
720575941448124692	-31.801663379864088	20.15474663978491	720575941448124692	76212443059251847	122270, 92500, 2836	right	neck_connective	descending	LB7	NA	NA	DNge115	DNge115	DNxn109	flight steering 2	CNS_01
720575941448922717	-23.532679538921702	8.253907787856203	720575941448922717	76212443059295859	122836, 92500, 2850	right	neck_connective	descending	LB6	NA	NA	DNg11	DNg11	DNg11	flight steering 1	CNS_04
720575941448968029	-4.857861976818437	-24.491333377304922	720575941448968029	76353180547879733	126304, 92500, 2925	left	neck_connective	descending	MX12	NA	NA	DNge024	DNge024	DNfl014	grooming	CNS_06
720575941449101149	29.09890081386149	-12.751934421006101	720575941449101149	75443541170070424	100016, 247312, 4338	right	ventral_nerve_cord	ventral_nerve_cord_intrinsic	NA	NA	NA	NA	auto:AN_GNG_193	auto:SAch01	feeding	CNS_02
720575941449112954	-30.71459482212483	20.526967632826906	720575941449112954	76212443059437793	122843, 92500, 2904	right	neck_connective	ascending	NA	NA	NA	NA	auto:AN_4_None	auto:AN06A092	flight steering 2	CNS_01
720575941449384885	15.38735200862468	-25.70079077476586	720575941449384885	76070743431169887	118164, 65274, 2590	right	neck_connective	descending	LB0_posterior	NA	NA	DNge150	DNge150	DNxn103	visceral control	CNS_06
720575941449527477	25.122416515155436	-3.350061786118406	720575941449527477	76142074247966047	118928, 92500, 2587	left	neck_connective	descending	MX3	NA	NA	DNge131	DNge131	DNxl115	tactile	CNS_02
720575941449547101	-0.7641590495866486	-11.170113933030025	720575941449547101	76001336759560239	115043, 92500, 2573	right	neck_connective	ascending	TBD	NA	NA	ANXXX218	AN_GNG_WED_1	ANXXX218	walking steering	CNS_06
720575941449604942	-22.054720859722487	21.36451112037573	720575941449604942	76212443059351617	122871, 92500, 2869	right	neck_connective	ascending	19B	NA	NA	AN19B104	SA_DMT_DMetaN_2	AN19B104	flight steering 2	CNS_01
720575941449745333	27.53745748500408	2.5778206468192164	720575941449745333	76001336692337941	116227, 92500, 2538	left	neck_connective	ascending	TBD	NA	NA	ANXXX027	AN_AVLP_GNG_4	ANXXX027	feeding	CNS_02
720575941449787829	14.075214404864914	-15.236239802781004	720575941449787829	76212443059243533	120844, 92500, 2833	right	neck_connective	ascending	08B	NA	NA	AN08B023	AN_GNG_77	AN08B023	reproduction	CNS_02
720575941449875893	6.130227107806808	-6.408439528885739	720575941449875893	76001336692432439	116153, 92500, 2558	right	neck_connective	descending	putative_primary	NA	NA	DNbe002	DNbe002	DNxl106	walking steering	CNS_02
720575941449981277	-3.894686918453569	-7.02852476829614	720575941449981277	76001336759835146	115077, 92500, 2670	left	neck_connective	ascending	01A	NA	NA	AN01A001	AN_GNG_18	AN01A001	probing	CNS_02
720575941449983581	17.829337138934733	-3.2723635553749983	720575941449983581	76353180480324179	125186, 92500, 2651	right	neck_connective	descending	putative_primary	NA	NA	DNg15	DNg15	DNg15	proprioceptive	CNS_02
720575941612593069	-26.862248401836744	19.06071435218725	720575941612593069	76212442992677904	122320, 92500, 2773	right	neck_connective	ascending	07B	NA	NA	AN07B037	AN_IPS_LAL_1	AN07B037	flight steering 2	CNS_04
720575941450027101	-27.125943165020338	12.247426617201906	720575941450027101	75930968082698416	114642, 92500, 2892	left	neck_connective	ascending	07B	NA	NA	AN07B085	AN_GNG_175	AN07B085	flight steering 1	CNS_01
720575941450039477	18.390707988544108	-6.1944202303322715	720575941450039477	76212442924885267	122642, 92500, 2550	right	neck_connective	descending	MX3	NA	NA	DNg83	DNg83	DNg83	tactile	CNS_02
720575941450088285	-14.147153835491531	11.271142590102299	720575941450088285	75930968015575223	113516, 92500, 2778	left	neck_connective	ascending	TBD	NA	NA	ANXXX165	AN_multi_110	ANXXX165	flight steering 2	CNS_01
720575941450205109	16.32755186061443	-28.33759726280298	720575941450205109	76142074315589846	119443, 92500, 3014	left	neck_connective	ascending	NA	NA	NA	ANXXX136	AN_multi_84	ANXXX136	visceral control	CNS_06
720575941450215261	-23.226979236797686	6.605164635237794	720575941450215261	76353180480773783	126406, 92500, 2815	right	neck_connective	ascending	19B	NA	NA	AN19B049	AN_multi_9	AN19B049	flight steering 1	CNS_04
720575941450220637	25.126763362689623	-12.857002627793213	720575941450220637	76212442992279061	120983, 92500, 2638	left	neck_connective	ascending	17A	NA	NA	AN17A062	AN_multi_114	AN17A062	feeding	CNS_02
720575941450261341	27.156666774554854	1.6495536447135033	720575941450261341	76282811736282968	123869, 92500, 2636	right	neck_connective	ascending	TBD	NA	NA	ANXXX027	AN_AVLP_GNG_18	ANXXX027	feeding	CNS_02
720575941450363770	3.4477768133121782	5.025007832106691	720575941450363770	76353180547689034	126408, 92500, 2860	right	neck_connective	ascending	18B	NA	NA	AN18B004	NA	AN18B004	threat response	CNS_01
720575941450378333	8.279633540912275	4.0398365140524914	720575941450378333	76071705571064966	118393, 92500, 2891	left	neck_connective	descending	putative_primary	NA	NA	DNp103	DNp103	DNp103	threat response	CNS_05
720575941585137247	25.75725080470622	3.9971367002097193	720575941585137247	76071705504059993	117776, 92500, 2689	left	neck_connective	ascending	TBD	NA	NA	ANXXX055	AN_AVLP_17	ANXXX055	feeding	CNS_03
720575941450587726	23.758194942279463	5.4255581975546905	720575941450587726	76212442992505061	122771, 92500, 2717	left	neck_connective	descending	putative_primary	NA	NA	DNp55	DNp55	DNp55	proprioceptive	CNS_05
720575941450620494	12.36468126277507	3.877227890547854	720575941450620494	76071705637938504	117027, 92500, 3076	right	neck_connective	ascending	02A	NA	NA	AN02A016	AN_GNG_56	AN02A016	threat response	CNS_02
720575941450721102	26.833476085467936	-17.644367587510008	720575941450721102	76001336759611523	114697, 92500, 2596	right	central_brain	ascending	NA	NA	NA	AN_GNG_30	AN_GNG_30	NA	feeding	CNS_06
720575941450721146	13.693674106403	7.009015667494875	720575941450721146	76142074248449746	119059, 92500, 2763	left	neck_connective	ascending	08B	NA	NA	AN08B096	AN_GNG_184	AN08B096	threat response	CNS_02
720575941450728314	-7.960904579357498	-14.916269671860594	720575941450728314	76353180480471845	125469, 92500, 2734	left	neck_connective	descending	putative_primary	NA	NA	DNge067	DNge067	DNxl104	probing	CNS_06
720575941450811470	17.994389552875163	-26.413101565781492	720575941450811470	76142074247918686	120201, 92500, 2570	left	neck_connective	ascending	09B	NA	NA	AN09B037	AN_multi_34	AN09B037	visceral control	CNS_06
720575941450861902	22.72408391933024	29.800311672743895	720575941450861902	76212442992473908	122012, 92500, 2704	right	neck_connective	ascending	08B	NA	NA	AN08B028	AN_AVLP_50	AN08B028	proprioceptive	CNS_05
720575941450934350	14.559161205096846	-25.431709659043207	720575941450934350	76212442992558863	122623, 92500, 2732	right	neck_connective	descending	NA	NA	NA	DNp27	DNp27	DNp27	visceral control	CNS_07
720575941450976634	2.971504707141524	-2.849165809098142	720575941450976634	75722954897646662	107328, 184432, 5419	right	ventral_nerve_cord	ascending	18B	NA	NA	AN18B003	auto:AN_GNG_204	AN18B003	walking	CNS_02
720575941451015802	-4.149267416195269	-9.307750117722412	720575941451015802	76282811736462439	124030, 92500, 2695	left	neck_connective	ascending	04B	NA	NA	AN04B001	AN_GNG_VES_8	AN04B001	probing	CNS_02
720575941451023482	-1.1825052907031726	-26.693300616684816	720575941451023482	75930968083053974	114205, 92500, 3022	right	neck_connective	descending	MX12	NA	NA	DNge009	DNge009	DNfl014	grooming	CNS_06
720575941560564239	-28.937300663189287	7.192941772994143	720575941560564239	76562843872771954	131286, 50911, 3703	left	central_brain	descending	PSp2	NA	NA	DNp16	DNp16	NA	flight steering 1	CNS_04
720575941451350138	23.34688856105388	27.37644730811987	720575941451350138	76001336759600735	116589, 92500, 2593	left	neck_connective	ascending	TBD	NA	NA	ANXXX007	auto:AN_AVLP_34	ANXXX007	proprioceptive	CNS_05
720575941451737927	9.119063396258955	7.89030133491431	720575941451737927	76212442992692745	120998, 92500, 2780	right	neck_connective	ascending	NA	NA	NA	NA	auto:AN_3_None	auto:IN09A043	threat response	CNS_02
720575941451871559	2.6017737577396685	-5.127310168686765	720575941451871559	76282811870539750	123194, 92500, 3086	right	neck_connective	ascending	14B	NA	NA	AN14B012	AN_GNG_157	AN14B012	walking	CNS_02
720575941451921274	22.150389690204268	1.056999433096987	720575941451921274	76071705503857268	118441, 92500, 2612	left	neck_connective	ascending	05B	NA	NA	AN05B052	AN_AVLP_GNG_23	AN05B052	feeding	CNS_02
720575941451941498	-24.747996311382646	22.976495373305422	720575941451941498	75930968082586932	113986, 92500, 2860	right	neck_connective	descending	putative_primary	NA	NA	DNp33	DNp33	DNp33	flight steering 2	CNS_01
720575941451958343	22.965304393573405	-2.559888255539793	720575941451958343	76142074248030468	118843, 92500, 2611	left	neck_connective	ascending	09B	NA	NA	AN09B009	AN_GNG_SAD_25	AN09B009	tactile	CNS_02
720575941451997562	30.035601634784342	-3.4725591062935766	720575941451997562	76146197886775820	119159, 216590, 4514	left	neck_connective	ascending	TBD	NA	NA	ANXXX093	AN_GNG_110	ANXXX093	feeding	CNS_02
720575941452016199	-18.34146402378499	10.594623196181399	720575941452016199	76212443059254602	122499, 92500, 2836	right	neck_connective	descending	LB7	NA	NA	DNge111	DNge111	DNxn144	flight steering 2	CNS_04
720575941452030330	15.215155620380049	-16.517012011948488	720575941452030330	76071705571003670	118436, 92500, 2872	left	neck_connective	descending	SMPpv1	NA	NA	oviDNa_b	oviDNa_b	auto:ANXXX116	reproduction	CNS_03
720575941452032122	25.55681325892985	-16.85415877098169	720575941452032122	76142074248294993	119228, 92500, 2710	right	neck_connective	ascending	23B	NA	NA	AN23B010	AN_GNG_108	AN23B010	feeding	CNS_06
720575941452054835	-31.95254419346272	16.456920254286867	720575941452054835	76282811803432851	124697, 92500, 2838	right	neck_connective	ascending	07B	NA	NA	AN07B072	AN_GNG_172	AN07B072	flight steering 2	CNS_01
720575941452165801	-12.876737575725913	0.2813175798026144	720575941452165801	76563255921323252	132955, 62602, 2706	left	neck_connective	descending	LB6	NA	NA	DNge072	DNge072	DNxn146	head and eye orienting	CNS_01
720575941452186025	9.392039317889818	7.762616741713626	720575941452186025	76212442992645990	121154, 92500, 2767	right	neck_connective	ascending	08B	NA	NA	AN08B098	AN_5_None	AN08B098	threat response	CNS_02
720575941452211834	4.704008121295576	-9.250871074143308	720575941452211834	76142074315259119	120063, 92500, 2895	right	neck_connective	descending	MD3	NA	NA	DNge127	DNge127	DNp39	walking steering	CNS_02
720575941452260659	-28.28468225498616	11.77319775825415	720575941452260659	76777454798925221	138261, 154154, 3815	left	neck_connective	ascending	07B	NA	NA	AN07B069	AN_4_None	AN07B069	flight steering 1	CNS_01
720575941452264361	-25.608248691753737	17.078029263075923	720575941452264361	76282811803895987	124099, 92500, 3000	right	neck_connective	descending	LB6	NA	NA	DNge071	DNge071	DNnt011	flight steering 2	CNS_01
720575941452266291	20.502844829364424	4.267204392012697	720575941452266291	76918398243782754	142851, 160619, 2841	left	neck_connective	ascending	10B	NA	NA	AN10B037	AN_GNG_165	AN10B037	proprioceptive	CNS_02
720575941452395898	-27.622626285747874	14.32703171974097	720575941452395898	77266599563953493	151936, 52800, 1796	left	central_brain	central_brain_intrinsic	LB6	NA	NA	NA	auto:CB0235	auto:SApp08	flight steering 2	CNS_01
720575941452429690	-22.49537370701253	-8.963230502549072	720575941452429690	76285698491776958	123655, 178339, 4823	right	neck_connective	ascending	27X	NA	NA	AN27X009	AN_multi_78	AN27X009	flight power	CNS_01
720575941452767047	19.561156291766764	-4.930115592423339	720575941452767047	76282811736340826	124593, 92500, 2658	right	neck_connective	ascending	09B	NA	NA	AN09B020	AN_GNG_33	AN09B020	tactile	CNS_02
720575941691706264	3.030592222018843	3.7505789876547873	720575941691706264	75930968015625150	114279, 92500, 2797	left	neck_connective	ascending	19B	NA	NA	AN19B001_a	AN_GNG_3	AN19B001	walking	CNS_02
720575941452945735	26.727816600604662	-12.849338900986568	720575941452945735	76707223090690295	137155, 158797, 2149	left	neck_connective	ascending	09B	NA	NA	AN09B028	AN_multi_72	AN09B028	feeding	CNS_02
720575941453030983	-25.559412937359205	-0.5397331982287349	720575941453030983	76071705571078371	116929, 92500, 2899	right	neck_connective	descending	putative_primary	NA	NA	DNbe004	DNbe004	DNb07	flight steering 1	CNS_01
720575941497322880	1.1017747114139842	4.603827107009035	720575941497322880	76071705504383689	117792, 92500, 2804	left	neck_connective	descending	putative_primary	NA	NA	DNp10	DNp10	DNp10	landing	CNS_02
720575941453086535	26.308156032367346	-12.207852733078854	720575941453086535	76142074315090144	119256, 92500, 2834	right	neck_connective	ascending	05B	NA	NA	AN05B097	AN_multi_76	AN05B097	feeding	CNS_08
720575941453195945	20.76520063380778	11.13664208656226	720575941453195945	76212236833817809	121901, 86973, 2611	right	neck_connective	ascending	10B	NA	NA	AN10B039	AN_GNG_165	AN10B039	proprioceptive	CNS_02
720575941453274025	13.800894756122238	-14.947872531357664	720575941453274025	76212442992750568	121534, 92500, 2803	right	neck_connective	ascending	08B	NA	NA	AN08B023	AN_GNG_SAD_34	AN08B023	reproduction	CNS_02
720575941496696263	16.82550146083415	-26.17664183372582	720575941496696263	76001336692433937	115381, 92500, 2558	left	neck_connective	descending	SMPpv2_dorsal	NA	NA	DNp58	DNp58	DNp58	visceral control	CNS_03
720575941453538473	-4.031969766811725	-10.28024138206567	720575941453538473	76001336759769357	114745, 92500, 2653	left	neck_connective	descending	LB7__prim	NA	NA	DNge041	DNge041	DNxl085	probing	CNS_02
720575941453611315	-24.378060322002767	19.27732430702124	720575941453611315	76282811803846468	124554, 92500, 2983	right	neck_connective	ascending	07B	NA	NA	AN07B063	AN_4_None	AN07B063	flight steering 2	CNS_01
720575941453681203	5.44146062831462	-9.199971568528072	720575941453681203	76071705504268164	117527, 92500, 2755	left	neck_connective	ascending	07B	NA	NA	AN07B005	auto:AN_GNG_178	AN07B005	walking steering	CNS_02
720575941453830637	-1.4348263551753706	-13.60579813713159	720575941453830637	76071705570946942	117131, 92500, 2847	left	neck_connective	descending	MX12__prim	NA	NA	DNge123	DNge123	DNfl012	walking steering	CNS_02
720575941453869619	-21.32134340305745	16.84166680580054	720575941453869619	76001336826948980	115422, 92500, 2913	left	neck_connective	descending	LB6	NA	NA	DNge085	DNge085	DNg18	flight steering 2	CNS_01
720575941453960499	-17.489682178692213	18.05777703529273	720575941453960499	76001336826698759	116373, 92500, 2829	left	neck_connective	ascending	06B	NA	NA	AN06B068	AN_4_None	AN06B068	flight steering 2	CNS_01
720575941454031341	-30.245987873272288	7.810077297743899	720575941454031341	76282811736745248	124836, 92500, 2794	right	neck_connective	ascending	07B	NA	NA	AN07B069	AN_GNG_SAD_31	AN07B069	flight steering 1	CNS_01
720575941454124781	-9.156254749493	-23.141685855332273	720575941454124781	76353180547952906	125715, 92500, 2951	left	neck_connective	descending	NA	NA	NA	DNg12_a	DNg12_a	NA	grooming	CNS_01
720575941454260275	-16.601080875591627	7.6904646039572775	720575941454260275	75788786881298262	109300, 50893, 560	right	neck_connective	descending	MX3	NA	NA	DNg106	DNg106	auto:DNg106	flight steering 2	CNS_04
720575941454569523	-20.497424106792803	15.601211178359131	720575941454569523	76212443059698663	122863, 92500, 2994	right	neck_connective	descending	LB6	NA	NA	DNg18_b	DNg18_b	DNxn106	flight steering 2	CNS_01
720575941454882611	-17.373372059063307	-1.3977546810540138	720575941454882611	75930968015382072	114264, 92500, 2686	left	neck_connective	ascending	NA	NA	NA	AN_GNG_171	AN_GNG_171	auto:AN19B022	flight steering 1	CNS_01
720575941626534090	-2.94922302265584	7.585588085707767	720575941626534090	76212442992706752	122194, 92500, 2786	right	neck_connective	ascending	06B	NA	NA	AN06B002	AN_GNG_178	AN06B002	landing	CNS_02
720575941454913075	2.4158628175693795	-20.73154104942407	720575941454913075	76001336692319429	116505, 92500, 2517	right	neck_connective	descending	putative_primary	NA	NA	DNge083	DNge083	DNxl112	reproduction	CNS_02
720575941454918195	-2.7108003904384326	7.891358959731202	720575941454918195	76212442992741853	122122, 92500, 2797	right	neck_connective	ascending	06B	NA	NA	AN06B002	AN_GNG_178	AN06B002	landing	CNS_02
720575941454918707	23.577647228046064	-15.561149012986084	720575941454918707	76142074180728465	119233, 92500, 2547	left	neck_connective	ascending	09B	NA	NA	AN09B032	AN_GNG_72	AN09B032	feeding	CNS_02
720575941463157904	28.12715436915935	-15.252794635239502	720575941463157904	76142074248075177	120061, 92500, 2637	right	neck_connective	ascending	TBD	NA	NA	ANXXX433	AN_GNG_PRW_2	ANXXX433	feeding	CNS_06
720575941454969395	21.051810283465986	18.334291088637457	720575941454969395	76071705503976463	117420, 92500, 2660	right	neck_connective	descending	putative_primary	NA	NA	DNg56	DNg56	DNg56	proprioceptive	CNS_05
720575941454975539	-25.1308526804012	6.707837212142091	720575941454975539	76282811803972996	123192, 92500, 3029	left	neck_connective	descending	PSp2	NA	NA	DNp16	DNp16	DNnt021	flight steering 1	CNS_04
720575941455074099	20.007359523578288	-1.9263944744500099	720575941455074099	76071705570892759	118513, 92500, 2830	left	neck_connective	ascending	05B	NA	NA	AN05B094	AN_multi_85	AN05B094	tactile	CNS_02
720575941455094835	27.184987087054857	4.558385479506593	720575941455094835	76212442992255509	122865, 92500, 2628	right	neck_connective	ascending	09B	NA	NA	AN09B027	AN_AVLP_16	AN09B027	feeding	CNS_05
720575941455714541	-15.295500736431475	2.2866970182028834	720575941455714541	76773881117440244	138949, 48685, 2687	right	neck_connective	descending	putative_primary	NA	NA	DNb02	DNb02	DNb02	head and eye orienting	CNS_01
720575941455744496	-30.174082737163893	13.667383778151613	720575941455744496	76282811736426252	124512, 92500, 2687	right	neck_connective	ascending	TBD	NA	NA	ANXXX200	auto:AN_GNG_172	ANXXX200	flight steering 1	CNS_01
720575941455929837	-14.411841373638504	11.627385723647219	720575941455929837	76282811736654343	123426, 92500, 2762	right	neck_connective	descending	LB7	NA	NA	DNge089	DNge089	DNit003	flight steering 2	CNS_04
720575941659400984	-20.916550617412923	7.9147926450339385	720575941659400984	76282811736705493	123430, 92500, 2779	left	neck_connective	descending	MX3	NA	NA	DNg08_b	DNg08_b	DNg08	flight steering 1	CNS_01
720575941456180461	1.2831392476993844	-16.306250941697023	720575941456180461	76001336760182939	116727, 92500, 2788	right	neck_connective	descending	putative_primary	NA	NA	DNg63	DNg63	DNg63	walking steering	CNS_02
720575941456504560	-22.226027469829912	-9.019582164231199	720575941456504560	76282811870560422	123411, 92500, 3089	left	neck_connective	descending	LB12	NA	NA	DNg03	DNg03	DNg03	flight power	CNS_01
720575941456506015	22.179575938983564	25.29963074928198	720575941456506015	76282811736237812	123254, 92500, 2617	right	neck_connective	descending	NA	NA	NA	DNg23	DNg23	DNg23	proprioceptive	CNS_05
720575941456625567	-7.099001388744708	-9.092307460251705	720575941456625567	76282811736479745	124195, 92500, 2705	left	neck_connective	descending	MX3	NA	NA	DNg90	DNg90	DNg90	probing	CNS_02
720575941456665581	-5.088959675030107	-24.908348452988523	720575941456665581	76353180547843923	126819, 92500, 2915	left	neck_connective	descending	MX12	NA	NA	DNg12_e	DNg12_e	DNg12	grooming	CNS_02
720575941456671213	18.869009990497233	-9.207674395981687	720575941456671213	76001336759531598	115916, 92500, 2567	left	neck_connective	ascending	09B	NA	NA	AN09B014	AN_GNG_40	AN09B014	tactile	CNS_02
720575941456679149	-1.4589630176585862	-2.8282321810158666	720575941456679149	76001336759946857	115372, 92500, 2704	midline	neck_connective	descending	putative_primary	NA	NA	DNpe020	DNpe020	NA	walking	CNS_02
720575941456849901	9.97394468288005	-1.8262313723000465	720575941456849901	76001336827289612	116668, 92500, 3045	right	neck_connective	ascending	19A	NA	NA	AN19A018_d	AN_GNG_76	AN19A018	threat response	CNS_02
720575941456851693	16.286726970477694	-2.778194796982665	720575941456851693	76071705436510603	118092, 92500, 2519	right	neck_connective	ascending	01A	NA	NA	AN01A055	NA	AN01A055	proprioceptive	CNS_05
720575941456897005	-3.545700292782183	-12.668875110093014	720575941456897005	75930968082849185	114159, 92500, 2946	right	neck_connective	descending	WEDd1	NA	NA	DNa02	DNa02	DNa02	walking steering	CNS_02
720575941457000006	-25.93628404636799	17.899739849623774	720575941457000006	76282811736798891	123685, 92500, 2815	left	neck_connective	ascending	16B	NA	NA	AN16B081	auto:AN_4_None	AN16B081	flight steering 2	CNS_01
720575941457039174	22.35654355983317	26.543145763930426	720575941457039174	76282811736349643	123459, 92500, 2657	right	neck_connective	ascending	TBD	NA	NA	ANXXX148	auto:SA_DLV	ANXXX148	proprioceptive	CNS_05
720575941457181766	-27.410092334942213	12.135481464919192	720575941457181766	76001336760015721	115067, 92500, 2732	left	neck_connective	ascending	07B	NA	NA	AN07B072	AN_4_None	AN07B072	flight steering 1	CNS_01
720575941457206854	17.10411359767497	5.105725395735842	720575941457206854	76071705504096871	117495, 92500, 2696	left	neck_connective	ascending	NA	NA	NA	AN_GNG_AVLP_1	AN_GNG_AVLP_1	NA	threat response	CNS_02
720575941457859231	28.938944835467932	-14.291583430710691	720575941457859231	76142074180726534	119408, 92500, 2552	right	neck_connective	ascending	TBD	NA	NA	ANXXX313	AN_GNG_FLA_2	ANXXX313	feeding	CNS_06
720575941457973407	-18.61756227512776	19.386603939589595	720575941457973407	76212442992765265	122484, 92500, 2809	right	neck_connective	ascending	06B	NA	NA	AN06B051	SA_DMT_DMetaN_5	AN06B051	flight steering 2	CNS_01
720575941458140115	-30.62515543003499	9.066618549880129	720575941458140115	76847617048941238	140294, 148256, 2473	left	neck_connective	ascending	07B	NA	NA	AN07B071	AN_GNG_172	AN07B071	flight steering 1	CNS_01
720575941458203859	-32.145113926128765	10.755902874526127	720575941458203859	76282811736792163	124712, 92500, 2810	right	neck_connective	ascending	07B	NA	NA	AN07B071	AN_GNG_142	AN07B071	flight steering 1	CNS_01
720575941458263024	-32.19610307712972	12.886516201552494	720575941458263024	76282811736745247	124767, 92500, 2796	right	neck_connective	ascending	07B	NA	NA	AN07B082	AN_GNG_15	AN07B082	flight steering 1	CNS_01
720575941458439123	-29.041464786724443	16.173486340102293	720575941458439123	76212443059320755	122831, 92500, 2861	right	neck_connective	ascending	06A	NA	NA	AN06A092	AN_3_None	AN06A092	flight steering 2	CNS_01
720575941458500563	14.653940219684253	-23.98870695823754	720575941458500563	76142074248435872	120711, 92500, 2759	right	neck_connective	ascending	08B	NA	NA	AN08B113	AN_4_None	AN08B113	visceral control	CNS_06
720575941458782704	17.33478643397868	-15.75826586479272	720575941458782704	76142074314986527	119903, 92500, 2818	right	neck_connective	ascending	NA	NA	NA	AN_GNG_191	AN_GNG_191	auto:INXXX300	reproduction	CNS_03
720575941458803952	8.66656591395915	4.612302410658938	720575941458803952	76142074248416673	120165, 92500, 2750	right	neck_connective	ascending	05B	NA	NA	AN05B006	AN_multi_87	AN05B006	threat response	CNS_02
720575941612783789	21.423136729999186	-17.96098555320825	720575941458813680	76212442924858968	121150, 92500, 2528	right	neck_connective	ascending	05B	NA	NA	AN05B004	AN_GNG_111	AN05B004	feeding	NA
720575941458853702	22.960076350970866	1.9673949361411154	720575941458853702	76212442992103639	121797, 92500, 2575	left	neck_connective	ascending	05B	NA	NA	AN05B062	AN_AVLP_GNG_23	AN05B062	feeding	CNS_02
720575941458897392	27.549796123309733	-1.4418703436287819	720575941458897392	76212442992236055	120927, 92500, 2612	right	neck_connective	ascending	05B	NA	NA	AN05B099	AN_AVLP_22	AN05B099	feeding	CNS_05
720575941458999711	21.602293987079264	22.042518246230223	720575941458999711	76071705436503434	117105, 92500, 2515	right	neck_connective	ascending	17B	NA	NA	AN17B007	AN_AVLP_GNG_3	AN17B007	proprioceptive	CNS_05
720575941593765672	27.11396314601482	2.768091070708377	720575941593765672	76001336692328122	116006, 92500, 2525	left	neck_connective	ascending	TBD	NA	NA	ANXXX027	AN_AVLP_GNG_18	ANXXX027	feeding	CNS_02
720575941459023088	8.07634260158122	-14.263390910569091	720575941459023088	76212443059276845	121316, 92500, 2841	left	neck_connective	descending	putative_primary	NA	NA	DNpe025	DNpe025	DNxl121	walking steering	CNS_02
720575941459093459	10.93759443263591	7.292504417952639	720575941459093459	76212442992715434	121043, 92500, 2791	right	neck_connective	ascending	08B	NA	NA	AN08B110	AN_GNG_184	AN08B110	threat response	CNS_02
720575941459099844	-23.230395298199053	16.93417893653784	720575941459099844	76001336760108320	115364, 92500, 2764	left	neck_connective	ascending	07B	NA	NA	AN07B085	AN_4_None	AN07B085	flight steering 2	CNS_01
720575941459103391	-20.261717777447096	-1.4257021068962994	720575941459103391	76071705504245309	118040, 92500, 2746	left	neck_connective	descending	MD3	NA	NA	DNg79	DNg79	DNg79	flight steering 1	CNS_01
720575941459157151	-31.232048969463698	8.290619480666262	720575941459157151	76282811736731002	124706, 92500, 2792	right	neck_connective	ascending	07B	NA	NA	AN07B091	AN_GNG_142	AN07B091	flight steering 1	CNS_01
720575941459216287	-4.13076541920125	-17.35316313499536	720575941459216287	76212442992617493	122479, 92500, 2756	right	neck_connective	descending	MD3	NA	NA	DNge096	DNge096	DNfl027	probing	CNS_06
720575941487149378	25.248957652850756	-5.045347583237548	720575941487149378	76282811736508646	123136, 92500, 2711	left	neck_connective	descending	PSp3	NA	NA	DNp42	DNp42	DNp42	tactile	CNS_02
720575941550561341	25.51933767299235	-2.809342753830808	720575941550561341	76142074248144989	119334, 92500, 2657	right	neck_connective	descending	SMPpv2_ventral	NA	NA	DNpe052	DNpe052	DNxl076	tactile	CNS_05
720575941459354512	24.630913753314626	-15.958440196457763	720575941459354512	76142074247945259	120809, 92500, 2583	right	neck_connective	ascending	09B	NA	NA	AN09B042	SA_VTV_4	AN09B042	feeding	CNS_03
720575941459415878	13.94305326442302	4.304295647200686	720575941459415878	76142074315075586	118882, 92500, 2833	left	neck_connective	descending	DM6_central1	NA	NA	DNp36	DNp36	pIP9	threat response	CNS_05
720575941459479696	19.162440318866373	3.9927645803061544	720575941459479696	76636923334797313	133738, 160657, 3294	left	neck_connective	ascending	NA	NA	NA	AN_GNG_190	AN_GNG_190	auto:AN07B018	proprioceptive	CNS_02
720575941733297963	5.704200763507489	5.109879124220949	720575941509165185	76071705504161048	117332, 92500, 2717	left	neck_connective	descending	NA	NA	NA	DNp27	DNp27	DNp27	threat response	NA
720575941459850707	23.502179164691576	26.937514889296633	720575941459850707	76212442992338364	122558, 92500, 2658	right	neck_connective	ascending	10B	NA	NA	AN10B053	AN_AVLP_53	AN10B053	proprioceptive	CNS_05
720575941459870278	-22.466488819317213	5.9397631764975625	720575941459870278	76282811803893191	124471, 92500, 3001	right	neck_connective	ascending	06B	NA	NA	AN06B023	AN_IPS_GNG_1	AN06B023	flight steering 1	CNS_01
720575941459896390	18.834424037738447	-4.597042930069822	720575941459896390	76212442924885265	122508, 92500, 2548	right	neck_connective	ascending	05B	NA	NA	AN05B045	AN_GNG_196	AN05B045	tactile	CNS_02
720575941455535923	-3.024817686275835	8.188714611586672	720575941455535923	76001336759883571	115870, 92500, 2685	left	neck_connective	ascending	06B	NA	NA	AN06B002	AN_GNG_178	AN06B002	landing	CNS_02
720575941459926342	-27.55424783726155	15.688827145156006	720575941459926342	75930968082756590	114541, 92500, 2913	left	neck_connective	ascending	07B	NA	NA	AN07B056	SA_DMT_DMetaN	AN07B056	flight steering 2	CNS_01
720575941459936070	28.827380199237474	1.181295979079348	720575941459936070	76212443059172167	121557, 92500, 2818	right	neck_connective	ascending	07B	NA	NA	AN07B018	AN_AVLP_1	AN07B018	feeding	CNS_05
720575941460087251	-27.21116540928304	10.961099255141363	720575941460087251	75930968082712471	114221, 92500, 2899	left	neck_connective	ascending	07B	NA	NA	AN07B072	AN_4_None	AN07B072	flight steering 1	CNS_01
720575941460102340	25.54270078639567	26.463517773207762	720575941460102340	76071705503697165	117304, 92500, 2563	left	neck_connective	ascending	08B	NA	NA	AN08B018	AN_AVLP_36	AN08B018	proprioceptive	CNS_05
720575941460258515	15.961480159564623	5.773185837325196	720575941460258515	76212442924872187	122305, 92500, 2541	right	neck_connective	ascending	05B	NA	NA	AN05B049	auto:DNg87	AN05B049	threat response	CNS_02
720575941460274116	20.925913829608564	11.337508785781008	720575941460274116	76212442992556185	122158, 92500, 2733	left	ventral_nerve_cord	ascending	10B	NA	NA	AN10B060	AN_4_None	AN10B060	proprioceptive	CNS_02
720575941460298707	24.555506725116377	14.808293926772219	720575941460298707	76146197953940505	120669, 216712, 4783	left	neck_connective	ascending	10B	NA	NA	AN10B045	AN_GNG_165	AN10B045	proprioceptive	CNS_02
720575941460701965	-21.41697023411214	20.746751415785887	720575941460701965	76212443059494471	122222, 92500, 2921	right	neck_connective	ascending	19B	NA	NA	AN19B100	AN_4_None	AN19B100	flight steering 2	CNS_01
720575941460714180	22.801836986346846	14.667703259047613	720575941460714180	76071705503987302	117638, 92500, 2657	left	neck_connective	ascending	10B	NA	NA	AN10B046	AN_GNG_165	AN10B046	proprioceptive	CNS_02
720575941460757715	-30.839898090557455	4.326062309798342	720575941460757715	76001336826912277	115953, 92500, 2899	right	neck_connective	descending	PSp2	NA	NA	DNpe011	DNpe011	DNxn112	flight steering 1	CNS_01
720575941460850957	23.65070249538005	28.27980767494116	720575941460850957	76212442992329724	122702, 92500, 2653	right	neck_connective	ascending	10B	NA	NA	AN10B053	AN_AVLP_53	AN10B053	proprioceptive	CNS_05
720575941460902157	-16.221881847576494	13.896276104506594	720575941460902157	76212442992692765	122771, 92500, 2782	right	neck_connective	descending	LB7	NA	NA	DNg07	DNg07	DNg07	flight steering 2	CNS_01
720575941460972301	-24.66620157261311	17.742549526747794	720575941460972301	76282811803608232	123879, 92500, 2907	left	neck_connective	ascending	NA	NA	NA	NA	auto:AN_4_None	auto:AN16B078	flight steering 2	CNS_01
720575941461092036	13.454732913776049	-4.810262572708981	720575941461092036	76071705504273771	118515, 92500, 2758	left	neck_connective	ascending	05B	NA	NA	AN05B097	AN_multi_86	AN05B097	walking	CNS_02
720575941461205392	-27.817965488628747	11.429831135329351	720575941461205392	76353180548095777	125448, 92500, 3003	left	neck_connective	ascending	11B	NA	NA	AN11B008	AN_GNG_175	AN11B008	flight steering 1	CNS_01
720575941461234131	5.095121402545576	-12.135011088791744	720575941461234131	76212443059268767	120975, 92500, 2842	right	neck_connective	ascending	08B	NA	NA	AN08B022	AN_multi_45	AN08B022	walking steering	CNS_02
720575941461310096	-37.29122827549397	10.094289410170655	720575941461310096	76145304734939926	120478, 189305, 5305	left	neck_connective	ascending	02A	NA	NA	AN02A022	AN_IPS_GNG_2	AN02A022	flight steering 1	CNS_01
720575941461320644	-36.417284946636535	12.926496136244877	720575941461320644	76282811803896012	123003, 92500, 2999	left	neck_connective	descending	PSp2	NA	NA	DNpe054	DNpe054	DNut042	flight steering 1	CNS_01
720575941461347027	23.531931896014818	-14.349347484055418	720575941461347027	76282811736370381	123641, 92500, 2667	right	neck_connective	descending	MX12__prim	NA	NA	DNg68	DNg68	DNg68	feeding	CNS_03
720575941461352659	-24.039826374248857	6.0515953183737805	720575941461352659	76212443059076095	122533, 92500, 2817	right	neck_connective	descending	LB7	NA	NA	DNge094	DNge094	DNxn144	flight steering 1	CNS_04
720575941461356243	28.988837261005045	-0.3250161267253341	720575941461356243	76142074248001841	119013, 92500, 2601	right	neck_connective	ascending	09B	NA	NA	AN09B002	NA	AN09B002	feeding	CNS_05
720575941461407955	7.919522304340011	3.2997990727988302	720575941461407955	76212442992654323	122452, 92500, 2772	right	neck_connective	descending	putative_primary	NA	NA	DNge119	DNge119	DNxn157	threat response	CNS_02
720575941461494483	9.110599536700851	1.8258286595908222	720575941461494483	76142074315098242	119376, 92500, 2840	left	neck_connective	descending	SMPpv2_dorsal	NA	NA	DNp64	DNp64	DNp64	threat response	CNS_03
720575941461518035	27.089175243182783	6.015592682417971	720575941461518035	76071705503965118	117996, 92500, 2647	left	neck_connective	ascending	09B	NA	NA	AN09B027	AN_AVLP_16	AN09B027	feeding	CNS_05
720575941461674436	-28.749897937969557	6.7328506589499515	720575941461674436	75930968082544318	114196, 92500, 2841	left	neck_connective	descending	putative_primary	NA	NA	DNb06	DNb06	DNb06	flight steering 1	CNS_01
720575941461742035	12.066153545184736	7.815558064040284	720575941461742035	76212442992665766	121084, 92500, 2772	right	neck_connective	ascending	08B	NA	NA	AN08B096	AN_GNG_184	AN08B096	threat response	CNS_02
720575941461784260	7.850478191180831	-8.75735319847192	720575941461784260	76142074248474809	120151, 92500, 2774	right	neck_connective	ascending	08B	NA	NA	AN08B027	AN_multi_59	AN08B027	walking steering	CNS_02
720575941461833924	16.971165675922038	-3.712446820679563	720575941461833924	76142074248333843	120553, 92500, 2721	left	neck_connective	ascending	17A	NA	NA	AN17A050	AN_VES_GNG_5	AN17A050	proprioceptive	CNS_02
720575941461875908	5.146181125445967	-0.008961450997251427	720575941461875908	76142074315106061	119101, 92500, 2840	left	neck_connective	descending	SMPpv2_dorsal	NA	NA	DNpe045	DNpe045	DNxn161	walking	CNS_02
720575941461958340	-17.39304445286214	3.5895918489066196	720575941461958340	75930968015489713	114366, 92500, 2738	left	neck_connective	ascending	19B	NA	NA	AN19B025	AN_GNG_4	AN19B025	flight steering 1	CNS_01
720575941502605963	15.536616344257002	-36.10905493492213	720575941502605963	76142074315668140	119096, 92500, 3045	right	neck_connective	ascending	NA	NA	NA	NA	NA	NA	visceral control	CNS_06
720575941462782221	28.45450689296305	0.3958200097647726	720575941462782221	76282811736253059	124384, 92500, 2620	right	neck_connective	ascending	TBD	NA	NA	ANXXX027	AN_AVLP_4	ANXXX027	feeding	CNS_02
720575941462868749	23.4875383565861	23.648254025038824	720575941462868749	76495567035364691	130064, 142432, 2016	right	ventral_nerve_cord	ascending	10B	NA	NA	AN10B053	NA	AN10B053	proprioceptive	CNS_05
720575941463134477	13.759108562274578	6.9815417409506875	720575941463134477	76142074248524762	119188, 92500, 2790	left	neck_connective	ascending	NA	NA	NA	AN08B097	AN_GNG_90	AN08B097	threat response	CNS_02
720575941681685693	12.567571658893232	-8.6021598696145	720575941681685693	76142074248311096	119552, 92500, 2711	right	neck_connective	ascending	17A	NA	NA	AN17A012	AN_multi_90	AN17A012	walking	CNS_02
720575941463704077	-16.569066028789873	18.743148434218508	720575941463704077	76637473492564175	133144, 176699, 4613	left	neck_connective	ascending	07B	NA	NA	AN07B046	AN_GNG_42	AN07B046	flight steering 2	CNS_01
720575941463843597	12.357701320453293	1.6958647847739279	720575941463843597	76142074315212550	120798, 92500, 2880	left	neck_connective	descending	putative_primary	NA	NA	DNp45	DNp45	DNp45	threat response	CNS_02
720575941463893078	-29.19818017979085	16.484157192763426	720575941463893078	76212443059483128	122757, 92500, 2920	right	neck_connective	ascending	06A	NA	NA	AN06A092	auto:AN_4_None	AN06A092	flight steering 2	CNS_01
720575941608317037	-0.08370945949971174	-10.116554629746338	720575941608317037	76282811736585329	124255, 92500, 2740	right	neck_connective	ascending	07B	NA	NA	AN07B017	auto:AN_9_None	AN07B017	walking steering	CNS_02
720575941464753430	1.554818410678511	-13.758941066208738	720575941464753430	76212442992747734	121969, 92500, 2804	right	neck_connective	ascending	07B	NA	NA	AN07B013	AN_GNG_158	AN07B013	walking steering	CNS_02
720575941464898326	-30.778704624370924	18.22672044044409	720575941464898326	76353180547816270	125136, 92500, 2903	right	neck_connective	ascending	07B	NA	NA	AN07B056	auto:SA_DMT_DMetaN_8	AN07B056	flight steering 2	CNS_01
720575941465729878	1.1660006235081009	-14.929104220810789	720575941465729878	76212443059279537	122148, 92500, 2844	right	neck_connective	ascending	06B	NA	NA	AN06B026	AN_multi_40	AN06B026	walking steering	CNS_02
720575941465737814	-7.178958873943682	-23.617672336045164	720575941465737814	76353180547854839	126114, 92500, 2921	left	neck_connective	descending	NA	NA	NA	DNg12_a	DNg12_a	DNfl044	grooming	CNS_02
720575941466022422	-1.1562098075908376	2.800438034590822	720575941466022422	76071705504355822	118433, 92500, 2785	left	neck_connective	ascending	18B	NA	NA	AN18B019	AN_GNG_WED_3	AN18B019	landing	CNS_02
720575941466194454	10.124566097064621	4.526701080855471	720575941466194454	76212442992455067	120942, 92500, 2699	left	neck_connective	descending	SMPpv2_ventral	NA	NA	DNp04	DNp04	DNp04	threat response	CNS_09
720575941466318870	25.592949886127112	26.849010098036867	720575941466318870	76142074248117611	119926, 92500, 2640	left	neck_connective	ascending	TBD	NA	NA	ANXXX098	AN_AVLP_24	ANXXX098	proprioceptive	CNS_05
720575941466431766	-27.94832513828694	9.2697998166648	720575941466431766	76495980090189512	129273, 155210, 4660	left	neck_connective	ascending	NA	NA	NA	AN06A062	SA_DMT_DMetaN_8	AN06A062	flight steering 1	CNS_01
720575941466712662	18.950133342548014	1.4204380393591938	720575941466712662	76212442992170384	121387, 92500, 2596	left	neck_connective	ascending	05B	NA	NA	AN05B060	AN_GNG_AVLP_2	AN05B060	proprioceptive	CNS_02
720575941466724118	-25.163353901104326	19.968675243910884	720575941466724118	76212443059491652	122812, 92500, 2919	right	neck_connective	ascending	07B	NA	NA	AN07B089	auto:AN_4_None	AN07B089	flight steering 2	CNS_01
720575941466964566	-0.344191234306688	-11.881904971543213	720575941466964566	76001336759650044	115593, 92500, 2608	right	neck_connective	descending	MD3	NA	NA	DNg64	DNg64	DNxl065	walking steering	CNS_02
720575941466965725	-4.032471876339311	-24.60645903343286	720575941466965725	76353180547899337	126303, 92500, 2933	left	neck_connective	descending	NA	NA	NA	DNge024	DNge024	DNg12	grooming	CNS_02
720575941467131670	26.470051784320482	1.6508601785269799	720575941467131670	76282811736382269	124046, 92500, 2665	right	neck_connective	ascending	TBD	NA	NA	ANXXX027	AN_AVLP_GNG_4	ANXXX027	feeding	CNS_02
720575941467254237	-31.384095173076986	20.49864350562963	720575941467254237	76282811803835730	124494, 92500, 2979	right	neck_connective	ascending	06A	NA	NA	AN06A112	auto:AN_4_None	AN06A112	flight steering 2	CNS_01
720575941467350237	-20.99992654819905	-0.5166877030762613	720575941467350237	76282811736753756	123253, 92500, 2800	right	neck_connective	descending	MD3	NA	NA	DNg79	DNg79	DNg79	flight steering 1	CNS_01
720575941467453462	0.6474418828922559	-9.259180438462156	720575941467453462	76353180480454630	125088, 92500, 2726	left	neck_connective	descending	putative_primary	NA	NA	DNge065	DNge065	DNfl038	walking steering	CNS_02
720575941467559702	-25.97181413670003	-3.7948769449624002	720575941467559702	75930968083155206	114261, 92500, 3056	right	neck_connective	descending	LB12	NA	NA	DNg06	DNg06	DNg06	flight steering 1	CNS_01
720575941520167790	5.800190944476729	-11.767064464035885	720575941520167790	76282811736499957	123519, 92500, 2709	left	neck_connective	ascending	12B	NA	NA	AN12B019	AN_multi_15	AN12B019	walking steering	CNS_02
720575941467587606	-8.06408355732381	9.54994832282935	720575941467587606	76071705571517620	117125, 92500, 3045	left	neck_connective	descending	putative_primary	NA	NA	DNpe032	DNpe032	DNxn175	flight steering 2	CNS_01
720575941467636246	2.011506576343183	0.38969604974661454	720575941467636246	76353180480600114	126370, 92500, 2786	right	neck_connective	ascending	19B	NA	NA	AN19B051	NA	AN19B051	walking	CNS_02
720575941468215517	0.5805812070804884	-8.142052066269773	720575941468215517	76353180480657997	126601, 92500, 2808	right	neck_connective	ascending	19B	NA	NA	AN19B009	AN_4_None	AN19B009	walking steering	CNS_02
720575941468218589	23.638684291644697	28.943963635024172	720575941468218589	76282811736370393	123410, 92500, 2669	right	neck_connective	ascending	10B	NA	NA	AN10B020	AN_AVLP_45	AN10B020	proprioceptive	CNS_05
720575941468221149	-17.77785585422933	19.162822353896242	720575941468221149	76282811803477133	122901, 92500, 2854	right	neck_connective	ascending	06B	NA	NA	AN06B068	auto:AN_3_None	AN06B068	flight steering 2	CNS_01
720575941468496093	-23.505850773052575	18.402183163222414	720575941468496093	76001130601716750	116007, 86417, 2762	left	neck_connective	ascending	06A	NA	NA	AN06A080	AN_4_None	AN06A080	flight steering 2	CNS_01
720575941468787520	4.774658698840742	-6.503581416550535	720575941468787520	75930968015293201	114186, 92500, 2628	right	neck_connective	descending	NA	NA	NA	DNge061	DNge061	DNfl037	walking steering	CNS_02
720575941468805341	9.518512744708662	-2.223080289307494	720575941468805341	76212443059925378	121400, 92500, 3066	left	neck_connective	ascending	19A	NA	NA	AN19A018_c	AN_GNG_52	AN19A018	threat response	CNS_03
720575941468862583	-17.657715778545732	12.394373524245363	720575941468862583	76071705504270950	116871, 92500, 2758	left	neck_connective	descending	LB7	NA	NA	DNge091	DNge091	DNxn117	flight steering 2	CNS_01
720575941468982795	-16.91499612827718	11.5947919965354	720575941468982795	75718418070033182	108455, 49531, 485	right	neck_connective	descending	MX3	NA	NA	DNg106	DNg106	DNg106	flight steering 2	CNS_01
720575941469018743	13.721905727191567	8.903434383925543	720575941469018743	76212442992561496	121690, 92500, 2736	right	neck_connective	ascending	08B	NA	NA	AN08B099	auto:AN_GNG_184	AN08B099	threat response	CNS_02
720575941469048695	23.765398998065592	27.632640469130617	720575941469048695	76285698156007419	123683, 179063, 3460	right	neck_connective	ascending	10B	NA	NA	AN10B048	AN_AVLP_53	AN10B048	proprioceptive	CNS_05
720575941557838756	-2.259993772701617	-4.3178120970162315	720575941557838756	76282811736169431	123063, 92500, 2574	right	central_brain	descending	putative_primary	NA	NA	DNg86	DNg86	NA	walking	CNS_02
720575941469370688	-30.59248445530354	20.484759914931395	720575941469370688	76282811803956907	124198, 92500, 3021	right	neck_connective	descending	LB6	NA	NA	DNg10	DNg10	DNg10	flight steering 2	CNS_01
720575941469521216	-22.532155018047693	-8.16409243339624	720575941469521216	76282811870513634	123403, 92500, 3081	left	neck_connective	descending	LB12	NA	NA	DNg03	DNg03	DNg03	flight power	CNS_01
720575941469678557	-14.71396444340169	6.782705414351566	720575941469678557	76212443059276838	122794, 92500, 2842	right	neck_connective	descending	LB7	NA	NA	DNge113	DNge113	DNg09	flight steering 2	CNS_01
720575941469716445	-7.588806610302325	-13.732794177475828	720575941469716445	76001336759838254	114697, 92500, 2672	left	neck_connective	descending	putative_primary	NA	NA	DNg48	DNg48	DNg48	probing	CNS_02
720575941469757405	-16.880782108501784	10.781279194411375	720575941469757405	76071705504306389	117139, 92500, 2770	right	neck_connective	descending	MX3	NA	NA	DNg106	DNg106	DNg106	flight steering 2	CNS_04
720575941469775069	14.021497745319014	-13.715829265061277	720575941469775069	76142074248506494	118988, 92500, 2782	left	neck_connective	descending	putative_primary	NA	NA	DNg102	DNg102	DNxn181	reproduction	CNS_03
720575941469810141	6.893688220782881	-11.63650454277124	720575941469810141	76001336759692992	115811, 92500, 2624	left	neck_connective	ascending	TBD	NA	NA	ANXXX145	AN_GNG_VES_4	ANXXX145	walking steering	CNS_02
720575941469868765	26.0537176320988	27.954774487074953	720575941469868765	76355998247500331	125898, 177343, 3599	left	neck_connective	ascending	10B	NA	NA	AN10B027	AN_AVLP_34	AN10B027	proprioceptive	CNS_05
720575941545487365	22.14406873683513	11.291872608718018	720575941545487365	76071705504065756	118310, 92500, 2685	left	neck_connective	ascending	TBD	NA	NA	ANXXX082	AN_AVLP_41	ANXXX082	proprioceptive	CNS_02
720575941470003677	-2.9382037927669242	-5.39556587928857	720575941470003677	76071705504150120	116838, 92500, 2718	right	neck_connective	descending	WEDd1	NA	NA	DNa12	aSP22	aSP22	walking	CNS_04
720575941470004445	-1.47803286810338	-27.00058783287133	720575941470004445	76001336760236840	114691, 92500, 2804	left	neck_connective	descending	putative_primary	NA	NA	DNge027	DNge027	DNfl022	grooming	CNS_02
720575941470033117	2.3096223066288273	-10.883786570969484	720575941470033117	76212442992643092	121758, 92500, 2766	left	neck_connective	descending	putative_primary	NA	NA	DNbe003	DNbe003	DNxl095	walking steering	CNS_02
720575941470084317	-37.693209629253744	9.277756321486573	720575941470084317	75788718967626667	108757, 48741, 3806	right	neck_connective	descending	NA	NA	NA	DNpe054	DNpe054	NA	flight steering 1	CNS_01
720575941470110327	-0.47122250099598867	-19.751539599839106	720575941470110327	76918810560707640	142112, 172288, 2928	left	neck_connective	ascending	12B	NA	NA	AN12B060	AN_GNG_129	AN12B060	grooming	CNS_02
720575941470195723	-1.6563874294322685	-11.289447200241945	720575941470195723	76071705504386615	117362,92500,2800	right	neck_connective	descending	WEDd1	NA	NA	DNae008	DNae008	DNxl056	probing	CNS_02
720575941470236023	17.815876979632982	-23.206236255112543	720575941470236023	76142074315150115	119199, 92500, 2858	right	neck_connective	descending	DM2_central	NA	NA	DNpe041	DNpe041	DNxl074	visceral control	CNS_08
720575941470254400	-22.43756006260335	-5.1026209711464805	720575941470254400	76212443059295890	121582, 92500, 2855	left	neck_connective	descending	WEDd1	NA	NA	DNa08	DNa08	DNa08	flight power	CNS_01
720575941470269248	-21.67602060337483	22.71184312110816	720575941470269248	75930968082675421	114469, 92500, 2887	left	neck_connective	ascending	19B	NA	NA	AN19B065	AN_4_None	AN19B065	flight steering 2	CNS_01
720575941612487142	16.954453487201334	-23.747263324204344	720575941612487142	76142074247971805	120411, 92500, 2588	right	neck_connective	ascending	09B	NA	NA	AN09B018_b	AN_GNG_SAD_20	AN09B018	visceral control	CNS_03
720575941470533131	-1.3063398410838793	-15.47006453270044	720575941470533131	76212443126360002	122396, 92500, 3083	right	neck_connective	descending	MX3	NA	NA	DNg96	DNg96	DNg96	walking steering	CNS_02
720575941470575479	-37.23624704380452	13.519996273573978	720575941470575479	76282811803909475	123246, 92500, 3009	left	neck_connective	descending	PSp2	NA	NA	DNpe054	DNpe054	DNut046	flight steering 1	CNS_01
720575941470584128	-25.77717874546468	19.244128811415774	720575941470584128	76282811803715816	122881, 92500, 2939	right	neck_connective	ascending	06A	NA	NA	AN06A080	AN_4_None	AN06A080	flight steering 2	CNS_01
720575941470584695	-35.24123285313069	12.603910076674563	720575941470584695	76282811803906667	123472, 92500, 3005	right	neck_connective	descending	putative_primary	NA	NA	DNp53	DNp53	DNp53	flight steering 1	CNS_01
720575941470600823	22.958415050311686	29.216727840956786	720575941470600823	76212442992594230	121002, 92500, 2742	right	neck_connective	ascending	08B	NA	NA	AN08B024	AN_AVLP_50	AN08B024	proprioceptive	CNS_05
720575941470728256	-26.77061555881917	12.507610905226809	720575941470728256	75930968082704111	114574, 92500, 2893	left	neck_connective	ascending	07B	NA	NA	AN07B072	AN_4_None	AN07B072	flight steering 1	CNS_01
720575941470799223	10.158189792438153	7.879241573866946	720575941470799223	76142074248430616	120593, 92500, 2757	right	neck_connective	ascending	08B	NA	NA	AN08B102	auto:AN_GNG_90	AN08B102	threat response	CNS_02
720575941470861120	-5.605009060100907	-9.762498271408937	720575941470861120	76282811736411923	124449, 92500, 2681	right	neck_connective	ascending	12B	NA	NA	AN12B008	AN_GNG_155	AN12B008	probing	CNS_02
720575941470933824	23.30717565517009	-5.708072555008787	720575941470933824	76212442992281843	121342, 92500, 2640	left	neck_connective	descending	LB7__prim	NA	NA	DNge133	DNge133	DNxn127	tactile	CNS_02
720575941471079264	23.951996822162272	27.77501260047827	720575941471079264	76282811736444249	123226, 92500, 2690	right	neck_connective	ascending	10B	NA	NA	AN10B019	AN_AVLP_GNG_21	AN10B019	proprioceptive	CNS_05
720575941471127104	-34.32958124180256	10.492396938857182	720575941471127104	76001336827139376	115303, 92500, 2983	left	neck_connective	descending	putative_primary	NA	NA	DNp53	DNp53	DNp53	flight steering 1	CNS_01
720575941471139191	3.720623988910323	4.72555123573218	720575941471139191	76071705504214539	117916, 92500, 2736	right	neck_connective	descending	putative_primary	NA	NA	DNpe028	DNpe028	DNxn171	threat response	CNS_02
720575941471147127	29.39555646876872	-10.171223056260008	720575941471147127	76142074247921103	119048, 92500, 2574	right	neck_connective	descending	NA	NA	NA	DNpe029	DNpe029	DNxl066	feeding	CNS_02
720575941471238263	-22.410698871807448	-3.3403736471566146	720575941471238263	76212443059664513	121889, 92500, 2983	left	neck_connective	descending	putative_primary	NA	NA	DNpe055	DNpe055	DNxn102	flight power	CNS_01
720575941471240256	26.66667844752849	27.51103936439429	720575941471240256	76071705503970774	117351, 92500, 2647	right	neck_connective	ascending	08B	NA	NA	AN08B028	AN_AVLP_31	AN08B028	proprioceptive	CNS_05
720575941471266423	-6.100330810741776	-15.558011424485104	720575941471266423	76282811736555925	124831, 92500, 2730	right	neck_connective	descending	putative_primary	NA	NA	DNge062	DNge062	DNxl079	probing	CNS_06
720575941471297911	-8.842410068706867	-14.51931132072534	720575941471297911	76282811870525513	124489, 92500, 3083	left	neck_connective	descending	putative_primary	NA	NA	DNge003	DNge003	DNxl109	probing	CNS_06
720575941471346016	-23.640366535381666	20.04883347755347	720575941471346016	76282811803444018	122888, 92500, 2846	right	neck_connective	ascending	07B	NA	NA	AN07B089	AN_4_None	AN07B089	flight steering 2	CNS_01
720575941450424245	28.85982992152751	-1.749278676453489	720575941450424245	76142074248081001	120694, 92500, 2627	right	neck_connective	ascending	09B	NA	NA	AN09B004	auto:AN_AVLP_GNG_11	AN09B004	feeding	CNS_02
720575941471454583	-5.379066448406572	-15.355159175339601	720575941471454583	76001336759792699	115062, 92500, 2658	right	neck_connective	descending	putative_primary	NA	NA	DNg38	DNg38	DNg38	probing	CNS_06
720575941471550475	29.057345409198415	0.12821476465139972	720575941471550475	76142074180696014	120782, 92500, 2532	left	neck_connective	ascending	09B	NA	NA	AN09B002	NA	AN09B002	feeding	CNS_09
720575941471627639	-24.625782947735182	-1.696186792794126	720575941471627639	75648462314123075	105679, 62436, 2969	right	neck_connective	descending	LB12	NA	NA	DNg92_b	DNg92_b	DNg92	flight steering 1	CNS_04
720575941471648631	18.609448451800947	-5.454886329117674	720575941471648631	76212442924886996	121730, 92500, 2553	right	neck_connective	ascending	05B	NA	NA	AN05B040	AN_GNG_153	AN05B040	tactile	CNS_02
720575941471698752	-1.84056447048604	5.932821857985597	720575941471698752	75930968015714407	113693, 92500, 2814	left	neck_connective	ascending	19B	NA	NA	AN19B028	AN_multi_7	AN19B028	landing	CNS_01
720575941471768843	4.993681449695234	4.298402893599612	720575941471768843	76212442992781090	122163, 92500, 2810	left	neck_connective	descending	putative_primary	NA	NA	DNpe028	DNpe028	DNxn169	threat response	CNS_02
720575941471805963	-21.507269840435377	5.84558020835791	720575941471805963	76212443059075448	122409, 92500, 2816	right	neck_connective	descending	LB7	NA	NA	DNg51	DNg51	auto:DNut042	flight steering 1	CNS_01
720575941507751447	-14.061494808391926	-6.02225674385156	720575941507751447	76001336827058258	115537, 92500, 2951	left	neck_connective	descending	putative_primary	NA	NA	DNpe013	DNpe013	DNxn146	head and eye orienting	CNS_01
720575941471916608	9.878961581988936	-13.445239436570066	720575941471916608	75653960610343643	104931, 227251, 5763	left	neck_connective	ascending	00A	NA	NA	AN00A006	AN_VES_GNG_6	AN00A006	reproduction	CNS_03
720575941471926080	10.35388662318767	-16.85360563987817	720575941471926080	76001336760221706	116732, 92500, 2801	left	neck_connective	ascending	NA	NA	NA	AN_GNG_IPS_13	AN_GNG_IPS_13	auto:INXXX058	reproduction	CNS_03
720575941471955264	-25.606217365459795	0.48285650020514126	720575941471955264	76001336827284231	115085, 92500, 3039	right	neck_connective	descending	putative_primary	NA	NA	DNbe001	DNbe001	DNut040	flight steering 1	CNS_01
720575941431875832	24.5373602102238	-17.25575865501489	720575941431875832	75718212314721453	107386, 43147, 2004	right	neck_connective	descending	putative_primary	NA	NA	DNpe007	DNpe007	DNxl083	feeding	CNS_06
720575941464369421	26.679732341571448	26.320195782240972	720575941464369421	76071705504004135	118162, 92500, 2668	left	neck_connective	ascending	TBD	NA	NA	ANXXX174	AN_AVLP_2	ANXXX174	proprioceptive	CNS_05
720575941472005952	13.366765994830732	-10.603258502427	720575941472005952	76282811736522760	123319, 92500, 2719	right	neck_connective	descending	putative_primary	NA	NA	DNge082	DNge082	DNxl068	reproduction	CNS_02
720575941472044352	-23.001013736919756	1.0029430270758688	720575941472044352	76282811804053520	123983, 92500, 3059	left	neck_connective	descending	LB12	NA	NA	DNg82	DNg82	DNg82	flight steering 1	CNS_04
720575941472178752	9.373996753497726	5.342254746016604	720575941472178752	76071705504102291	117314, 92500, 2698	right	neck_connective	descending	SMPpv2_ventral	NA	NA	DNp70	DNp70	DNp70	threat response	CNS_05
720575941472297787	-32.165692310528165	9.47106133705054	720575941472297787	76282811736849922	124600, 92500, 2814	right	neck_connective	ascending	07B	NA	NA	AN07B071	AN_GNG_172	AN07B071	flight steering 1	CNS_01
720575941472329568	15.572939891620287	-24.806007754746336	720575941472329568	76142074248624925	119508, 92500, 2814	left	neck_connective	ascending	TBD	NA	NA	ANXXX308	AN_multi_80	ANXXX308	visceral control	CNS_06
720575941472359995	-27.76248071690022	12.743577587660889	720575941472359995	76001336759962222	115374, 92500, 2713	left	neck_connective	ascending	NA	NA	NA	AN07B071	auto:AN_GNG_175	AN07B071	flight steering 1	CNS_01
720575941472508256	24.484179515643717	0.8107669234839496	720575941472508256	76353180480644173	126341, 92500, 2808	right	neck_connective	ascending	19B	NA	NA	AN19B032	AN_multi_110	AN19B032	feeding	CNS_02
720575941504319319	21.6246175954777	-6.692958724442381	720575941504319319	76212442992062016	121827, 92500, 2564	right	neck_connective	ascending	05B	NA	NA	AN05B069	AN_GNG_93	AN05B069	tactile	CNS_02
720575941472554336	14.933492679401049	7.102725136336427	720575941472554336	76212442992768342	120838, 92500, 2809	right	neck_connective	ascending	08B	NA	NA	AN08B099	AN_GNG_149	AN08B099	threat response	CNS_02
720575941472597051	-2.7545525838893603	-27.572260272446528	720575941472597051	75930968082606437	113641, 92500, 2863	right	neck_connective	descending	MX12	NA	NA	DNge020	DNge020	DNg12	grooming	CNS_02
720575941472609632	-5.720287304119463	-0.8901480554970683	720575941472609632	76071705504279387	117605, 92500, 2761	left	neck_connective	ascending	07B	NA	NA	AN07B035	AN_IPS_WED_1	AN07B035	walking	CNS_02
720575941472752736	22.311743755145674	14.342481243666752	720575941472752736	76567379358510151	131547, 186161, 3801	left	neck_connective	ascending	10B	NA	NA	AN10B037	AN_AVLP_53	AN10B037	proprioceptive	CNS_02
720575941472867424	-22.681916217998857	18.775573360976317	720575941472867424	76001336826830714	115640, 92500, 2873	left	neck_connective	ascending	07B	NA	NA	AN07B089	AN_4_None	AN07B089	flight steering 2	CNS_01
720575941473471072	-25.95984933872639	23.236304867323973	720575941473471072	76353180547932684	125124, 92500, 2948	right	neck_connective	ascending	19B	NA	NA	AN19B060	AN_GNG_175	AN19B060	flight steering 2	CNS_01
720575941473472608	-20.200707416729323	20.520551312026125	720575941473472608	76212443059248928	122764, 92500, 2835	right	neck_connective	ascending	08B	NA	NA	AN08B079	AN_4_None	AN08B079	flight steering 2	CNS_01
720575941473714730	26.65177061061443	27.504235851821043	720575941473714730	75930968015549303	113473, 92500, 2765	left	neck_connective	ascending	19B	NA	NA	AN19B036	AN_AVLP_3	AN19B036	proprioceptive	CNS_05
720575941473793322	-24.831788044170732	-4.693576705399411	720575941473793322	76001336893799114	115050, 92500, 3076	right	neck_connective	descending	LB12	NA	NA	DNg02_a	DNg02_a	DNg02	flight power	CNS_01
720575941473825888	-1.977530222133989	-26.85866392845239	720575941473825888	75930968082550084	113977, 92500, 2841	right	neck_connective	descending	MX12	NA	NA	DNge020	DNge020	DNg12	grooming	CNS_02
720575941473859424	15.3758554647404	12.716831791457276	720575941473859424	76071705504175102	118754, 92500, 2723	left	neck_connective	ascending	05B	NA	NA	AN05B104	AN_GNG_92	AN05B104	proprioceptive	CNS_02
720575941473861728	23.996792812152506	-5.366994273606197	720575941473861728	76142074248265959	120553, 92500, 2698	left	neck_connective	ascending	17A	NA	NA	AN17A014	AN_GNG_140	AN17A014	tactile	CNS_02
720575941473933664	19.611943263812673	-6.404337298813719	720575941473933664	75929662077193582	114000, 53447, 1631	right	neck_connective	descending	MX3	NA	NA	DNge104	DNge104	DNxl132	tactile	CNS_02
720575941473970747	-24.965908985332835	13.808858501967531	720575941473970747	76001336826657260	116711, 92500, 2820	left	neck_connective	descending	LB7	NA	NA	DNge116	DNge116	DNxn109	flight steering 2	CNS_01
720575941473987168	8.535710353656416	3.799392807540041	720575941473987168	76142074248527403	120596, 92500, 2790	right	neck_connective	ascending	08B	NA	NA	AN08B048	AN_multi_104	AN08B048	threat response	CNS_02
720575941474054496	10.548748035236004	-11.471719157639402	720575941474054496	76001336759587689	116219, 92500, 2586	right	neck_connective	ascending	01B	NA	NA	AN01B011	AN_GNG_VES_7	AN01B011	reproduction	CNS_02
720575941474063968	7.534590740008954	2.286913025435549	720575941474063968	76282811736447247	123566, 92500, 2691	left	neck_connective	descending	SMPpv2_ventral	NA	NA	DNpe021	DNpe021	DNxn163	threat response	CNS_03
720575941474101344	5.411883373065596	-3.4038494944008764	720575941474101344	76496735601974548	130466, 177090, 3216	left	neck_connective	ascending	02A	NA	NA	AN02A002	AN_multi_12	AN02A002	walking	CNS_02
720575941474117216	28.521901149554857	-11.603164088669676	720575941474117216	76283567650491495	123872, 116690, 2715	right	central_brain	ascending	NA	NA	NA	AN_SLP_AVLP_1	AN_SLP_AVLP_1	NA	feeding	CNS_05
720575941474126944	15.318609256549484	-3.6733812212380355	720575941474126944	76071705570828584	118361, 92500, 2816	left	neck_connective	descending	putative_primary	NA	NA	DNp34	DNp34	DNp34	threat response	CNS_02
720575941474256224	-37.36376474399983	9.287282574233155	720575941474256224	76001336826926399	115642, 92500, 2910	right	neck_connective	descending	PSp2	NA	NA	DNpe008	DNpe008	auto:DNnt011	flight steering 1	CNS_01
720575941474265374	13.851478595538742	9.648084271010498	720575941474265374	76071705504114192	117554, 92500, 2700	left	neck_connective	ascending	08B	NA	NA	AN08B099	auto:AN_GNG_39	AN08B099	threat response	CNS_02
720575941474312800	-24.454853992657064	7.735413181838139	720575941474312800	76212443059209779	122465, 92500, 2823	right	neck_connective	descending	LB7	NA	NA	DNge094	DNge094	DNxn107	flight steering 1	CNS_04
720575941474325297	-24.30659196873128	22.144134151991942	720575941474325297	76353180547915876	125102, 92500, 2939	right	neck_connective	ascending	19B	NA	NA	AN19B063	NA	AN19B063	flight steering 2	CNS_01
720575941474398513	14.643314380450846	5.268508541640382	720575941474398513	76071705504139184	117782, 92500, 2713	left	neck_connective	ascending	08B	NA	NA	AN08B089	AN_GNG_182	AN08B089	threat response	CNS_02
720575941474455867	21.602625865741373	22.07346688514624	720575941474455867	76215742265321991	121666, 190883, 5407	left	neck_connective	ascending	17B	NA	NA	AN17B011	AN_AVLP_53	AN17B011	proprioceptive	CNS_05
720575941474543931	20.806290645404466	-1.5640946745308817	720575941474543931	76212442992135469	121379, 92500, 2587	left	neck_connective	ascending	NA	NA	NA	AN17A031	AN_GNG_167	AN17A031	tactile	CNS_02
720575941474552372	17.764096278949378	-26.221331012192625	720575941474552372	76142074247938909	120406, 92500, 2578	right	neck_connective	ascending	09B	NA	NA	AN09B037	AN_multi_34	AN09B037	visceral control	CNS_06
720575941474562334	23.616389293475752	6.985603439864262	720575941474562334	76071705503905106	118073, 92500, 2629	right	neck_connective	ascending	01A	NA	NA	AN01A033	NA	AN01A033	proprioceptive	CNS_05
720575941474566708	-21.219864826397295	21.13510667091284	720575941474566708	76004910776739306	116080, 198926, 4999	right	neck_connective	ascending	19B	NA	NA	AN19B100	AN_4_None	AN19B100	flight steering 2	CNS_01
720575941474608170	28.838856715961104	-9.123913180771721	720575941474608170	76212442992114963	121344, 92500, 2579	left	neck_connective	descending	NA	NA	NA	DNpe029	DNpe029	DNxl066	feeding	CNS_02
720575941474665514	-16.369781475262037	7.664851772841554	720575941474665514	76282811736719453	123390, 92500, 2787	left	neck_connective	descending	MX3	NA	NA	DNg106	DNg106	DNg106	flight steering 2	CNS_04
720575941474677825	-14.720168094829912	-4.670667540970701	720575941474677825	76353180548016964	125263, 92500, 2976	right	neck_connective	descending	putative_primary	NA	NA	DNg89	DNg89	DNxn146	head and eye orienting	CNS_01
720575941475448123	8.060415286822922	2.587829220351321	720575941475448123	76142074248560112	119351, 92500, 2802	left	neck_connective	descending	SMPpm1	NA	NA	DNpe043	DNpe043	DNxn159	threat response	CNS_02
720575941475456827	-33.06476877232014	11.061941731032471	720575941475456827	76001336759986228	115629, 92500, 2723	right	neck_connective	descending	NA	NA	NA	DNp72	DNp72	DNp72	flight steering 1	CNS_01
720575941475557681	-22.181355457500814	-9.835023295822998	720575941475557681	75930968149649388	114574, 92500, 3080	right	neck_connective	descending	LB12	NA	NA	DNg03	DNg03	DNg03	flight power	CNS_01
720575941475572539	16.917511958881025	-26.767214190903562	720575941475572539	76142074315344536	118865, 92500, 2924	left	neck_connective	descending	SMPpv1	NA	NA	DNpe035	DNpe035	DNit004	visceral control	CNS_06
720575941475963697	23.16892530421794	20.00491677528296	720575941475963697	76212442992355702	122562, 92500, 2664	right	neck_connective	ascending	10B	NA	NA	AN10B047	AN_AVLP_53	AN10B047	proprioceptive	CNS_05
720575941476037918	-22.436291675762526	19.75929986244116	720575941476037918	76282811803390923	123150, 92500, 2823	right	neck_connective	ascending	07B	NA	NA	AN07B060	SA_DMT_DMetaN	AN07B060	flight steering 2	CNS_01
720575941476041265	-21.371298771099447	22.778453457411867	720575941476041265	76001336826981104	115087, 92500, 2928	left	neck_connective	ascending	19B	NA	NA	AN19B059	AN_4_None	AN19B059	flight steering 2	CNS_01
720575941476041521	16.424773235126136	5.198154556807617	720575941476041521	76212442992625932	121266, 92500, 2763	right	neck_connective	ascending	NA	NA	NA	AN08B109	AN_GNG_187	AN08B109	threat response	CNS_02
720575941476053354	-25.164418201641436	13.876591312941654	720575941476053354	76001336826858980	114707, 92500, 2882	left	neck_connective	ascending	06A	NA	NA	AN06A112	auto:SA_DMT_DMetaN	AN06A112	flight steering 2	CNS_01
720575941476214833	-10.80426118870198	11.186318981703858	720575941476214833	76142074248584938	120124, 92500, 2811	right	neck_connective	descending	MX3	NA	NA	DNge140	DNge140	DNxn185	flight steering 2	CNS_04
720575941476250164	-26.832159977154127	3.3255880952445085	720575941476250164	76353180480489025	125625, 92500, 2743	left	neck_connective	descending	LB3	NA	NA	DNge045	DNge045	DNut062	flight steering 1	CNS_01
720575941476367937	-6.256566505627031	-24.750540149155512	720575941476367937	76353180547997372	125522, 92500, 2971	left	neck_connective	descending	MX12	NA	NA	DNge019	DNge019	DNg12	grooming	CNS_02
720575941476378164	-24.647093754009603	13.348638165053467	720575941476378164	76354829949607556	125689, 141630, 3461	left	neck_connective	descending	LB6	NA	NA	DNg10	DNg10	DNg10	flight steering 2	CNS_01
720575941476398897	-29.017065983013513	15.905633556899174	720575941476398897	75718762137424048	107979, 60629, 2179	right	neck_connective	descending	LB7	NA	NA	DNge092	DNge092	auto:DNxn109	flight steering 2	CNS_01
720575941476477492	-23.046732883648264	1.905205833968264	720575941476477492	76212443059502769	120945, 92500, 2925	left	neck_connective	descending	WEDd1	NA	NA	DNae010	DNae010	DNxn122	flight steering 1	CNS_01
720575941476515636	30.645792979999182	-1.2427967309388102	720575941476515636	76142074247911441	119632, 92500, 2564	left	neck_connective	ascending	05B	NA	NA	AN05B023	AN_AVLP_22	AN05B023	feeding	CNS_05
720575941476632385	-28.98097322483479	-0.8782148181828442	720575941476632385	76001336827390088	114925, 92500, 3069	right	neck_connective	descending	LB12	NA	NA	DNg01	DNg01	DNg01	flight steering 1	CNS_04
720575941476737566	27.410458583636885	-12.765856158677002	720575941476737566	76282811736257965	123042, 92500, 2626	right	neck_connective	ascending	09B	NA	NA	AN09B031	NA	AN09B031	feeding	CNS_02
720575941476752180	-24.850577335552572	10.797086346205814	720575941476752180	76071705504378018	117259, 92500, 2794	left	neck_connective	ascending	10B	NA	NA	AN10B017	auto:CB1311	AN10B017	flight steering 1	CNS_01
720575941476850462	28.298039455218916	-5.102453124466795	720575941476850462	76283773741978541	124575, 121000, 2558	left	neck_connective	ascending	09B	NA	NA	AN09B044	AN_GNG_137	AN09B044	tactile	CNS_02
720575941476852254	-3.393781166271563	-23.843162906113523	720575941476852254	76282811736536479	124259, 92500, 2721	right	neck_connective	descending	MX12__prim	NA	NA	DNg62	DNg62	DNg62	grooming	CNS_02
720575941476929566	25.356814403339033	27.33276330238257	720575941476929566	76071705504068480	117671, 92500, 2685	left	neck_connective	ascending	08B	NA	NA	AN08B028	AN_AVLP_34	AN08B028	proprioceptive	CNS_05
720575941476977969	0.243079204364424	-4.789173495713135	720575941476977969	76001336692355222	115618, 92500, 2554	left	neck_connective	ascending	07B	NA	NA	AN07B011	AN_GNG_169	AN07B011	walking	CNS_02
720575941476978993	4.721928615375167	-10.239429843369384	720575941476978993	76212443059232247	120903, 92500, 2830	right	neck_connective	ascending	08B	NA	NA	AN08B100	AN_GNG_VES_10	AN08B100	walking steering	CNS_02
720575941476980785	-2.517867665485735	4.8892818570700705	720575941476980785	76212442992569780	121739, 92500, 2738	left	neck_connective	ascending	04A	NA	NA	AN04A001	AN_GNG_178	AN04A001	landing	CNS_02
720575941476981569	-20.155669193462725	8.771561253127201	720575941476981569	76212442992706738	122743, 92500, 2788	left	neck_connective	descending	MX3	NA	NA	DNg08_a	DNg08_a	DNit007	flight steering 1	CNS_01
720575941477003825	17.330294627948415	-15.602299106064697	720575941477003825	76142074248284428	120533, 92500, 2704	right	neck_connective	ascending	TBD	NA	NA	ANXXX084	auto:AN_GNG_191	ANXXX084	reproduction	CNS_03
720575941477006388	-24.84858034153401	6.5691481710043975	720575941477006388	76282811803956889	123230, 92500, 3025	left	neck_connective	descending	PSp2	NA	NA	DNpe012	DNpe012	DNxn104	flight steering 1	CNS_04
720575941477013825	-22.340374927715654	1.4395365596381244	720575941477013825	76282811804001770	123963, 92500, 3041	left	neck_connective	descending	LB12	NA	NA	DNg04	DNg04	DNg04	flight steering 1	CNS_01
720575941477053233	28.33273984889567	-14.94317854637231	720575941477053233	76142074248117594	120195, 92500, 2646	left	neck_connective	descending	putative_primary	NA	NA	DNg103	DNg103	DNg103	feeding	CNS_06
720575941477099313	-4.146760921673176	-23.686331164780515	720575941477099313	76282811736550101	124010, 92500, 2723	right	neck_connective	descending	putative_primary	NA	NA	DNge076	DNge076	DNfl039	grooming	CNS_02
720575941477145393	-3.649474125103349	-9.481368434372797	720575941477145393	76282811736602524	124883, 92500, 2746	right	neck_connective	descending	LB7__prim	NA	NA	DNge041	DNge041	DNxl085	probing	CNS_02
720575941477158721	-12.427110653118485	-2.7518137812050765	720575941477158721	76001336827200139	114937, 92500, 3005	left	neck_connective	ascending	06A	NA	NA	AN06A016	auto:SA_DMT_DMetaN_12	AN06A016	head and eye orienting	CNS_01
720575941477201002	-15.578568439678545	13.434254276808842	720575941477201002	76001336759880506	116098, 92500, 2688	left	neck_connective	descending	LB7	NA	NA	DNge089	DNge089	DNg07	flight steering 2	CNS_01
720575941477298996	1.818293113513594	-3.0354467749031957	720575941477298996	76423549291605276	127049, 92500, 2817	left	neck_connective	descending	NA	NA	NA	DNge144	DNge144	DNxl081	walking	CNS_02
720575941477314612	-29.688487034038893	13.787102329787356	720575941477314612	76282811803344303	124871, 92500, 2819	right	neck_connective	ascending	07B	NA	NA	AN07B082	AN_GNG_172	AN07B082	flight steering 1	CNS_01
720575941477326900	2.0184917638737008	-11.52887476677026	720575941477326900	76353180480444202	124934, 92500, 2723	right	neck_connective	descending	NA	NA	NA	DNg19	DNg19	DNg19	walking steering	CNS_02
720575941477380382	-26.300486545757643	14.07695161109839	720575941477380382	76282811803951399	123400, 92500, 3022	right	neck_connective	ascending	18B	NA	NA	AN18B025	AN_SPS_IPS_4	AN18B025	flight steering 2	CNS_01
720575941477392926	-4.983458023266191	-16.193145167771235	720575941477392926	76353180480493527	125126, 92500, 2744	left	neck_connective	descending	putative_primary	NA	NA	DNge042	DNge042	DNxl073	probing	CNS_06
720575941477419828	17.386696834369296	-0.38097685737486514	720575941477419828	76142074248513829	120278, 92500, 2785	right	neck_connective	descending	MX3	NA	NA	DNge141	DNge141	DNxn152	proprioceptive	CNS_02
720575941477443358	-4.116495590404863	5.484753716048342	720575941477443358	76001336759920089	115540, 92500, 2697	right	neck_connective	descending	putative_primary	NA	NA	DNp47	DNp47	DNp47	landing	CNS_04
720575941477490794	18.708992976947425	0.7164691567984638	720575941477490794	76071705503779385	118667, 92500, 2582	left	neck_connective	ascending	05B	NA	NA	AN05B063	AN_GNG_62	AN05B063	proprioceptive	CNS_02
720575941477530986	-3.473830442623491	0.1713681102362691	720575941477530986	76142074248498026	118838, 92500, 2783	left	neck_connective	ascending	06B	NA	NA	AN06B039	AN_IPS_GNG_7	AN06B039	walking	CNS_04
720575941477534516	26.24299528102458	0.5748774886694967	720575941477534516	76282811736172085	123304, 92500, 2576	left	neck_connective	ascending	17B	NA	NA	AN17B012	AN_AVLP_9	AN17B012	feeding	CNS_05
720575941477560129	21.997332591815592	14.711948978957276	720575941477560129	76216497978416619	121174, 213463, 4706	left	ventral_nerve_cord	ascending	10B	NA	NA	AN10B046	NA	AN10B046	proprioceptive	CNS_02
720575941477577025	25.696385402484545	-8.104973208847898	720575941477577025	76566623242909361	131870, 162799, 3023	right	neck_connective	ascending	17A	NA	NA	AN17A024	AN_GNG_134	AN17A024	tactile	CNS_02
720575941477713770	12.234465617938644	0.0507170737353383	720575941477713770	76001336759865368	115213, 92500, 2682	right	neck_connective	descending	putative_primary	NA	NA	DNge047	DNge047	DNxn162	threat response	CNS_02
720575941477736066	-24.0638246347469	-1.2152750014695108	720575941477736066	75930968083212643	114047, 92500, 3068	right	neck_connective	descending	LB12	NA	NA	DNg92_a	DNg92_a	DNg92	flight steering 1	CNS_04
720575941477803073	29.685141582294108	-1.2430712699326456	720575941477803073	76142074248058852	119927, 92500, 2621	left	neck_connective	ascending	09B	NA	NA	AN09B004	AN_AVLP_22	AN09B004	feeding	CNS_02
720575941477812131	-5.492460231975907	-9.564741504135984	720575941477812131	76353180480608078	125294, 92500, 2790	left	neck_connective	descending	putative_primary	NA	NA	DNpe002	DNpe002	DNxl113	probing	CNS_02
720575941514530892	16.027792949481608	-26.453070056382078	720575941514530892	76142074248568753	118930, 92500, 2812	left	neck_connective	descending	SMPpm1	NA	NA	DNp48	DNp48	DNp48	visceral control	CNS_06
720575941477881665	15.014058131976727	-36.53327978843775	720575941477881665	76142074315640100	119376, 92500, 3034	right	neck_connective	ascending	27X	NA	NA	AN27X013	NA	AN27X013	visceral control	CNS_06
720575941477928834	-29.27842233677326	9.69943963294898	720575941477928834	76847823609661358	139848, 154188, 3890	left	neck_connective	ascending	07B	NA	NA	AN07B082	AN_GNG_172	AN07B082	flight steering 1	CNS_01
720575941478074592	-21.896212558941233	-8.73678148979272	720575941478074592	76282811804151400	123740, 92500, 3069	left	neck_connective	descending	NA	NA	NA	DNg02_b	DNg02_b	DNg03	flight power	CNS_01
720575941478387306	-15.947391491131178	9.477929699477299	720575941478387306	75930968015455970	114348, 92500, 2720	right	neck_connective	ascending	04B	NA	NA	AN04B023	AN_SPS_IPS_3	AN04B023	flight steering 2	CNS_04
720575941478429802	20.40261556605876	-21.286531817856687	720575941478429802	76212442924881998	122013, 92500, 2547	right	neck_connective	descending	MX3	NA	NA	DNg70	DNg70	DNxn180	visceral control	CNS_06
720575941478584938	-4.4936468412440975	-14.706992518845459	720575941478584938	76001336759496057	115618, 92500, 2562	right	central_brain	ascending	TBD	NA	NA	ANXXX470	AN_GNG_21	ANXXX470	probing	CNS_06
720575941478585450	-23.98554895420491	11.117127049025637	720575941478585450	76282811803940229	123876, 92500, 3019	left	neck_connective	descending	NA	NA	NA	DNp22	DNp22	auto:DNxn112	flight steering 1	CNS_01
720575941605515966	0.7614121625858594	-26.085926425400633	720575941605515966	76071705503857265	118514, 92500, 2612	right	neck_connective	ascending	17A	NA	NA	AN17A047	AN_GNG_196	AN17A047	grooming	CNS_02
720575941478705770	23.06226255397379	2.113312590178591	720575941478705770	76282811736497112	123380, 92500, 2704	left	neck_connective	descending	putative_primary	NA	NA	DNpe056	DNpe056	DNxn168	feeding	CNS_02
720575941478713962	10.200200099750164	-7.8047322153481415	720575941478713962	76071705436511826	117565, 92500, 2521	right	neck_connective	ascending	09B	NA	NA	AN09B026	NA	AN09B026	walking steering	CNS_02
720575941478752362	23.067173976703284	13.357428181227785	720575941478752362	76212442992405877	122376, 92500, 2681	right	neck_connective	ascending	10B	NA	NA	AN10B056	AN_AVLP_51	AN10B056	proprioceptive	CNS_05
720575941478980291	-1.9316217710536667	-12.939722430649656	720575941478980291	76001336759592699	115134, 92500, 2587	right	neck_connective	ascending	TBD	NA	NA	ANXXX131	AN_GNG_IPS_6	ANXXX131	walking steering	CNS_02
720575941479177440	-19.134087543682455	18.81606065040503	720575941479177440	76282811803368897	123236, 92500, 2820	right	neck_connective	ascending	06B	NA	NA	AN06B051	auto:AN_4_None	AN06B051	flight steering 2	CNS_01
720575941479267970	-5.789833049969072	-1.1816109537514627	720575941479267970	76071705570971165	117769, 92500, 2859	right	neck_connective	ascending	04B	NA	NA	AN04B003	AN_IPS_GNG_7	AN04B003	walking	CNS_02
720575941481470883	17.083298702045088	-27.220077884140863	720575941481470883	76353180547703103	126909, 92500, 2866	right	neck_connective	ascending	27X	NA	NA	AN27X017	AN_FLA_PRW_1	AN27X017	visceral control	CNS_06
720575941479284960	23.500082988544108	29.389644253310298	720575941479284960	76212442992315401	122865, 92500, 2651	right	neck_connective	ascending	10B	NA	NA	AN10B022	AN_AVLP_45	AN10B022	proprioceptive	CNS_05
720575941479434720	-5.515072326855058	-23.682667148056886	720575941479434720	76353180480707488	124933, 92500, 2811	left	neck_connective	descending	MX12	NA	NA	DNg12_e	DNg12_e	DNg12	grooming	CNS_02
720575941479520898	8.670900363727219	7.611566174086672	720575941479520898	76071705504160998	118258, 92500, 2721	left	neck_connective	ascending	08B	NA	NA	AN08B098	AN_GNG_187	AN08B098	threat response	CNS_02
720575941479543776	-2.8710706045192422	-15.93511236900415	720575941479543776	76423549291635410	127309, 92500, 2853	left	neck_connective	descending	putative_primary	NA	NA	DNge023	DNge023	DNxl124	probing	CNS_02
720575941479563650	8.8484535406071	6.43368397956763	720575941479563650	76212442992674874	121412, 92500, 2775	right	neck_connective	descending	MX3	NA	NA	DNge120	DNge120	DNxl084	threat response	CNS_02
720575941479604643	10.68156721095622	6.943215000685792	720575941479604643	76212442992637306	121359, 92500, 2766	right	neck_connective	ascending	08B	NA	NA	AN08B099	AN_5_None	auto:DNg57	threat response	CNS_02
720575941479864771	-22.899067859844564	21.42043839698706	720575941479864771	76282811803901504	124148, 92500, 3006	right	neck_connective	ascending	19B	NA	NA	AN19B104	AN_4_None	AN19B104	flight steering 2	CNS_01
720575941479889315	-3.7782857229274467	-0.19790267640675918	720575941479889315	76142074248551651	120342, 92500, 2798	right	neck_connective	ascending	06B	NA	NA	AN06B039	AN_IPS_GNG_7	AN06B039	walking	CNS_04
720575941479890083	-26.947598438457838	15.015726673659426	720575941479890083	75930968082718056	114621, 92500, 2903	left	neck_connective	ascending	07B	NA	NA	AN07B072	AN_4_None	AN07B072	flight steering 2	CNS_01
720575941462261188	-3.6985363771480277	-13.425733935776613	720575941462261188	75930968082638080	113150, 92500, 2873	left	neck_connective	descending	putative_primary	NA	NA	DNg35	DNg35	DNg35	walking steering	CNS_02
720575941480105039	-4.799488048748369	-27.01191939109888	720575941480105039	75930968082652408	113971, 92500, 2880	right	neck_connective	descending	NA	NA	NA	NA	DNg12_e	DNnt013	grooming	CNS_01
720575941480177487	19.698809642596846	-9.224614512864013	720575941480177487	76071705503874696	118741, 92500, 2619	right	neck_connective	ascending	17A	NA	NA	AN17A068	AN_GNG_196	AN17A068	tactile	CNS_02
720575941560998003	17.54918195704997	-27.368412387314688	720575941560998003	75930968082481057	113359, 92500, 2818	left	neck_connective	ascending	27X	NA	NA	AN27X017	AN_FLA_PRW_1	AN27X017	visceral control	CNS_06
720575941480480963	13.817547817035324	-22.39910925621118	720575941480480963	76071705571097367	118380, 92500, 2910	left	neck_connective	descending	MD3	NA	NA	DNge135	DNge135	DNxn172	visceral control	CNS_02
720575941480490882	-3.611016969875688	-12.143479716721433	720575941480490882	75930968082789571	114238, 92500, 2924	right	neck_connective	descending	MX12	NA	NA	DNge105	DNge105	DNfl035	walking steering	CNS_02
720575941480513154	-16.426702480511057	7.838364231642825	720575941480513154	76282811736705488	122938, 92500, 2783	left	neck_connective	descending	MX3	NA	NA	DNg106	DNg106	DNg106	flight steering 2	CNS_04
720575941480554370	-19.960532169536936	-1.0279550074967325	720575941480554370	76282811736824878	123079, 92500, 2812	right	neck_connective	descending	MD3	NA	NA	DNg79	DNg79	DNg79	flight steering 1	CNS_01
720575941480556162	-28.40270135899007	9.849759686049564	720575941480556162	76001336826856055	115842, 92500, 2887	left	neck_connective	ascending	06A	NA	NA	AN06A017	SA_DMT_DMetaN_6	AN06A017	flight steering 1	CNS_01
720575941480587394	4.392562408252363	-9.64748514885034	720575941480587394	75930968015582764	113292, 92500, 2779	right	neck_connective	descending	putative_primary	NA	NA	DNge013	DNge013	DNxn071	walking steering	CNS_03
720575941480673154	-4.49815462131917	-27.260645282212153	720575941480673154	75930968082649680	113895, 92500, 2879	right	neck_connective	descending	MX12	NA	NA	DNg12_b	DNg12_b	auto:FNM2	grooming	CNS_02
720575941480693187	24.860596675677893	14.393383610304936	720575941480693187	76071705504029898	117812, 92500, 2673	left	neck_connective	ascending	10B	NA	NA	AN10B051	AN_AVLP_51	AN10B051	proprioceptive	CNS_05
720575941480704954	-19.287262897686354	9.072064983901125	720575941480704954	76212443059257441	122467, 92500, 2839	right	neck_connective	descending	LB7	NA	NA	DNg07	DNg07	DNut036	flight steering 1	CNS_01
720575941480714626	-0.21612648268162707	-15.00725020164575	720575941480714626	75935091989953929	114613, 216683, 5861	left	neck_connective	ascending	12A	NA	NA	AN12A003	AN_GNG_79	AN12A003	walking steering	CNS_02
720575941480759971	6.9568958471256535	-21.25456846946802	720575941480759971	76071705571172871	118431, 92500, 2934	left	neck_connective	descending	MX3	NA	NA	DNge136	DNge136	DNxn179	reproduction	CNS_03
720575941480772259	27.884791393085127	-3.928599965515989	720575941480772259	76142074247985166	120502, 92500, 2595	left	neck_connective	ascending	09B	NA	NA	AN09B004	AN_multi_93	AN09B004	feeding	CNS_02
720575941480780451	-19.360466938213698	-6.3154319643410615	720575941480780451	75930968015349873	114037, 92500, 2665	left	neck_connective	descending	putative_primary	NA	NA	DNg50	DNg50	DNg50	flight power	CNS_03
720575941480782755	29.430413265033366	-8.93224085563745	720575941480782755	76142074180696006	120207, 92500, 2534	right	neck_connective	ascending	05B	NA	NA	AN05B023	AN_GNG_192	AN05B023	feeding	CNS_02
720575941480784258	24.75515081386149	-4.042792689743895	720575941480784258	76142074248139606	120360, 92500, 2652	left	neck_connective	descending	DM6_central2	NA	NA	DNp43	DNp43	DNp43	tactile	CNS_02
720575941480784381	-27.030474643902178	22.059627163466555	720575941480784381	76001336760123280	115403, 92500, 2768	left	neck_connective	ascending	19B	NA	NA	AN19B060	SA_DMT_DMetaN	AN19B060	flight steering 2	CNS_01
720575941480797859	13.908595104022627	-26.503795993271726	720575941480797859	75930968082558795	113005, 92500, 2842	left	neck_connective	descending	putative_primary	NA	NA	DNge005	DNge005	DNad004	visceral control	CNS_03
720575941480799395	-0.27769337196766836	-1.6929745792778912	720575941480799395	75930968015269814	114446, 92500, 2617	left	neck_connective	descending	MX3	NA	NA	DNg105	DNg105	DNg105	walking	CNS_02
720575941480901827	-21.78826997776448	16.950894939955813	720575941480901827	76001336827254860	115261, 92500, 3026	left	neck_connective	descending	LB6	NA	NA	DNge085	DNge085	DNg18	flight steering 2	CNS_01
720575941480917187	-5.646338443951007	-14.514000308457273	720575941480917187	75930968015281173	114667, 92500, 2620	right	neck_connective	descending	MX12__prim	NA	NA	DNge069	DNge069	DNg64	probing	CNS_02
720575941689304438	27.104105968280447	0.8110331178275165	720575941689304438	76142074248319778	118993, 92500, 2713	right	neck_connective	ascending	17A	NA	NA	AN17A013	AN_GNG_137	AN17A013	feeding	CNS_02
720575941480942499	-8.575543384746906	-23.33958472007837	720575941480942499	76353180547893699	125963, 92500, 2933	left	neck_connective	descending	NA	NA	NA	DNg12_e	DNg12_e	DNnt013	grooming	CNS_01
720575941480954019	20.965025920673014	2.263053524550539	720575941480954019	76142074248249442	119682, 92500, 2691	right	neck_connective	descending	putative_primary	NA	NA	DNpe031	DNpe031	DNxn187	proprioceptive	CNS_02
720575941480969123	9.587941188617352	-8.952464473191162	720575941480969123	76001336692372218	115856, 92500, 2557	right	neck_connective	ascending	01B	NA	NA	AN01B005	AN_GNG_VES_4	AN01B005	walking steering	CNS_02
720575941480996226	-36.74716089268147	9.14902840858374	720575941480996226	76001336826917917	115693, 92500, 2905	right	neck_connective	descending	PSp2	NA	NA	DNpe008	DNpe008	DNht001	flight steering 1	CNS_01
720575941481010511	22.22623922328532	29.458907711562254	720575941481010511	76282811736400656	123297, 92500, 2675	right	neck_connective	ascending	10B	NA	NA	AN10B027	AN_AVLP_34	AN10B027	proprioceptive	CNS_05
720575941481045155	-30.548134784893385	3.231228935774904	720575941481045155	75788719034293543	108972, 47959, 3897	right	neck_connective	descending	PSp2	NA	NA	DNpe012	DNpe012	DNp16	flight steering 1	CNS_04
720575941481059663	24.283083934589026	-3.0674480318459447	720575941481059663	76071705503916565	118448, 92500, 2633	left	neck_connective	ascending	05B	NA	NA	AN05B052	AN_AVLP_GNG_23	AN05B052	tactile	CNS_02
720575941481103523	-23.901255588726393	2.7984939694968283	720575941481103523	76212443059417219	122474, 92500, 2894	left	neck_connective	descending	putative_primary	NA	NA	DNpe019	DNpe019	DNxn136	flight steering 1	CNS_01
720575941481339215	7.038582820697431	-15.096585643235105	720575941481339215	76071705504155450	117715, 92500, 2716	left	neck_connective	ascending	08B	NA	NA	AN08B031	AN_GNG_184	AN08B031	reproduction	CNS_02
720575941481381117	8.486314792438153	5.239648449477298	720575941481381117	76001336759778354	116252, 92500, 2654	left	neck_connective	descending	NA	NA	NA	DNg45	DNg45	DNg45	threat response	CNS_02
720575941481407427	-25.69935510654867	15.84130250221167	720575941481407427	75931311747183986	114619, 103565, 3146	left	neck_connective	descending	LB6	NA	NA	DNg10	DNg10	DNg10	flight steering 2	CNS_01
720575941481985475	8.885080356403003	3.1856692910758078	720575941481985475	76142074248394273	119899, 92500, 2743	left	neck_connective	descending	SMPpv2_ventral	NA	NA	DNp69	DNp69	DNp69	threat response	CNS_02
720575941631635426	12.25140001277507	-26.73985899681177	720575941631635426	75934679605298054	113063, 202862, 5382	right	neck_connective	ascending	06A	NA	NA	AN06A030	auto:SA_MDA_4	AN06A030	visceral control	CNS_01
720575941514535244	24.152796764178877	7.006293404158695	720575941514535244	76071705503782027	117530, 92500, 2581	left	neck_connective	ascending	09B	NA	NA	AN09B029_b	AN_multi_16	AN09B029	proprioceptive	CNS_05
720575941482115526	8.979440707965502	-4.916211497727293	720575941482115526	76282811736216743	123288, 92500, 2607	right	neck_connective	ascending	12B	NA	NA	AN12B055	AN_GNG_127	AN12B055	walking steering	CNS_02
720575941482233027	24.511162776752123	-18.876446139756098	720575941482233027	76353180480356352	125124, 92500, 2673	left	neck_connective	ascending	NA	NA	NA	AN_GNG_30	AN_GNG_30	NA	feeding	CNS_06
720575941482268867	7.313326377673749	-11.674678218308351	720575941482268867	76282811736373313	123808, 92500, 2664	right	neck_connective	ascending	TBD	NA	NA	ANXXX145	AN_GNG_VES_7	ANXXX145	walking steering	CNS_02
720575941482323651	-22.799342136577952	7.728899586257081	720575941482323651	76353180547672213	125583, 92500, 2852	right	neck_connective	ascending	19B	NA	NA	AN19B024	AN_GNG_IPS_3	AN19B024	flight steering 1	CNS_01
720575941482348218	27.61779500941814	-13.187260997239012	720575941482348218	76212442924857792	121243, 92500, 2534	right	neck_connective	ascending	09B	NA	NA	AN09B028	AN_multi_72	AN09B028	feeding	CNS_02
720575941482407677	-6.197583656505936	-27.218576800766836	720575941482407677	75930968082672587	114155, 92500, 2888	right	neck_connective	descending	NA	NA	NA	NA	auto:DNg12_d	auto:DNnt013	grooming	CNS_01
720575941482535366	-28.334639530376784	-0.8868562697800576	720575941482535366	76001336827330614	115292, 92500, 3052	right	neck_connective	descending	LB12	NA	NA	DNg01	DNg01	DNg01	flight steering 1	CNS_01
720575941482713341	-19.642413120464678	7.671160328444582	720575941482713341	76001336760194695	116524, 92500, 2792	left	neck_connective	descending	LB7	NA	NA	DNg07	DNg07	DNut034	flight steering 1	CNS_01
720575941482956998	6.028395194812423	-10.24375666374292	720575941482956998	76212443059237850	120973, 92500, 2835	right	neck_connective	ascending	08B	NA	NA	AN08B026	AN_multi_42	AN08B026	walking steering	CNS_02
720575941482970310	11.339299220843918	-5.024371039811032	720575941482970310	76142074315111638	120159, 92500, 2841	right	neck_connective	descending	NA	NA	NA	DNge139	DNge139	auto:DNg22	walking steering	CNS_03
720575941483099590	14.36452486018718	-18.94126738304223	720575941483099590	76071705571017136	118670, 92500, 2875	right	neck_connective	ascending	NA	NA	NA	ANXXX099	AN_FLA_GNG_2	ANXXX099	reproduction	CNS_03
720575941483124410	-22.853430729107256	20.151401150282965	720575941483124410	76212443059359858	122755, 92500, 2876	right	neck_connective	ascending	06A	NA	NA	AN06A092	SA_DMT_DMetaN_2	AN06A092	flight steering 2	CNS_01
720575941483266246	5.598217506213788	0.413511860427004	720575941483266246	76142074315158358	120058, 92500, 2862	right	neck_connective	descending	SMPpv2_dorsal	NA	NA	DNpe045	DNpe045	DNxn161	walking	CNS_02
720575941483358717	-34.64534662266195	10.253157246169193	720575941483358717	76212443059731168	122841, 92500, 3010	left	neck_connective	descending	PSp2	NA	NA	DNp17	DNp17	DNp17	flight steering 1	CNS_01
720575941483506618	23.983637828632	-6.124441993180175	720575941483506618	76142074248139611	119208, 92500, 2652	right	neck_connective	ascending	17A	NA	NA	AN17A014	AN_GNG_118	AN17A014	tactile	CNS_02
720575941483554189	-22.345271091656087	3.171000111159426	720575941483554189	76282811804050490	124192, 92500, 3055	left	neck_connective	descending	LB12	NA	NA	DNge175	DNge175	auto:DNut051	flight steering 1	CNS_01
720575941483679674	-1.260711651043291	-25.595699679795157	720575941483679674	76001336759769375	115506, 92500, 2650	left	neck_connective	descending	putative_primary	NA	NA	DNge076	DNge076	DNfl039	grooming	CNS_06
720575941483701178	4.578619022174483	-3.6870650171669905	720575941483701178	76282811736497128	122996, 92500, 2704	right	neck_connective	descending	SMPpv2_dorsal	NA	NA	DNp67	DNp67	DNp67	walking	CNS_02
720575941483798781	15.22204973201335	2.4562121511069357	720575941483798781	76142074248480615	119250, 92500, 2771	left	neck_connective	ascending	NA	NA	NA	AN10B015_c	auto:AN_GNG_SAD_8	AN10B015	threat response	CNS_02
720575941634206651	-32.522614460186354	13.250258076247318	720575941634206651	76282811736753758	124849, 92500, 2800	right	neck_connective	ascending	NA	NA	NA	AN_SPS_IPS_2	AN_SPS_IPS_2	auto:AN07B101	flight steering 1	CNS_01
720575941483828154	24.552723903461096	-11.679234874192138	720575941483828154	76142074248410980	120682, 92500, 2752	right	neck_connective	ascending	08B	NA	NA	AN08B050	AN_multi_98	AN08B050	feeding	CNS_02
720575941483839042	-22.15373132725179	20.91413842445289	720575941483839042	76212443059295870	122464, 92500, 2854	right	neck_connective	ascending	19B	NA	NA	AN19B106	SA_DMT_DMetaN_2	AN19B106	flight steering 2	CNS_01
720575941483848122	26.330597896381022	-0.38782242230556485	720575941483848122	76142074248316858	119069, 92500, 2712	right	neck_connective	ascending	17A	NA	NA	AN17A015	AN_GNG_94	AN17A015	feeding	CNS_02
720575941483850749	26.31093694667399	-14.893418681565183	720575941483850749	76495429730570401	130657, 138142, 2417	left	neck_connective	ascending	05B	NA	NA	AN05B021	AN_GNG_SAD_29	AN05B021	feeding	CNS_02
720575941483879430	-32.955031376079916	9.642780888136967	720575941483879430	76282811803394022	124676, 92500, 2828	right	neck_connective	ascending	07B	NA	NA	AN07B071	NA	AN07B071	flight steering 1	CNS_01
720575941483885709	-22.98739145298421	23.722074139174563	720575941483885709	75930968082667013	114394, 92500, 2883	left	neck_connective	ascending	19B	NA	NA	AN19B065	auto:AN_4_None	AN19B065	flight steering 2	CNS_01
720575941483896838	13.889043826861984	8.967112171706303	720575941483896838	76142074248474850	120597, 92500, 2771	right	neck_connective	ascending	08B	NA	NA	AN08B101	auto:AN_GNG_184	AN08B101	threat response	CNS_02
720575941484023549	22.467432994647623	19.91602097755347	720575941484023549	76212442992382421	122753, 92500, 2672	right	neck_connective	ascending	NA	NA	NA	AN10B033	AN_AVLP_53	AN10B033	proprioceptive	CNS_05
720575941484394125	-9.908021908001299	-15.405180346909424	720575941484394125	76142074248336663	120086, 92500, 2726	left	neck_connective	ascending	17A	NA	NA	AN17A008	AN_GNG_107	AN17A008	probing	CNS_06
720575941484965186	-5.897909622387284	-1.3250767111214579	720575941484965186	76071705504398414	118455, 92500, 2805	right	neck_connective	ascending	04B	NA	NA	AN04B003	AN_multi_48	AN04B003	walking	CNS_02
720575941484965698	23.68998815517009	27.098882305678472	720575941484965698	76353180480613130	126879, 92500, 2796	left	neck_connective	ascending	19B	NA	NA	AN19B036	AN_AVLP_GNG_1	AN19B036	proprioceptive	CNS_05
720575941485069520	23.904839534564616	28.6012092710105	720575941485069520	76495567169663033	129766, 142559, 2480	left	neck_connective	ascending	10B	NA	NA	AN10B048	auto:AN_AVLP_53	AN10B048	proprioceptive	CNS_05
720575941485303693	20.92409421901286	12.30206547981177	720575941485303693	76212442992499328	122491, 92500, 2716	right	neck_connective	ascending	10B	NA	NA	AN10B037	AN_GNG_165	AN10B037	proprioceptive	CNS_02
720575941485358733	-18.49487970371663	12.601322758254149	720575941485358733	76282811736679753	123442, 92500, 2768	right	neck_connective	descending	LB7	NA	NA	DNge091	DNge091	DNxn114	flight steering 2	CNS_01
720575941485405250	-28.945811252788893	2.4149333119956076	720575941485405250	76001336826943372	115145, 92500, 2919	left	neck_connective	ascending	06B	NA	NA	AN06B023	AN_IPS_GNG_1	AN06B023	flight steering 1	CNS_01
720575941485430992	-6.471590976909989	-11.636822116318601	720575941485430992	76001336759713703	115053, 92500, 2629	right	neck_connective	descending	putative_primary	NA	NA	DNg37	DNg37	DNg37	probing	CNS_02
720575941562192429	-22.887751560406087	12.130626308974367	720575941562192429	76001336759968147	115577, 92500, 2714	left	neck_connective	descending	LB7	NA	NA	DNge090	DNge090	DNg08	flight steering 2	CNS_01
720575941485705478	27.013319988055827	0.6121449947920856	720575941485705478	76142074248083922	119334, 92500, 2636	right	neck_connective	ascending	17A	NA	NA	AN17A013	auto:AN_GNG_95	AN17A013	feeding	CNS_02
720575941485886672	-35.09601877232015	11.839188206252201	720575941485886672	76212443059425982	122757, 92500, 2898	right	neck_connective	ascending	06A	NA	NA	AN06A018	SA_DMT_DMetaN_6	AN06A018	flight steering 1	CNS_01
720575941485889858	22.451830882831217	12.674116718825443	720575941485889858	76212442992502166	122234, 92500, 2713	right	neck_connective	ascending	10B	NA	NA	AN10B051	AN_AVLP_51	AN10B051	proprioceptive	CNS_02
720575941486250758	-21.06831644077717	22.625791180190188	720575941486250758	76001336826903956	114854, 92500, 2897	left	neck_connective	ascending	19B	NA	NA	AN19B093	AN_4_None	AN19B093	flight steering 2	CNS_01
720575941486413709	10.960146922870285	6.7690335393515655	720575941486413709	76071705504163835	118366,92500,2720	left	neck_connective	descending	MX3	NA	NA	DNg40	DNg40	DNg40	threat response	CNS_05
720575941486437954	-0.7432221879523941	-2.742463958207029	720575941486437954	75930968015460209	113850, 92500, 2723	left	neck_connective	descending	putative_primary	NA	NA	DNg108	DNg108	DNg108	walking	CNS_02
720575941639868277	-4.875775795177813	-11.143235576096433	720575941639868277	76001336759552745	115994, 92500, 2572	left	neck_connective	ascending	12B	NA	NA	AN12B008	AN_GNG_155	AN12B008	probing	CNS_02
720575941486574598	-22.915070514873854	-5.9272507547768525	720575941486574598	76282811804056462	123703, 92500, 3057	left	neck_connective	descending	LB12	NA	NA	DNg02_g	DNg02_g	DNg02	flight power	CNS_01
720575941486575426	4.222752113147383	-22.972439181748282	720575941486575426	76001336759719809	115944, 92500, 2632	left	neck_connective	descending	putative_primary	NA	NA	DNge082	DNge082	DNxl068	reproduction	CNS_02
720575941486587714	-28.88942049045979	7.790991413649661	720575941486587714	76282811803920686	123153, 92500, 3012	left	neck_connective	descending	PSp2	NA	NA	DNp17	DNp17	DNnt014	flight steering 1	CNS_01
720575941486597442	23.473750133319502	-13.224170100632561	720575941486597442	76142074315613653	119508, 92500, 3020	midline	neck_connective	ascending	TBD	NA	NA	ANXXX127	AN_multi_79	ANXXX127	feeding	CNS_02
720575941486612034	-29.23726366062581	-0.5953517078789652	720575941486612034	75577268869127263	103237, 38804, 2716	right	neck_connective	descending	WEDd1	NA	NA	DNa03	DNa03	DNa03	flight steering 1	CNS_04
720575941486680717	22.95253660182535	-13.543481242600341	720575941486680717	76142074248072351	119782, 92500, 2627	right	neck_connective	descending	putative_primary	NA	NA	DNp32	DNp32	DNp32	feeding	CNS_08
720575941486681808	-22.173920612530107	18.84080277686987	720575941486681808	76001336760250046	116524, 92500, 2810	left	neck_connective	ascending	NA	NA	NA	AN07B089	AN_4_None	AN07B089	flight steering 2	CNS_01
720575941486684226	5.344772357745771	-2.765082967224974	720575941486684226	76142074315239397	119700, 92500, 2891	left	neck_connective	descending	WEDd1	NA	NA	DNa14	DNa14	DNa14	walking	CNS_02
720575941486692493	12.559415836139328	-25.80622900718774	720575941486692493	76142074315259141	119553, 92500, 2901	right	neck_connective	descending	SMPpv2_dorsal	NA	NA	DNp68	DNp68	DNp68	visceral control	CNS_04
720575941486694541	22.775696773334143	-14.910528552475828	720575941486694541	76142074248047732	120485, 92500, 2620	right	neck_connective	ascending	NA	NA	NA	AN_multi_96	AN_multi_96	auto:ANXXX116	feeding	CNS_03
720575941486700098	-28.51822946567952	1.1886715770331442	720575941486700098	76001336827239421	116252, 92500, 3020	right	neck_connective	descending	WEDd1	NA	NA	DNa05	DNa05	DNa05	flight steering 1	CNS_01
720575941486700354	25.114054698749193	-13.353206050339601	720575941486700354	76142074248268526	119935, 92500, 2698	left	neck_connective	ascending	TBD	NA	NA	ANXXX433	AN_GNG_PRW_1	ANXXX433	feeding	CNS_06
720575941486711181	17.974282283588053	-8.404145610276121	720575941486711181	76212442924888879	122317, 92500, 2551	left	neck_connective	ascending	09A	NA	NA	AN09A007	AN_8_13	AN09A007	tactile	CNS_02
720575941486776642	15.070108432574871	-19.799856555405515	720575941486776642	76071705570951878	118132, 92162, 2852	left	neck_connective	ascending	00A	NA	NA	AN00A006	AN_SMP_1	AN00A006	reproduction	CNS_08
720575941486783238	13.587287921710615	9.424934971388922	720575941486783238	76071705504163820	117609, 92500, 2721	left	neck_connective	ascending	08B	NA	NA	AN08B099	AN_GNG_164	AN08B099	threat response	CNS_02
720575941486815238	-5.486744861797686	-24.82048453086938	720575941486815238	76353180547711708	125038, 92500, 2869	right	neck_connective	descending	putative_primary	NA	NA	DNge027	DNge027	DNfl022	grooming	CNS_02
720575941486839046	-3.4152147581142143	-20.85437430137719	720575941486839046	76282811736290678	124678, 92500, 2637	left	neck_connective	ascending	04B	NA	NA	AN04B004	AN_GNG_VES_5	AN04B004	grooming	CNS_02
720575941486868432	4.9603004644352255	-7.818829905930418	720575941486868432	76071705570864129	117491, 92500, 2822	left	neck_connective	ascending	08B	NA	NA	AN08B100	AN_GNG_VES_10	AN08B100	walking steering	CNS_02
720575941486980560	22.856396693988447	25.446363079604247	720575941486980560	76282811736343704	123642, 92500, 2658	left	neck_connective	ascending	12B	NA	NA	AN12B006	AN_AVLP_52	AN12B006	proprioceptive	CNS_05
720575941487186896	-15.875963192180986	11.369661915358648	720575941487186896	74874062127749840	83376, 51888, 1502	right	neck_connective	descending	LB7	NA	NA	DNge112	DNge112	DNit003	flight steering 2	CNS_01
720575941487419856	6.319638747974043	-11.474662196579832	720575941487419856	76212442992162003	122838, 92500, 2597	right	neck_connective	ascending	09B	NA	NA	AN09B019	AN_VES_WED_1	AN09B019	walking steering	CNS_02
720575941487488821	24.601071376605635	27.11453400855933	720575941487488821	76071705503998337	116862, 92500, 2659	left	neck_connective	ascending	10B	NA	NA	AN10B019	AN_AVLP_GNG_21	AN10B019	proprioceptive	CNS_05
720575941487659984	-24.893343906597487	0.7373607040015278	720575941487659984	75930968083183154	114354, 92500, 3063	right	neck_connective	descending	LB12	NA	NA	DNge016	DNge016	DNut058	flight steering 1	CNS_01
720575941487707189	-24.88063715000569	17.665940868910887	720575941487707189	76282811803575726	123901, 92500, 2889	left	neck_connective	ascending	16B	NA	NA	AN16B112	auto:AN_4_None	AN16B112	flight steering 2	CNS_01
720575941487783888	23.311368007465013	-2.0903073667916243	720575941487783888	76071705503871856	118319, 92500, 2613	left	neck_connective	ascending	09B	NA	NA	AN09B009	AN_GNG_SAD_2	AN09B009	tactile	CNS_02
720575941487800272	24.753703136249186	28.646812069472418	720575941487800272	76071705503888556	117058, 92500, 2621	left	neck_connective	ascending	10B	NA	NA	AN10B048	auto:AN_GNG_166	AN10B048	proprioceptive	CNS_05
720575941487869904	24.245652217670084	2.5859788537589132	720575941487869904	76142074248056068	119275, 92500, 2622	left	neck_connective	ascending	05B	NA	NA	AN05B062	AN_AVLP_GNG_7	AN05B062	feeding	CNS_02
720575941487876560	15.828005809589035	1.1691726327506125	720575941487876560	76071705570936087	117989, 92500, 2845	left	neck_connective	ascending	00A	NA	NA	AN00A006	AN_GNG_SAD_27	AN00A006	proprioceptive	CNS_02
720575941487967689	-31.658751468853353	16.42728959327612	720575941487967689	76282811803419314	124608, 92500, 2835	right	neck_connective	ascending	07B	NA	NA	AN07B072	AN_GNG_172	AN07B072	flight steering 2	CNS_01
720575941488139214	-30.734698276714678	18.307841885146242	720575941488139214	76353180547846687	125206, 92500, 2916	right	neck_connective	ascending	07B	NA	NA	AN07B056	AN_GNG_172	AN07B056	flight steering 2	CNS_01
720575941488143824	26.285069484515784	-14.187261950913326	720575941488143824	76142074247892059	120466, 92500, 2563	right	neck_connective	ascending	05B	NA	NA	AN05B025	AN_AVLP_22	AN05B025	feeding	CNS_02
720575941488207305	17.78659345607341	-12.619850528183836	720575941488207305	76282811736519936	123454, 92500, 2715	left	neck_connective	ascending	01B	NA	NA	AN01B011	AN_GNG_VES_7	AN01B011	reproduction	CNS_02
720575941488256976	14.977190036578781	6.080649960097414	720575941488256976	76142074248486540	119313, 92500, 2776	left	neck_connective	ascending	08B	NA	NA	AN08B099	AN_GNG_149	AN08B099	threat response	CNS_02
720575941488845287	2.9242077062565146	-17.44553793663109	720575941488845287	76353180480460892	125221, 92500, 2729	left	neck_connective	descending	MX12__prim	NA	NA	DNg44	DNg44	DNg44	walking steering	CNS_02
720575941489036494	-6.491235714153644	-24.87241972679223	720575941489036494	76353180547868513	126049, 92500, 2923	left	neck_connective	descending	MX12	NA	NA	DNg12_e	DNg12_e	DNxn139	grooming	CNS_02
720575941489083596	-24.211653690533034	-4.077075374070066	720575941489083596	76001336827341714	115498, 92500, 3061	right	neck_connective	descending	LB12	NA	NA	DNg02_f	DNg02_f	DNg02	flight power	CNS_04
720575941489195724	-16.16255376835286	-8.251102817002197	720575941489195724	76353180547932693	126559, 92500, 2948	left	neck_connective	descending	NA	NA	NA	DNg12_a	DNg12_a	NA	head and eye orienting	CNS_01
720575941489207605	-34.198840122417806	6.648330318984133	720575941489207605	76001336827025051	115635, 92500, 2943	right	neck_connective	descending	NA	NA	NA	DNnt012	auto:DNpe009	DNnt012	flight steering 1	CNS_01
720575941489274057	2.540648956103926	-2.083415996971983	720575941489274057	76353180480458830	126322, 92500, 2727	right	neck_connective	descending	putative_primary	NA	NA	DNge046	DNge046	NA	walking	CNS_02
720575941489375797	-21.93361375828206	18.441115963515383	720575941489375797	76212443059391305	122833, 92500, 2887	right	neck_connective	ascending	06A	NA	NA	AN06A092	AN_4_None	AN06A092	flight steering 2	CNS_01
720575941489377737	-35.55454919834552	7.832489597853762	720575941489377737	76001336826833600	115991, 92500, 2879	right	neck_connective	descending	PSp2	NA	NA	DNp17	DNp17	DNp17	flight steering 1	CNS_01
720575941489638094	27.985695857806803	3.4026173234549577	720575941489638094	76071705503981802	117887, 92500, 2657	right	neck_connective	ascending	17B	NA	NA	AN17B012	AN_AVLP_9	AN17B012	feeding	CNS_05
720575941489748169	24.94579221705973	27.6415973783103	720575941489748169	76071705503882906	116812, 92500, 2618	left	neck_connective	ascending	10B	NA	NA	AN10B020	AN_AVLP_45	AN10B020	proprioceptive	CNS_05
720575941489759177	16.72723104457438	-10.680352580490965	720575941489759177	76212442992192765	121547, 92500, 2606	left	neck_connective	ascending	17A	NA	NA	AN17A068	AN_GNG_116	AN17A068	tactile	CNS_02
720575941489802697	22.990704555316572	16.902904141005617	720575941489802697	76071705504035228	118078, 92500, 2675	left	neck_connective	ascending	10B	NA	NA	AN10B031	AN_GNG_166	AN10B031	proprioceptive	CNS_02
720575941489812277	13.37450601558269	-19.005262744370356	720575941489812277	76351256469842196	126424, 35019, 3248	left	neck_connective	descending	putative_primary	NA	NA	DNp52	DNp52	auto:AN08B112	reproduction	CNS_08
720575941490071605	-37.76646707554279	12.827517139968021	720575941490071605	76282811803931823	122920, 92500, 3016	left	neck_connective	descending	PSp2	NA	NA	DNpe054	DNpe054	DNut046	flight steering 1	CNS_01
720575941490249166	17.22809316615642	-12.130135905686277	720575941490249166	76071705570722813	118562, 92500, 2816	right	neck_connective	ascending	TBD	NA	NA	ANXXX410	AN_4_None	ANXXX410	reproduction	CNS_03
720575941490285006	2.5845556447941114	-7.536378753128905	720575941490285006	76071705504328589	118130, 92500, 2776	left	neck_connective	ascending	23B	NA	NA	AN23B003	AN_GNG_81	AN23B003	walking steering	CNS_02
720575941490416181	-0.964394282297487	-1.6077062010201393	720575941490416181	76353180480493539	126063, 92500, 2747	right	neck_connective	descending	putative_primary	NA	NA	DNg93	DNg93	DNg93	walking	CNS_02
720575941490463541	25.338315028949385	28.525430309828856	720575941490463541	76071705503947893	117102, 92500, 2645	left	neck_connective	ascending	10B	NA	NA	AN10B029	AN_AVLP_43	AN10B029	proprioceptive	CNS_05
720575941490535600	-23.499291401104326	-3.2059694647225325	720575941490535600	76353180547835696	125046, 92500, 2909	left	neck_connective	descending	PSp3	NA	NA	DNpe010	DNpe010	DNut039	flight power	CNS_04
720575941490558261	1.333857793613081	-14.667658221665283	720575941490558261	75858606473752067	110933, 34543, 2894	right	neck_connective	descending	putative_primary	NA	NA	DNpe023	DNpe023	DNit013	walking steering	CNS_07
720575941490590924	10.665800113483076	3.9762669683066427	720575941490590924	76212442992611643	121418, 92500, 2754	right	neck_connective	descending	MX3	NA	NA	DNge099	DNge099	DNxn154	threat response	CNS_02
720575941490651337	15.533438701434735	-18.37837256187524	720575941490651337	76071705504071307	117884, 92500, 2688	left	neck_connective	ascending	TBD	NA	NA	ANXXX380	AN_FLA_VES_1	ANXXX380	reproduction	CNS_03
720575941543092060	19.567320842548014	-16.769491565171133	720575941543092060	76001336759841443	114924, 92500, 2673	right	neck_connective	descending	putative_primary	NA	NA	DNp14	DNp14	DNp14	reproduction	CNS_02
720575941550687805	-0.016215305523271332	-5.525873076859372	720575941550687805	76353180480502482	126437, 92500, 2745	right	neck_connective	descending	putative_primary	NA	NA	DNge050	DNge050	DNxl049	walking	CNS_02
720575941490679497	-19.342265110210775	13.041241276320557	720575941490679497	76212443059290340	122503, 92500, 2849	right	neck_connective	descending	LB7	NA	NA	DNge145	DNge145	DNxn115	flight steering 2	CNS_01
720575941490694453	25.091547984882002	6.508854973372561	720575941490694453	76071705571289937	117052, 92500, 2972	left	neck_connective	descending	putative_primary	NA	NA	DNp30	DNp30	DNp30	proprioceptive	CNS_05
720575941490699061	-19.913273792461744	-6.011964690628904	720575941490699061	75930968082632263	112908, 92500, 2871	left	neck_connective	ascending	19B	NA	NA	AN19B019	AN_multi_105	AN19B019	flight power	CNS_07
720575941527363330	-20.474104862408037	12.31837521797095	720575941527363330	76001336827030573	115139, 92500, 2944	left	neck_connective	ascending	06B	NA	NA	AN06B031	SA_DMT_DMetaN_12	AN06B031	flight steering 2	CNS_01
720575941490705865	-0.7329787572187136	3.748279202040774	720575941490705865	76071705504169494	118042, 92500, 2723	left	neck_connective	ascending	14A	NA	NA	AN14A003	auto:AN_GNG_46	AN14A003	landing	CNS_02
720575941628636217	26.998152751727698	2.068738329466921	720575941628636217	76282811736329316	124142, 92500, 2653	right	neck_connective	ascending	TBD	NA	NA	ANXXX027	AN_AVLP_GNG_4	ANXXX027	feeding	CNS_02
720575941490717390	-29.36990640659749	3.8192993283835466	720575941490717390	76071705571133260	116772, 92500, 2920	right	neck_connective	descending	WEDd1	NA	NA	DNa09	DNa09	DNa09	flight steering 1	CNS_01
720575941490868021	22.8072347829777	18.568957912978274	720575941490868021	76215398131528862	122296, 180294, 3540	right	neck_connective	ascending	10B	NA	NA	AN10B047	AN_AVLP_SAD_5	AN10B047	proprioceptive	CNS_02
720575941490914761	9.36820508937419	-2.130028617325681	720575941490914761	76212443126348418	121573, 92500, 3081	left	neck_connective	ascending	19A	NA	NA	AN19A018_d	AN_GNG_52	AN19A018	threat response	CNS_02
720575941605509054	16.475089092059733	-28.37628782981958	720575941605509054	76142074315489970	118799, 92500, 2973	right	neck_connective	ascending	27X	NA	NA	AN27X017	AN_multi_77	AN27X017	visceral control	CNS_06
720575941491012809	-0.6050391082924553	-13.801214587632078	720575941491012809	76071705571144664	118303, 92500, 2921	left	neck_connective	descending	primary	NA	NA	MDN	MDN	MDN	walking steering	CNS_02
720575941491055820	-35.50272272129475	10.66243420844947	720575941491055820	76282811803898846	122894, 92500, 3003	left	neck_connective	descending	PSp2	NA	NA	DNp17	DNp17	DNp17	flight steering 1	CNS_01
720575941491057614	20.51601125697673	-6.146044623795407	720575941491057614	76071705503736338	118613, 92500, 2567	left	neck_connective	ascending	TBD	NA	NA	ANXXX264	AN_GNG_123	ANXXX264	tactile	CNS_02
720575941586647686	22.378993053241377	-4.060523879471678	720575941586647686	76071705503752798	118558, 92500, 2574	left	neck_connective	ascending	NA	NA	NA	AN05B056	AN_GNG_196	AN05B056	tactile	CNS_02
720575941491126222	15.841280956073408	-32.7553981661233	720575941491126222	76142074315457052	119485, 92500, 2966	right	neck_connective	descending	MX12__prim	NA	NA	DNg33	DNg33	DNg33	visceral control	CNS_03
720575941491127246	24.23449422816813	-1.6866250156792582	720575941491127246	76071705503942199	118176, 92500, 2641	left	neck_connective	ascending	09B	NA	NA	AN09B003	AN_multi_27	AN09B003	feeding	CNS_02
720575941491157454	27.25883962611735	0.04416878825102432	720575941491157454	76071705503979274	118221, 92500, 2658	left	neck_connective	ascending	08B	NA	NA	AN08B012	AN_multi_62	AN08B012	feeding	CNS_05
720575941560566799	25.263680476947425	-0.10587261313523666	720575941560566799	76142074248120549	119133, 92500, 2646	right	neck_connective	ascending	17A	NA	NA	AN17A015	AN_GNG_94	AN17A015	feeding	CNS_02
720575941491410382	26.41947080592692	1.7906945825186786	720575941491410382	76212442992138156	121501, 92500, 2589	right	neck_connective	ascending	TBD	NA	NA	ANXXX144	AN_AVLP_GNG_16	ANXXX144	feeding	CNS_02
720575941491584743	-32.037035923199056	14.575390446242434	720575941491584743	76282811736453317	124449, 92500, 2692	right	neck_connective	ascending	TBD	NA	NA	ANXXX200	AN_GNG_38	ANXXX200	flight steering 1	CNS_01
720575941491585511	-27.086829166607256	14.423005688246828	720575941491585511	76144686058347370	119671, 170966, 4526	right	neck_connective	ascending	07B	NA	NA	AN07B041	SA_DMT_DMetaN_5	AN07B041	flight steering 2	CNS_01
720575941491648999	-0.09083814521252608	-1.5781504034432356	720575941491648999	75930968015415930	114109, 92500, 2701	left	neck_connective	ascending	TBD	NA	NA	ANXXX002	AN_GNG_19	ANXXX002	walking	CNS_02
720575941491649255	12.880853671832686	-16.512361895981687	720575941491649255	76142074315103423	120041, 92500, 2843	right	neck_connective	descending	SMPpv1	NA	NA	oviDNa_a	oviDNa_a	auto:ANXXX116	reproduction	CNS_03
720575941491649511	-16.326849918560377	10.434120762404541	720575941491649511	76071636784720721	116858, 90838, 2713	right	neck_connective	ascending	04B	NA	NA	AN04B023	AN_SPS_IPS_5	AN04B023	flight steering 2	CNS_04
720575941491761895	-22.136937122539877	7.222640144881351	720575941491761895	76212443059431954	122265, 92500, 2903	left	neck_connective	descending	PSp2	NA	NA	DNp102	DNp102	DNxn176	flight steering 1	CNS_01
720575941475341610	-25.521531086162916	6.351311790999515	720575941475341610	76282811803940236	123277, 92500, 3018	left	neck_connective	descending	PSp2	NA	NA	DNpe012	DNpe012	DNxn112	flight steering 1	CNS_04
720575941491807463	-0.5791522038441846	-10.755586993637941	720575941491807463	76001336759896387	115745, 92500, 2688	right	neck_connective	descending	putative_primary	NA	NA	DNp56	DNp56	DNp56	walking steering	CNS_02
720575941491972327	-19.351027469829916	10.892242062148197	720575941491972327	76001336827019627	115416, 92500, 2941	left	neck_connective	descending	putative_primary	NA	NA	DNge084	DNge084	DNxn121	flight steering 2	CNS_01
720575941491992807	0.7857785413700391	-6.866586577835933	720575941491992807	75014662244566844	87145,48587,1686	right	neck_connective	descending	putative_primary	NA	NA	DNg100	DNg100	DNg100	walking	CNS_02
720575941491287497	17.43408109645427	-25.39092482322778	720575941491287497	76562225733563057	131435,31995,5114	left	central_brain	descending	SMPpv1	NA	NA	DNpe048	DNpe048	NA	visceral control	CNS_08
720575941492153214	-28.013939838604326	11.92525540595923	720575941492153214	76001336760030083	115458, 92500, 2733	left	neck_connective	ascending	07B	NA	NA	AN07B069	auto:AN_GNG_175	AN07B069	flight steering 1	CNS_01
720575941492283312	20.04163457850992	12.310798275527103	720575941492283312	76212442992488190	122474, 92500, 2708	right	neck_connective	ascending	10B	NA	NA	AN10B046	AN_GNG_165	AN10B046	proprioceptive	CNS_02
720575941492419504	24.33585645656169	20.15240060096655	720575941492419504	76071705503933837	117426, 92500, 2640	left	neck_connective	ascending	10B	NA	NA	AN10B053	AN_AVLP_53	AN10B053	proprioceptive	CNS_05
720575941492467070	4.4344163129764835	8.109970676955323	720575941492467070	76847961116025245	139573, 158599, 4239	left	neck_connective	ascending	NA	NA	NA	AN_GNG_179	AN_GNG_179	auto:AN07B062	threat response	CNS_01
720575941492504958	-33.04517648716389	16.813090908583742	720575941492504958	76075004642775742	118680, 191776, 4903	right	neck_connective	ascending	07B	NA	NA	AN07B072	AN_IPS_GNG_6	AN07B072	flight steering 2	CNS_01
720575941492588976	6.537651080890304	-9.856652629319093	720575941492588976	76212442992460675	121920, 92500, 2696	left	neck_connective	descending	putative_primary	NA	NA	DNge103	DNge103	DNxl123	walking steering	CNS_02
720575941492684208	-37.18075464268147	12.63179837470923	720575941492684208	76282811803917802	122903, 92500, 3010	left	neck_connective	descending	NA	NA	NA	DNpe054	DNpe054	DNut046	flight steering 1	CNS_01
720575941492685232	26.787468929095873	-10.691105258408447	720575941492685232	76212442924876991	121318, 92500, 2548	right	neck_connective	ascending	05B	NA	NA	AN05B024	AN_GNG_SAD_6	AN05B024	feeding	CNS_02
720575941493018032	20.35981657008708	-6.315942180100341	720575941493018032	76071705503863392	117843, 92500, 2612	right	neck_connective	ascending	TBD	NA	NA	ANXXX106	AN_GNG_127	ANXXX106	tactile	CNS_01
720575941493021104	-37.892794590191244	8.95581017738257	720575941493021104	76001336826966403	115657, 92500, 2921	right	neck_connective	descending	PSp2	NA	NA	DNpe054	DNpe054	DNut046	flight steering 1	CNS_01
720575941493106119	-16.85440919895589	19.445439922865962	720575941493106119	76282811736616899	123375, 92500, 2750	right	neck_connective	ascending	07B	NA	NA	AN07B046	SA_DMT_ADMN_1	AN07B046	flight steering 2	CNS_01
720575941535861482	22.383599300189616	-18.82783354515161	720575941535861482	76142074180679578	120547, 92500, 2522	right	neck_connective	ascending	09B	NA	NA	AN09B018_d	AN_GNG_70	AN09B018	feeding	CNS_03
720575941566797110	24.642413158221842	-6.043239962998289	720575941566797110	76142074248117609	120614, 92500, 2644	left	neck_connective	ascending	17A	NA	NA	AN17A014	AN_GNG_140	AN17A014	tactile	CNS_02
720575941493311920	-5.315027218059892	-11.859752070847414	720575941493311920	76001336692371963	115738, 92500, 2556	left	neck_connective	ascending	12B	NA	NA	AN12B008	auto:AN_GNG_45	AN12B008	probing	CNS_02
720575941493318832	9.318346996112469	-9.195134532395265	720575941493318832	76282811736426237	123848, 92500, 2682	left	neck_connective	ascending	01B	NA	NA	AN01B005	AN_GNG_VES_4	AN01B005	walking steering	CNS_02
720575941493333680	-2.168622236446734	-23.318361651841066	720575941493333680	76353180547650477	125294, 92500, 2843	left	neck_connective	ascending	19A	NA	NA	AN19A019	NA	AN19A019	grooming	CNS_02
720575941493928064	-5.236412506298417	-27.543175113144777	720575941493928064	75930968082770380	113876, 92500, 2920	right	neck_connective	descending	NA	NA	NA	DNg12_a	DNg12_a	DNnt013	grooming	CNS_01
720575941493947006	-35.996954899029134	9.914726841506106	720575941493947006	76353180480480297	125322, 92500, 2737	right	neck_connective	descending	MX3	NA	NA	DNg46	DNg46	DNg46	flight steering 1	CNS_01
720575941493998464	-26.554106693462725	14.830215084609133	720575941493998464	76212443059526408	122772, 92500, 2932	right	neck_connective	descending	LB6	NA	NA	DNge087	DNge087	DNnt010	flight steering 2	CNS_01
720575941494330750	24.52127172450603	28.812371838149172	720575941494330750	76071705503827152	117124, 92500, 2600	left	neck_connective	ascending	10B	NA	NA	AN10B033	AN_AVLP_48	AN10B033	proprioceptive	CNS_05
720575941494925182	-6.777220707134601	-14.720094096604248	720575941494925182	75577886941347901	104368, 55578, 1038	right	neck_connective	descending	NA	NA	NA	NA	auto:CB0919	DNxl127	probing	CNS_06
720575941494960254	-20.00306795139729	-0.7240034758480968	720575941494960254	76071705504268144	118220, 92500, 2757	left	neck_connective	descending	MD3	NA	NA	DNg79	DNg79	DNg79	flight steering 1	CNS_01
720575941494975102	21.800425548358564	18.75455437904273	720575941494975102	76071705436654113	117441, 92500, 2557	right	neck_connective	ascending	17B	NA	NA	AN17B008	AN_GNG_AMMC_3	AN17B008	proprioceptive	CNS_02
720575941514372049	1.5828075597721387	-25.613100421372316	720575941514372049	76001336692353597	115703, 92500, 2548	left	neck_connective	ascending	09B	NA	NA	AN09B020	AN_GNG_37	AN09B020	grooming	CNS_02
720575941494986951	-24.350739460186354	-4.437386882248777	720575941494986951	75930968083132662	114480, 92500, 3047	right	neck_connective	descending	LB12	NA	NA	DNg02_c	DNg02_c	DNg02	flight power	CNS_01
720575941494994558	7.019352454944259	8.257205593642336	720575941494994558	76142074315307575	120817, 92500, 2914	right	neck_connective	ascending	NA	NA	NA	AN18B053	AN_GNG_78	AN18B053	threat response	CNS_01
720575941495055486	-5.513930778698319	-3.7459813475045154	720575941495055486	76001336759853451	115047, 92500, 2678	right	neck_connective	descending	putative_primary	NA	NA	DNpe001	DNpe001	DNxn135	walking	CNS_07
720575941495128446	-3.0788039972346968	-25.0635742067727	720575941495128446	76001336827286846	116505, 92500, 3043	left	neck_connective	ascending	01A	NA	NA	AN01A014	auto:DNg12_b	AN01A014	grooming	CNS_02
720575941495147719	28.639925975604665	-4.121371877137081	720575941495147719	76282811736309310	124749, 92500, 2643	left	neck_connective	ascending	01B	NA	NA	AN01B014	AN_AVLP_GNG_2	AN01B014	feeding	CNS_02
720575941495190142	1.0807831476169873	-3.8846238970192846	720575941495190142	75724191915421242	108509,222061,5706	left	neck_connective	ascending	19B	NA	NA	AN19B051	AN_GNG_203	AN19B051	walking	CNS_02
720575941495266247	-7.608962040142411	-14.733073604050531	720575941495266247	76001336759695963	115428, 92500, 2620	right	neck_connective	descending	putative_primary	NA	NA	DNge067	DNge067	DNxl104	probing	CNS_06
720575941495377280	-20.956562977032057	16.44814645057592	720575941495377280	77055630703764823	146512, 57184, 1734	left	neck_connective	descending	NA	NA	NA	NA	auto:DNg18_b	auto:DNut046	flight steering 2	CNS_01
720575941495729019	23.287489909930823	-1.8633884310158673	720575941495729019	76212442991966288	122028, 92500, 2563	left	neck_connective	ascending	05B	NA	NA	AN05B068	auto:AN_GNG_137	AN05B068	tactile	CNS_03
720575941495775431	-25.69704530735433	16.856999981459722	720575941495775431	76001336826864879	115784, 92500, 2884	left	neck_connective	descending	LB6	NA	NA	DNge085	DNge085	auto:DNut042	flight steering 2	CNS_01
720575941495899465	-23.61167810459554	11.658337223586184	720575941495899465	76212443059309832	121247, 92500, 2858	right	neck_connective	ascending	10B	NA	NA	AN10B017	AN_multi_49	AN10B017	flight steering 1	CNS_01
720575941495918665	-16.164836864666334	11.596663105544192	720575941495918665	76282811736682772	123302, 92500, 2771	left	neck_connective	descending	MX3	NA	NA	DNg106	DNg106	DNit007	flight steering 2	CNS_01
720575941495964615	27.601649303241373	-6.195100676957027	720575941495964615	76142074247963208	119102, 92500, 2585	left	neck_connective	ascending	09B	NA	NA	AN09B044	AN_GNG_190	AN09B044	tactile	CNS_02
720575941495998843	-16.04837129612385	3.886072742995364	720575941495998843	76353180547879703	125286, 92500, 2925	right	neck_connective	descending	putative_primary	NA	NA	DNg41	DNg41	DNg41	head and eye orienting	CNS_01
720575941496011719	-16.664397220806478	2.525621521529299	720575941496011719	76282811803904136	124839, 92500, 3007	left	neck_connective	descending	WEDd1	NA	NA	DNa16	DNa16	DNa16	head and eye orienting	CNS_01
720575941496013767	-18.959044437603346	21.049493420180426	720575941496013767	76356479686589912	126368, 191371, 5156	left	neck_connective	ascending	08B	NA	NA	AN08B079	AN_4_None	AN08B079	flight steering 2	CNS_01
720575941496095431	23.0799398611027	-1.4289775013359964	720575941496095431	76142074248047729	118892, 92500, 2620	left	neck_connective	ascending	09B	NA	NA	AN09B023	AN_WED_GNG_1	AN09B023	tactile	CNS_03
720575941496116352	5.209308643146163	3.257499802168948	720575941496116352	76215398198656998	121175, 181426, 3797	right	neck_connective	ascending	23B	NA	NA	AN23B001	NA	AN23B001	threat response	CNS_02
720575941496208071	-4.5087623407405575	-12.474566829148195	720575941496208071	76353180480421017	125209, 92500, 2712	right	neck_connective	descending	putative_primary	NA	NA	DNge058	DNge058	DNxl091	walking steering	CNS_02
720575941499708745	1.8994739244419387	-15.224433314743894	720575941499708745	76140013334977340	119719, 31933, 5223	right	neck_connective	descending	primary	NA	NA	MDN	MDN	MDN	walking steering	CNS_02
720575941496426695	-23.970768909649244	-4.551258933487791	720575941496426695	76282811870573861	123796, 92500, 3101	left	neck_connective	descending	LB12	NA	NA	DNg02_f	DNg02_f	DNg02	flight power	CNS_04
720575941496642944	5.458218593402511	-8.904486072007082	720575941496642944	76071705504239780	117418, 92500, 2748	left	neck_connective	ascending	07B	NA	NA	AN07B005	AN_GNG_178	AN07B005	walking steering	CNS_02
720575941496667520	-0.09127918978154159	-7.6938356279763145	720575941496667520	75930968015514494	114292, 92500, 2750	left	neck_connective	ascending	19B	NA	NA	AN19B009	AN_GNG_11	AN19B009	walking steering	CNS_02
720575941496684672	6.552034396930341	-6.655152213517087	720575941496684672	76212442992665757	122787, 92500, 2766	left	neck_connective	descending	putative_primary	NA	NA	DNbe002	DNbe002	DNxl106	walking steering	CNS_02
720575941496697216	-2.1581930925410946	-8.525657069626709	720575941496697216	76001336827260068	115562,92500,3026	right	neck_connective	descending	putative_primary	NA	NA	DNp39	DNp39	DNxn169	probing	CNS_02
720575941496731042	-9.501880626873369	-15.367282283249756	720575941496731042	76353180480574061	125358, 92500, 2777	right	neck_connective	descending	MX7__prim	NA	NA	DNg72	DNg72	DNg72	probing	CNS_06
720575941496919168	-28.34247110386311	-0.3676050070109548	720575941496919168	76071705571199013	117958, 92500, 2938	left	neck_connective	descending	putative_primary	NA	NA	DNp57	DNp57	DNp57	flight steering 1	CNS_01
720575941496927360	14.067820567889814	-27.228031527939688	720575941496927360	76142074315392762	119400, 92500, 2944	left	neck_connective	ascending	TBD	NA	NA	ANXXX169	AN_FLA_GNG_1	ANXXX169	visceral control	CNS_03
720575941496967040	-28.763554554180494	9.592152226027592	720575941496967040	76001336759998457	115347, 92500, 2725	left	neck_connective	ascending	07B	NA	NA	AN07B078	NA	AN07B078	flight steering 1	CNS_01
720575941497035643	-29.58003900547444	16.341392147597414	720575941497035643	76001336760150295	115389, 92500, 2777	left	neck_connective	ascending	06B	NA	NA	AN06B048	auto:SA_DMT_DMetaN_12	AN06B048	flight steering 2	CNS_01
720575941497822075	15.168434161944992	-35.74363745445336	720575941497822075	76142074315183871	119462, 92500, 2874	right	ventral_nerve_cord	ascending	NA	NA	NA	ANXXX019	AN_GNG_204	ANXXX019	visceral control	CNS_03
720575941497853769	-0.34450926979004837	-13.12836207145776	720575941497853769	76001336827476667	115689, 92500, 3068	right	neck_connective	ascending	02A	NA	NA	AN02A025	AN_multi_48	AN02A025	walking steering	CNS_02
720575941497858121	16.03041555385173	3.2759603143302023	720575941497858121	76142074248397078	120440, 92500, 2746	right	neck_connective	ascending	08B	NA	NA	AN08B094	auto:AN_GNG_184	AN08B094	threat response	CNS_02
720575941497902715	13.895525951190596	6.607545960005861	720575941497902715	76142074248486525	119215, 92500, 2775	left	neck_connective	ascending	08B	NA	NA	AN08B097	AN_GNG_90	AN08B097	threat response	CNS_02
720575941498097481	-20.603720646099443	17.574212658461672	720575941498097481	76001336826844808	115795, 92500, 2879	left	neck_connective	ascending	06A	NA	NA	AN06A092	AN_4_63	AN06A092	flight steering 2	CNS_01
720575941498434683	-23.84192560215413	9.151387798842531	720575941498434683	76212443059213996	122546, 92500, 2823	right	neck_connective	descending	LB7	NA	NA	DNge094	DNge094	auto:DNit005	flight steering 1	CNS_01
720575941498438523	13.975279826923021	-21.166174304428953	720575941498438523	76142074315416915	119427, 92500, 2956	left	neck_connective	ascending	TBD	NA	NA	ANXXX099	auto:AN_GNG_106	ANXXX099	visceral control	CNS_03
720575941498444155	-25.15567873020589	-3.124831092301268	720575941498444155	76282811804018399	124387, 92500, 3049	left	neck_connective	descending	LB12	NA	NA	DNg06	DNg06	DNg06	flight steering 1	CNS_01
720575941498489723	23.27205564479411	-0.018439632597822112	720575941498489723	76212442992164782	121494, 92500, 2599	right	neck_connective	ascending	05B	NA	NA	AN05B052	AN_AVLP_GNG_23	AN05B052	feeding	CNS_02
720575941498506569	22.704546947284342	14.697268116530516	720575941498506569	76216497978425205	121035, 213965, 4715	left	neck_connective	ascending	10B	NA	NA	AN10B046	AN_GNG_165	AN10B046	proprioceptive	CNS_02
720575941498583675	27.83188535670818	4.682410347518068	720575941498583675	76778073274007948	139200, 172785, 3742	left	neck_connective	ascending	09B	NA	NA	AN09B016	NA	AN09B016	feeding	CNS_05
720575941498730146	13.589854259296066	8.043740856703861	720575941498730146	76142074248444479	120499, 92500, 2762	right	neck_connective	ascending	NA	NA	NA	AN_GNG_184	AN_GNG_184	auto:IN12A030	threat response	CNS_01
720575941498736034	25.05049230556071	24.581292736586672	720575941498736034	76071705503913785	117213, 92500, 2630	left	neck_connective	ascending	10B	NA	NA	AN10B053	SA_DLV	AN10B053	proprioceptive	CNS_05
720575941498788258	-24.813158970074056	20.86670838600073	720575941498788258	76001336826960572	115268, 92500, 2919	left	neck_connective	descending	LB6	NA	NA	DNge071	DNge071	auto:DNnt011	flight steering 2	CNS_01
720575941498832763	-18.068139057354323	-2.2783197283181136	720575941498832763	76353180547633401	126005, 92500, 2837	right	neck_connective	ascending	19B	NA	NA	AN19B022	AN_GNG_171	AN19B022	flight steering 1	CNS_02
720575941498833531	22.891974468036306	19.05696259742652	720575941498833531	76005254239724028	116275, 209372, 4422	left	neck_connective	ascending	10B	NA	NA	AN10B047	AN_GNG_184	AN10B047	proprioceptive	CNS_05
720575941498862242	15.346905727191569	9.486333477553469	720575941498862242	76142074248466284	120441, 92500, 2769	right	neck_connective	ascending	08B	NA	NA	AN08B099	AN_GNG_SAD_32	AN08B099	threat response	CNS_02
720575941498979145	5.423865337176924	-6.769655597153562	720575941498979145	77270379739240409	152581,165608,4140	left	neck_connective	ascending	08B	NA	NA	AN08B100	AN_GNG_VES_10	AN08B100	walking steering	CNS_02
720575941498984161	27.937554378314623	-7.636134517136471	720575941498984161	76212442924896662	121524, 92500, 2554	left	neck_connective	descending	NA	NA	NA	DNge153	NA	DNxl114	feeding	CNS_02
720575941498996193	22.935288448138834	26.369914639052496	720575941498996193	76282811736329305	123087, 92500, 2650	right	neck_connective	ascending	TBD	NA	NA	ANXXX148	AN_AVLP_43	ANXXX148	proprioceptive	CNS_05
720575941499006433	3.2717867086368853	-13.617727649155514	720575941499006433	76142074315119607	120766, 92500, 2845	right	neck_connective	ascending	08B	NA	NA	AN08B057	AN_multi_38	AN08B057	walking steering	CNS_02
720575941499022049	27.46223546962321	-13.205832850876709	720575941499022049	76142074248086699	119524, 92500, 2632	right	neck_connective	ascending	17A	NA	NA	AN17A002	AN_GNG_SAD_12	AN17A002	feeding	CNS_02
720575941499034786	14.346319217486984	6.514512169417481	720575941499034786	76142074248427944	119045, 92500, 2753	left	neck_connective	ascending	NA	NA	NA	AN08B097	AN_GNG_165	auto:AN08B099	threat response	CNS_01
720575941499062601	28.493029613299967	-16.34456099266137	720575941499062601	76001336759633922	115685, 92500, 2605	right	neck_connective	ascending	07B	NA	NA	AN07B040	AN_GNG_47	AN07B040	feeding	CNS_02
720575941499077089	-4.210179786877031	-5.761392009201902	720575941499077089	76071705504276393	118048, 92500, 2761	right	neck_connective	descending	putative_primary	NA	NA	DNpe027	DNpe027	DNxn167	walking	CNS_07
720575941499161569	9.715220470233561	-1.9274150251778541	720575941499161569	76142074315660816	119682, 92500, 3045	left	neck_connective	ascending	19A	NA	NA	AN19A018_d	AN_GNG_76	AN19A018	threat response	CNS_02
720575941499166281	-0.4075453092616747	-14.05612601036157	720575941499166281	76071705570901483	117503, 92500, 2830	left	neck_connective	descending	putative_primary	NA	NA	DNge124	DNge124	DNxl021	walking steering	CNS_02
720575941499192905	20.8757162282902	-6.695095431748288	720575941499192905	76212442992034111	122818, 92500, 2564	left	neck_connective	ascending	05B	NA	NA	AN05B005	AN_8_None	AN05B005	tactile	CNS_02
720575941499193161	21.842347163959147	5.040986645278077	720575941499193161	75794423153444313	109578, 218176, 5420	right	neck_connective	ascending	NA	NA	NA	AN_GNG_SAD_9	AN_GNG_SAD_9	NA	proprioceptive	CNS_02
720575941499200585	-22.180571537212725	-4.207051646653074	720575941499200585	76353180547865646	125748, 92500, 2927	left	neck_connective	descending	MX12	NA	NA	DNg95	DNg95	DNg95	flight power	CNS_02
720575941499772066	14.932933826251633	-3.2133771299752176	720575941499772066	76001336759524206	115491, 92500, 2564	left	neck_connective	ascending	01A	NA	NA	AN01A006	AN_GNG_169	AN01A006	proprioceptive	CNS_02
720575941499893154	16.972008724017744	-22.432213199082273	720575941499893154	76142074248538192	118882, 92500, 2799	right	neck_connective	ascending	TBD	NA	NA	ANXXX410	AN_SMP_3	ANXXX410	visceral control	CNS_08
720575941499916962	29.985970516009925	-2.152180206719297	720575941499916962	76142074247951579	119271, 92500, 2585	left	neck_connective	ascending	05B	NA	NA	AN05B023	AN_AVLP_22	AN05B023	feeding	CNS_02
720575941500465547	23.506115932269694	24.37081300025855	720575941500465547	76071705436621603	117599, 92500, 2557	right	neck_connective	ascending	17B	NA	NA	AN17B009	AN_AVLP_52	AN17B009	proprioceptive	CNS_05
720575941500700139	-22.006831150249834	0.7662770629492818	720575941500700139	76282811870581767	124149, 92500, 3097	left	neck_connective	descending	LB12	NA	NA	DNg01	DNg01	DNg01	flight steering 1	CNS_04
720575941500839147	-18.011509876446123	10.450263607558352	720575941500839147	76212443059227078	122291, 92500, 2829	right	neck_connective	descending	LB7	NA	NA	DNge111	DNge111	NA	flight steering 2	CNS_04
720575941556870884	-25.753594379619948	-0.41699783945407287	720575941556870884	76001336893778710	115296, 92500, 3073	right	neck_connective	descending	LB12	NA	NA	DNg110	DNg110	DNg110	flight steering 1	CNS_01
720575941500908171	10.33919717769206	7.654917347487548	720575941500908171	76636717176452508	134711, 154542, 3315	left	neck_connective	ascending	08B	NA	NA	AN08B099	auto:AN_GNG_166	AN08B099	threat response	CNS_02
720575941501258583	-21.92372987766682	23.03312836891089	720575941501258583	75930968082643901	114261, 92500, 2877	left	ventral_nerve_cord	ascending	19B	NA	NA	AN19B079	AN_4_None	AN19B079	flight steering 2	CNS_01
720575941501523394	-31.063338260845534	16.94021760230932	720575941501523394	76282811803449711	124470, 92500, 2845	right	neck_connective	ascending	07B	NA	NA	AN07B056	AN_4_None	AN07B056	flight steering 2	CNS_01
720575941501552983	-22.141692142681475	-5.849489104691405	720575941501552983	76001336827477179	115022, 92500, 3070	right	neck_connective	descending	LB12	NA	NA	DNg02_g	DNg02_g	DNg02	flight power	CNS_01
720575941501608939	-3.4417040159267143	-27.340416324082273	720575941501608939	75930968082600696	113809, 92500, 2863	right	neck_connective	descending	MX12	NA	NA	DNg12_a	DNg12_a	DNfl044	grooming	CNS_02
720575941501635927	-22.955388050274244	-7.458938491288085	720575941501635927	76282811870587264	123677, 92500, 3099	left	neck_connective	descending	NA	NA	NA	DNg02_b	DNg02_b	DNg03	flight power	CNS_01
720575941501644683	23.656941432757982	14.694223988112547	720575941501644683	76146197953804364	120680, 215774, 4741	left	neck_connective	ascending	10B	NA	NA	AN10B037	AN_GNG_166	AN10B037	proprioceptive	CNS_02
720575941501705522	-22.693749408916826	22.00811730628882	720575941501705522	76353180547991727	124988, 92500, 2967	right	neck_connective	ascending	19B	NA	NA	AN19B104	auto:SA_DMT_DMetaN_12	AN19B104	flight steering 2	CNS_01
720575941501806786	-26.744439106182448	14.287446606215578	720575941501806786	76001336827241948	115977, 92500, 3024	left	neck_connective	ascending	NA	NA	NA	NA	auto:DNp22	auto:AN11B012	flight steering 2	CNS_01
720575941501878466	-25.87353990574299	22.175965893324953	720575941501878466	76353180547932702	125053, 92500, 2945	right	neck_connective	ascending	19B	NA	NA	AN19B065	AN_4_None	AN19B065	flight steering 2	CNS_01
720575941501922498	-31.48709009190022	13.8433214307395	720575941501922498	76707086121230492	136376, 154000, 3856	left	neck_connective	ascending	07B	NA	NA	AN07B091	AN_GNG_175	AN07B091	flight steering 1	CNS_01
720575941604343737	-25.17376039524495	-4.339564216080564	720575941604343737	76001336893805710	115241, 92500, 3080	right	neck_connective	descending	LB12	NA	NA	DNg110	DNg110	DNg110	flight power	CNS_01
720575941501994891	4.542268771930343	1.2136556983557758	720575941501994891	75930968015556408	113538, 92500, 2767	left	neck_connective	ascending	19B	NA	NA	AN19B051	AN_GNG_11	AN19B051	walking	CNS_03
720575941502004107	-6.394061546520585	-9.139346492234127	720575941502004107	76353180547783077	125232, 92500, 2891	left	neck_connective	descending	putative_primary	NA	NA	DNpe003	DNpe003	DNg37	probing	CNS_02
720575941502081515	22.161011714740404	27.606418240126708	720575941502081515	76212442992276278	122703, 92500, 2635	right	neck_connective	ascending	TBD	NA	NA	ANXXX120	AN_AVLP_7	ANXXX120	proprioceptive	CNS_05
720575941502158059	25.791386623187666	27.093207943495848	720575941502158059	76777592170766504	137510, 159267, 3557	left	neck_connective	ascending	08B	NA	NA	AN08B018	AN_AVLP_44	AN08B018	proprioceptive	CNS_05
720575941502197643	-21.43898485203206	-6.60140885109033	720575941502197643	75930624351355969	114331, 83710, 2534	left	neck_connective	ascending	27X	NA	NA	AN27X004	AN_GNG_171	AN27X004	flight power	CNS_02
720575941502213515	28.864535350604662	-11.15293921226587	720575941502213515	76142074248302950	120040, 92500, 2706	right	central_brain	ascending	NA	NA	NA	AN_SLP_AVLP_1	AN_SLP_AVLP_1	NA	feeding	CNS_05
720575941502262411	-3.359849910930986	-14.245046985093015	720575941502262411	76353180547944254	126161, 92500, 2950	left	neck_connective	descending	LB6	NA	NA	DNge007	DNge007	DNg88	probing	CNS_02
720575941502273419	4.763702888293868	-0.2592201351555766	720575941502273419	76071705504141901	116946, 92500, 2710	right	neck_connective	descending	PSp3	NA	NA	DNpe022	DNpe022	DNxl105	walking	CNS_02
720575941502628695	-14.364061336712236	3.5215953469840113	720575941502628695	76001336827036137	114969, 92500, 2944	right	neck_connective	descending	putative_primary	NA	NA	DNp15	DNp15	DNp15	head and eye orienting	CNS_01
720575941502721003	-30.32223985691487	9.425298321303469	720575941502721003	76847754890264228	139659,153481,3911	left	neck_connective	ascending	07B	NA	NA	AN07B082	AN_GNG_175	AN07B082	flight steering 1	CNS_01
720575941503131371	-37.709948520855306	13.232036221083744	720575941503131371	76282811803901532	123137, 92500, 3005	left	neck_connective	descending	PSp2	NA	NA	DNpe054	DNpe054	DNut042	flight steering 1	CNS_01
720575941503193916	27.453587550922034	-12.21059550041284	720575941503193916	76142074180715972	119672, 92500, 2543	left	neck_connective	ascending	NA	NA	NA	NA	auto:AN_GNG_SAD_6	NA	feeding	CNS_02
720575941537194778	14.406969089313153	7.740806210097413	720575941503228610	76707085920353568	135215, 154130, 3236	left	neck_connective	ascending	08B	NA	NA	AN08B099	auto:AN_GNG_39	AN08B099	threat response	NA
720575941503334962	19.742280025287272	13.362964260634524	720575941503334962	76212442992373448	122431, 92500, 2671	right	neck_connective	ascending	10B	NA	NA	AN10B037	AN_GNG_165	AN10B037	proprioceptive	CNS_02
720575941503456491	20.700692195697428	10.11609708076392	720575941503456491	76425816900890435	127625, 160962, 2507	right	neck_connective	ascending	NA	NA	NA	AN_AVLP_51	AN_AVLP_51	auto:IN10B061	proprioceptive	CNS_02
720575941503461867	9.476271648212078	-5.996599566880126	720575941503461867	76353180547885188	126720, 92500, 2930	left	neck_connective	descending	NA	NA	NA	DNge010	DNge010	DNml001	walking steering	CNS_02
720575941503483330	13.034367580218914	8.695503819045172	720575941503483330	76212442992605851	121687, 92500, 2750	right	neck_connective	ascending	08B	NA	NA	AN08B101	AN_GNG_184	AN08B101	threat response	CNS_02
720575941503488491	-23.42915628452717	21.402221310195067	720575941503488491	76004910776747769	116374, 199335, 5006	right	ventral_nerve_cord	ascending	19B	NA	NA	AN19B065	NA	AN19B065	flight steering 2	CNS_01
720575941503507435	10.65681840877116	4.708632576521975	720575941503507435	76212442992446273	121481,92500,2697	left	neck_connective	descending	SMPpv2_ventral	NA	NA	DNp02	DNp02	DNp02	threat response	CNS_02
720575941503524914	15.098522205157881	13.233558285292725	720575941503524914	76071705504177904	118719, 92500, 2726	left	neck_connective	ascending	05B	NA	NA	AN05B104	AN_GNG_92	AN05B104	proprioceptive	CNS_02
720575941503527147	-1.1467962672275256	-26.969908130112547	720575941503527147	75930968082623654	113596, 92500, 2869	right	neck_connective	descending	MX12	NA	NA	DNge025	DNge025	DNg12	grooming	CNS_02
720575941503528171	-23.58911607761799	-4.3839322447213105	720575941503528171	76001336827409361	115158, 92500, 3070	right	neck_connective	descending	LB12	NA	NA	DNg02_h	DNg02_h	DNg02	flight power	CNS_01
720575941503529522	-24.743529300884596	14.387715923842531	720575941503529522	76001336827241947	115224, 92500, 3022	left	neck_connective	descending	LB6	NA	NA	DNg10	DNg10	DNg10	flight steering 2	CNS_01
720575941503549931	-24.783526401714674	4.086249458846194	720575941503549931	76282811803854694	123315, 92500, 2989	right	neck_connective	descending	MD3	NA	NA	DNg71	DNg71	DNg71	flight steering 1	CNS_01
720575941503553474	27.252438564105628	-10.388023745957272	720575941503553474	76142074180724637	119035, 92500, 2550	left	neck_connective	ascending	05B	NA	NA	AN05B024	AN_GNG_SAD_6	AN05B024	feeding	CNS_02
720575941503634341	15.152248401446945	5.340813744124515	720575941503634341	76142074248430631	119798, 92500, 2758	left	neck_connective	ascending	NA	NA	NA	NA	auto:AN_SAD_GNG_2	auto:AN08B099	threat response	CNS_02
720575941503680087	14.58154489497722	-26.760200869980707	720575941503680087	76142074315313113	119207, 92500, 2915	left	neck_connective	ascending	06A	NA	NA	AN06A027	AN_multi_1	AN06A027	visceral control	CNS_03
720575941503710807	-29.745781879619944	11.389986622389898	720575941503710807	76002024021549862	116472, 114169, 2871	left	neck_connective	ascending	07B	NA	NA	AN07B082	SA_DMT_DMetaN	AN07B082	flight steering 1	CNS_01
720575941503767127	-4.869811039165849	-10.770831477585693	720575941503767127	75930968015439376	114683, 92500, 2714	right	neck_connective	descending	putative_primary	NA	NA	DNpe003	DNpe003	auto:DNxl075	probing	CNS_02
720575941503769650	3.4602484891849796	-2.7886875986489246	720575941503769650	76353180480560528	125423, 92500, 2770	left	neck_connective	descending	MX3	NA	NA	DNg52	DNg52	DNg52	walking	CNS_02
720575941503788779	24.410378474994307	-8.210360419693844	720575941503788779	76142074248405432	118866, 92500, 2749	left	neck_connective	ascending	08B	NA	NA	AN08B086	AN_multi_104	AN08B086	tactile	CNS_02
720575941503808855	7.194093723102217	-10.231151950302973	720575941503808855	76071705436538378	118453, 92500, 2537	left	neck_connective	ascending	09B	NA	NA	AN09B003	AN_multi_21	AN09B003	walking steering	CNS_02
720575941503813207	26.59137060145915	27.994607555922606	720575941503813207	76071705504147450	118260, 92500, 2712	left	neck_connective	ascending	08B	NA	NA	AN08B024	AN_AVLP_31	AN08B024	proprioceptive	CNS_05
720575941503846706	-27.032973270611162	6.943058121260745	720575941503846706	76282811803929072	123096, 92500, 3012	left	neck_connective	descending	PSp2	NA	NA	DNpe011	DNpe011	DNxn128	flight steering 1	CNS_04
720575941503855851	20.95796873073161	14.41840897804175	720575941503855851	76212442992499309	122442, 92500, 2715	right	neck_connective	ascending	10B	NA	NA	AN10B031	AN_GNG_165	AN10B031	proprioceptive	CNS_02
720575941503934551	25.457358379169108	-13.129858386460203	720575941503934551	76212442992323901	121111, 92500, 2650	left	neck_connective	ascending	17A	NA	NA	AN17A062	AN_multi_114	AN17A062	feeding	CNS_02
720575941504090162	1.090125579639082	-13.506139171067138	720575941504090162	76212443059237838	121869, 92500, 2831	left	neck_connective	descending	WEDd1	NA	NA	DNae001	DNae001	DNxl022	walking steering	CNS_04
720575941504117042	7.169094581409102	-14.632764232102296	720575941504117042	76212442992654305	121101, 92500, 2767	right	neck_connective	ascending	08B	NA	NA	AN08B031	AN_5_None	AN08B031	reproduction	CNS_02
720575941504121394	-19.980240802959784	22.539003002699953	720575941504121394	76426986138239119	128448, 195696, 6265	left	neck_connective	ascending	19B	NA	NA	AN19B104	AN_4_63	AN19B104	flight steering 2	CNS_01
720575941504240407	-21.92664239902912	19.02118455177222	720575941504240407	76001336826984137	115213, 92500, 2927	left	neck_connective	ascending	07B	NA	NA	AN07B060	AN_4_None	AN07B060	flight steering 2	CNS_01
720575941504258839	-1.7519676496547412	-26.736517322007078	720575941504258839	75930968082626508	113517, 92500, 2866	right	neck_connective	descending	MX12	NA	NA	DNge025	DNge025	DNg12	grooming	CNS_02
720575941504354754	19.325705547137854	7.3435479283896505	720575941504354754	75862454429215144	111558, 148279, 1736	right	neck_connective	ascending	NA	NA	NA	NA	NA	auto:SNppxx	proprioceptive	CNS_02
720575941504361010	25.41549016933024	27.20498620277319	720575941504361010	76001336759647269	116636, 92500, 2605	left	neck_connective	ascending	TBD	NA	NA	ANXXX120	AN_AVLP_43	ANXXX120	proprioceptive	CNS_05
720575941504443074	20.06998540858806	-2.441931855622191	720575941504443074	76142074315043203	119947, 92500, 2820	right	neck_connective	ascending	05B	NA	NA	AN05B094	AN_multi_85	AN05B094	tactile	CNS_02
720575941504459458	29.51997472743572	-10.53322352165307	720575941504459458	76142074248066896	119192, 92500, 2622	right	neck_connective	descending	NA	NA	NA	DNpe029	DNpe029	DNxl063	feeding	CNS_02
720575941504472645	-31.75286195774495	17.632787334975337	720575941504472645	76353180547816281	125206, 92500, 2900	right	neck_connective	ascending	07B	NA	NA	AN07B072	SA_DMT_DMetaN	AN07B072	flight steering 2	CNS_01
720575941504526386	10.172642726703295	0.45212154394064535	720575941504526386	76142074248655339	119312, 92500, 2812	right	neck_connective	descending	MD0__prim	NA	NA	DNg55	DNg55	DNg55	threat response	CNS_02
720575941504533810	21.920348186298018	-3.415778052750486	720575941504533810	76071705503809747	118201, 92500, 2593	right	neck_connective	ascending	05B	NA	NA	AN05B015	AN_GNG_197	AN05B015	tactile	CNS_03
720575941504555570	20.236790675922034	-7.922836673203367	720575941504555570	76142074180693283	119095, 92500, 2531	right	neck_connective	ascending	05B	NA	NA	AN05B005	AN_8_None	AN05B005	tactile	CNS_02
720575941504602418	24.064072627826334	18.08954011207495	720575941504602418	76212442992420079	121117,92500,2684	right	neck_connective	descending	NA	NA	NA	DNge130	DNge130	DNxn129	proprioceptive	CNS_05
720575941504621506	13.893383998675949	-21.5944637178811	720575941504621506	76071705571003714	117707, 92500, 2868	right	neck_connective	ascending	TBD	NA	NA	ANXXX099	AN_GNG_103	ANXXX099	visceral control	CNS_03
720575941504636610	25.53364469508708	-15.702707660141844	720575941504636610	76142074248213670	120658, 92500, 2681	right	neck_connective	ascending	05B	NA	NA	AN05B100	SA_VTV_PDMN_1	AN05B100	feeding	CNS_02
720575941504652482	-24.338562946514486	-8.655607136668357e-4	720575941504652482	76142074315307574	119765, 92500, 2912	left	neck_connective	descending	WEDd1	NA	NA	DNae009	DNae009	DNxn124	flight steering 1	CNS_01
720575941504674754	3.399555463595991	-11.17675341362085	720575941504674754	76071705504383628	118252, 92500, 2800	left	neck_connective	ascending	10B	NA	NA	AN10B024	AN_VES_WED_2	AN10B024	walking steering	CNS_02
720575941504679106	-3.902767639355058	-14.766197574082275	720575941504679106	76001336759642051	115174, 92500, 2605	right	neck_connective	descending	putative_primary	NA	NA	DNde002	DNde002	DNxl117	probing	CNS_02
720575941504683570	15.661887187762861	-6.0843504785927705	720575941504683570	76212443126333393	121422, 92500, 3077	left	neck_connective	ascending	19A	NA	NA	AN19A018_a	AN_3_None	AN19A018	walking	CNS_02
720575941504687810	4.2281737516361515	4.398933517989259	720575941504687810	76142074315070137	119131, 92500, 2831	left	neck_connective	descending	DM6_central2	NA	NA	DNpe037	DNpe037	DNxn113	threat response	CNS_04
720575941504703938	-14.663309078411455	3.5310507894125998	720575941504703938	76071705504231317	117879, 92500, 2743	left	neck_connective	descending	putative_primary	NA	NA	DNb02	DNb02	DNb02	head and eye orienting	CNS_01
720575941504723906	22.018502254291178	-9.971906077805421	720575941504723906	76142074180703511	119150, 92500, 2540	left	neck_connective	ascending	05B	NA	NA	AN05B017	AN_GNG_101	AN05B017	tactile	CNS_02
720575941504810290	-5.326717834667558	-10.684696567002197	720575941504810290	76001336759731977	115407, 92500, 2640	right	neck_connective	descending	MX3	NA	NA	DNg90	DNg90	DNg90	probing	CNS_02
720575941504849714	-25.264325123028154	15.787400829848393	720575941504849714	76001336826996304	115294, 92500, 2931	left	neck_connective	ascending	06A	NA	NA	AN06A062	AN_4_None	AN06A062	flight steering 2	CNS_01
720575941504860978	-12.139313678936356	1.5761469483939232	720575941504860978	75930968082956519	114191, 92500, 2983	left	neck_connective	ascending	27X	NA	NA	AN27X011	AN_multi_4	AN27X011	head and eye orienting	CNS_04
720575941504921906	-3.9668729116481485	5.512909996565919	720575941504921906	76282811736688536	124655, 92500, 2778	left	neck_connective	descending	putative_primary	NA	NA	DNp47	DNp47	DNp47	landing	CNS_04
720575941505033010	13.493919391437178	-18.67080343956079	720575941505033010	75929112791008712	113997, 38149, 3366	right	central_brain	descending	putative_primary	NA	NA	DNp52	DNp52	NA	reproduction	CNS_08
720575941505059397	6.755159396930342	7.475307571944339	720575941505059397	76001336759986239	115232, 92500, 2721	left	neck_connective	ascending	07B	NA	NA	AN07B070	AN_GNG_163	AN07B070	threat response	CNS_02
720575941505231781	11.272054691119797	6.282347786482912	720575941505231781	76071155614350049	117568, 76485, 2283	left	neck_connective	ascending	NA	NA	NA	AN_GNG_165	AN_GNG_165	auto:IN01A069	threat response	CNS_02
720575941505236133	23.459752101703284	22.76344643836889	720575941505236133	76212442992341200	122740, 92500, 2658	right	neck_connective	ascending	10B	NA	NA	AN10B053	AN_FLA_VES_1	AN10B053	proprioceptive	CNS_05
720575941505242789	2.524989146991378	-3.706660401764768	720575941505242789	75930968015504452	114052, 92500, 2745	right	neck_connective	descending	MX3	NA	NA	DNg52	DNg52	DNg52	walking	CNS_02
720575941505393980	15.02315999965251	-22.34496535057153	720575941505393980	76636648456630357	134496, 153443, 3215	left	neck_connective	ascending	08B	NA	NA	AN08B113	AN_3_None	AN08B113	visceral control	CNS_02
720575941505410876	-7.928172569469805	-15.481290233078855	720575941505410876	76001336759752459	115637, 92500, 2640	left	neck_connective	descending	NA	NA	NA	DNge057	DNge057	DNfl020	probing	CNS_06
720575941505415484	1.2179260442692088	-14.57112730735864	720575941505415484	76282811736488305	124493, 92500, 2707	left	neck_connective	descending	NA	NA	NA	DNde003	DNde003	DNfl021	walking steering	CNS_02
720575941505421602	-27.73166177769124	18.299329388197997	720575941505421602	76282811803904103	124566, 92500, 3006	right	neck_connective	ascending	06A	NA	NA	AN06A062	auto:AN_4_None	AN06A062	flight steering 2	CNS_01
720575941505558085	13.238439578815107	-11.895166766587156	720575941505558085	76071705436514349	117439, 92500, 2518	right	neck_connective	ascending	05B	NA	NA	AN05B044	AN_multi_21	AN05B044	reproduction	CNS_02
720575941505562949	19.071515102191576	-5.417147052231687	720575941505562949	76212442992762293	120847, 92500, 2805	left	neck_connective	ascending	TBD	NA	NA	ANXXX106	AN_8_13	ANXXX106	tactile	CNS_01
720575941505566814	22.37715818385662	29.598722088393306	720575941505566814	76282811736352713	123526, 92500, 2660	right	neck_connective	ascending	10B	NA	NA	AN10B027	AN_AVLP_34	AN10B027	proprioceptive	CNS_05
720575941505656866	-29.92726419468343	7.7833505750266125	720575941505656866	76282811736739677	124757, 92500, 2789	right	neck_connective	ascending	07B	NA	NA	AN07B091	AN_GNG_172	AN07B091	flight steering 1	CNS_01
720575941505673566	-28.663931827740072	-0.7083355605038585	720575941505673566	76001336893829999	114895, 92500, 3085	right	neck_connective	descending	LB12	NA	NA	DNg82	DNg82	DNg82	flight steering 1	CNS_01
720575941505767970	20.04946233729899	-7.372753989640136	720575941505767970	76071705436567088	118764, 92500, 2555	left	neck_connective	descending	MX3	NA	NA	DNg20	DNg20	DNg20	tactile	CNS_02
720575941505814588	-23.77331636448323	22.02847253089819	720575941505814588	76004910776712758	116191, 199799, 4994	right	ventral_nerve_cord	ascending	19B	NA	NA	AN19B079	NA	AN19B079	flight steering 2	CNS_01
720575941505831262	24.12037183742106	19.25617562538062	720575941505831262	76567241919571668	131633, 181419, 3797	left	neck_connective	ascending	10B	NA	NA	AN10B047	AN_AVLP_53	AN10B047	proprioceptive	CNS_05
720575941505872965	16.803301830096846	4.980266678389651	720575941505872965	76142074248452419	119112, 92500, 2763	left	neck_connective	ascending	NA	NA	NA	AN08B109	auto:AN_GNG_166	auto:AN08B081	threat response	CNS_02
720575941505881413	22.672986049457197	21.52828561073218	720575941505881413	76075554264380699	117246, 207897, 4397	right	neck_connective	ascending	10B	NA	NA	AN10B047	AN_AVLP_53	AN10B047	proprioceptive	CNS_05
720575941505929506	-25.22041986484944	-4.169938456955807	720575941505929506	75930968083162819	114464, 92500, 3056	right	neck_connective	descending	LB12	NA	NA	DNg02_c	DNg02_c	DNg02	flight power	CNS_01
720575941505983813	-18.155938129619955	8.5561128736106	720575941505983813	76633487092280444	134104, 57463, 2192	left	neck_connective	descending	LB7	NA	NA	DNg07	DNg07	DNut036	flight steering 1	CNS_01
720575941505985409	-23.380606632427565	23.812800991591555	720575941505985409	76001336826934924	114747, 92500, 2911	left	neck_connective	ascending	19B	NA	NA	AN19B076	auto:AN_4_None	AN19B076	flight steering 2	CNS_01
720575941505988165	12.288571376605635	-23.148229968491453	720575941505988165	76001336893811332	115849, 92500, 3079	midline	neck_connective	descending	LB0_posterior	NA	NA	DNge151	DNge151	NA	visceral control	CNS_03
720575941506164037	-28.50935457249104	15.5607515454856	720575941506164037	76001336760096504	115827, 92500, 2759	left	neck_connective	descending	NA	NA	NA	DNg46	auto:PS089	DNg46	flight steering 2	CNS_01
720575941506229889	-14.964337330059404	11.943273174819092	720575941506229889	76212442992721270	122448, 92500, 2792	right	neck_connective	descending	LB7	NA	NA	DNge089	DNge089	DNg07	flight steering 2	CNS_01
720575941620740991	20.52158262233317	17.616059887465582	720575941506237500	76071705503761436	117927, 92500, 2581	left	neck_connective	ascending	12B	NA	NA	AN12B001	AN_GNG_SAD_3	AN12B001	proprioceptive	NA
720575941506304828	-6.158468704418536	-13.127923381272213	720575941506304828	76001336692333875	115827, 92500, 2539	left	neck_connective	ascending	12B	NA	NA	AN12B017	AN_GNG_VES_1	AN12B017	probing	CNS_06
720575941506310821	-21.907830219463698	3.1390496373740246	720575941506310821	76282811804015652	123568, 92500, 3048	left	neck_connective	descending	LB12	NA	NA	DNge016	DNge016	DNut058	flight steering 1	CNS_01
720575941624816124	-20.443505268291826	8.045300114211182	720575941624816124	76282811736682814	123183, 92500, 2774	left	neck_connective	descending	MX3	NA	NA	DNg08_a	DNg08_a	DNg08	flight steering 1	CNS_01
720575941543108956	7.334618587298993	-5.300132644120115	720575941543108956	76282811736631831	122885, 92500, 2756	left	neck_connective	descending	putative_primary	NA	NA	DNp37	DNp37	NA	reproduction	CNS_03
720575941506431548	6.125377197070723	-0.8099825202855052	720575941506431548	76212442992704124	121155, 92500, 2785	right	neck_connective	ascending	NA	NA	NA	AN08B043	AN_VES_GNG_7	AN08B043	walking	CNS_02
720575941506486437	18.377377528949385	2.0054722905722677	720575941506486437	76071705503896703	118434, 92500, 2625	left	neck_connective	ascending	05B	NA	NA	AN05B067	AN_GNG_196	AN05B067	proprioceptive	CNS_02
720575941506550693	22.392565746112474	-14.477964770737547	720575941506550693	76142074248150340	120092, 92500, 2655	right	neck_connective	ascending	NA	NA	NA	AN_multi_121	AN_multi_121	auto:INXXX454	feeding	CNS_03
720575941506628225	-26.65364168186604	11.35999451881324	720575941506628225	76071705504328563	117307, 92500, 2782	left	neck_connective	descending	LB7	NA	NA	DNge095	DNge095	DNut054	flight steering 1	CNS_01
720575941506644028	-25.77364442844808	16.61734734779273	720575941506644028	76001336826861911	115735, 92500, 2882	left	neck_connective	descending	LB6	NA	NA	DNge071	DNge071	DNnt011	flight steering 2	CNS_01
720575941575342493	26.997836131854662	5.500430691298586	720575941506736956	76142074248202710	119779, 92500, 2671	left	neck_connective	descending	putative_primary	NA	NA	DNp29	DNp29	DNp29	feeding	CNS_05
720575941507037057	-29.763794880108225	12.764873135146242	720575941507037057	76282811803760095	124809, 92500, 2952	right	ventral_nerve_cord	ascending	06A	NA	NA	AN06A010	NA	AN06A010	flight steering 1	CNS_01
720575941507049239	-10.003970127300615	-15.20788325065698	720575941507049239	76071705504287493	118139, 92500, 2767	left	neck_connective	descending	MD3	NA	NA	DNge096	DNge096	DNit008	probing	CNS_06
720575941507062341	16.327900905414232	5.7989169240561536	720575941507062341	76071705504205798	118457, 92500, 2737	left	neck_connective	ascending	08B	NA	NA	AN08B109	AN_GNG_SAD_32	AN08B109	threat response	CNS_02
720575941507062807	0.7099551151233963	-10.958523166123289	720575941507062807	76001336759698938	115726, 92500, 2627	left	neck_connective	descending	NA	NA	NA	DNg19	DNg19	DNg19	walking steering	CNS_02
720575941507065111	-16.491084079937327	12.25530492072974	720575941507065111	76001336760308752	116595, 92500, 2815	left	neck_connective	descending	LB7	NA	NA	DNge145	DNge145	DNxn109	flight steering 2	CNS_01
720575941507077399	1.3373030612903882	-10.947081935349365	720575941507077399	76212442992686893	122412, 92500, 2780	right	neck_connective	ascending	07B	NA	NA	AN07B015	AN_VES_GNG_3	AN07B015	walking steering	CNS_02
720575941507079703	-1.2214713503879255	-4.241903436127561	720575941507079703	76001336759792672	115792, 92500, 2654	right	neck_connective	descending	putative_primary	NA	NA	DNge064	DNge064	DNxl100	walking	CNS_02
720575941507123746	-19.278164844707835	20.101739513930422	720575941507123746	76282811736625843	123179, 92500, 2754	right	neck_connective	ascending	07B	NA	NA	AN07B060	AN_4_None	AN07B060	flight steering 2	CNS_01
720575941507181079	26.571713466449385	-13.63193644279565	720575941507181079	76142074248080988	119399, 92500, 2630	right	neck_connective	ascending	17A	NA	NA	AN17A062	AN_multi_118	AN17A062	feeding	CNS_02
720575941507205143	24.7187681386906	-9.343124759140867	720575941507205143	76142074248199909	118969, 92500, 2671	right	neck_connective	descending	putative_primary	NA	NA	DNpe030	DNpe030	DNxn178	feeding	CNS_02
720575941507241495	0.6957532356220534	-11.585432422104736	720575941507241495	76282811736519942	124112, 92500, 2716	left	neck_connective	descending	MX12	NA	NA	DNge147	DNge147	DNfl026	walking steering	CNS_02
720575941507242309	14.08818056087077	-5.9170054315957	720575941507242309	76142074315065470	119582, 92500, 2826	left	neck_connective	ascending	05B	NA	NA	AN05B097	AN_multi_88	AN05B097	walking	CNS_02
720575941507243333	7.09604885081828	-7.658545386734861	720575941507243333	76353180480424728	126256, 92500, 2709	left	ventral_nerve_cord	descending	NA	NA	NA	DNge061	DNge061	DNfl037	walking steering	CNS_02
720575941507243589	6.215751189990646	-6.553304088059325	720575941507243589	76282811736337897	124387, 92500, 2655	left	neck_connective	descending	putative_primary	NA	NA	DNbe002	DNbe002	DNxl106	walking steering	CNS_02
720575941507243845	27.72783185939372	-12.447286021653072	720575941507243845	76142074247929826	119407, 92500, 2579	left	neck_connective	ascending	TBD	NA	NA	ANXXX170	AN_GNG_SAD_30	ANXXX170	feeding	CNS_02
720575941652579093	8.978038806720383	-18.958114993515863	720575941652579093	76141180626620093	119322, 67376, 1647	right	neck_connective	descending	LB0_anterior	NA	NA	DNge149	DNge149	DNxl126	reproduction	CNS_02
720575941507247429	-30.606373768047693	15.543986904677492	720575941507247429	76282811803741982	124914, 92500, 2948	right	neck_connective	ascending	07B	NA	NA	AN07B050	AN_GNG_172	AN07B050	flight steering 1	CNS_01
720575941507249221	-0.1167241444152544	-10.32694758171167	720575941507249221	75930968015558835	114175, 92500, 2769	left	neck_connective	descending	putative_primary	NA	NA	DNg109	DNg109	DNg109	walking steering	CNS_02
720575941507336517	24.37670614223063	3.1098095059958517	720575941507336517	76142074247971769	119332, 92500, 2590	right	neck_connective	ascending	17A	NA	NA	AN17A015	AN_AVLP_21	AN17A015	feeding	CNS_05
720575941535811562	-9.086523037151691	-22.43315542930689	720575941535811562	76353180547994524	125598, 92500, 2966	left	neck_connective	descending	NA	NA	NA	DNg12_a	DNg12_a	DNnt008	grooming	CNS_01
720575941507368005	-0.7051764984887788	3.223457682189089	720575941507368005	76071705504485168	118170, 92500, 2811	left	neck_connective	ascending	18B	NA	NA	AN18B019	AN_GNG_WED_3	AN18B019	landing	CNS_02
720575941507409502	-30.369116764263506	17.314817059096445	720575941507409502	76001336826821665	115984, 92500, 2871	left	neck_connective	descending	LB7	NA	NA	DNge116	DNge116	auto:AN16B078	flight steering 2	CNS_01
720575941507410526	3.959912795825605	-9.458156001511473	720575941507410526	76212443059227051	120988, 92500, 2827	right	neck_connective	ascending	08B	NA	NA	AN08B100	AN_GNG_VES_10	AN08B100	walking steering	CNS_02
720575941507443841	13.865726489825851	7.051584351119142	720575941507443841	76142074248477731	119160, 92500, 2774	left	neck_connective	ascending	08B	NA	NA	AN08B102	AN_GNG_184	AN08B102	threat response	CNS_01
720575941507453313	-25.67280290623128	14.949974644240479	720575941507453313	76071705504211540	116759, 92500, 2741	right	neck_connective	ascending	03B	NA	NA	AN03B050	auto:CB1937	AN03B050	flight steering 2	CNS_01
720575941507568709	-15.439045887188312	3.602969753798586	720575941507568709	75506488143514124	101074, 26270, 3967	right	neck_connective	descending	WEDd1	NA	NA	DNa16	DNa16	DNa16	head and eye orienting	CNS_01
720575941559017252	13.513236064715986	-5.717341315689939	720575941559017252	76142074248486542	119833, 92500, 2777	right	neck_connective	ascending	17A	NA	NA	AN17A012	AN_GNG_SAD_9	AN17A012	walking	CNS_02
720575941507724929	-29.30394647617757	19.17806588416968	720575941507724929	76001336826756622	116653, 92500, 2847	left	neck_connective	descending	LB7	NA	NA	DNge116	DNge116	auto:SApp05	flight steering 2	CNS_01
720575941507745826	27.285149593158362	-9.501534831467529	720575941507745826	76848373029768217	140125, 171369, 2807	left	neck_connective	ascending	TBD	NA	NA	ANXXX005	AN_GNG_FLA_4	ANXXX005	feeding	CNS_02
720575941507811422	24.131627101703288	18.568061459120848	720575941507811422	76071705504054395	117997, 92500, 2680	left	neck_connective	ascending	NA	NA	NA	NA	auto:AN_GNG_166	auto:IN10B032	proprioceptive	CNS_05
720575941507870242	15.353968639178877	-36.284733188095956	720575941507870242	76142074315508735	119529, 92500, 2985	left	neck_connective	ascending	NA	NA	NA	NA	NA	NA	visceral control	CNS_03
720575941507894366	1.172413248820906	-2.3694771646889627	720575941507894366	76423549291706811	127109, 92500, 2916	left	neck_connective	descending	putative_primary	NA	NA	DNg69	DNg69	DNg69	walking	CNS_02
720575941508261922	-5.31115911503255	-27.27263487571801	720575941508261922	75930968082748445	113990, 92500, 2910	right	neck_connective	descending	MX12	NA	NA	DNg12_d	DNg12_d	DNnt007	grooming	CNS_01
720575941508298786	2.2372477243381788	-6.183118236008541	720575941508298786	76071705503919650	116771, 92500, 2639	left	neck_connective	descending	MX7__prim	NA	NA	DNg43	DNg43	DNg43	walking	CNS_02
720575941508375390	-22.705885868267416	0.011164981183153228	720575941508375390	76212442992689883	122523, 92500, 2781	left	neck_connective	descending	putative_primary	NA	NA	DNpe005	DNpe005	DNxn101	flight steering 1	CNS_01
720575941508471824	16.95684911708415	-5.115740191880127	720575941508471824	75930968082712469	113307, 92500, 2899	left	neck_connective	descending	putative_primary	NA	NA	DNg81	DNg81	DNg81	tactile	CNS_02
720575941508489857	-30.78409860630452	12.151523220595461	720575941508489857	76707086054745596	136466, 153826, 3813	left	neck_connective	ascending	07B	NA	NA	AN07B101	auto:AN_GNG_175	AN07B101	flight steering 1	CNS_01
720575941508492417	-29.260596256451002	2.5093227506247584	720575941508492417	76001336826792249	116619, 92500, 2859	left	neck_connective	descending	MD3	NA	NA	DNg71	DNg71	DNg71	flight steering 1	CNS_01
720575941508500609	-5.4729928781551065	-9.275384318772218	720575941508500609	76282811736318081	124641, 92500, 2647	left	neck_connective	descending	NA	NA	NA	DNge081	DNge081	DNxl087	probing	CNS_02
720575941496676295	-13.161574344829914	-0.5540515899094524	720575941496676295	76282811803546613	124823, 92500, 2881	left	neck_connective	descending	WEDd1	NA	NA	DNa06	DNa06	DNa06	head and eye orienting	CNS_01
720575941508517761	21.5640764425236	-17.40063322776879	720575941508517761	76142074180698963	119805, 92500, 2532	left	neck_connective	ascending	05B	NA	NA	AN05B004	AN_GNG_111	AN05B004	feeding	CNS_03
720575941508518785	20.73006917934001	0.08246858721647843	720575941508518785	76212442992218581	121856, 92500, 2615	right	neck_connective	ascending	05B	NA	NA	AN05B050	AN_AVLP_GNG_23	AN05B050	proprioceptive	CNS_02
720575941508609665	3.1378269384342476	3.535684216078859	720575941508609665	76353180547663916	125398, 92500, 2851	right	neck_connective	ascending	19B	NA	NA	AN19B001_b	AN_GNG_IPS_11	AN19B001	walking	CNS_02
720575941508628830	21.738795299335123	-10.18755854362573	720575941508628830	76777729542186199	137250, 162661, 3154	right	neck_connective	ascending	05B	NA	NA	AN05B017	AN_GNG_101	AN05B017	tactile	CNS_02
720575941499618633	-27.294390659527174	18.376727688368895	720575941499618633	76214298686853841	121947, 149317, 3732	right	ventral_nerve_cord	ascending	16B	NA	NA	AN16B081	NA	AN16B081	flight steering 2	CNS_01
720575941509352976	-22.910916309551588	9.458431828078373	720575941509352976	75930968082589637	114281, 92500, 2857	left	neck_connective	ascending	06B	NA	NA	vMS13	AN_GNG_IPS_1	vMS13	flight steering 1	CNS_01
720575941510276562	22.99112607936442	18.921586620864016	720575941510276562	76212442992307112	122554, 92500, 2646	right	neck_connective	ascending	10B	NA	NA	AN10B047	AN_AVLP_SAD_5	AN10B047	proprioceptive	CNS_05
720575941510361298	-23.57386110325277	16.309531796034914	720575941510361298	76001336826809778	115847, 92500, 2866	left	neck_connective	descending	LB6	NA	NA	DNge117	DNge117	DNnt011	flight steering 2	CNS_01
720575941440937301	20.16203023891032	-22.43315161460962	720575941440937301	76075829142619822	117521, 215449, 4526	left	neck_connective	ascending	09B	NA	NA	AN09B018_b	AN_GNG_136	AN09B018	visceral control	CNS_06
720575941435949198	28.632672328754076	-8.227445018235105	720575941435949198	76142074180682534	120075, 92500, 2521	right	neck_connective	descending	NA	NA	NA	DNge153	DNge153	DNxl118	feeding	CNS_02
720575941510475536	-0.5163732894968937	-15.618655574265379	720575941510475536	76353180547935451	125502, 92500, 2944	left	neck_connective	descending	WEDd1	NA	NA	DNa02	DNa02	DNa02	walking steering	CNS_02
720575941510509072	-6.53139493961751	-24.472504031601797	720575941510509072	76353180547835730	126228, 92500, 2911	left	neck_connective	descending	MX12	NA	NA	DNg12_b	DNg12_b	DNnt009	grooming	CNS_02
720575941510621968	1.8137524316746045	-4.27491821045007	720575941510621968	76353180480397354	125010, 92500, 2695	right	neck_connective	descending	putative_primary	NA	NA	DNge063	DNge063	DNxl127	walking	CNS_02
720575941510642192	-24.12639711399495	0.18680434232626544	720575941510642192	76212443126298223	121950, 92500, 3077	left	neck_connective	descending	WEDd1	NA	NA	DNa10	DNa10	DNa10	flight steering 1	CNS_01
720575941510651152	8.58912088374675	5.8252955556479495	720575941510651152	76071705571666684	117110,92500,3068	right	neck_connective	descending	LB0_anterior	NA	NA	DNge138	DNge138	NA	threat response	CNS_05
720575941511189836	-25.801667194561354	23.48367654090795	720575941511189836	76353180547827343	125280, 92500, 2910	right	neck_connective	ascending	19B	NA	NA	AN19B059	SA_DMT_DMetaN_8	AN19B059	flight steering 2	CNS_01
720575941511203026	30.115151424213064	-1.4210397123726781	720575941511203026	76212442992126836	120912, 92500, 2587	right	neck_connective	ascending	05B	NA	NA	AN05B025	AN_AVLP_22	AN05B025	feeding	CNS_05
720575941511270610	-3.35829637546956	-12.66841257804956	720575941511270610	75930968082655411	113794, 92500, 2873	left	neck_connective	descending	LB7__prim	NA	NA	DNg39	DNg39	DNg39	walking steering	CNS_02
720575941511281618	-2.6497895528835014	-13.359935176316162	720575941511281618	76001336827278764	116051, 92500, 3038	left	neck_connective	descending	MX3	NA	NA	DNg96	DNg96	DNg96	walking steering	CNS_02
720575941511336402	-27.791663150982256	0.8235103965369283	720575941511336402	76001749210900895	114927, 105875, 3168	right	neck_connective	descending	LB12	NA	NA	DNg04	DNg04	DNg04	flight steering 1	CNS_01
720575941535724522	-8.108690719799394	-14.138058078232662	720575941535724522	76001336759702084	115578, 92500, 2629	left	neck_connective	descending	putative_primary	NA	NA	DNge056	DNge056	DNfl033	probing	CNS_06
720575941511390673	27.705317516132	-3.6153255819710672	720575941511390673	76212442992112160	121501, 92500, 2580	right	neck_connective	ascending	05B	NA	NA	AN05B052	AN_AVLP_GNG_23	AN05B052	feeding	CNS_02
720575941511473996	-19.234564762310384	12.492872822341068	720575941511473996	76282811803413570	122945, 92500, 2834	right	neck_connective	descending	LB7	NA	NA	DNge091	DNge091	DNut054	flight steering 2	CNS_01
720575941511508690	25.820483226581217	-5.538602244797606	720575941511508690	76212442992195683	121112, 92500, 2610	left	neck_connective	ascending	17A	NA	NA	AN17A009	AN_GNG_SAD_13	AN17A009	tactile	CNS_02
720575941511599314	-19.045908909038896	4.410532581862551	720575941511599314	75930968015605257	114077, 92500, 2789	left	neck_connective	ascending	19B	NA	NA	AN19B017	AN_multi_14	AN19B017	flight steering 1	CNS_04
720575941512453443	-31.357892017559408	15.03498612647925	720575941512453443	76353180547551015	124930, 92500, 2820	right	neck_connective	ascending	07B	NA	NA	AN07B071	AN_GNG_172	AN07B071	flight steering 1	CNS_01
720575941512496716	28.951596278949378	-15.70862330192651	720575941512496716	76001336759542531	114897, 92500, 2567	midline	neck_connective	descending	putative_primary	NA	NA	DNde007	DNde007	DNxl094	feeding	CNS_02
720575941512498252	9.61805345515788	7.869261372145754	720575941512498252	76142074248430626	118925, 92500, 2756	left	neck_connective	ascending	08B	NA	NA	AN08B102	AN_GNG_187	AN08B102	threat response	CNS_02
720575941512515907	9.704633731647139	-10.994045627060789	720575941512515907	76848235658618649	139470, 167769, 3038	left	neck_connective	ascending	06B	NA	NA	AN06B075	AN_LAL_1	AN06B075	walking steering	CNS_02
720575941512596812	13.2344923208195	7.888800251540284	720575941512596812	76212442992692744	120910, 92500, 2782	right	ventral_nerve_cord	ascending	NA	NA	NA	AN08B047	AN_GNG_90	AN08B047	threat response	CNS_01
720575941512600140	-20.395461063579912	15.7055908322898	720575941512600140	75930074595780616	113046, 66489, 2550	right	neck_connective	descending	LB6	NA	NA	DNg18_b	DNg18_b	DNxn106	flight steering 2	CNS_01
720575941512656593	-14.377415638164875	18.04335175758277	720575941512656593	76001336759905492	115760, 92500, 2695	left	neck_connective	ascending	07B	NA	NA	AN07B045	AN_GNG_179	AN07B045	flight steering 2	CNS_01
720575941512661580	-22.816067676739088	16.08450852638159	720575941512661580	76001336826777997	115927, 92500, 2859	left	neck_connective	ascending	06A	NA	NA	AN06A095	auto:AN_4_None	AN06A095	flight steering 2	CNS_01
720575941512764515	24.472455043597822	27.599828350600344	720575941512764515	76282811736438307	122972, 92500, 2691	right	neck_connective	ascending	NA	NA	NA	AN_AVLP_GNG_21	AN_AVLP_GNG_21	auto:AN10B029	proprioceptive	CNS_05
720575941512782947	-28.24118898411214	9.314249622878174	720575941512782947	76847548329242426	140954, 146077, 2401	left	neck_connective	ascending	NA	NA	NA	AN07B101	AN_GNG_IPS_4	AN07B101	flight steering 1	CNS_01
720575941512837452	-16.74930284519612	14.36338769203101	720575941512837452	76212442992756258	122454, 92500, 2802	right	neck_connective	descending	LB7	NA	NA	DNge091	DNge091	DNg07	flight steering 2	CNS_01
720575941512957393	-23.947772007183424	22.165242779311274	720575941512957393	76282811803715878	124860, 92500, 2937	right	ventral_nerve_cord	ascending	19B	NA	NA	AN19B079	NA	AN19B079	flight steering 2	CNS_01
720575941513032780	-25.93781946201742	2.8959940553275176	720575941513032780	76703787116985439	135666, 55907, 2198	left	neck_connective	descending	LB7	NA	NA	DNge094	DNge094	DNit003	flight steering 1	CNS_04
720575941513085004	24.531607646747233	27.67269097572241	720575941513085004	76216085594306574	122510, 201131, 4396	left	neck_connective	ascending	10B	NA	NA	AN10B033	auto:SA_DLV	AN10B033	proprioceptive	CNS_05
720575941513096012	-28.554772358135576	7.661416637953859	720575941513096012	75930968082928562	114561, 92500, 2978	left	neck_connective	descending	LB6	NA	NA	DNge070	DNge070	DNnt015	flight steering 1	CNS_01
720575941513116762	-18.256091098980303	8.404583561476809	720575941513116762	76001336760191783	116585, 92500, 2794	left	neck_connective	descending	LB7	NA	NA	DNg07	DNg07	DNut036	flight steering 1	CNS_01
720575941513203665	-14.747935276226396	9.58514176612769	720575941513203665	76001336826809789	116719, 92500, 2868	right	neck_connective	descending	putative_primary	NA	NA	DNp41	DNp41	DNp41	flight steering 2	CNS_04
720575941513278457	22.894927043719893	-12.244807612839598	720575941513278457	76001336759434535	115825, 92500, 2562	right	neck_connective	ascending	01B	NA	NA	AN01B011	AN_GNG_VES_7	AN01B011	feeding	CNS_02
720575941513376588	-21.177678089336748	22.133119213637453	720575941513376588	76286385820646205	123475, 200474, 5290	left	ventral_nerve_cord	ascending	19B	NA	NA	AN19B104	NA	AN19B104	flight steering 2	CNS_01
720575941513419619	-27.18196008701742	9.403607952651125	720575941513419619	76001336760050135	115694, 92500, 2744	left	neck_connective	descending	LB7	NA	NA	DNge118	DNge118	DNut054	flight steering 1	CNS_01
720575941538255587	-25.496108036236162	-1.6086492657097757	720575941538255587	76001336893778762	114884, 92500, 3076	right	neck_connective	descending	LB12	NA	NA	DNg110	DNg110	DNg110	flight steering 1	CNS_01
720575941513674131	4.2267961690861044	-6.381569755020995	720575941513674131	75930968015304731	114155, 92500, 2636	right	neck_connective	descending	NA	NA	NA	DNge061	DNge061	DNfl037	walking steering	CNS_02
720575941513702865	-2.367488246158953	-10.203937900010008	720575941513702865	76001336759789880	115319, 92500, 2656	left	neck_connective	ascending	23B	NA	NA	AN23B004	AN_GNG_156	AN23B004	probing	CNS_02
720575941475933755	18.39228918056071	0.4808714867201863	720575941475933755	76215879435842399	122024, 196357, 4395	right	ventral_nerve_cord	ascending	10B	NA	NA	AN10B015_b	NA	AN10B015	proprioceptive	CNS_02
720575941513720979	5.706824321551925	7.450425732192142	720575941513720979	76282811736608242	124102, 92500, 2747	right	neck_connective	ascending	07B	NA	NA	AN07B062	AN_GNG_SAD_31	AN07B062	threat response	CNS_02
720575941513768780	-6.090680103496904	-10.36812437767114	720575941513768780	76353180480518849	125090, 92500, 2756	right	neck_connective	descending	LB7__prim	NA	NA	DNge037	DNge037	DNxl014	probing	CNS_02
720575941513772179	-17.412167530254717	13.083283054885014	720575941513772179	76282811736750917	123005, 92500, 2800	right	neck_connective	descending	LB7	NA	NA	DNge091	DNge091	DNg07	flight steering 2	CNS_01
720575941513793612	-3.0746197511714652	-27.337911975327387	720575941513793612	75930968082532915	114011, 92500, 2835	right	neck_connective	descending	NA	NA	NA	DNg12_e	DNg12_e	DNg12	grooming	CNS_02
720575941513795660	-24.680582981304518	21.94828377967749	720575941513795660	76282811803763205	124890, 92500, 2954	right	neck_connective	ascending	19B	NA	NA	AN19B076	SA_DMT_DMetaN	AN19B076	flight steering 2	CNS_01
720575941513798097	-4.376277666286821	-13.77827967399682	720575941513798097	75930968082748464	113623, 92500, 2917	right	neck_connective	descending	LB6	NA	NA	DNge007	DNge007	DNg88	probing	CNS_02
720575941513808849	2.4870567510563193	-0.2625438540610255	720575941513808849	76353180547677793	125026, 92500, 2859	right	neck_connective	descending	putative_primary	NA	NA	DNge038	DNge038	DNxl099	walking	CNS_02
720575941513811532	3.3921108434635445	1.6642588258353297	720575941513811532	76071705571088927	118091, 92500, 2900	right	neck_connective	descending	putative_primary	NA	NA	DNbe006	DNbe006	DNxn173	walking	CNS_02
720575941513942106	-17.788783054546705	12.03109322791968	720575941513942106	76071705504259483	116759, 92500, 2753	left	neck_connective	descending	LB7	NA	NA	DNge091	DNge091	DNxn117	flight steering 2	CNS_01
720575941513981433	13.894174594684252	-28.4565357088479	720575941513981433	76353180547644931	126957, 92500, 2843	right	neck_connective	descending	MX0__prim	NA	NA	DNg26	DNg26	DNg26	visceral control	CNS_06
720575941514023523	16.09980871181072	-21.892521274033438	720575941514023523	76142074315098230	119475, 92500, 2837	left	neck_connective	ascending	TBD	NA	NA	ANXXX150	AN_SMP_2	ANXXX150	visceral control	CNS_08
720575941514024657	-32.59327600498616	9.479895222243412	720575941514024657	76282811736765153	124543, 92500, 2802	right	neck_connective	ascending	07B	NA	NA	AN07B071	AN_IPS_GNG_6	AN07B071	flight steering 1	CNS_01
720575941514047052	6.205779571338301	-4.7614792704018525	720575941514047052	76142074315364152	119701, 92500, 2936	left	neck_connective	ascending	02A	NA	NA	AN02A002	AN_multi_12	AN02A002	walking	CNS_02
720575941514057283	27.331980724139818	-15.589524638596435	720575941514057283	76142074180721177	119480, 92500, 2548	left	neck_connective	ascending	09B	NA	NA	AN09B033	AN_multi_120	AN09B033	feeding	CNS_08
720575941514064716	-0.7254491408628174	-8.737624537888426	720575941514064716	76001336759784235	116113, 92500, 2651	right	neck_connective	descending	putative_primary	NA	NA	DNbe002	DNbe002	DNd05	walking steering	CNS_02
720575941514096787	18.109185237689623	-0.7786210595997755	720575941514096787	76566279712585692	133116, 153289, 3264	left	neck_connective	ascending	08B	NA	NA	AN08B086	AN_GNG_SAD_32	AN08B086	proprioceptive	CNS_02
720575941514111564	-9.584900837139482	-15.88885534996118	720575941514111564	75930968015527043	114623, 92500, 2755	left	neck_connective	descending	MX7__prim	NA	NA	DNg72	DNg72	DNg72	probing	CNS_06
720575941514120515	21.56183721522868	15.817924130019291	720575941514120515	76212442992379396	122347, 92500, 2669	right	neck_connective	ascending	10B	NA	NA	AN10B034	AN_GNG_165	AN10B034	proprioceptive	CNS_02
720575941514148867	-23.14163682957112	19.915526974257567	720575941514148867	76001336760132022	116418, 92500, 2770	left	neck_connective	ascending	06B	NA	NA	AN06B014	SA_DMT_DMetaN_12	AN06B014	flight steering 2	CNS_01
720575941514201932	24.096631068988447	-5.730861556473632	720575941514201932	76212442992361358	120947, 92500, 2667	left	neck_connective	ascending	17A	NA	NA	AN17A018	AN_GNG_190	AN17A018	tactile	CNS_02
720575941514358675	-20.992630939678538	6.12597905403052	720575941514358675	76212443059359870	122538, 92500, 2875	right	neck_connective	descending	LB7	NA	NA	DNg51	DNg51	DNg51	flight steering 1	CNS_04
720575941514447097	-13.425004940227863	-0.8865469812783182	720575941514447097	76353180547742998	124973, 92500, 2877	right	neck_connective	descending	LB6	NA	NA	DNge033	DNge033	DNnt018	head and eye orienting	CNS_01
720575941514456569	-7.055182438091631	-15.590499293747802	720575941514456569	76001336759622558	114959, 92500, 2592	right	neck_connective	descending	putative_primary	NA	NA	DNge146	DNge146	DNfl032	probing	CNS_06
720575941514608995	17.682185191913252	-4.649579894486327	720575941514608995	76353180547944234	126382, 92500, 2950	right	neck_connective	descending	putative_primary	NA	NA	DNg81	DNg81	DNg81	tactile	CNS_02
720575941514658906	22.53446294765056	28.022899258193114	720575941514658906	76212442992645946	120916, 92500, 2763	right	neck_connective	ascending	08B	NA	NA	AN08B018	AN_AVLP_36	AN08B018	proprioceptive	CNS_05
720575941514846713	-21.139357547954916	18.599765408095465	720575941514846713	76212443059677323	122860, 92500, 2985	right	neck_connective	ascending	06A	NA	NA	AN06A095	SA_DMT_DMetaN_6	AN06A095	flight steering 2	CNS_01
720575941514874627	22.027462978168128	16.457820522841555	720575941514874627	76212442992468713	122772, 92500, 2703	right	neck_connective	ascending	10B	NA	NA	AN10B039	AN_GNG_165	AN10B039	proprioceptive	CNS_02
720575941514944761	21.78645421962321	12.489291775282963	720575941514944761	76212442992491011	122448, 92500, 2711	right	neck_connective	ascending	10B	NA	NA	AN10B049	AN_GNG_165	AN10B049	proprioceptive	CNS_02
720575941514949881	-13.731190662578934	0.024438846167665566	720575941514949881	76353180548042385	125056, 92500, 2985	right	neck_connective	descending	LB6	NA	NA	DNge072	DNge072	DNnt017	head and eye orienting	CNS_01
720575941515054659	24.240349788470866	-6.950460326615231	720575941515054659	76142074180714207	119342, 92500, 2545	right	neck_connective	ascending	17A	NA	NA	AN17A018	AN_GNG_SAD_1	AN17A018	tactile	CNS_02
720575941515074883	-0.8127618839305589	-10.093385112229248	720575941515074883	76212443059370893	122605, 92500, 2883	left	neck_connective	descending	putative_primary	NA	NA	DNp39	DNp39	DNxn169	walking steering	CNS_02
720575941515077699	-4.896361332134601	-24.653025042954344	720575941515077699	76353180547813515	126276, 92500, 2906	left	neck_connective	descending	MX12	NA	NA	DNge025	DNge025	DNg12	grooming	CNS_02
720575941515152195	8.015414256854662	-6.709829223099608	720575941515152195	76282811736550079	123190, 92500, 2724	left	neck_connective	descending	PSp3	NA	NA	DNpe006	DNpe006	DNxl102	walking steering	CNS_02
720575941515175770	-11.952518444256182	5.684853184279543	720575941515175770	76212443059254607	122004, 92500, 2837	right	neck_connective	ascending	23B	NA	NA	AN23B002	NA	AN23B002	flight steering 2	CNS_01
720575941515222083	28.03466512660564	-14.044971835556881	720575941515222083	76496529510287434	129461, 170560, 3335	right	neck_connective	ascending	17A	NA	NA	AN17A062	AN_multi_118	AN17A062	feeding	CNS_02
720575941515223555	24.189200420184736	14.580652821120365	720575941515223555	76071705504021634	117861, 92500, 2668	left	neck_connective	ascending	10B	NA	NA	AN10B039	AN_GNG_165	AN10B039	proprioceptive	CNS_02
720575941515233859	24.408101100726725	1.4583355069724142	720575941515233859	76212442992129938	121430, 92500, 2581	left	neck_connective	ascending	05B	NA	NA	AN05B078	AN_GNG_98	AN05B078	feeding	CNS_02
720575941515238234	-17.96336458225667	9.382494556960213	720575941515238234	76001336760153223	116552, 92500, 2780	left	neck_connective	descending	LB7	NA	NA	DNg07	DNg07	DNut036	flight steering 2	CNS_01
720575941626745452	18.86322118739665	-17.296810519638914	720575941626745452	76142074315195049	118877, 92500, 2871	left	neck_connective	descending	SMPpv1	NA	NA	DNpe046	DNpe046	oviDN	reproduction	CNS_03
720575941515329859	-27.318951587871904	19.33460007911597	720575941515329859	76001336760093674	115763, 92500, 2762	right	neck_connective	ascending	16B	NA	NA	AN16B078	SA_DMT_DMetaN_8	AN16B078	flight steering 2	CNS_01
720575941515375171	13.105885524554854	-5.390349757614988	720575941515375171	76142074248585085	120276, 92500, 2813	right	neck_connective	ascending	05B	NA	NA	AN05B097	AN_multi_86	AN05B097	walking	CNS_02
720575941515411603	-16.70328996677815	10.004621136244873	720575941515411603	76001336760239591	116565, 92500, 2808	left	neck_connective	descending	LB7	NA	NA	DNge111	DNge111	DNit005	flight steering 2	CNS_04
720575941515508314	-1.5678514053386399	-10.544671428147215	720575941515508314	76001336759934835	116630, 92500, 2707	left	neck_connective	ascending	07B	NA	NA	AN07B015	AN_VES_GNG_3	AN07B015	probing	CNS_02
720575941515512931	30.026654262347822	0.05473424797926531	720575941515512931	76142074248134317	119927, 92500, 2652	left	neck_connective	ascending	09B	NA	NA	AN09B004	AN_AVLP_PVLP_10	AN09B004	feeding	CNS_05
720575941515520505	-21.134692173199053	17.500398266371825	720575941515520505	76566417553975735	132424, 156333, 4715	left	ventral_nerve_cord	ascending	06A	NA	NA	AN06A095	AN_4_None	AN06A095	flight steering 2	CNS_01
720575941515548515	1.6264221857029248	-3.999054801407713	720575941515548515	75930968015384001	113815, 92500, 2687	left	neck_connective	descending	putative_primary	NA	NA	DNge046	DNge046	auto:DNxn139	walking	CNS_02
720575941515576675	7.415270824237471	-11.506312739792723	720575941515576675	76001336759698983	115900, 92500, 2624	left	neck_connective	ascending	TBD	NA	NA	ANXXX145	AN_GNG_VES_7	ANXXX145	walking steering	CNS_02
720575941535852522	11.537756938739424	-9.488425624314207	720575941535852522	76142074248522052	118891, 92500, 2790	left	neck_connective	ascending	06B	NA	NA	AN06B039	AN_GNG_VES_3	AN06B039	walking steering	CNS_02
720575941515579747	-5.694018821911209	-18.394884478989503	720575941515579747	76353180548067548	125181, 92500, 2989	left	neck_connective	descending	putative_primary	NA	NA	DNge060	DNge060	DNxn170	grooming	CNS_02
720575941515591523	17.734208125873216	-16.159949672165766	720575941515591523	76142074248474835	118837, 92500, 2770	left	neck_connective	ascending	TBD	NA	NA	ANXXX084	AN_GNG_194	ANXXX084	reproduction	CNS_03
720575941515615843	21.024968166156427	9.809860813674074	720575941515615843	76005322959001894	116082, 212958, 4356	right	neck_connective	ascending	10B	NA	NA	AN10B037	AN_GNG_165	AN10B037	proprioceptive	CNS_02
720575941515619427	-22.56948755283772	-3.6570221304329813	720575941515619427	75859225083478308	111681, 51607, 3492	right	neck_connective	descending	putative_primary	NA	NA	DNpe055	DNpe055	DNxn102	flight power	CNS_01
720575941688592879	23.061076183124186	26.88145028358374	720575941688592879	76496873309547661	130298, 181687, 4291	left	ventral_nerve_cord	ascending	TBD	NA	NA	ANXXX157	NA	ANXXX157	proprioceptive	CNS_05
720575941515630947	-1.731967549518938	8.060895550307377	720575941515630947	76071705504043338	117190, 92500, 2683	right	neck_connective	descending	putative_primary	NA	NA	DNp12	DNp12	DNp12	landing	CNS_02
720575941515668995	19.57944776515544	-8.163711440506832	720575941515668995	76496735601829623	130348, 177367, 3167	left	neck_connective	ascending	09B	NA	NA	AN09B020	AN_GNG_33	AN09B020	tactile	CNS_02
720575941515678051	14.267980594440107	-27.922026050034418	720575941515678051	76142074315392810	119334, 92500, 2940	left	neck_connective	ascending	TBD	NA	NA	ANXXX169	AN_FLA_GNG_1	ANXXX169	visceral control	CNS_03
720575941515726691	-4.327207069591875	-25.036487948838133	720575941515726691	76353180548103557	125591, 92500, 3002	left	neck_connective	descending	MX12	NA	NA	DNge028	DNge028	DNg12	grooming	CNS_06
720575941515746051	-4.48924921055257	-22.790081393662348	720575941515746051	76353180547902124	126870, 92500, 2934	left	neck_connective	descending	putative_primary	NA	NA	DNge044	DNge044	DNfl036	grooming	CNS_02
720575941515840403	-19.87453744907796	13.195692646559818	720575941515840403	76212443059282290	121929, 92500, 2849	right	neck_connective	descending	LB7	NA	NA	DNge145	DNge145	DNxn144	flight steering 2	CNS_01
720575941515872003	-1.1370214035075854	-10.296389949265379	720575941515872003	76001336759902363	115039, 92500, 2692	right	neck_connective	descending	putative_primary	NA	NA	DNp56	DNp56	DNp56	walking steering	CNS_02
720575941515899994	-24.226820926861162	18.689052212294683	720575941515899994	76282811803387746	123594, 92500, 2822	left	neck_connective	ascending	16B	NA	NA	AN16B078	AN_4_None	AN16B078	flight steering 2	CNS_01
720575941515909635	9.588170070453291	-12.626580607834716	720575941515909635	76142074315056378	120486, 92500, 2826	left	neck_connective	ascending	00A	NA	NA	AN00A006	AN_VES_GNG_6	AN00A006	reproduction	CNS_03
720575941515917667	-14.270707111553545	12.017165768202881	720575941515917667	76282811736742511	123214, 92500, 2794	right	neck_connective	descending	LB7	NA	NA	DNg07	DNg07	DNg07	flight steering 2	CNS_01
720575941515922169	-4.62082956333577	-10.679647815171142	720575941515922169	75930968015462264	114673, 92500, 2724	right	neck_connective	descending	putative_primary	NA	NA	DNpe003	DNpe003	DNxl075	probing	CNS_02
720575941515922778	13.461138744159346	5.414687740859133	720575941515922778	76142074248213704	120387, 92500, 2680	left	neck_connective	descending	DM6_central1	NA	NA	DNpe050	DNpe050	DNxn183	threat response	CNS_02
720575941515944803	-0.20989416141926745	-3.950741183701414	720575941515944803	76353180480579509	126124, 92500, 2779	right	neck_connective	descending	putative_primary	NA	NA	DNge048	DNge048	DNxl119	walking	CNS_02
720575941515951459	-22.143448810772288	-9.227081668320553	720575941515951459	76142074315319052	119049, 92500, 2918	left	neck_connective	ascending	27X	NA	NA	AN27X009	AN_multi_78	AN27X009	flight power	CNS_01
720575941515969123	-0.59403910835206	-15.07821024650659	720575941515969123	76071705504363601	117632, 92500, 2792	left	neck_connective	descending	MD3	NA	NA	DNg60	DNg60	DNg60	walking steering	CNS_06
720575941516048121	26.27097227077067	-0.5033647313150347	720575941516048121	76071705436522277	117492, 92500, 2529	left	neck_connective	ascending	TBD	NA	NA	ANXXX043	AN_AVLP_GNG_22	ANXXX043	feeding	CNS_02
720575941516069625	24.467629451556803	28.314572918471438	720575941516069625	76071705503854375	117095, 92500, 2608	left	neck_connective	ascending	10B	NA	NA	AN10B048	AN_AVLP_46	AN10B048	proprioceptive	CNS_05
720575941516100954	-18.841633777813307	18.66392289405737	720575941516100954	76071705504454969	116855, 92500, 2814	left	neck_connective	ascending	06B	NA	NA	AN06B051	auto:AN_4_63	AN06B051	flight steering 2	CNS_01
720575941516122540	10.571331043048504	6.7380324483481475	720575941516122540	76071705504094170	117433, 92500, 2692	left	neck_connective	ascending	08B	NA	NA	AN08B099	AN_GNG_182	AN08B099	threat response	CNS_02
720575941516147546	-19.731429081158034	18.472940075453856	720575941516147546	76848579390047198	140834, 177724, 3477	left	neck_connective	ascending	07B	NA	NA	AN07B025	auto:SA_DMT_ADMN_11	AN07B025	flight steering 2	CNS_01
720575941516185859	26.593220729632982	-7.046887767258542	720575941516185859	76142074247979930	118983, 92500, 2593	left	neck_connective	ascending	09B	NA	NA	AN09B040	AN_GNG_192	AN09B040	tactile	CNS_02
720575941516217091	13.154346484943037	7.670767414626224	720575941516217091	76355379705724485	126324, 158352, 3571	right	neck_connective	ascending	08B	NA	NA	AN08B097	AN_GNG_184	AN08B097	threat response	CNS_01
720575941516229475	12.596645374103195	-4.353105437699216	720575941516229475	76212442992750597	121656, 92500, 2802	right	neck_connective	descending	putative_primary	NA	NA	DNp34	DNp34	DNp34	threat response	CNS_02
720575941529767812	28.993887920184736	-13.988529574814697	720575941529767812	76071705503764666	118761, 92500, 2576	left	neck_connective	ascending	05B	NA	NA	AN05B106	AN_GNG_FLA_2	AN05B106	feeding	CNS_06
720575941516237817	12.860473651691084	-10.361375224533933	720575941516237817	76071705436547153	117680, 92500, 2551	right	neck_connective	descending	putative_primary	NA	NA	DNd02	DNd02	DNd02	reproduction	CNS_02
720575941516271450	21.215083141132002	18.72617684608374	720575941516271450	76212442992564202	122084, 92500, 2735	left	neck_connective	descending	putative_primary	NA	NA	DNg56	DNg56	DNg56	proprioceptive	CNS_05
720575941631721954	-21.623099308208822	-1.0673485516938153	720575941516280922	76142074248100748	118873, 92500, 2641	left	neck_connective	ascending	07B	NA	NA	AN07B004	AN_multi_28	AN07B004	flight steering 1	NA
720575941516302329	7.590541858478192	5.262296783980472	720575941516302329	76071705504214550	118600, 92500, 2739	left	neck_connective	ascending	08B	NA	NA	AN08B041	AN_multi_53	AN08B041	threat response	CNS_02
720575941516357881	-23.793185215191237	7.166500198897462	720575941516357881	76212443059648471	122312, 92500, 2974	left	neck_connective	descending	putative_primary	NA	NA	DNpe014	DNpe014	DNxn119	flight steering 1	CNS_04
720575941516480110	-19.87747667332112	15.664363491591551	720575941516480110	76282811803954109	124043, 92500, 3024	right	neck_connective	descending	LB6	NA	NA	DNg18_a	DNg18_a	auto:DNxn112	flight steering 2	CNS_01
720575941516762515	22.2308530996281	-1.367091607991117	720575941516762515	76212442992355692	121475, 92500, 2664	right	neck_connective	ascending	09B	NA	NA	AN09B023	AN_multi_127	AN09B023	tactile	CNS_01
720575941516764819	-22.10636423130452	-6.19253672355737	720575941516764819	76282811870362386	123889, 92500, 3073	left	neck_connective	descending	LB12	NA	NA	DNg02_b	DNg02_b	DNg02	flight power	CNS_01
720575941516779923	-30.044634800152174	12.987581837233648	720575941516779923	76282811736619963	123870, 92500, 2750	right	neck_connective	ascending	07B	NA	NA	AN07B082	AN_GNG_172	AN07B082	flight steering 1	CNS_01
720575941516786579	23.472451228900557	-0.25600143963422195	720575941516786579	76071705436538371	117633, 92500, 2539	left	neck_connective	ascending	09B	NA	NA	AN09B036	AN_WED_GNG_1	AN09B036	feeding	CNS_02
720575941516800147	-11.732072811321613	-5.579378974381347	720575941516800147	76353180548122689	125480, 92500, 3015	left	neck_connective	descending	putative_primary	NA	NA	DNge002	DNge002	DNnt019	head and eye orienting	CNS_06
720575941517006296	-21.937790851787916	-8.824207675400634	720575941517006296	76282811870361135	123800, 92500, 3073	left	neck_connective	descending	LB12	NA	NA	DNg03	DNg03	DNg03	flight power	CNS_01
720575941517100947	-23.672577839092607	21.679616558608156	720575941517100947	76282811803854697	124554, 92500, 2988	right	neck_connective	ascending	19B	NA	NA	AN19B104	auto:AN_4_None	AN19B104	flight steering 2	CNS_01
720575941517281708	-15.233437519268392	9.101512539443119	720575941517281708	76071705570963062	116804, 92500, 2856	right	neck_connective	ascending	04B	NA	NA	AN04B023	AN_SPS_IPS_5	AN04B023	flight steering 2	CNS_04
720575941530466488	-20.16786478062093	8.013850796279055	720575941530466488	76282811736731033	123424, 92500, 2792	left	neck_connective	descending	MX3	NA	NA	DNg08_b	DNg08_b	DNg08	flight steering 1	CNS_01
720575941517403308	-1.4806615521472641	-12.268560779038328	720575941517403308	76003810728489618	115504, 167088, 3037	right	neck_connective	ascending	03B	NA	NA	AN03B094	AN_multi_38	AN03B094	walking steering	CNS_02
720575941517682392	24.80046941737712	26.510705578383543	720575941517682392	76071705503902266	117120, 92500, 2628	left	neck_connective	ascending	10B	NA	NA	AN10B022	AN_AVLP_44	AN10B022	proprioceptive	CNS_05
720575941517695660	-13.589475612835285	8.506639111098393	720575941517695660	76001336826690130	116643, 92500, 2827	left	neck_connective	descending	LB7	NA	NA	DNge091	DNge091	DNxn144	flight steering 2	CNS_04
720575941517750188	22.0288152883488	13.036774265822512	720575941517750188	76215466850951626	121012, 182825, 3516	right	neck_connective	ascending	10B	NA	NA	AN10B049	AN_AVLP_SAD_5	AN10B049	proprioceptive	CNS_02
720575941517783212	23.12792684535563	19.34185372596656	720575941517783212	76212442992318236	122788, 92500, 2650	right	neck_connective	ascending	10B	NA	NA	AN10B047	AN_GNG_184	AN10B047	proprioceptive	CNS_05
720575941518026412	15.068007488055828	-36.60789526695337	720575941518026412	76142074315541058	119082, 92500, 2994	left	neck_connective	ascending	NA	NA	NA	NA	NA	NA	visceral control	CNS_03
720575941534003075	25.33647634486735	27.309356319960692	720575941534003075	76001336692335849	116497, 92500, 2536	left	neck_connective	ascending	08B	NA	NA	AN08B018	AN_AVLP_29	AN08B018	proprioceptive	CNS_05
720575941641209119	17.792101878924964	-26.512796771469965	720575941641209119	76142074247945222	120541, 92500, 2586	right	neck_connective	ascending	09B	NA	NA	AN09B037	AN_multi_35	AN09B037	visceral control	CNS_06
720575941518246327	-28.020300846294756	19.287253964003664	720575941518246327	76001336826666315	115143, 92500, 2819	right	neck_connective	ascending	16B	NA	NA	AN16B078	auto:SA_DMT_DMetaN	AN16B078	flight steering 2	CNS_01
720575941518261932	-1.9778816511195847	-27.78378523582543	720575941518261932	75930968015650921	114212, 92500, 2805	right	neck_connective	descending	MX12	NA	NA	DNg12_e	DNg12_e	DNg12	grooming	CNS_02
720575941518277815	23.47852994899332	13.266115772780518	720575941518277815	76071705504051720	118230, 92500, 2680	left	neck_connective	ascending	10B	NA	NA	AN10B056	AN_AVLP_51	AN10B056	proprioceptive	CNS_05
720575941518404974	14.342874545856123	3.264496433791262	720575941518404974	76142074315125050	120179, 92500, 2851	left	neck_connective	descending	SMPpv2_ventral	NA	NA	DNpe039	DNpe039	DNxn131	threat response	CNS_02
720575941518431927	-26.837326984600423	19.294360745009527	720575941518431927	76001336826929271	115230, 92500, 2912	right	neck_connective	ascending	NA	NA	NA	NA	auto:AN_4_None	auto:AN16B078	flight steering 2	CNS_01
720575941518509495	2.221978206439619	-9.197468173447508	720575941518509495	76282811736519927	124585, 92500, 2716	left	neck_connective	descending	putative_primary	NA	NA	DNge054	DNge054	DNxl131	walking steering	CNS_02
720575941518593134	-0.455009121195669	-18.62099112266626	720575941518593134	76282811736250745	124135, 92500, 2621	right	neck_connective	ascending	12B	NA	NA	AN12B060	AN_4_4c359f9c	AN12B060	grooming	CNS_02
720575941518794668	-6.3206004907649715	-14.342339885178466	720575941518794668	76001336827239443	114821, 92500, 3016	right	neck_connective	descending	MX12	NA	NA	DNge106	DNge106	DNxl097	probing	CNS_06
720575941518795692	22.14850904445231	-15.983111751023191	720575941518795692	76142074248696763	119172, 92500, 2811	right	neck_connective	ascending	TBD	NA	NA	ANXXX116	AN_multi_83	ANXXX116	feeding	CNS_03
720575941518824620	3.475785274310713	-11.572692286911865	720575941518824620	76071705504350349	118526, 92500, 2786	left	neck_connective	ascending	10B	NA	NA	AN10B024	AN_VES_WED_2	AN10B024	walking steering	CNS_02
720575941518866030	-23.680554371075026	23.82478867774878	720575941518866030	76001268107392508	114812, 92076, 2890	left	neck_connective	ascending	19B	NA	NA	AN19B065	AN_4_None	AN19B065	flight steering 2	CNS_01
720575941518945459	-25.83339403171956	18.19117127662573	720575941518945459	76070949523032048	117620, 70445, 2530	left	neck_connective	descending	LB6	NA	NA	DNge071	DNge071	DNg10	flight steering 2	CNS_01
720575941518951091	-29.326775531963694	18.15389405494605	720575941518951091	76001336760188835	116355, 92500, 2791	left	neck_connective	descending	LB7	NA	NA	DNg36_a	DNg36_a	DNg36	flight steering 2	CNS_01
720575941519028396	13.694300670428875	-6.3470763086708955	720575941519028396	76142074315075612	119864, 92500, 2831	left	neck_connective	ascending	05B	NA	NA	AN05B097	AN_multi_88	AN05B097	walking	CNS_02
720575941519192792	-22.60541055698811	23.2943073392478	720575941519192792	76216085862543458	122544,201513,5378	left	neck_connective	ascending	19B	NA	NA	AN19B079	AN_4_None	AN19B079	flight steering 2	CNS_01
720575941519241176	-3.2947697450679496	-13.36739195579614	720575941519241176	75930968083031007	114617, 92500, 3012	left	neck_connective	descending	MD3	NA	NA	DNge040	DNge040	DNxl111	walking steering	CNS_02
720575941519246296	-6.505401592449541	-16.595871341172117	720575941519246296	76001336759749461	115755, 92500, 2642	left	neck_connective	descending	putative_primary	NA	NA	DNge080	DNge080	DNxl078	probing	CNS_06
720575941519274968	-34.789839725689276	6.882335293349367	720575941519274968	76001336826972216	115588, 92500, 2926	left	neck_connective	descending	PSp2	NA	NA	DNp17	DNp17	DNp17	flight steering 1	CNS_01
720575941519389806	-21.72236726780354	12.122770893630127	720575941519389806	76282811803432850	124089, 92500, 2841	right	neck_connective	ascending	06B	NA	NA	AN06B014	SA_DMT_DMetaN	AN06B014	flight steering 2	CNS_01
720575941519453550	23.030449886127112	1.3800032020178854	720575941519453550	76071705504128343	116760, 92500, 2704	right	neck_connective	descending	putative_primary	NA	NA	DNpe056	DNpe056	DNxn168	feeding	CNS_02
720575941519459950	-24.399689655498857	12.372603046950443	720575941519459950	75930968015359936	114233, 92500, 2674	left	neck_connective	ascending	19B	NA	NA	AN19B044	AN_GNG_13	AN19B044	flight steering 2	CNS_01
720575941519462766	21.978384990497233	-15.228310000840082	720575941519462766	76282811736441229	123767, 92500, 2688	right	neck_connective	descending	putative_primary	NA	NA	DNg104	DNg104	DNg104	feeding	CNS_05
720575941519463278	0.4081694076496414	-1.6366973041924417	720575941519463278	76353180547433413	126073, 92500, 2818	right	neck_connective	descending	putative_primary	NA	NA	DNg108	DNg108	DNg108	walking	CNS_02
720575941519464046	-0.49818297636627656	-8.594948184433832	720575941519464046	75930968015348134	113724, 92500, 2668	left	neck_connective	descending	MX3	NA	NA	DNg97	DNg97	DNg97	walking steering	CNS_02
720575941519514478	-34.97420785923419	8.1278787732688	720575941519514478	76282811736608300	123622, 92500, 2748	right	neck_connective	ascending	07B	NA	NA	AN07B057	AN_GNG_172	AN07B057	flight steering 1	CNS_01
720575941519611608	-7.908925991253252	-15.665842425766845	720575941519611608	76001336759616909	114811, 92500, 2598	right	neck_connective	descending	putative_primary	NA	NA	DNge055	DNge055	DNxl086	probing	CNS_06
720575941537162010	12.842534084125168	-6.888790500107665	720575941537162010	76142074248289796	119425, 92500, 2706	right	neck_connective	ascending	17A	NA	NA	AN17A026	AN_multi_63	AN17A026	walking	CNS_02
720575941519656814	-2.5701465417903617	-14.875817668381591	720575941519656814	76282811736473915	124512, 92500, 2697	left	neck_connective	descending	putative_primary	NA	NA	DNde002	DNde002	DNxl117	probing	CNS_02
720575941519658862	9.290518779559735	1.9999979615775167	720575941519658862	76142074315206470	119670, 92500, 2883	right	neck_connective	descending	SMPpv2_dorsal	NA	NA	DNp64	DNp64	DNp64	threat response	CNS_03
720575941414899345	16.046189327045088	-24.91716231102075	720575941414899345	76423549291635416	127002, 92500, 2850	midline	neck_connective	descending	putative_primary	NA	NA	DNc02	DNc02	DNc02	visceral control	CNS_08
720575941519971507	-4.5924486925166805	-2.5495180010231913	720575941519971507	76071705504270944	117690, 92500, 2759	left	neck_connective	ascending	07B	NA	NA	AN07B035	AN_IPS_GNG_3	AN07B035	walking	CNS_02
720575941520087223	17.925532359882	12.18304978614722	720575941520087223	76071705504048905	118157, 92500, 2678	left	neck_connective	ascending	10B	NA	NA	AN10B046	AN_GNG_165	AN10B046	proprioceptive	CNS_02
720575941520092151	-25.647650699810384	21.98567162757788	720575941520092151	76004910776776151	116138, 199227, 5013	right	neck_connective	ascending	19B	NA	NA	AN19B065	NA	AN19B065	flight steering 2	CNS_01
720575941543106652	-31.653918247417806	14.12958585029517	720575941543106652	76282811803419272	124503, 92500, 2835	right	neck_connective	ascending	07B	NA	NA	AN07B049	SA_DMT_DMetaN_8	AN07B049	flight steering 1	CNS_01
720575941520133367	-1.199636976913805	0.3290538669196188	720575941520133367	76142074314900215	120125, 92500, 2819	right	neck_connective	ascending	18B	NA	NA	AN18B019	AN_GNG_WED_3	AN18B019	walking	CNS_02
720575941520363511	11.265785236163744	-8.10174072975244	720575941520363511	76071705570895743	118410, 92500, 2828	right	neck_connective	ascending	04B	NA	NA	AN04B051	AN_multi_46	AN04B051	walking steering	CNS_02
720575941520584631	16.41290761928142	12.781468975600344	720575941520584631	76212442992074997	121540, 92500, 2566	right	neck_connective	ascending	05B	NA	NA	AN05B071	AN_GNG_138	AN05B071	proprioceptive	CNS_02
720575941520735411	-4.007533292965287	-17.50202406639184	720575941520735411	76001336759755356	115972, 92500, 2643	left	neck_connective	descending	putative_primary	NA	NA	DNge098	DNge098	DNfl027	probing	CNS_06
720575941521067191	-19.022034626201982	20.26007043128882	720575941521067191	76212443059213953	120940, 92500, 2822	right	neck_connective	ascending	08B	NA	NA	AN08B071	AN_GNG_IPS_9	AN08B071	flight steering 2	CNS_01
720575941521070007	24.638470668597826	3.537105906066042	720575941521070007	76282811736239847	122974, 92500, 2615	right	neck_connective	ascending	08B	NA	NA	AN08B016	AN_4_None	AN08B016	feeding	CNS_02
720575941521081271	15.676274318500166	13.206384289321049	720575941521081271	76212442992431598	122093, 92500, 2690	right	neck_connective	ascending	05B	NA	NA	AN05B104	AN_GNG_92	AN05B104	proprioceptive	CNS_02
720575941521188791	26.683897990985518	-1.2023793577584205	720575941521188791	76142074248246597	120547, 92500, 2687	left	neck_connective	descending	SMPpv2_ventral	NA	NA	DNpe052	DNpe052	DNxl076	feeding	CNS_05
720575941521256115	14.923493404193524	-15.661341082993403	720575941521256115	76142074248545988	119575, 92500, 2801	left	neck_connective	descending	putative_primary	NA	NA	DNg102	DNg102	DNxn182	reproduction	CNS_03
720575941521274551	-2.1332180311244677	-15.9711727022561	720575941521274551	76353180547717441	125347, 92500, 2870	right	neck_connective	descending	putative_primary	NA	NA	DNg35	DNg35	DNg35	probing	CNS_02
720575941521275315	21.79794980983317	-7.6853989481362275	720575941521275315	76356066900050587	125144, 180146, 3413	left	ventral_nerve_cord	ascending	05B	NA	NA	AN05B036	NA	AN05B036	tactile	CNS_02
720575941521282739	-28.50726411838949	6.096312630232911	720575941521282739	76282811736753777	124469, 92500, 2798	right	neck_connective	descending	NA	NA	NA	DNg49	auto:CB2304	DNg49	flight steering 1	CNS_01
720575941521285047	-31.586951236919756	15.730708706435303	720575941521285047	76355654918789301	126150, 166267, 4707	left	neck_connective	ascending	02A	NA	NA	AN02A009	AN_GNG_IPS_8	AN02A009	flight steering 1	CNS_01
720575941521340087	-23.658415775493975	3.5034490705100123	720575941521340087	76212443059630191	121516, 92500, 2962	left	neck_connective	descending	putative_primary	NA	NA	DNpe019	DNpe019	DNp51	flight steering 1	CNS_01
720575941521369523	-28.587622623638506	16.288488018569087	720575941521369523	76212443059271467	122412, 92500, 2841	right	neck_connective	descending	LB7	NA	NA	DNge116	DNge116	DNxn109	flight steering 2	CNS_01
720575941521454003	12.402092952533371	-16.214673411789793	720575941521454003	76142074315130493	118923, 92500, 2854	left	neck_connective	descending	SMPpv1	NA	NA	oviDNa_a	oviDNa_a	ANXXX116	reproduction	CNS_03
720575941522091255	-29.817168216900228	17.16176949745093	720575941522091255	76075416959583481	117901, 202804, 4899	left	neck_connective	ascending	06B	NA	NA	AN06B048	AN_4_None	AN06B048	flight steering 2	CNS_01
720575941522552823	-2.464113931850786	-16.967634570542224	720575941522552823	76353180480372554	125192, 92500, 2683	left	neck_connective	ascending	TBD	NA	NA	ANXXX470	AN_GNG_21	ANXXX470	probing	CNS_06
720575941522739275	-26.509022693828932	16.41818581825171	720575941522739275	76001336826975119	115307, 92500, 2927	left	neck_connective	descending	LB6	NA	NA	DNg10	DNg10	DNg10	flight steering 2	CNS_01
720575941523074295	-32.59369180698811	7.05550204521094	720575941523074295	76001336827125335	115523, 92500, 2977	right	neck_connective	descending	NA	NA	NA	DNp16	DNp16	DNut045	flight steering 1	CNS_01
720575941523079671	-16.582472782329905	9.487106907424074	720575941523079671	76071705504214561	116904, 92500, 2739	right	neck_connective	descending	MX3	NA	NA	DNg106	DNg106	DNg106	flight steering 2	CNS_04
720575941523099127	-27.33716485996663	-0.509575952533144	720575941523099127	76001336827377850	114889, 92500, 3061	right	neck_connective	descending	LB12	NA	NA	DNg05_a	DNg05_a	DNut053	flight steering 1	CNS_01
720575941523106295	0.40428413848460226	-2.770254266205687	720575941523106295	75930968015387981	113678, 92500, 2689	left	neck_connective	descending	putative_primary	NA	NA	DNg14	DNg14	DNg14	walking	CNS_02
720575941523114743	-17.362322788433424	19.7847915769187	720575941523114743	76282811736616883	123306, 92500, 2751	right	neck_connective	ascending	07B	NA	NA	AN07B046	SA_DMT_ADMN_1	AN07B046	flight steering 2	CNS_01
720575941523203403	-19.03840730686604	17.263770687636477	720575941523203403	76212443059318107	122611, 92500, 2852	left	neck_connective	ascending	03B	NA	NA	AN03B039	AN_GNG_IPS_9	AN03B039	flight steering 2	CNS_01
720575941523236171	-34.79556177158773	12.691498386916262	720575941523236171	76212443059339965	122632, 92500, 2866	right	neck_connective	descending	LB7	NA	NA	DNg36_b	DNg36_b	auto:SApp12	flight steering 1	CNS_01
720575941523327735	-26.50911615391194	12.834343540724854	720575941523327735	76212443059468805	122716, 92500, 2914	left	neck_connective	ascending	06B	NA	NA	AN06B044	AN_IPS_GNG_2	AN06B044	flight steering 1	CNS_01
720575941523447883	-18.966814975933424	8.623360264357668	720575941523447883	76212443059265872	122483, 92500, 2841	right	neck_connective	descending	LB7	NA	NA	DNg07	DNg07	DNut034	flight steering 1	CNS_01
720575941523790925	-16.85421655674397	7.945291149672611	720575941523790925	76071705504248176	117092, 92500, 2753	right	neck_connective	descending	MX3	NA	NA	DNg106	DNg106	DNg106	flight steering 2	CNS_04
720575941523966820	-24.474776249126784	20.183642971572016	720575941523966820	76212443059359856	122834, 92500, 2874	right	neck_connective	ascending	07B	NA	NA	AN07B089	AN_4_None	AN07B089	flight steering 2	CNS_01
720575941523985410	21.91341497401774	0.46778284316931357	720575941523985410	76212442992140792	121707, 92500, 2589	right	neck_connective	ascending	05B	NA	NA	AN05B052	AN_AVLP_GNG_23	AN05B052	feeding	CNS_02
720575941634316731	24.59661581019938	27.098239529189204	720575941634316731	76071705504131071	118026, 92500, 2705	left	neck_connective	ascending	NA	NA	NA	AN10B029	AN_AVLP_GNG_21	AN10B029	proprioceptive	CNS_05
720575941524165453	18.47773076991618	-13.5801347612771	720575941524165453	76142074248551657	119098, 92500, 2803	right	neck_connective	ascending	05B	NA	NA	AN05B103	AN_multi_82	AN05B103	reproduction	CNS_08
720575941524167755	16.20454885463298	-23.08160818809594	720575941524167755	76071705570979167	118766, 92500, 2859	left	neck_connective	descending	SMPpv1	NA	NA	DNpe047	DNpe047	oviDN	visceral control	CNS_03
720575941524168011	23.838866252704268	-1.2083744525345739	720575941524168011	76212442992151009	121752, 92500, 2585	right	neck_connective	ascending	05B	NA	NA	AN05B081	AN_AVLP_GNG_13	AN05B081	feeding	CNS_02
720575941524210763	-3.9188597013515185	-15.77670992607202	720575941524210763	76001336759763910	115906, 92500, 2650	left	neck_connective	descending	putative_primary	NA	NA	DNg47	DNg47	DNg47	probing	CNS_06
720575941575419401	26.379727382465006	-14.404970538559812	720575941575419401	76142074248279080	119286, 92500, 2702	right	neck_connective	descending	putative_primary	NA	NA	DNpe049	DNpe049	DNxl088	feeding	CNS_02
720575941524478795	-19.945178013042803	8.391704189833742	720575941524478795	76703512171931180	136690, 47351, 1927	left	neck_connective	descending	MX3	NA	NA	DNg08_a	DNg08_a	DNit003	flight steering 1	CNS_04
720575941524513892	-24.074809055523268	8.829683888014896	720575941524513892	75859705851628238	112075, 65723, 2554	right	neck_connective	descending	LB6	NA	NA	DNge117	DNge117	DNxn109	flight steering 1	CNS_04
720575941524958118	-36.041716556743964	11.092107403334719	720575941524958118	76212443059345863	122793, 92500, 2868	right	neck_connective	descending	LB7	NA	NA	DNge109	DNge109	DNxn109	flight steering 1	CNS_01
720575941525186818	-11.15119359989583	-8.2978762506875	720575941525186818	76282811803967694	124582, 92500, 3023	right	neck_connective	descending	putative_primary	NA	NA	DNge143	DNge143	DNnt016	head and eye orienting	CNS_06
720575941525217892	18.111006755633955	-26.26699675315942	720575941525217892	76142074247906717	120101, 92500, 2568	left	neck_connective	ascending	09B	NA	NA	AN09B037	AN_multi_32	AN09B037	visceral control	CNS_06
720575941525364994	19.339253444476732	-20.813459765854738	720575941525364994	76142074248210899	119487, 92500, 2675	left	neck_connective	ascending	05B	NA	NA	AN05B096	AN_GNG_SAD_20	AN05B096	reproduction	CNS_02
720575941525827586	18.28266431788981	-19.887674701157472	720575941525827586	76282811669044561	123007, 92500, 2556	left	neck_connective	ascending	27X	NA	NA	AN27X003	AN_GNG_SAD_22	AN27X003	reproduction	CNS_02
720575941525888100	12.958259601398115	-17.913433444443598	720575941525888100	76142074248565815	120541, 92500, 2802	left	neck_connective	ascending	TBD	NA	NA	ANXXX410	auto:DNge133	ANXXX410	reproduction	CNS_03
720575941525922148	12.638966579242354	-5.831736457291502	720575941525922148	76142074248447182	120285, 92500, 2764	left	neck_connective	ascending	17A	NA	NA	AN17A012	AN_GNG_SAD_9	AN17A012	walking	CNS_02
720575941526450713	25.39270688991129	28.940124142226317	720575941526450713	76071705503885777	116957, 92500, 2622	left	neck_connective	ascending	10B	NA	NA	AN10B029	AN_AVLP_43	AN10B029	proprioceptive	CNS_05
720575941526632194	27.567194957538252	-6.169893634262937	720575941526632194	76212442991966980	121260, 92500, 2561	right	neck_connective	ascending	09B	NA	NA	AN09B044	SA_VTV_2	AN09B044	tactile	CNS_02
720575941530464184	-28.968064289287916	8.854327786025149	720575941530464184	76001336760206673	115283, 92500, 2794	left	neck_connective	ascending	07B	NA	NA	AN07B049	SA_DMT_DMetaN	AN07B049	flight steering 1	CNS_01
720575941526636290	-21.616072635845537	23.70165025001441	720575941526636290	75930968082698447	114362, 92500, 2894	left	ventral_nerve_cord	ascending	19B	NA	NA	AN19B079	AN_4_None	AN19B079	flight steering 2	CNS_01
720575941526661890	25.166525859637858	-11.86716402763452	720575941526661890	76212442992120780	122490, 92500, 2580	right	neck_connective	ascending	09B	NA	NA	AN09B019	AN_multi_112	AN09B019	feeding	CNS_02
720575941526676045	-19.49394891758382	-6.447989833298581	720575941526676045	76353180480540079	125943, 92500, 2764	right	neck_connective	descending	putative_primary	NA	NA	DNg50	DNg50	auto:MNad05	flight power	CNS_03
720575941526676301	-27.56985185642659	0.24895368820105182	720575941526676301	75930968083162816	114062, 92500, 3055	right	neck_connective	descending	LB12	NA	NA	DNge017	DNge017	DNut047	flight steering 1	CNS_01
720575941526686797	26.13092901210368	-6.3460458635720185	720575941526686797	76142074247891918	119390, 92500, 2566	left	neck_connective	ascending	09B	NA	NA	AN09B040	AN_GNG_1	AN09B040	tactile	CNS_02
720575941526696804	-28.76347253818928	12.397576916274172	720575941526696804	76282811736850552	123238, 92500, 2814	right	neck_connective	descending	LB7	NA	NA	DNge095	DNge095	DNut054	flight steering 1	CNS_01
720575941526712932	-20.291567783550615	21.168420422133543	720575941526712932	76001336826827746	116226, 92500, 2874	left	neck_connective	ascending	19B	NA	NA	AN19B104	AN_4_None	AN19B104	flight steering 2	CNS_01
720575941526721869	24.17491437892497	26.63125954872046	720575941526721869	76071705503919647	117317, 92500, 2632	left	neck_connective	ascending	10B	NA	NA	AN10B053	AN_AVLP_53	AN10B053	proprioceptive	CNS_05
720575941526723609	-25.137083988384603	7.3514286161032745	720575941526723609	76282811803954113	123115, 92500, 3020	left	neck_connective	descending	PSp2	NA	NA	DNpe011	DNpe011	DNnt012	flight steering 1	CNS_04
720575941526723940	17.70317365626872	-27.97816122764673	720575941526723940	76142074315245050	119828, 92500, 2890	left	neck_connective	descending	putative_primary	NA	NA	DNp65	DNp65	DNp65	visceral control	CNS_06
720575941526730852	24.43107130031169	9.322792637404547	720575941526730852	76286591911744573	124486, 204947, 4939	right	ventral_nerve_cord	ascending	09B	NA	NA	AN09B029_a	NA	AN09B029	proprioceptive	CNS_05
720575941526772836	-6.49413106937825	-9.88371504539575	720575941526772836	76282811736555938	124678, 92500, 2728	right	neck_connective	descending	putative_primary	NA	NA	DNg37	DNg37	DNg37	probing	CNS_02
720575941491065653	-0.6906344850820252	-13.434537303391355	720575941491065653	76140356395645786	120664, 41870, 3323	left	neck_connective	descending	primary	NA	NA	MDN	MDN	MDN	walking steering	CNS_02
720575941526849357	-4.58334968586385	-14.314979922715084	720575941526849357	76001336759616940	115250, 92500, 2593	left	neck_connective	descending	putative_primary	NA	NA	DNg107	DNg107	DNg107	probing	CNS_02
720575941526853378	16.730046291156416	-22.018923175278566	720575941526853378	76142074315065428	119330, 92500, 2822	right	neck_connective	ascending	TBD	NA	NA	ANXXX150	AN_SMP_2	ANXXX150	visceral control	CNS_08
720575941526870628	9.552989978595384	4.148709404524905	720575941526870628	76212442992561485	120933, 92500, 2732	right	neck_connective	ascending	08B	NA	NA	AN08B009	AN_GNG_SAD_11	AN08B009	threat response	CNS_02
720575941526892198	-26.506085376934404	15.498671162184815	720575941526892198	76001336826818673	115844, 92500, 2872	left	ventral_nerve_cord	ascending	07B	NA	NA	AN07B056	NA	AN07B056	flight steering 2	CNS_01
720575941526916354	26.28764059047282	28.250949490126708	720575941526916354	76145716783354454	120292, 201159, 4286	left	neck_connective	ascending	10B	NA	NA	AN10B027	AN_AVLP_34	AN10B027	proprioceptive	CNS_05
720575941526946050	3.8264451215702335	0.7119082093802509	720575941526946050	76142074315327313	119562, 92500, 2916	left	neck_connective	descending	putative_primary	NA	NA	DNbe006	DNbe006	DNxn173	walking	CNS_02
720575941526946562	-1.1737791111034106	-12.078850161972897	720575941526946562	75647363003825026	104528, 29524, 3762	right	neck_connective	descending	WEDd1	NA	NA	DNa11	DNa11	DNa11	walking steering	CNS_02
720575941526954498	-26.535288791851396	-2.3768857836159643	720575941526954498	75930968083088098	114258, 92500, 3030	right	neck_connective	descending	LB12	NA	NA	DNge030	DNge030	DNut051	flight steering 1	CNS_01
720575941526955266	-13.412930469707844	1.651015389021975	720575941526955266	75930968082877277	113827, 92500, 2961	right	neck_connective	descending	putative_primary	NA	NA	DNge006	DNge006	DNxn150	head and eye orienting	CNS_01
720575941527011865	29.39438344935954	-2.6080023168953836	720575941527011865	76212442992120873	121256, 92500, 2585	left	neck_connective	ascending	05B	NA	NA	AN05B023	AN_AVLP_GNG_10	AN05B023	feeding	CNS_02
720575941527018009	24.937308330340986	-1.4715626358422218	720575941527018009	76212442992092374	121412, 92500, 2568	left	neck_connective	ascending	TBD	NA	NA	ANXXX013	AN_GNG_150	ANXXX013	feeding	CNS_02
720575941527078681	27.443755168719893	-15.58754671806421	720575941527078681	76142074247923687	119947, 92500, 2575	left	neck_connective	ascending	09B	NA	NA	AN09B033	AN_multi_117	AN09B033	feeding	CNS_06
720575941527162905	-3.951705675320024	4.206809151229007	720575941527162905	76282811736625832	124485, 92500, 2753	left	neck_connective	descending	putative_primary	NA	NA	DNb05	DNb05	DNb05	landing	CNS_02
720575941527175524	-21.75046632786214	-9.182257068100828	720575941527175524	76282811870362934	123363, 92500, 3073	left	neck_connective	descending	LB12	NA	NA	DNg03	DNg03	DNg03	flight power	CNS_01
720575941527245337	23.966038722797038	-12.725428950730223	720575941527245337	76212442992321029	120980, 92500, 2650	left	neck_connective	ascending	17A	NA	NA	AN17A002	AN_GNG_96	AN17A002	feeding	CNS_02
720575941527283366	21.005249995990397	3.9151660085288107	720575941527283366	76071705504027304	118106, 92500, 2671	left	neck_connective	ascending	10B	NA	NA	AN10B039	AN_GNG_166	AN10B039	proprioceptive	CNS_02
720575941527544708	26.942120570941565	2.8704289079276144	720575941527544708	76001336692372088	116335, 92500, 2555	left	neck_connective	ascending	TBD	NA	NA	ANXXX027	AN_AVLP_PVLP_1	ANXXX027	feeding	CNS_05
720575941527644600	20.19949819545329	2.0676685453024932	720575941527644600	76142074248319714	119101, 92500, 2718	left	neck_connective	descending	LB23	NA	NA	DNg57	DNg57	NA	proprioceptive	CNS_02
720575941527922598	-18.427422504619944	7.117647278365236	720575941527922598	75577749704185950	104210,52196,1973	right	neck_connective	descending	MX3	NA	NA	DNg08_b	DNg08_b	DNit003	flight steering 1	CNS_01
720575941527973508	9.739670772357586	-5.407246959153075	720575941527973508	76282811736272769	123926, 92500, 2628	right	neck_connective	ascending	12B	NA	NA	AN12B055	AN_GNG_127	AN12B055	walking steering	CNS_02
720575941528001958	-26.585787754253737	12.631653416213135	720575941528001958	76001336760099582	115599, 92500, 2760	left	neck_connective	ascending	07B	NA	NA	AN07B072	AN_GNG_175	AN07B072	flight steering 1	CNS_01
720575941528092344	-34.995459537701	12.050368893202883	720575941528092344	76212443059329077	122735, 92500, 2863	right	neck_connective	descending	LB7	NA	NA	DNg36_b	DNg36_b	DNut042	flight steering 1	CNS_01
720575941528109222	-3.19570944805562	-13.037405383530514	720575941528109222	75930968082822160	113901, 92500, 2938	right	neck_connective	descending	putative_primary	NA	NA	DNg88	DNg88	DNg88	walking steering	CNS_02
720575941528229252	22.183196086688643	15.670299160536866	720575941528229252	76071705504043343	118188, 92500, 2678	right	neck_connective	ascending	10B	NA	NA	AN10B046	AN_GNG_165	AN10B046	proprioceptive	CNS_02
720575941528320952	-0.6641683836740204	-15.743183505478758	720575941528320952	76353180547967899	125893, 92500, 2959	left	neck_connective	descending	putative_primary	NA	NA	DNg88	DNg88	DNg88	walking steering	CNS_02
720575941528334539	-23.721856098369948	22.285829174574946	720575941528334539	76353180547907591	124930, 92500, 2936	right	ventral_nerve_cord	ascending	19B	NA	NA	AN19B079	NA	AN19B079	flight steering 2	CNS_01
720575941463078800	-20.50173471470296	17.116729366835692	720575941463078800	76422655805002993	127882, 65744, 2534	left	central_brain	descending	NA	NA	NA	DNg18_b	DNg18_b	NA	flight steering 2	CNS_01
720575941528849848	-18.593346576885573	5.465061771926028	720575941528849848	76071705504306388	116865, 92500, 2774	right	neck_connective	descending	MX3	NA	NA	DNg08_a	DNg08_a	auto:DNit003	flight steering 1	CNS_01
720575941528979844	21.262360591693522	-6.787282359543699	720575941528979844	76071705503913777	118013, 92500, 2632	left	neck_connective	ascending	05B	NA	NA	AN05B009	AN_GNG_73	AN05B009	tactile	CNS_02
720575941529004164	24.065234203143714	-6.391461741867918	720575941529004164	76142074248150328	119787, 92500, 2657	right	neck_connective	ascending	17A	NA	NA	AN17A014	AN_GNG_190	AN17A014	tactile	CNS_02
720575941529139844	5.153000373645429	-4.072723519745725	720575941529139844	76212443059826326	121832, 92500, 3046	left	neck_connective	descending	PSp2	NA	NA	DNpe024	DNpe024	DNxn153	walking	CNS_02
720575941529212600	-7.259432296947832	-15.914311778489012	720575941529212600	76422174298871591	127665, 51232, 736	left	central_brain	descending	putative_primary	NA	NA	DNge031	DNge031	NA	probing	CNS_06
720575941529494660	15.42350580195964	-25.173517596665278	720575941529494660	75930968082569839	113698, 92500, 2845	midline	neck_connective	descending	putative_primary	NA	NA	DNc01	DNc01	DNc01	visceral control	CNS_08
720575941472522304	-30.224280338482256	15.154032337721928	720575941472522304	76282811803446884	124200, 92500, 2845	right	neck_connective	ascending	07B	NA	NA	AN07B049	auto:SA_DMT_DMetaN	AN07B049	flight steering 1	CNS_01
720575941529711288	-1.8421633054774949	-2.9737349867257064	720575941529711288	75930968083016835	113979, 92500, 3008	right	neck_connective	descending	putative_primary	NA	NA	DNge004	DNge004	NA	walking	CNS_01
720575941502736779	23.100787181659346	-18.36423720115747	720575941502736779	76142074180710925	119625, 92500, 2537	left	neck_connective	ascending	09B	NA	NA	AN09B018_d	AN_GNG_70	AN09B018	feeding	CNS_03
720575941529735883	0.3165745923954299	-11.716179263535398	720575941529735883	76071705504317391	117344, 92500, 2771	left	neck_connective	ascending	06B	NA	NA	AN06B007_a	AN_multi_100	AN06B007	walking steering	CNS_02
720575941529738955	-8.094204406933182	-3.757428300324339	720575941529738955	76146129301460247	120046, 214251, 4998	left	neck_connective	ascending	06B	NA	NA	AN06B005	AN_GNG_156	AN06B005	walking	CNS_02
720575941529744869	-16.37944505711019	11.382196056899174	720575941529744869	76212442992712464	122834, 92500, 2786	left	neck_connective	descending	MX3	NA	NA	DNg106	DNg106	DNg106	flight steering 2	CNS_04
720575941529748427	23.72554113368571	28.94326936012182	720575941529748427	76282811736373329	122904, 92500, 2670	right	neck_connective	ascending	10B	NA	NA	AN10B020	AN_AVLP_43	AN10B020	proprioceptive	CNS_05
720575941529819832	23.549389858050944	28.847489941176516	720575941529819832	76212442992295711	122716, 92500, 2646	left	neck_connective	ascending	10B	NA	NA	AN10B029	AN_AVLP_43	AN10B029	proprioceptive	CNS_05
720575941529822648	-21.607380848125807	21.947005856093508	720575941529822648	75930968082687039	114304, 92500, 2891	left	neck_connective	ascending	19B	NA	NA	AN19B102	AN_4_None	AN19B102	flight steering 2	CNS_01
720575941529824440	16.428462047382	-22.630585086289305	720575941529824440	76142074315155692	119951, 92500, 2862	right	neck_connective	descending	SMPpv1	NA	NA	DNpe034	DNpe034	oviDN	visceral control	CNS_03
720575941529830840	-4.1680445482295685	-24.534130465927976	720575941529830840	76353180547821731	125825, 92500, 2905	left	neck_connective	descending	MX12	NA	NA	DNge025	DNge025	DNfl024	grooming	CNS_06
720575941529904312	-4.564197521404618	-9.775713336411375	720575941529904312	76001336759889945	116181, 92500, 2692	left	neck_connective	ascending	TBD	NA	NA	ANXXX030	AN_multi_51	ANXXX030	probing	CNS_02
720575941462378692	16.132344264789225	-22.32852782005395	720575941462378692	76071705571006517	118704, 92500, 2868	left	neck_connective	descending	SMPpv1	NA	NA	DNpe044	DNpe044	oviDN	visceral control	CNS_03
720575941477915700	15.942948360248215	-26.097055804673094	720575941477915700	76142074315206476	120068, 92500, 2878	right	neck_connective	descending	SMPpm1	NA	NA	DNp48	DNp48	DNp48	visceral control	CNS_06
720575941530045624	27.455920238299967	-14.515268695298094	720575941530045624	76142074180789096	119599, 92500, 2555	left	neck_connective	ascending	05B	NA	NA	AN05B025	AN_AVLP_22	AN05B025	feeding	CNS_02
720575941527232514	29.551810283465986	-6.493687045517821	720575941527232514	76212442991967347	121008, 92500, 2564	left	neck_connective	ascending	TBD	NA	NA	ANXXX151	AN_multi_71	ANXXX151	tactile	CNS_05
720575941530080997	-20.934235553936354	8.369024860915287	720575941530080997	76282811736719494	123573, 92500, 2786	left	neck_connective	descending	MX3	NA	NA	DNg08_a	DNg08_a	DNxn111	flight steering 1	CNS_01
720575941530093496	-23.60044191379964	7.02845250373755	720575941530093496	76001336827112191	115448, 92500, 2973	right	neck_connective	descending	putative_primary	NA	NA	DNpe014	DNpe014	DNxn119	flight steering 1	CNS_04
720575941530093752	21.55156232814372	-2.5856188654335917	720575941530093752	76071705503896746	118301, 92500, 2626	left	neck_connective	ascending	09B	NA	NA	AN09B023	AN_multi_67	AN09B023	tactile	CNS_02
720575941530295013	-11.835874538616535	0.1512990475264608	720575941530295013	75930968082991019	114431, 92500, 2996	left	neck_connective	descending	LB6	NA	NA	DNge086	DNge086	DNg49	head and eye orienting	CNS_01
720575941530577355	-37.46921060581624	13.267392742690186	720575941530577355	76282811803956909	122929, 92500, 3025	left	neck_connective	descending	PSp2	NA	NA	DNpe054	DNpe054	DNut046	flight steering 1	CNS_01
720575941530606467	-23.556160907940264	-1.312593889180082	720575941530606467	75648393460169860	105127, 60227, 2373	right	neck_connective	descending	LB12	NA	NA	DNg06	DNg06	DNxn100	flight steering 1	CNS_01
720575941530837451	-23.000731449322096	16.5472370267478	720575941530837451	76001336826963567	115453, 92531, 2922	left	neck_connective	ascending	06A	NA	NA	AN06A092	AN_4_None	AN06A092	flight steering 2	CNS_01
720575941530964355	24.64639570216716	13.983173000868899	720575941530964355	76071705504029929	117769, 92500, 2668	left	neck_connective	ascending	10B	NA	NA	AN10B060	AN_AVLP_SAD_1	AN10B060	proprioceptive	CNS_05
720575941531178469	-1.4294704010051438	4.470061886366946	720575941531178469	76212442992575301	121541, 92500, 2739	left	neck_connective	ascending	04A	NA	NA	AN04A001	auto:AN_GNG_88	AN04A001	landing	CNS_02
720575941531252939	-1.8030316640895556	-10.835438144150634	720575941531252939	76001336759810889	115215, 92500, 2666	left	neck_connective	ascending	07B	NA	NA	AN07B017	AN_GNG_156	AN07B017	probing	CNS_02
720575941531283403	24.517523784442552	-16.522829425278566	720575941531283403	76142074180789405	120342, 92500, 2553	right	neck_connective	ascending	09B	NA	NA	AN09B042	AN_GNG_SAD_6	AN09B042	feeding	CNS_03
720575941531334373	-7.309134464458817	-23.225735080185782	720575941531334373	76353180547885194	126211, 92500, 2932	left	neck_connective	descending	MX12	NA	NA	DNg12_e	DNg12_e	DNxn108	grooming	CNS_01
720575941531432907	27.10855581264079	0.2123262763587056	720575941531432907	76212442992255493	121186, 92500, 2630	left	neck_connective	ascending	17A	NA	NA	AN17A013	auto:AN_GNG_191	AN17A013	feeding	CNS_02
720575941531454923	25.046013850970866	-0.43703503975595853	720575941531454923	76212442992385585	121421, 92500, 2671	left	neck_connective	ascending	17A	NA	NA	AN17A015	AN_GNG_94	AN17A015	feeding	CNS_02
720575941531484619	16.171011943622236	-28.144773852768793	720575941531484619	76142555418562144	119468, 106887, 3099	right	neck_connective	ascending	TBD	NA	NA	ANXXX136	AN_multi_84	ANXXX136	visceral control	CNS_06
720575941531488971	0.45431717137873684	-10.311295878830808	720575941531488971	76001336759775238	115618, 92500, 2652	right	neck_connective	descending	putative_primary	NA	NA	DNbe003	DNbe003	DNxl095	walking steering	CNS_02
720575941531528421	23.371384639545088	2.8830960870352804	720575941531528421	76071705503809782	118610, 92500, 2595	left	neck_connective	ascending	05B	NA	NA	AN05B062	AN_AVLP_GNG_23	AN05B062	feeding	CNS_02
720575941531735269	-9.116391163067217	-15.379584681931396	720575941531735269	76353180480734788	125051, 92500, 2813	right	neck_connective	descending	MX7__prim	NA	NA	DNg72	DNg72	DNg72	probing	CNS_06
720575941531918565	-28.02014444370686	16.405084240492922	720575941531918565	76212443059331757	122577, 92500, 2864	right	neck_connective	descending	LB7	NA	NA	DNge092	DNge092	DNxn109	flight steering 2	CNS_01
720575941531974629	-35.079646091656066	14.333971607741455	720575941531974629	76001336826798043	115909, 92500, 2866	left	neck_connective	descending	LB7	NA	NA	DNg36_b	DNg36_b	DNg18	flight steering 1	CNS_01
720575941531996645	7.575125713153486	4.6993290067282745	720575941531996645	76071705570881639	118772, 92500, 2819	left	neck_connective	descending	putative_primary	NA	NA	DNpe042	DNpe042	DNlt011	threat response	CNS_05
720575941532002533	7.178931255145674	-14.373458278122802	720575941532002533	76071705504150116	117647, 92500, 2713	left	neck_connective	ascending	08B	NA	NA	AN08B043	AN_3_None	AN08B043	reproduction	CNS_02
720575941532187626	-19.506037693218587	20.312793362197024	720575941532187626	76212443059214009	121040, 92500, 2824	right	neck_connective	ascending	08B	NA	NA	AN08B071	AN_GNG_IPS_9	AN08B071	flight steering 2	CNS_01
720575941598952604	7.162441749377851	-24.59418715232934	720575941598952604	76353180480669770	126872, 92500, 2812	right	neck_connective	ascending	TBD	NA	NA	ANXXX214	NA	ANXXX214	visceral control	CNS_03
720575941532427698	22.969759959979655	18.44646989112768	720575941532427698	76212442992382442	122587, 92500, 2672	right	neck_connective	ascending	10B	NA	NA	AN10B034	AN_AVLP_28	AN10B034	proprioceptive	CNS_05
720575941532441317	23.277285594745283	12.865954029616459	720575941532441317	76212442992400102	122535, 92500, 2676	right	neck_connective	ascending	10B	NA	NA	AN10B056	AN_AVLP_51	AN10B056	proprioceptive	CNS_05
720575941532484581	25.836764354510912	-13.770596873703857	720575941532484581	76146678856052818	119058, 230157, 4322	left	neck_connective	ascending	01B	NA	NA	AN01B004	AN_GNG_162	AN01B004	feeding	CNS_02
720575941532674435	18.9503011892277	18.137643444594488	720575941532674435	76282811736225216	123934, 92500, 2605	left	neck_connective	ascending	17B	NA	right_antennal_nerve	AN17B002	AN_GNG_AMMC_1	AN17B002	proprioceptive	CNS_05
720575941532728195	-24.916462879375803	1.005104887541872	720575941532728195	76282811804018389	123263, 92500, 3049	left	neck_connective	descending	putative_primary	NA	NA	DNbe001	DNbe001	DNut040	flight steering 1	CNS_01
720575941532746981	24.06128217677653	-4.003210675660032	720575941532746981	76142074248172310	119691, 92500, 2661	right	neck_connective	descending	DM6_central2	NA	NA	DNp43	DNp43	DNp43	tactile	CNS_02
720575941532753893	9.5366859624821	-10.481640231552976	720575941532753893	76142074315313120	120419, 92500, 2916	right	neck_connective	ascending	06B	NA	NA	AN06B075	AN_LAL_1	AN06B075	walking steering	CNS_02
720575941532803160	0.4703928420978835	-3.17854131454553	720575941532803160	75930968082718044	112793, 92500, 2901	right	neck_connective	descending	NA	NA	NA	DNge144	DNge144	DNxl081	walking	CNS_02
720575941532854501	26.66156866054118	-4.160817038956539	720575941532854501	76142074248036338	119327, 92500, 2614	left	neck_connective	ascending	09B	NA	NA	AN09B021	AN_GNG_AVLP_2	AN09B021	tactile	CNS_02
720575941532908773	21.994229335590006	13.38482629066382	720575941532908773	76356066900311706	125984, 179175, 3505	right	ventral_nerve_cord	ascending	10B	NA	NA	AN10B046	NA	AN10B046	proprioceptive	CNS_02
720575941532995521	15.328635234637863	12.910048115309818	720575941532995521	76212442992510537	121644, 92500, 2717	right	neck_connective	ascending	05B	NA	NA	AN05B104	AN_GNG_92	AN05B104	proprioceptive	CNS_02
720575941532999361	15.660450954242355	-18.900829684677973	720575941532999361	76001336759766650	116559, 92500, 2651	left	neck_connective	ascending	TBD	NA	NA	ANXXX380	AN_FLA_VES_1	ANXXX380	reproduction	CNS_03
720575941450360757	17.83858968715251	-18.050562274399653	720575941450360757	76071705570901441	118442, 92500, 2834	left	neck_connective	ascending	06B	NA	NA	AN06B039	AN_GNG_165	AN06B039	reproduction	CNS_02
720575941533250738	0.04933597545207046	1.4448124051657738	720575941533250738	76212442992724118	121183, 92500, 2792	right	neck_connective	ascending	14A	NA	NA	AN14A003	AN_GNG_179	AN14A003	walking	CNS_02
720575941533291457	-26.491183262066237	19.176980602797613	720575941533291457	76282811803558480	123756, 92500, 2884	left	neck_connective	ascending	16B	NA	NA	AN16B078	AN_4_None	AN16B078	flight steering 2	CNS_01
720575941533316995	7.503286380572921	7.324873554762941	720575941533316995	76212443059806993	121754, 92500, 3036	left	neck_connective	ascending	NA	NA	NA	AN18B032	auto:CB0835	AN18B032	threat response	CNS_01
720575941533339779	-21.739607792095537	23.63931618934546	720575941533339779	75930968082715251	114378, 92500, 2899	left	ventral_nerve_cord	ascending	19B	NA	NA	AN19B063	AN_4_None	AN19B063	flight steering 2	CNS_01
720575941533380362	24.41142751674235	20.82114945655737	720575941533380362	76071705503891429	117245, 92500, 2621	left	neck_connective	ascending	10B	NA	NA	AN10B047	AN_AVLP_53	AN10B047	proprioceptive	CNS_05
720575941533398659	-26.65997026462972	2.0030728459921896	720575941533398659	76071705504347470	117141, 92500, 2783	left	neck_connective	descending	LB7	NA	NA	DNge094	DNge094	DNxn105	flight steering 1	CNS_04
720575941533506586	-17.160593967632646	11.307673084792238	720575941533506586	76282811736682800	123094, 92500, 2770	left	neck_connective	descending	MX3	NA	NA	DNg106	DNg106	DNg106	flight steering 2	CNS_04
720575941533515139	-20.56894395847737	-7.145119082871337	720575941533515139	76142074315267591	119091, 92500, 2896	left	neck_connective	ascending	27X	NA	NA	AN27X015	AN_multi_73	AN27X015	flight power	CNS_04
720575941533541720	-0.8668520857852645	-13.240930926743404	720575941533541720	76071705570878248	116953, 92500, 2824	left	neck_connective	ascending	06B	NA	NA	AN06B026	AN_multi_41	AN06B026	walking steering	CNS_02
720575941533543402	23.240237254901526	28.30435906654273	720575941533543402	76282811736373319	123063, 92500, 2668	right	neck_connective	ascending	10B	NA	NA	AN10B022	AN_AVLP_46	AN10B022	proprioceptive	CNS_05
720575941533567754	-27.354031543926588	16.245782482680422	720575941533567754	76282811803692755	122902, 92500, 2932	right	neck_connective	descending	LB6	NA	NA	DNge071	DNge071	DNnt011	flight steering 2	CNS_01
720575941533578177	-27.729245166973467	16.554458248671633	720575941533578177	76282811803991064	124203, 92500, 3034	right	neck_connective	descending	LB6	NA	NA	DNge085	DNge085	DNnt011	flight steering 2	CNS_01
720575941543812893	-21.472107868389482	14.088557827529057	720575941543812893	76001336759986218	116703, 92500, 2726	left	neck_connective	ascending	07B	NA	NA	AN07B037	AN_IPS_LAL_1	AN07B037	flight steering 2	CNS_04
720575941533704067	-25.09591005344808	-2.3252301334771093	720575941533704067	76001336827476359	116142, 92500, 3071	left	neck_connective	descending	putative_primary	NA	NA	DNp31	DNp31	DNp31	flight steering 1	CNS_01
720575941533807082	-22.147912006573076	9.453741657790287	720575941533807082	76001336826915097	115545, 92500, 2902	left	neck_connective	descending	LB6	NA	NA	DNg11	DNg11	DNg11	flight steering 1	CNS_04
720575941533857546	-28.65040300388753	13.953218090590576	720575941533857546	76071705504191904	117146, 92500, 2732	left	neck_connective	ascending	07B	NA	NA	AN07B041	SA_DMT_DMetaN	AN07B041	flight steering 1	CNS_01
720575941533863194	-31.578637104229323	13.755003559645756	720575941533863194	76001336759995492	115114, 92500, 2724	left	neck_connective	ascending	07B	NA	NA	AN07B091	AN_GNG_172	AN07B091	flight steering 1	CNS_01
720575941533946456	13.7174835393864	6.705697643813236	720575941533946456	76071705504099627	117612, 92500, 2695	left	neck_connective	ascending	08B	NA	NA	AN08B103	AN_GNG_184	AN08B103	threat response	CNS_02
720575941534028010	12.90263177852214	-3.1507636427315657	720575941534028010	76212442992771900	120969, 92500, 2803	right	neck_connective	ascending	08B	NA	NA	AN08B069	AN_GNG_SAD_32	AN08B069	walking steering	CNS_02
720575941534075370	-29.86607835789144	19.352803814467528	720575941534075370	76282811803962375	124391, 92500, 3027	right	neck_connective	descending	LB6	NA	NA	DNge071	DNge071	DNg10	flight steering 2	CNS_01
720575941534080600	-22.201964359478353	20.470862972792727	720575941534080600	75934610752314676	114567, 201889, 5100	right	ventral_nerve_cord	ascending	07B	NA	NA	AN07B089	NA	AN07B089	flight steering 2	CNS_01
720575941534222770	-15.340297680096024	2.0568200231162126	720575941534222770	76282811803819831	124779, 92500, 2973	left	neck_connective	descending	putative_primary	NA	NA	DNp15	DNp15	DNp15	head and eye orienting	CNS_01
720575941534288984	-24.70853326816975	10.67561112647925	720575941534288984	76212443059220657	122835, 92500, 2821	right	neck_connective	ascending	06B	NA	NA	AN06B057	NA	AN06B057	flight steering 1	CNS_01
720575941534435338	-34.468729953960775	11.782819378432375	720575941534435338	76282811803860261	123776, 92500, 2987	left	neck_connective	descending	putative_primary	NA	NA	DNp22	DNp22	DNp22	flight steering 1	CNS_01
720575941534800618	-26.84965036411702	15.977943050917727	720575941534800618	76001336827165694	115019, 92500, 2994	left	neck_connective	descending	LB6	NA	NA	DNge071	DNge071	DNnt011	flight steering 2	CNS_01
720575941534881368	2.495447892947798	-11.42670477623071	720575941534881368	76212443059197401	121767, 92500, 2820	left	neck_connective	descending	putative_primary	NA	NA	DNb08	DNb08	DNb08	walking steering	CNS_02
720575941534887512	-26.499686222271315	4.615468132552248	720575941534887512	76636648591049760	134742, 153149, 3799	left	neck_connective	ascending	07B	NA	NA	AN07B052	AN_GNG_IPS_18	AN07B052	flight steering 1	CNS_01
720575941534900824	25.795645732684733	3.2092181325522477	720575941534900824	76566554590308804	132313, 161276, 3200	left	neck_connective	ascending	05B	NA	NA	AN05B081	AN_AVLP_GNG_23	AN05B081	feeding	CNS_02
720575941534911832	13.072245616717943	-9.879136455002687	720575941534911832	76071705570946952	118686, 92500, 2848	left	neck_connective	descending	NA	NA	NA	DNge139	DNge139	DNxn141	reproduction	CNS_03
720575941534998282	-25.50987909336507	12.243145573195557	720575941534998282	75930968082712509	114656, 92500, 2898	left	ventral_nerve_cord	ascending	06A	NA	NA	AN06A010	NA	AN06A010	flight steering 2	CNS_01
720575941534999896	28.635005016132006	2.32540189033423	720575941534999896	76142074248050550	120069, 92500, 2619	left	neck_connective	ascending	09B	NA	NA	AN09B012	AN_AVLP_PVLP_8	AN09B012	feeding	CNS_10
720575941535068650	0.21675475339472794	-8.77345694297876	720575941535068650	76214298686508475	122121, 148934, 3612	left	neck_connective	ascending	19B	NA	NA	AN19B010	auto:AN_GNG_156	AN19B010	walking steering	CNS_02
720575941535086424	0.8081958482700636	-10.597961795273678	720575941535086424	76353180480361355	125699, 92500, 2676	right	neck_connective	descending	MX12__prim	NA	NA	DNg13	DNg13	DNg13	walking steering	CNS_02
720575941535097578	-1.6556525041621877	-25.837423694077387	720575941535097578	75930968082706850	113555, 92500, 2899	right	neck_connective	descending	NA	NA	NA	DNge012	DNge012	DNfl036	grooming	CNS_02
720575941535118314	16.635437984271647	-27.953649890366446	720575941535118314	76075760490030610	117269, 213312, 4703	left	neck_connective	ascending	TBD	NA	NA	ANXXX202_b	SA_MDA_2	ANXXX202	visceral control	CNS_06
720575941535140362	15.936211604877117	-1.4605753540429056	720575941535140362	76001336759669977	116238, 92500, 2616	left	neck_connective	descending	putative_primary	NA	NA	DNg15	DNg15	DNg15	proprioceptive	CNS_02
720575941535148778	-0.7391275574725816	6.5198436856833535	720575941535148778	76353180547810682	126913, 92500, 2903	right	neck_connective	ascending	19B	NA	NA	AN19B028	AN_multi_7	AN19B028	landing	CNS_01
720575941535167320	3.047795791431075	-16.826774966660402	720575941535167320	76212443059853519	121733, 92500, 3057	left	neck_connective	descending	putative_primary	NA	NA	DNge134	DNge134	DNxn073	walking steering	CNS_03
720575941535231154	-14.70146272678792	11.567061054762943	720575941535231154	76353180547697379	126551, 92500, 2866	left	neck_connective	ascending	TBD	NA	NA	ANXXX165	AN_multi_110	ANXXX165	flight steering 2	CNS_01
720575941535231832	2.6302955339390084	-10.360342395249269	720575941535231832	76071705436531051	117276, 92500, 2531	right	neck_connective	descending	putative_primary	NA	NA	DNge103	DNge103	DNxl123	walking steering	CNS_02
720575941535241409	20.346924800677897	-5.3388227342995584	720575941535241409	76212442992385601	121359, 92500, 2673	left	neck_connective	ascending	17A	NA	NA	AN17A076	AN_GNG_89	AN17A076	tactile	CNS_02
720575941535245034	-25.152478199200033	-0.5038129731449068	720575941535245034	76212443059568319	121371, 92500, 2951	left	neck_connective	descending	putative_primary	NA	NA	DNbe004	DNbe004	DNb07	flight steering 1	CNS_01
720575941535258802	6.679022331042892	4.49844228034888	720575941535258802	76142074315070192	119021, 92500, 2831	left	neck_connective	descending	putative_primary	NA	NA	DNpe026	DNpe026	DNxn155	threat response	CNS_04
720575941535266738	28.07126905421794	-14.01892794365014	720575941535266738	76142074248188811	119545, 92500, 2666	right	neck_connective	ascending	17A	NA	NA	AN17A062	AN_GNG_96	AN17A062	feeding	CNS_02
720575941535332952	-37.53854654331624	8.346566784438236	720575941535332952	76001336826909544	115772, 92500, 2904	right	neck_connective	descending	PSp2	NA	NA	DNpe008	DNpe008	DNxn128	flight steering 1	CNS_01
720575941535482650	23.807633418841963	18.357917416152105	720575941535482650	76212442992318241	122530, 92500, 2649	right	neck_connective	ascending	10B	NA	NA	AN10B047	AN_AVLP_SAD_5	AN10B047	proprioceptive	CNS_05
720575941436586784	-22.99157808323323	-9.314600360337154	720575941436586784	76001336827338621	115007, 92500, 3062	right	neck_connective	descending	NA	NA	NA	NA	NA	NA	flight power	CNS_01
720575941535925018	-17.916108112530107	4.171015846785646	720575941535925018	76353180547827332	126712, 92500, 2908	right	neck_connective	ascending	19B	NA	NA	AN19B025	AN_GNG_4	AN19B025	flight steering 1	CNS_01
720575941535938314	21.16450025538981	-9.852595698777103	720575941535938314	76071705436504530	117846, 92500, 2515	left	neck_connective	ascending	12B	NA	NA	AN12B011	AN_GNG_151	AN12B011	tactile	CNS_02
720575941535975617	0.613132972522383	-15.39638174766626	720575941535975617	76353180480415285	125250, 92500, 2702	left	neck_connective	ascending	TBD	NA	NA	ANXXX049	AN_GNG_22	ANXXX049	walking steering	CNS_02
720575941535975873	0.8147317359882643	-0.9036634683045329	720575941535975873	76353180480528126	126434, 92500, 2770	right	neck_connective	descending	MX3	NA	NA	DNg105	DNg105	DNg105	walking	CNS_02
720575941536003314	-27.696133594707835	14.848244297560795	720575941536003314	76282811803739087	122941, 92500, 2944	right	neck_connective	descending	LB6	NA	NA	DNge087	DNge087	DNnt010	flight steering 2	CNS_01
720575941536048321	-3.8408672620814994	-24.295248401108637	720575941536048321	76282811736494246	124059, 92500, 2707	right	neck_connective	descending	MX12__prim	NA	NA	DNge078	DNge078	DNg62	grooming	CNS_02
720575941536062401	-4.6066508104366015	-1.6105663895043314	720575941536062401	76212442992735975	122052, 92500, 2796	right	neck_connective	ascending	07B	NA	NA	AN07B035	AN_IPS_WED_1	AN07B035	walking	CNS_02
720575941536070170	0.18841912250102072	-14.883547198716064	720575941536070170	76212443059859066	121461, 92500, 3063	left	neck_connective	ascending	02A	NA	NA	AN02A025	AN_multi_48	AN02A025	walking steering	CNS_02
720575941536140993	12.659269351764326	-12.664822947922605	720575941536140993	75085168360348701	89875,51489,1475	right	neck_connective	descending	putative_primary	NA	NA	DNg102	DNg102	DNxn182	reproduction	CNS_03
720575941536219107	-4.838252525524492	-0.1318764805230083	720575941536219107	76142074248579731	120437, 92500, 2807	right	neck_connective	ascending	10B	NA	NA	AN10B018	AN_multi_58	AN10B018	walking	CNS_04
720575941536231105	-19.971672992901194	6.821991550978761	720575941536231105	76282811736750925	123518, 92500, 2798	left	neck_connective	descending	NA	NA	NA	NA	auto:CB2322	auto:DNxn144	flight steering 1	CNS_01
720575941536279745	20.59438611964763	-3.8490828394326146	720575941536279745	76212442992224375	122325, 92500, 2615	left	neck_connective	ascending	17A	NA	NA	AN17A004	AN_GNG_98	AN17A004	tactile	CNS_02
720575941536301288	-15.167417507366535	1.8343576074210228	720575941536301288	76282811736745253	122988, 92500, 2791	right	neck_connective	descending	putative_primary	NA	NA	DNb02	DNb02	DNb02	head and eye orienting	CNS_01
720575941536326805	-9.530944805340166	-21.679724109116457	720575941536326805	76353180547890764	126119, 92500, 2929	left	neck_connective	descending	MX12	NA	NA	DNg12_a	DNg12_a	DNnt008	grooming	CNS_01
720575941536507162	14.727119464679364	13.195709812697514	720575941536507162	76142074248560137	118887, 92500, 2803	left	neck_connective	ascending	05B	NA	NA	AN05B104	AN_GNG_92	AN05B104	proprioceptive	CNS_02
720575941536519194	12.11453535060466	3.5677131295767843	720575941536519194	76212443059839785	122135, 92500, 3051	left	neck_connective	ascending	02A	NA	NA	AN02A016	AN_GNG_56	AN02A016	threat response	CNS_02
720575941536580634	4.3126774023014365	-5.178314101639646	720575941536580634	76142074248548816	120773, 92500, 2788	right	neck_connective	descending	MD3	NA	NA	DNge129	DNge129	DNxl120	walking steering	CNS_02
720575941536651496	6.77077152232707	-15.534475696030514	720575941536651496	76777385877983355	137495, 151954, 2996	left	neck_connective	ascending	08B	NA	NA	AN08B031	AN_GNG_184	AN08B031	reproduction	CNS_02
720575941536695066	-0.2683526386779498	6.80966054206763	720575941536695066	76212442992701780	122397, 92500, 2786	left	neck_connective	ascending	03B	NA	NA	AN03B011	AN_GNG_42	AN03B011	landing	CNS_02
720575941536772378	26.385254878802897	4.730304348525149	720575941536772378	76142074248030440	120594, 92500, 2611	right	neck_connective	descending	putative_primary	NA	NA	DNp29	DNp29	DNp29	feeding	CNS_05
720575941536778389	-22.813952427105306	1.1017033935156877	720575941536778389	76282811870581798	124058, 92500, 3096	left	neck_connective	descending	LB12	NA	NA	DNg01	DNg01	DNg01	flight steering 1	CNS_01
720575941536972018	-27.917723636822096	3.162096846160037	720575941536972018	76001336759886810	114694, 92500, 2688	right	neck_connective	descending	LB3	NA	NA	DNge045	DNge045	NA	flight steering 1	CNS_01
720575941537411560	-32.004431705669745	15.462927448805912	720575941537411560	76282811736634741	124027, 92500, 2757	right	neck_connective	ascending	07B	NA	NA	AN07B069	AN_IPS_GNG_6	AN07B069	flight steering 1	CNS_01
720575941537417341	-3.81245635052144	-16.582289111557856	720575941537417341	76001336759650009	115294, 92500, 2606	left	neck_connective	ascending	NA	NA	NA	AN_GNG_20	AN_GNG_20	auto:DNxl078	probing	CNS_06
720575941537490813	14.491921443744305	4.791979420241457	720575941537490813	76071705504191964	118683, 92500, 2731	left	neck_connective	ascending	08B	NA	NA	AN08B089	AN_GNG_147	AN08B089	threat response	CNS_02
720575941537492712	25.664685268207197	-1.23001654142465	720575941537492712	76212442992361379	121418, 92500, 2663	left	neck_connective	ascending	17A	NA	NA	AN17A015	AN_GNG_191	AN17A015	feeding	CNS_02
720575941537510386	-24.10821435947835	16.447188961562254	720575941537510386	76001336826750646	116179, 92500, 2844	left	neck_connective	ascending	06A	NA	NA	AN06A018	AN_4_None	AN06A018	flight steering 2	CNS_01
720575941537542376	16.559557933612474	9.98245679145728	720575941537542376	76566279712206779	132277, 153046, 3133	left	neck_connective	ascending	08B	NA	NA	AN08B099	AN_GNG_SAD_32	AN08B099	threat response	CNS_02
720575941537583331	14.741298694415692	-27.312841784897707	720575941537583331	76142074315290403	119450, 92500, 2905	left	neck_connective	ascending	TBD	NA	NA	ANXXX169	AN_FLA_PRW_2	ANXXX169	visceral control	CNS_03
720575941537583336	-20.392125110821123	-5.912137877884763	720575941537583336	76142074315178010	120738, 92500, 2866	left	neck_connective	descending	putative_primary	NA	NA	DNp54	DNp54	DNp54	flight power	CNS_04
720575941570128498	-1.0179707219165517	-10.519370448532955	720575941570128498	76071705570992341	117473, 92500, 2863	right	neck_connective	descending	WEDd1	NA	NA	DNa01	DNa01	DNa01	walking steering	CNS_02
720575941537638627	5.165733833118085	-2.3866359114083227	720575941537638627	76071705571043168	118114, 92500, 2887	right	neck_connective	descending	WEDd1	NA	NA	DNa14	DNa14	DNa14	walking	CNS_02
720575941537684707	30.027855891986498	-3.190345418396848	720575941537684707	76146129167161267	119947, 214861, 4471	left	ventral_nerve_cord	ascending	09B	NA	NA	AN09B001	NA	AN09B001	NA	CNS_02
720575941537701347	26.34294416408122	-5.071451556626218	720575941537701347	76212442924881989	121063, 92500, 2549	right	neck_connective	ascending	09B	NA	NA	AN09B030	AN_GNG_AVLP_2	AN09B030	tactile	CNS_02
720575941537703144	-22.249117832378733	0.7226804376212178	720575941537703144	76282811804047556	123824, 92500, 3059	left	neck_connective	descending	LB12	NA	NA	DNg04	DNg04	DNg04	flight steering 1	CNS_01
720575941537710824	19.413790721698415	-16.1356014131936	720575941537710824	76212442924872167	121686, 92500, 2540	right	neck_connective	descending	MX3	NA	NA	DNg98	DNg98	DNg98	reproduction	CNS_02
720575941537718653	-3.0137562562984184	-26.919550311509028	720575941537718653	75930968082726302	113743, 92500, 2905	right	neck_connective	descending	MX12	NA	NA	DNg12_e	DNg12_e	DNxn108	grooming	CNS_02
720575941537732840	27.90310003261149	-0.8996938585671368	720575941537732840	76142074180684744	120789, 92500, 2521	left	neck_connective	ascending	NA	NA	NA	AN_LH_AVLP_1	AN_LH_AVLP_1	auto:ANXXX434	feeding	CNS_09
720575941537766632	1.9132425973850538	-8.693137538376709	720575941537766632	76282811736602539	123214, 92500, 2743	left	neck_connective	descending	putative_primary	NA	NA	DNd05	DNd05	DNd05	walking steering	CNS_02
720575941537784189	26.07748891810954	-5.735881698075192	720575941537784189	76142074247923691	119122, 92500, 2577	left	neck_connective	ascending	09B	NA	NA	AN09B040	AN_GNG_193	AN09B040	tactile	CNS_02
720575941537820658	-31.09417055149495	11.415050137099369	720575941537820658	76282811736771001	124610, 92500, 2804	right	neck_connective	descending	LB7	NA	NA	DNge095	DNge095	DNut054	flight steering 1	CNS_01
720575941537847272	26.46216489772379	-16.337629687729727	720575941537847272	76142074247990659	119998, 92500, 2601	right	neck_connective	ascending	TBD	NA	NA	ANXXX434	AN_SLP_LH_1	ANXXX434	feeding	CNS_08
720575941537850600	-19.948340397076002	-6.130567443314451	720575941537850600	76071705570981683	118259, 92500, 2860	right	neck_connective	descending	putative_primary	NA	NA	DNp54	DNp54	DNp54	flight power	CNS_04
720575941537872253	11.869392413898117	-4.75328816169824	720575941537872253	76071705436519628	117030, 92500, 2526	left	neck_connective	ascending	12B	NA	NA	AN12B089	AN_8_None	AN12B089	threat response	CNS_02
720575941537912291	-31.353199939922686	3.4448333860007345	720575941537912291	76001336827136640	115468, 92500, 2983	right	neck_connective	descending	PSp2	NA	NA	DNpe012	DNpe012	DNut042	flight steering 1	CNS_04
720575941537991907	15.606419582172043	-26.950521838608637	720575941537991907	76495911169233289	130010, 152790, 3860	right	neck_connective	ascending	27X	NA	NA	AN27X009	AN_multi_81	AN27X009	visceral control	CNS_08
720575941538066837	26.889054317279466	-13.766734492722412	720575941538066837	76001336759616956	115749, 92500, 2599	left	neck_connective	ascending	09B	NA	NA	AN09B006	AN_GNG_28	AN09B006	feeding	CNS_02
720575941538080754	25.70805837611735	-14.513132464829345	720575941538080754	76212442992343999	120880, 92500, 2661	right	neck_connective	ascending	05B	NA	NA	AN05B100	SA_VTV_PDMN_1	AN05B100	feeding	CNS_02
720575941538209229	-29.692738514141432	20.016904461440195	720575941538209229	76493024548945918	130254, 66792, 2457	left	neck_connective	descending	LB6	NA	NA	DNg10	DNg10	DNg10	flight steering 2	CNS_01
720575941538336381	0.9690990636783889	-15.807424914780517	720575941538336381	76212443059385214	121075, 92500, 2886	right	neck_connective	descending	MD3	NA	NA	DNg60	DNg60	DNg60	walking steering	CNS_06
720575941538543253	-30.368824939922686	9.072286236342535	720575941538543253	76001336760035625	115074, 92500, 2738	left	neck_connective	ascending	07B	NA	NA	AN07B071	AN_GNG_175	AN07B071	flight steering 1	CNS_01
720575941538877133	-17.384041767315264	18.72879563575659	720575941538877133	76282811803523736	123103, 92500, 2870	right	neck_connective	ascending	06B	NA	NA	AN06B046	AN_4_None	AN06B046	flight steering 2	CNS_01
720575941539028722	2.0290012548404985	0.30326710945044144	720575941539028722	75930968082492521	114240, 92500, 2823	left	neck_connective	descending	putative_primary	NA	NA	DNge038	DNge038	DNxl099	walking	CNS_02
720575941539051669	-31.68472383518635	15.122595417555912	720575941539051669	75930968083002639	114124, 92500, 3004	right	neck_connective	ascending	11B	NA	NA	AN11B008	auto:SA_DMT_DMetaN_12	AN11B008	flight steering 1	CNS_01
720575941539075314	-15.669918041424149	15.539679157790285	720575941539075314	76282811736631799	123580, 92500, 2756	right	neck_connective	ascending	07B	NA	NA	AN07B021	AN_GNG_IPS_7	AN07B021	flight steering 2	CNS_01
720575941539085973	26.10610677699626	1.4911576390830101	720575941539085973	76212442992167512	121155, 92500, 2597	right	neck_connective	ascending	TBD	NA	NA	ANXXX178	AN_AVLP_GNG_20	ANXXX178	feeding	CNS_02
720575941533354469	15.740000743671061	-27.618320834580317	720575941533354469	76142074315395713	118918, 92500, 2947	right	neck_connective	ascending	TBD	NA	NA	ANXXX202_c	AN_SAD_FLA_1	ANXXX202	visceral control	CNS_03
720575941539118834	22.674521465106615	-1.4214133142861305	720575941539118834	76142074248069554	119035, 92500, 2625	left	neck_connective	ascending	09B	NA	NA	AN09B023	AN_WED_GNG_1	AN09B023	tactile	CNS_03
720575941539172501	6.937798042102462	7.029123890456301	720575941539172501	76282811736648883	124806, 92500, 2761	right	neck_connective	ascending	07B	NA	NA	AN07B070	AN_GNG_SAD_31	AN07B070	threat response	CNS_02
720575941441900479	6.06867887477458	-11.917963397446531	720575941441900479	76212442992129907	122753, 92500, 2587	right	neck_connective	ascending	09B	NA	NA	AN09B011	AN_multi_20	AN09B011	walking steering	CNS_02
720575941539226866	-24.38070199985921	-0.31436144256915466	720575941539226866	76142074315078640	120068, 92500, 2835	right	neck_connective	descending	SMPpm1	NA	NA	DNp63	DNp63	DNp63	flight steering 1	CNS_01
720575941413189999	10.8380718419987	9.40026246314917	720575941413189999	76142074315065486	120232, 92500, 2827	right	neck_connective	descending	PSp2	NA	NA	DNp38	DNp38	DNp38	threat response	CNS_05
720575941539242389	10.484684009357101	3.7477222562399937	720575941539242389	76142074248117589	119701, 92500, 2645	left	neck_connective	ascending	05B	NA	NA	AN05B006	AN_multi_87	AN05B006	threat response	CNS_02
720575941539243669	-11.250261287884111	-7.56425656074609	720575941539243669	75930968083011131	114270, 92500, 3010	left	neck_connective	descending	putative_primary	NA	NA	DNge143	DNge143	DNnt016	head and eye orienting	CNS_06
720575941539264242	25.275643367572425	-11.219451320114988	720575941539264242	76212442924978891	122472, 92500, 2559	left	neck_connective	descending	NA	NA	NA	DNd04	DNd04	DNd04	feeding	CNS_02
720575941539298509	-23.76142976780354	19.23342477088843	720575941539298509	76282811803633576	123858, 92500, 2913	right	neck_connective	ascending	07B	NA	NA	AN07B060	AN_4_None	AN07B060	flight steering 2	CNS_01
720575941539325333	-2.682208519176836	-25.59580839866723	720575941539325333	75930968015524906	114529, 92500, 2755	left	neck_connective	descending	putative_primary	NA	NA	DNge022	DNge022	DNfl040	grooming	CNS_02
720575941539325821	15.479945201678877	-36.58411825889673	720575941539325821	75930968082538548	113345, 92500, 2835	left	ventral_nerve_cord	ascending	NA	NA	NA	NA	NA	NA	visceral control	CNS_03
720575941539327474	-19.892909031109205	5.003131020125489	720575941539327474	75930968082816602	114626, 92500, 2938	left	neck_connective	ascending	NA	NA	NA	AN06B009	AN_multi_11	AN06B009	flight steering 1	CNS_04
720575941539448781	18.784733791156416	16.979770290907954	720575941539448781	76282811736246187	123010, 92500, 2620	left	neck_connective	ascending	17B	NA	NA	AN17B013	AN_AMMC_SAD_1	AN17B013	proprioceptive	CNS_05
720575941539529597	14.341066379352219	-23.66629637474145	720575941539529597	76142074248460611	119082, 92500, 2766	left	neck_connective	ascending	08B	NA	NA	AN08B113	AN_3_None	AN08B113	visceral control	CNS_06
720575941539552717	-15.143636684612627	10.8371130109397	720575941539552717	75930143247854412	113518, 68481, 2191	left	neck_connective	descending	LB7	NA	NA	DNge089	DNge089	DNxn115	flight steering 2	CNS_04
720575941539582669	24.87712003688395	25.972724545058345	720575941539582669	76071705503860239	117102, 92500, 2613	left	neck_connective	ascending	10B	NA	NA	AN10B048	AN_3_None	AN10B048	proprioceptive	CNS_05
720575941539767900	-28.289568882183424	9.089883434828861	720575941539767900	76777454798717529	137759, 153980, 3745	left	neck_connective	ascending	07B	NA	NA	AN07B101	AN_GNG_IPS_4	AN07B101	flight steering 1	CNS_01
720575941539809997	-28.319769840435377	0.3491557121840535	720575941539809997	76001336827147520	116451, 92500, 2986	left	neck_connective	descending	putative_primary	NA	NA	DNp03	DNp03	DNp03	flight steering 1	CNS_01
720575941539816061	4.973348636432296	-1.3715648173722206	720575941539816061	76071705570941532	117034, 92500, 2844	right	neck_connective	descending	PSp2	NA	NA	DNpe024	DNpe024	DNxn153	walking	CNS_02
720575941539923741	-28.225607853130686	11.695404636916265	720575941539923741	76707086121427398	136380, 153806, 3931	left	neck_connective	ascending	07B	NA	NA	AN07B072	AN_GNG_175	AN07B072	flight steering 1	CNS_01
720575941540215501	9.607803363605147	7.193620789107425	720575941540215501	76142074315554489	120421,92500,3002	left	neck_connective	descending	putative_primary	NA	NA	DNp01	DNp01	DNp01	threat response	CNS_05
720575941540246364	-24.566063862041826	2.7042256475058615	720575941540246364	76212443059480293	121876, 92500, 2917	left	neck_connective	descending	MD3	NA	NA	DNge107	DNge107	DNxn125	flight steering 1	CNS_01
720575941540257741	-4.600463848308915	-5.249982249680417	720575941540257741	76282811803402561	123088, 92500, 2827	left	neck_connective	descending	putative_primary	NA	NA	DNpe027	DNpe027	DNxn167	walking	CNS_04
720575941540261581	14.652697582049973	2.5229502797690446	720575941540261581	76142074248427948	119328, 92500, 2758	right	neck_connective	ascending	17A	NA	NA	AN17A073	AN_SAD_GNG_2	AN17A073	threat response	CNS_02
720575941540266109	23.234801311298025	15.458828556593996	720575941540266109	76567379358464719	131644, 185541, 3786	left	neck_connective	ascending	10B	NA	NA	AN10B037	AN_GNG_165	AN10B037	proprioceptive	CNS_02
720575941540269693	14.726353664203291	-17.47657049888696	720575941540269693	76142074315150088	119340, 92500, 2857	left	neck_connective	descending	SMPpv1	NA	NA	oviDNb	oviDNb	auto:ANXXX116	reproduction	CNS_03
720575941540291789	6.875061530871991	-7.320903193894286	720575941540291789	76282811736519912	123941, 92500, 2716	right	ventral_nerve_cord	descending	NA	NA	NA	DNge074	DNge074	DNxl110	walking steering	CNS_02
720575941540462285	-1.449678819374437	-12.99574412101831	720575941540462285	76001336759684222	115038, 92500, 2620	right	neck_connective	descending	NA	NA	NA	DNde003	DNde003	DNxl067	walking steering	CNS_02
720575941540466381	10.165393848224289	3.2675539136496603	720575941540466381	76353180480550107	125057, 92500, 2772	left	neck_connective	descending	PSp3	NA	NA	DNp08	DNp08	DNp08	threat response	CNS_02
720575941614011868	-25.745919208721507	19.14097367530737	720575941614011868	76212442992680897	122747, 92500, 2777	right	neck_connective	ascending	07B	NA	NA	AN07B037	AN_IPS_LAL_1	AN07B037	flight steering 2	CNS_04
720575941540535069	-5.330736141399736	-24.817211520615484	720575941540535069	76353180547841203	126159, 92500, 2914	left	neck_connective	descending	MX12	NA	NA	DNge020	DNge020	DNg12	grooming	CNS_02
720575941540590973	-12.837601642803545	-1.136996638718504	720575941540590973	76142074248402680	118964, 92500, 2745	right	neck_connective	ascending	TBD	NA	NA	ANXXX250	AN_AVLP_PVLP_3	ANXXX250	head and eye orienting	CNS_10
720575941540592509	28.352826137347822	-12.90407408470239	720575941540592509	76071705436531047	118308, 92500, 2536	left	neck_connective	ascending	09B	NA	NA	AN09B019	AN_multi_112	AN09B019	feeding	CNS_02
720575941540625101	23.523699779315592	1.9471520066824972	720575941540625101	76212442992236065	121233, 92500, 2621	left	neck_connective	ascending	05B	NA	NA	AN05B062	AN_AVLP_GNG_23	AN05B062	feeding	CNS_02
720575941541271325	-11.67783926029622	-5.740973842087644	720575941541271325	75930968083079630	114026, 92500, 3030	right	neck_connective	descending	putative_primary	NA	NA	DNg78	DNg78	DNg78	head and eye orienting	CNS_01
720575941541431644	-6.50063322086751	-22.586391818467035	720575941541431644	76282811803975476	124255, 92500, 3027	right	neck_connective	ascending	19B	NA	NA	AN19B015	NA	AN19B015	grooming	CNS_02
720575941541469213	27.48224164943278	-12.313964259568117	720575941541469213	76142074247911464	119490, 92500, 2573	left	neck_connective	ascending	TBD	NA	NA	ANXXX170	AN_GNG_96	ANXXX170	feeding	CNS_02
720575941541590301	14.55018617610515	-24.5102352022561	720575941541590301	76142074248425145	118847, 92500, 2754	left	neck_connective	ascending	08B	NA	NA	AN08B113	AN_4_None	AN08B113	visceral control	CNS_06
720575941541703453	-32.662947635845526	17.370080578383543	720575941541703453	76353180547860117	124936, 92500, 2919	right	neck_connective	ascending	07B	NA	NA	AN07B072	AN_GNG_172	AN07B072	flight steering 2	CNS_01
720575941541726493	-16.85255144138753	12.603240597304447	720575941541726493	76071705504295440	116809, 92500, 2766	left	neck_connective	descending	LB7	NA	NA	DNge091	DNge091	DNxn117	flight steering 2	CNS_01
720575941541839389	14.890415210528978	-27.532570254746332	720575941541839389	76142074315177973	118970, 92500, 2867	right	neck_connective	ascending	TBD	NA	NA	ANXXX169	AN_FLA_GNG_1	ANXXX169	visceral control	CNS_03
720575941541952092	21.081355113788256	13.139825451430418	720575941541952092	76145098106720908	119348, 184155, 3509	right	ventral_nerve_cord	ventral_nerve_cord_intrinsic	10B	NA	NA	AN10B045	NA	AN10B045	NA	CNS_02
720575941542421340	-1.3563201834720324	-12.610673320237057	720575941542421340	76071705504256561	117854, 92500, 2754	left	neck_connective	ascending	07B	NA	NA	AN07B013	AN_GNG_60	AN07B013	walking steering	CNS_02
720575941542425180	27.991002101703284	-4.911916625443357	720575941542425180	76212442992159150	121040, 92500, 2594	right	neck_connective	ascending	09B	NA	NA	AN09B040	AN_GNG_192	AN09B040	tactile	CNS_02
720575941542458204	20.663233775897627	-7.605674636307614	720575941542458204	76071705503615539	117882, 92500, 2562	right	neck_connective	ascending	17B	NA	NA	AN17B005	AN_multi_30	AN17B005	tactile	CNS_05
720575941542461276	24.698882121844896	-5.819541346970456	720575941542461276	76212442992349878	121176, 92500, 2658	left	neck_connective	ascending	17A	NA	NA	AN17A018	AN_GNG_137	AN17A018	tactile	CNS_02
720575941542462300	7.206376571460371	8.320698368605717	720575941542462300	76071705571019748	117617, 92500, 2876	left	neck_connective	ascending	18B	NA	NA	AN18B053	AN_GNG_161	AN18B053	threat response	CNS_01
720575941542468956	19.71221639613688	-13.04435862297143	720575941542468956	76142074248210891	119668, 92500, 2674	left	neck_connective	ascending	05B	NA	NA	AN05B096	AN_GNG_SAD_20	AN05B096	reproduction	CNS_01
720575941542469724	19.38724424342692	-5.884813678208248	720575941542469724	76353180480381061	125609, 92500, 2686	left	neck_connective	ascending	01B	NA	NA	AN01B002	AN_GNG_5	AN01B002	tactile	CNS_02
720575941542484060	16.070134181781416	12.40196954017554	720575941542484060	76071705503818430	118315, 92500, 2596	left	neck_connective	ascending	05B	NA	NA	AN05B071	AN_GNG_196	AN05B071	proprioceptive	CNS_02
720575941542514268	2.399224777026778	-6.035310161057371	720575941542514268	76282811736539170	123576, 92500, 2718	right	neck_connective	descending	MX7__prim	NA	NA	DNg43	DNg43	DNg43	walking	CNS_02
720575941542529884	25.392069835467932	-15.432477366867921	720575941542529884	76071705503835142	118340, 92500, 2603	left	neck_connective	ascending	NA	NA	NA	AN_multi_18	AN_multi_18	auto:AN05B078	feeding	CNS_08
720575941542534236	14.241845149798992	-11.765326869431394	720575941542534236	76071705571220772	117069, 92500, 2951	left	neck_connective	descending	PSp2	NA	NA	DNp13	DNp13	DNp13	reproduction	CNS_03
720575941542580316	-26.541453342632646	20.74500046974097	720575941542580316	76282811803747952	124748, 92500, 2949	right	neck_connective	ascending	06A	NA	NA	AN06A026	SA_DMT_DMetaN_12	AN06A026	flight steering 2	CNS_01
720575941542584837	-3.168086986736651	-26.883394610825434	720575941542584837	75930968082606383	113568, 92500, 2861	right	neck_connective	descending	NA	NA	NA	DNge020	DNge020	DNxn139	grooming	CNS_02
720575941542593372	-2.647943954662676	-15.023002040329832	720575941542593372	76001336759587672	114722, 92500, 2589	right	neck_connective	ascending	NA	NA	NA	NA	auto:AN_GNG_162	auto:IN21A019	probing	CNS_06
720575941542610437	10.68177701930583	1.346667754706484	720575941542610437	76071705504133816	117270, 92500, 2709	right	neck_connective	descending	SMPpv2_dorsal	NA	NA	DNp23	DNp23	DNp23	threat response	CNS_05
720575941542617117	-36.05045984287678	8.331808674391848	720575941542617117	76001336826960578	115522, 92500, 2922	right	neck_connective	descending	PSp2	NA	NA	DNp17	DNp17	DNp17	flight steering 1	CNS_01
720575941542664284	-10.190259914593096	6.994444954451662	720575941542664284	76001336826940675	115953, 92500, 2913	right	neck_connective	descending	PSp2	NA	NA	DNp102	DNp102	DNxn176	flight steering 2	CNS_01
720575941542676572	17.76996709804118	-5.954436671677486	720575941542676572	76212442992391559	121051, 92500, 2675	right	neck_connective	descending	LB23	NA	NA	DNg85	DNg85	DNg85	tactile	CNS_02
720575941542733573	0.9688844869571974	-14.16990412468042	720575941542733573	76353180480448212	125174, 92500, 2723	left	neck_connective	descending	putative_primary	NA	NA	DNde003	DNde003	DNfl021	walking steering	CNS_02
720575941542749788	27.51229001979411	3.1876979947653834	720575941542749788	76071705504099617	118659, 92500, 2696	left	neck_connective	ascending	08B	NA	NA	AN08B012	AN_multi_60	AN08B012	feeding	CNS_02
720575941556296019	17.223410625262858	-28.21729696983423	720575941556296019	76142074315221538	119578, 92500, 2880	right	neck_connective	ascending	TBD	NA	NA	ANXXX202_b	SA_MDA_2	ANXXX202	visceral control	CNS_06
720575941542876957	-16.505966167644857	19.205798733290774	720575941542876957	76212443059217445	121960, 92500, 2823	right	neck_connective	ascending	07B	NA	NA	AN07B021	AN_GNG_42	AN07B021	flight steering 2	CNS_01
720575941542885661	21.955750484271647	-5.365369689408201	720575941542885661	76212442992295691	121984, 92500, 2645	right	neck_connective	descending	LB23	NA	NA	DNg84	DNg84	DNg84	tactile	CNS_02
720575941542898205	24.345061321063643	-10.860022914353271	720575941542898205	76071705436534033	118038, 92500, 2536	right	neck_connective	descending	NA	NA	NA	DNd04	DNd04	DNd04	feeding	CNS_02
720575941542918941	-23.38246820469319	23.064277279433345	720575941542918941	76212442992648838	121935, 92500, 2765	right	neck_connective	ascending	10B	NA	NA	AN10B008	SA_DMT_ADMN_7	AN10B008	flight steering 2	CNS_01
720575941543038237	16.79893018703044	-10.60082472557153	720575941543038237	76212442992209947	121925, 92500, 2610	left	neck_connective	ascending	17A	NA	NA	AN17A068	AN_GNG_98	AN17A068	tactile	CNS_02
720575941543045149	-25.094447117046712	5.851623165663823	720575941543045149	76212443059688052	121552, 92500, 2989	left	neck_connective	descending	WEDd1	NA	NA	DNa09	DNa09	DNa09	flight steering 1	CNS_01
720575941543093021	-5.08266447086751	-14.942332637253662	720575941543093021	76001336759737623	115049, 92500, 2643	right	neck_connective	descending	putative_primary	NA	NA	DNge042	DNge042	DNxl073	probing	CNS_06
720575941543158813	18.829318065448415	-7.794954192582029	720575941543158813	76212442992170385	121628, 92500, 2600	right	neck_connective	ascending	05B	NA	NA	AN05B010	AN_GNG_49	AN05B010	tactile	CNS_02
720575941543173405	28.35932447413981	-13.850996386948486	720575941543173405	76142074248016225	120269, 92500, 2604	right	neck_connective	ascending	TBD	NA	NA	ANXXX433	AN_GNG_PRW_1	ANXXX433	feeding	CNS_06
720575941543300381	20.86420728663981	11.858146297988045	720575941543300381	76212442992394461	122750, 92500, 2675	right	neck_connective	ascending	10B	NA	NA	AN10B037	AN_GNG_184	AN10B037	proprioceptive	CNS_02
720575941543684357	-32.742945652202955	10.301143276747807	720575941543684357	75930968015491611	114593, 92500, 2738	left	neck_connective	descending	NA	NA	NA	DNg94	DNg94	DNg94	flight steering 1	CNS_01
720575941543962629	-26.752697925762526	-0.4638874127897205	720575941543962629	75930968083116161	114175, 92500, 3040	right	neck_connective	descending	LB12	NA	NA	DNg05_b	DNg05_b	DNg05	flight steering 1	CNS_01
720575941544157628	11.806449909015306	6.309259045180423	720575941544157628	76071705504284672	118768, 92500, 2764	left	neck_connective	ascending	08B	NA	NA	AN08B110	AN_GNG_61	AN08B110	threat response	CNS_02
720575941544541364	2.688689012332564	-1.5616681694420755	720575941544541364	76212442992583371	122243, 92500, 2738	right	neck_connective	ascending	NA	NA	NA	AN08B112	auto:AN_GNG_184	AN08B112	walking	CNS_02
720575941544685061	23.051465053363447	-1.982339513245481	720575941544685061	76071705503965064	118303, 92500, 2647	left	neck_connective	ascending	09B	NA	NA	AN09B023	AN_multi_68	AN09B023	tactile	CNS_05
720575941544710405	-18.087813358501787	19.86370431190405	720575941544710405	76356479619582100	126351, 190952, 4948	left	neck_connective	ascending	08B	NA	NA	AN08B079	AN_GNG_IPS_15	AN08B079	flight steering 2	CNS_01
720575941544725509	26.2052011678654	-5.878981006089108	720575941544725509	76212442992218625	121221, 92500, 2613	right	neck_connective	ascending	09B	NA	NA	AN09B040	AN_GNG_168	AN09B040	tactile	CNS_02
720575941545033916	-27.771094303326006	17.36765061622534	720575941545033916	76282811803865564	123973, 92500, 2989	right	neck_connective	descending	LB6	NA	NA	DNge071	DNge071	DNnt011	flight steering 2	CNS_01
720575941545086088	5.291765708728438	-1.4427889704140604	720575941545086088	76142074248410974	118951, 92500, 2749	left	neck_connective	ascending	08B	NA	NA	AN08B106	auto:AN_GNG_184	AN08B106	walking	CNS_02
720575941545087493	26.095620174213053	5.128367054518801	720575941545087493	76212442992103700	121947, 92500, 2579	right	neck_connective	ascending	01A	NA	NA	AN01A055	AN_AVLP_12	AN01A055	feeding	CNS_05
720575941545094536	-32.62336252232015	12.427262890395266	720575941545094536	76282811736748045	124554, 92500, 2797	right	neck_connective	ascending	07B	NA	NA	AN07B078	AN_SPS_IPS_1	AN07B078	flight steering 1	CNS_04
720575941545120361	-5.1148128320735635	-23.763470065537344	720575941545120361	76353180547783060	126338, 92500, 2893	left	neck_connective	descending	MX12	NA	NA	DNg12_e	DNg12_e	DNfl030	grooming	CNS_02
720575941545123589	3.82756616572917	-8.323145759049316	720575941545123589	76212442992738952	122334, 92500, 2804	right	neck_connective	ascending	23B	NA	NA	AN23B003	AN_GNG_81	AN23B003	walking steering	CNS_02
720575941545219464	22.624024410052904	12.20837651496802	720575941545219464	76212442992541996	122141, 92500, 2729	right	neck_connective	ascending	10B	NA	NA	AN10B051	AN_AVLP_51	AN10B051	proprioceptive	CNS_05
720575941545249468	-29.787278156475423	14.600754368361573	720575941545249468	76353180548003066	125145, 92500, 2971	right	neck_connective	ascending	07B	NA	NA	AN07B076	AN_IPS_GNG_6	AN07B076	flight steering 1	CNS_01
720575941545273861	-37.572916965679525	12.403335201796635	720575941545273861	76282811803943006	123008, 92500, 3020	left	neck_connective	descending	PSp2	NA	NA	DNpe054	DNpe054	DNut042	flight steering 1	CNS_01
720575941545312005	-34.72450159092366	9.639217960890868	720575941545312005	76001336827081255	115253, 92500, 2959	right	neck_connective	descending	putative_primary	NA	NA	DNp22	DNp22	DNp22	flight steering 1	CNS_01
720575941552589055	25.156317729755052	8.731309521254639	720575941552589055	76071705503857251	117274, 92500, 2611	left	neck_connective	ascending	09B	NA	NA	AN09B029_a	AN_AVLP_51	AN09B029	proprioceptive	CNS_05
720575941545432425	0.6837886760669997	-10.289231669846433	720575941545432425	76071705504345008	116893, 92500, 2785	right	neck_connective	descending	putative_primary	NA	NA	DNb08	DNb08	DNb08	walking steering	CNS_02
720575941545785524	-28.60518930454671	19.262826550063224	720575941545785524	76282811803368939	123840, 92500, 2821	right	ventral_nerve_cord	ascending	07B	NA	NA	AN07B076	NA	AN07B076	flight steering 2	CNS_01
720575941545915836	2.071833390994673	-16.342441928330317	720575941545915836	76282811736409208	124569, 92500, 2681	left	neck_connective	ascending	TBD	NA	NA	ANXXX255	AN_GNG_162	ANXXX255	walking steering	CNS_06
720575941545989556	22.898211498065596	17.770845043715582	720575941545989556	76212442992507867	122267, 92500, 2717	right	neck_connective	ascending	10B	NA	NA	AN10B034	AN_5_None	AN10B034	proprioceptive	CNS_02
720575941546194364	-17.17604349155843	9.543165791091065	720575941546194364	76212443059237830	122196, 92500, 2830	right	neck_connective	descending	LB7	NA	NA	DNge145	DNge145	DNnt011	flight steering 2	CNS_01
720575941546216628	14.084118861957196	7.753767597731692	720575941546216628	76212442992715385	121123, 92500, 2788	right	neck_connective	ascending	08B	NA	NA	AN08B099	AN_GNG_184	AN08B099	threat response	CNS_02
720575941546424425	-19.28477571506917	19.977590191420656	720575941546424425	76212443059483168	122695, 92500, 2922	right	neck_connective	ascending	08B	NA	NA	AN08B071	AN_GNG_IPS_9	AN08B071	flight steering 2	CNS_01
720575941546427836	-25.24892709751546	9.057163822707277	720575941546427836	76001336759937839	115605, 92500, 2705	left	neck_connective	ascending	07B	NA	NA	AN07B043	AN_SPS_IPS_2	AN07B043	flight steering 1	CNS_01
720575941546446697	-28.15547273655354	1.531927692946535	720575941546446697	75930968082775727	114034, 92500, 2922	right	neck_connective	descending	LB6	NA	NA	DNg91	DNg91	DNg91	flight steering 1	CNS_01
720575941546476476	25.724360484882006	-0.8136399208935681	720575941546476476	76212442992086528	122523, 92500, 2570	left	neck_connective	ascending	TBD	NA	NA	ANXXX154	AN_WED_GNG_2	ANXXX154	feeding	CNS_02
720575941546513001	9.129345912738447	5.175721752699952	720575941546513001	76212442992519061	122574, 92500, 2722	left	neck_connective	descending	SMPpv2_ventral	NA	NA	DNp70	DNp70	DNp70	threat response	CNS_05
720575941546602345	21.9666757772404	1.3596002936926896	720575941546602345	76142074248208111	120529, 92500, 2675	left	neck_connective	descending	putative_primary	NA	NA	DNpe031	DNpe031	DNxn187	feeding	CNS_02
720575941546634428	11.102430362506515	1.60473083263312	720575941546634428	76071705504189179	117338, 92500, 2727	left	neck_connective	descending	SMPpv2_dorsal	NA	NA	DNp23	DNp23	DNp23	threat response	CNS_05
720575941546667452	4.759276408954269	-3.584178817215818	720575941546667452	76212442992608747	122735, 92500, 2749	right	neck_connective	descending	SMPpv2_dorsal	NA	NA	DNp60	DNp60	DNg45	walking	CNS_02
720575941546668988	16.49496938685954	-25.33824003929223	720575941546668988	76142074315169489	119588, 92500, 2870	right	neck_connective	descending	putative_primary	NA	NA	DNpe053	DNpe053	DNxn177	visceral control	CNS_08
720575941585144415	-5.465217571453446	-13.986351382676022	720575941585144415	76001336759743387	115502, 92500, 2637	left	neck_connective	ascending	TBD	NA	NA	ANXXX072	AN_GNG_38	ANXXX072	probing	CNS_02
720575941546829601	-26.791907291607256	5.318623650130373	720575941546829601	76917779701403991	142719, 141787, 2587	left	neck_connective	ascending	07B	NA	NA	AN07B052	auto:AN_GNG_IPS_18	AN07B052	flight steering 1	CNS_01
720575941546970292	-33.899264316753744	7.201727020796878	720575941546970292	76001336827038859	115664, 92500, 2948	right	neck_connective	descending	PSp2	NA	NA	DNp16	DNp16	DNp16	flight steering 1	CNS_01
720575941547044980	-27.48369882603108	3.1332806230155046	720575941547044980	76282811803394015	124812, 92500, 2822	right	neck_connective	ascending	07B	NA	NA	AN07B052	SA_DMT_DMetaN_8	AN07B052	flight steering 1	CNS_01
720575941547048052	-31.076697330669752	15.240755665358645	720575941547048052	76354829547305129	125540, 142688, 2027	right	neck_connective	ascending	07B	NA	NA	AN07B071	AN_GNG_172	AN07B071	flight steering 1	CNS_01
720575941547175092	2.673936147494918	0.46496342426214804	720575941547175092	76353180480592779	126776, 92500, 2785	right	neck_connective	ascending	19B	NA	NA	AN19B051	AN_4_None	AN19B051	walking	CNS_02
720575941563868328	14.900631923480637	1.8455206037131366	720575941563868328	76356135754082454	125321, 181862, 4048	left	neck_connective	ascending	05B	NA	NA	AN05B049	AN_GNG_69	AN05B049	threat response	CNS_02
720575941547229620	26.53917219142497	-11.725862872544187	720575941547229620	76212442992112197	120927, 92500, 2576	right	neck_connective	ascending	TBD	NA	NA	ANXXX170	auto:AN_GNG_SAD_30	ANXXX170	feeding	CNS_02
720575941547246260	29.365952510638834	-5.822213542405026	720575941547246260	76142074248013358	120656, 92500, 2603	right	neck_connective	ascending	TBD	NA	NA	ANXXX046	AN_multi_69	ANXXX046	tactile	CNS_02
720575941547275144	-26.92879007358967	11.23673115974341	720575941547275144	76428222753012159	127632, 232736, 4892	left	neck_connective	ascending	07B	NA	NA	AN07B072	AN_4_None	AN07B072	flight steering 1	CNS_01
720575941547317940	-0.33170005281388254	-21.979381930771723	720575941547317940	75930968083085319	114609, 92500, 3031	right	neck_connective	descending	MD3	NA	NA	DNge032	DNge032	DNxl108	grooming	CNS_02
720575941547337140	4.855977554126386	8.237094509657963	720575941547337140	76001336759929007	115241, 92500, 2702	left	neck_connective	ascending	07B	NA	NA	AN07B062	AN_GNG_163	AN07B062	threat response	CNS_01
720575941596627569	27.71687986354411	3.8779421926108415	720575941596627569	76636854615181333	134264, 158425, 3257	left	neck_connective	ascending	07B	NA	NA	AN07B018	AN_AVLP_1	AN07B018	feeding	CNS_05
720575941672002727	-4.129767160610552	0.7837880731192646	720575941672002727	76071705504347523	118658, 92500, 2785	left	neck_connective	ascending	06B	NA	NA	AN06B039	AN_IPS_GNG_7	AN06B039	walking	CNS_02
720575941547426484	23.86586477260173	-15.849963557663816	720575941547426484	76142074248136910	120058, 92500, 2650	left	neck_connective	ascending	NA	NA	NA	NA	AN_multi_121	ANXXX116	feeding	CNS_03
720575941547432116	26.13751317958415	-11.875519168320556	720575941547432116	76142074247948470	120765, 92500, 2580	right	neck_connective	ascending	TBD	NA	NA	ANXXX170	AN_GNG_SAD_30	ANXXX170	feeding	CNS_02
720575941547452084	7.231472987933762	3.0418554425803244	720575941547452084	76071705504037878	116958, 92500, 2673	right	neck_connective	descending	PSp3	NA	NA	DNp49	DNp49	DNp49	threat response	CNS_01
720575941547473268	-11.61570356388509	-19.682390582505118	720575941547473268	76353180547865721	125851, 92500, 2915	left	neck_connective	descending	MX12	NA	NA	DNg12_a	DNg12_a	DNnt008	grooming	CNS_01
720575941547718461	-20.722083072857252	16.35854302650366	720575941547718461	76001336827273459	115457, 92500, 3029	left	neck_connective	descending	LB6	NA	NA	DNg18_b	DNg18_b	DNxn106	flight steering 2	CNS_01
720575941547763060	7.260192889972335	-7.884997260514157	720575941547763060	76353180480448252	126360, 92500, 2722	left	ventral_nerve_cord	descending	NA	NA	NA	DNge061	DNge061	DNfl037	walking steering	CNS_02
720575941548066184	0.7673375795322706	-5.049309623185057	720575941548066184	75930968015405878	114505, 92500, 2699	left	neck_connective	descending	putative_primary	NA	NA	DNge073	DNge073	DNxl129	walking	CNS_02
720575941464350989	23.15572835902751	-18.920360934677973	720575941464350989	76142074180684785	119934, 92500, 2523	left	neck_connective	ascending	09B	NA	NA	AN09B018_c	AN_GNG_71	AN09B018	feeding	CNS_03
720575941548169608	-29.14583490391194	0.8361354947653828	720575941548169608	76001336827207766	116453, 92500, 3008	right	neck_connective	descending	putative_primary	NA	NA	DNp51	DNp51	DNxn136	flight steering 1	CNS_01
720575941548170120	23.795979518695482	-13.8753589510354	720575941548170120	76353180480354691	125407, 92500, 2670	midline	neck_connective	descending	putative_primary	NA	NA	DNde007	DNde007	DNxl094	feeding	CNS_02
720575941548187681	3.7970214078861533	-0.817931276503462	720575941548187681	76142074248441642	118790, 92500, 2759	left	neck_connective	ascending	08B	NA	NA	AN08B112	AN_GNG_164	AN08B112	walking	CNS_02
720575941548225928	10.56238176326335	-7.595495593491452	720575941548225928	76071705436511827	117856, 92500, 2522	left	neck_connective	ascending	09B	NA	NA	AN09B026	NA	AN09B026	walking steering	CNS_02
720575941548246920	-20.777701358990072	-7.1928500055703095	720575941548246920	76425542492674322	128258, 153301, 4271	right	neck_connective	ascending	27X	NA	NA	AN27X015	AN_multi_73	AN27X015	flight power	CNS_04
720575941548340104	24.61855413417399	7.1332603574362805	720575941548340104	76071705503888566	118009, 92500, 2622	left	neck_connective	ascending	01A	NA	NA	AN01A033	AN_AVLP_26	AN01A033	proprioceptive	CNS_05
720575941548351549	-4.759653549389238	-1.6615887998970926	720575941548351549	76142074314899341	120677, 92500, 2816	left	neck_connective	ascending	04B	NA	NA	AN04B003	AN_multi_48	AN04B003	walking	CNS_02
720575941548409377	-32.545359592632636	4.805139172133547	720575941548409377	76001336826879135	116091, 92500, 2891	right	neck_connective	descending	PSp2	NA	NA	DNpe018	DNpe018	DNxn128	flight steering 1	CNS_04
720575941548476276	29.585373897357584	-8.87051333183374	720575941548476276	76142074180728448	120639, 92500, 2552	left	neck_connective	ascending	05B	NA	NA	AN05B023	SA_VTV_3	AN05B023	feeding	CNS_02
720575941548641085	-8.942482929424642	-16.48488653892602	720575941548641085	76353180480448225	125002, 92500, 2726	right	neck_connective	descending	NA	NA	NA	DNge057	DNge057	DNfl020	probing	CNS_06
720575941548829473	-22.945153217510576	23.513726818617922	720575941548829473	75930968082740119	114681, 92500, 2908	left	neck_connective	ascending	19B	NA	NA	AN19B063	AN_4_None	AN19B063	flight steering 2	CNS_01
720575941548952609	-28.60365961094319	11.211342442092041	720575941548952609	76001336759998459	115014, 92500, 2728	left	neck_connective	ascending	07B	NA	NA	AN07B069	AN_SPS_IPS_2	AN07B069	flight steering 1	CNS_01
720575941549022497	-36.553572635845526	11.913650143202883	720575941549022497	76212443059738575	122756, 92500, 3011	left	neck_connective	descending	PSp2	NA	NA	DNpe054	DNpe054	DNut042	flight steering 1	CNS_01
720575941549063167	9.144647617145186	-3.204849135819334	720575941549063167	76282811736239856	123979, 92500, 2617	right	neck_connective	ascending	12B	NA	NA	AN12B089	AN_GNG_135	AN12B089	threat response	CNS_02
720575941549156980	-22.784518223003737	-6.242093932572264	720575941549156980	76001336827390441	114844, 92500, 3071	right	neck_connective	descending	LB12	NA	NA	DNg02_b	DNg02_b	DNg02	flight power	CNS_01
720575941409214894	18.2055559347111	-26.600605380478758	720575941409214894	76142074315324629	119470, 92500, 2919	left	neck_connective	descending	DM2_central	NA	NA	DNp25	DNp25	DNp25	visceral control	CNS_06
720575941549428991	-27.137930851177572	11.186471569594485	720575941549428991	76286179595105758	123418, 192992, 5032	left	neck_connective	ascending	NA	NA	NA	NA	auto:AN_GNG_175	auto:AN07B072	flight steering 1	CNS_01
720575941549448225	-12.65420625706136	5.300775158461672	720575941549448225	76071705570922584	116790, 92500, 2844	left	neck_connective	ascending	23B	NA	NA	AN23B002	SA_DMT_DMetaN	AN23B002	flight steering 2	CNS_01
720575941549450301	19.60706998805583	-1.1560595154198587	720575941549450301	76426710656429721	127338, 187481, 3963	left	neck_connective	ascending	05B	NA	NA	AN05B050	AN_GNG_1	AN05B050	proprioceptive	CNS_02
720575941549490209	-24.930607776836744	-4.801308524552245	720575941549490209	76001336893819958	114961, 92500, 3077	right	neck_connective	descending	LB12	NA	NA	DNg02_a	DNg02_a	auto:DNg02	flight power	CNS_01
720575941549506932	-15.254800777630205	4.688634502944094	720575941549506932	76071705504292900	118286, 92500, 2768	right	neck_connective	descending	putative_primary	NA	NA	DNb03	DNb03	DNb03	head and eye orienting	CNS_01
720575941549510974	-25.6354913522762	19.72532426124487	720575941549510974	76282811803419251	123695, 92500, 2833	left	neck_connective	ascending	16B	NA	NA	AN16B078	SA_DMT_DMetaN_12	AN16B078	flight steering 2	CNS_01
720575941549558388	-21.27860734959065	19.85657845741187	720575941549558388	76848579390005829	139872, 176816, 3471	left	ventral_nerve_cord	ascending	07B	NA	NA	AN07B063	AN_4_63	AN07B063	flight steering 2	CNS_01
720575941549788961	-36.81303308506427	13.203156101760012	720575941549788961	76282811803945709	123058, 92500, 3018	left	neck_connective	descending	PSp2	NA	NA	DNpe054	DNpe054	DNht001	flight steering 1	CNS_01
720575941549927229	25.224904079242354	-1.2201597809227884	720575941549927229	76071705436538370	117430, 92500, 2540	left	neck_connective	ascending	TBD	NA	NA	ANXXX043	AN_AVLP_GNG_22	ANXXX043	feeding	CNS_02
720575941549936957	-30.861865024761556	14.012513744887453	720575941549936957	76212443059197518	122620, 92500, 2819	right	neck_connective	ascending	06A	NA	NA	AN06A017	auto:AN_4_None	AN06A017	flight steering 1	CNS_01
720575941549950207	13.8441868017155	9.161162960585695	720575941549950207	76071705504133819	117521, 92500, 2712	left	neck_connective	ascending	NA	NA	NA	AN_GNG_164	AN_GNG_164	NA	threat response	CNS_02
720575941550148724	-4.106987219051713	-14.82690180534448	720575941550148724	76001336759622580	115413, 92500, 2601	left	neck_connective	descending	MD3	NA	NA	DNg31	DNg31	DNg31	probing	CNS_02
720575941550165054	-31.191962223247884	20.194360363539797	720575941550165054	76353180548059164	124983, 92500, 2987	right	neck_connective	descending	LB6	NA	NA	DNg10	DNg10	DNg10	flight steering 2	CNS_01
720575941550196797	-2.346854787067766	-9.767725360337153	720575941550196797	76001336759911258	114925, 92500, 2705	right	neck_connective	descending	putative_primary	NA	NA	DNbe007	DNbe007	DNxl082	probing	CNS_02
720575941550401086	-2.747816782192584	-26.468151462021726	720575941550401086	75930968082712480	113903, 92500, 2902	right	neck_connective	descending	MX12	NA	NA	DNge001	DNge001	DNfl029	grooming	CNS_06
720575941585004127	4.061841029925946	-22.694029223862547	720575941585004127	75930968083033852	113958, 92500, 3017	right	neck_connective	ascending	19A	NA	NA	AN19A018_a	AN_3_None	AN19A018	reproduction	CNS_02
720575941550649599	-36.26031015415609	13.86997376686011	720575941550649599	76282811736728066	123086, 92500, 2791	right	neck_connective	ascending	06B	NA	NA	AN06B037	AN_IPS_GNG_5	AN06B037	flight steering 1	CNS_01
720575941550685063	-28.724362354473467	12.974932301100832	720575941550685063	76917779634306374	141398, 141986, 2327	left	neck_connective	ascending	07B	NA	NA	AN07B082	AN_GNG_175	AN07B082	flight steering 1	CNS_01
720575941556877796	16.804280299945482	0.6974568248358785	720575941556877796	76142074248391388	120406, 92500, 2741	right	neck_connective	ascending	08B	NA	NA	AN08B066	AN_multi_54	AN08B066	proprioceptive	CNS_02
720575941550794751	-25.767308216289873	14.329379665907963	720575941550794751	76282811736770994	123515, 92500, 2806	right	neck_connective	descending	LB7	NA	NA	DNg36_a	DNg36_a	DNg36	flight steering 2	CNS_01
720575941550909951	-5.337750415996904	-13.805841815415285	720575941550909951	76282811736471091	124354, 92500, 2697	right	neck_connective	ascending	TBD	NA	NA	ANXXX072	AN_GNG_13	ANXXX072	probing	CNS_02
720575941550999175	-25.21095178623617	21.81363831764136	720575941550999175	76353180547961812	125040, 92500, 2955	right	neck_connective	ascending	19B	NA	NA	AN19B076	SA_DMT_DMetaN_8	AN19B076	flight steering 2	CNS_01
720575941551093639	-8.509351711468096	-23.55182112449732	720575941551093639	76353180547988764	125709, 92500, 2964	left	neck_connective	descending	MX12	NA	NA	DNg12_c	DNg12_c	DNnt008	grooming	CNS_01
720575941551193115	-30.28213785190998	18.81586991554175	720575941551193115	76282811803904102	124017, 92500, 3003	right	neck_connective	descending	LB6	NA	NA	DNg10	DNg10	DNg10	flight steering 2	CNS_01
720575941551408538	10.47270776729167	6.186203587111575	720575941551408538	76071705504065774	117426, 92500, 2684	left	neck_connective	ascending	08B	NA	NA	AN08B107	AN_GNG_182	AN08B107	threat response	CNS_02
720575941551414170	-17.50011156101644	12.80326234107886	720575941551414170	76282811736674127	123531, 92500, 2774	right	neck_connective	descending	LB7	NA	NA	DNg07	DNg07	auto:DNg07	flight steering 2	CNS_01
720575941551486463	25.56023885707438	2.1939195275870387	720575941551486463	76496254565765275	130798, 162386, 3265	left	neck_connective	ascending	05B	NA	NA	AN05B078	AN_AVLP_GNG_23	AN05B078	feeding	CNS_02
720575941551514174	8.948900241656903	7.533431637343508	720575941551514174	76706673402190246	136752, 141677, 2491	left	neck_connective	ascending	08B	NA	NA	AN08B098	AN_5_None	AN08B098	threat response	CNS_02
720575941551514686	10.307164211078295	7.8411441922751495	720575941551514686	76142074248422400	120572, 92500, 2752	right	neck_connective	ascending	08B	NA	NA	AN08B102	AN_5_None	AN08B102	threat response	CNS_02
720575941551640711	0.3023552487331678	-15.689550769272703	720575941551640711	76353180480395438	125162, 92500, 2694	left	neck_connective	ascending	TBD	NA	NA	ANXXX049	AN_GNG_22	ANXXX049	walking steering	CNS_02
720575941551774526	0.7615199277836133	-14.523141276780027	720575941551774526	76071705570912182	117512, 92500, 2839	left	neck_connective	descending	putative_primary	NA	NA	DNpe023	DNpe023	DNit013	walking steering	CNS_07
720575941551948543	-24.62719247837483	-0.26771584594573394	720575941551948543	76142074248557341	119235, 92500, 2804	left	neck_connective	descending	SMPpm1	NA	NA	DNp63	DNp63	DNp63	flight steering 1	CNS_01
720575941551955199	18.315466899676924	-7.080084216538327	720575941551955199	76282811736335068	124752, 92500, 2654	right	neck_connective	ascending	09B	NA	NA	AN09B014	AN_GNG_40	AN09B014	tactile	CNS_02
720575941551991295	0.6473590324360183	-7.817553889695065	720575941551991295	76423549291662182	127284, 92500, 2881	left	neck_connective	descending	putative_primary	NA	NA	DNg16	DNg16	DNg16	walking steering	CNS_02
720575941552002815	17.666777629657393	-3.840779435578244	720575941552002815	75792154404108770	109571, 149852, 1586	right	neck_connective	descending	LB23	NA	NA	DNg57	DNg57	DNg84	proprioceptive	CNS_02
720575941552009727	-31.392699222759596	7.1077171445456555	720575941552009727	76001336760082194	114776, 92500, 2757	left	neck_connective	descending	putative_primary	NA	NA	DNg49	DNg49	DNg49	flight steering 1	CNS_01
720575941552013055	19.89074995021403	-9.087155711594479	720575941552013055	76212442992201397	122641, 92500, 2610	right	neck_connective	ascending	09B	NA	NA	AN09B009	AN_GNG_160	AN09B009	tactile	CNS_02
720575941552017663	-0.05869550605236984	-4.6047176241311005	720575941552017663	76282811736473920	124806, 92500, 2701	left	neck_connective	descending	putative_primary	NA	NA	DNge064	DNge064	DNxl100	walking	CNS_02
720575941552024575	4.877565402789717	-9.2029203295144	720575941552024575	76212442992882458	121903, 92500, 2815	right	neck_connective	ascending	07B	NA	NA	AN07B005	auto:AN_GNG_178	AN07B005	walking steering	CNS_02
720575941601297705	22.273451823993327	-11.395701777878662	720575941601297705	76071705436519630	118414, 92500, 2527	right	neck_connective	descending	putative_primary	NA	NA	DNde001	DNde001	DNxl096	feeding	CNS_02
720575941552142727	-22.165095310406087	1.4967660785285055	720575941552142727	76212443059397235	120971, 92500, 2885	left	neck_connective	descending	WEDd1	NA	NA	DNa03	DNa03	DNa03	flight steering 1	CNS_04
720575941552163583	3.660822410388594	-6.232024562302487	720575941552163583	76282811736567846	123073, 92500, 2738	left	neck_connective	descending	PSp3	NA	NA	DNpe022	DNpe022	DNxl105	walking steering	CNS_02
720575941552168959	23.403332729144694	27.908904659804445	720575941552168959	76212442992326834	122562, 92500, 2652	right	neck_connective	ascending	10B	NA	NA	AN10B048	auto:SA_DLV	AN10B048	proprioceptive	CNS_05
720575941552203930	-24.543967228130693	19.583226788100337	720575941552203930	76282811803402553	123141, 92500, 2829	right	neck_connective	ascending	07B	NA	NA	AN07B089	AN_4_None	AN07B089	flight steering 2	CNS_01
720575941552229887	14.291823406024577	-26.91885412925806	720575941552229887	76071705571229517	118689, 92500, 2957	right	neck_connective	ascending	06A	NA	NA	AN06A027	AN_multi_1	AN06A027	visceral control	CNS_03
720575941552584510	-23.307993869976396	10.93733464485083	720575941552584510	76071705504360972	117067, 92500, 2790	left	neck_connective	descending	LB7	NA	NA	DNge094	DNge094	DNxn144	flight steering 1	CNS_01
720575941552590910	8.70940782527507	-9.189854037705322	720575941552590910	76282811736488294	123609, 92500, 2706	left	neck_connective	ascending	01B	NA	NA	AN01B005	AN_multi_123	AN01B005	walking steering	CNS_02
720575941552602686	14.510224361224774	-18.941248309555903	720575941552602686	76142074315327330	119382, 92500, 2917	left	neck_connective	ascending	TBD	NA	NA	ANXXX254	AN_FLA_GNG_2	ANXXX254	reproduction	CNS_03
720575941552603966	-18.27118585606038	16.188441860732176	720575941552603966	76001336826870580	116257, 92500, 2888	right	neck_connective	descending	putative_primary	NA	NA	DNp19	DNp19	DNp19	flight steering 2	CNS_01
720575941457365485	22.460938472552897	-18.2417968630227	720575941457365485	76142074180722914	119610, 92500, 2546	left	neck_connective	ascending	09B	NA	NA	AN09B018_a	AN_GNG_195	AN09B018	feeding	CNS_02
720575941552643841	19.898909587665198	-0.032088917437452236	720575941552643841	76212442992212808	121812, 92500, 2612	right	neck_connective	ascending	05B	NA	NA	AN05B050	AN_AVLP_GNG_13	AN05B050	proprioceptive	CNS_02
720575941644799826	-21.65713212986409	13.850614178237066	720575941644799826	76071705504169535	117035, 92500, 2724	left	neck_connective	ascending	07B	NA	NA	AN07B037	AN_IPS_LAL_1	AN07B037	flight steering 2	CNS_04
720575941552726407	-18.44737718601644	15.265074360427004	720575941552726407	76071705570906884	117200, 92500, 2833	right	neck_connective	descending	MD3	NA	NA	DNg99	DNg99	DNg99	flight steering 2	CNS_01
720575941552768062	13.686424274249681	-22.728033435288324	720575941552768062	76142074315267602	119946, 92500, 2899	right	neck_connective	descending	MD3	NA	NA	DNge135	DNge135	DNxn172	visceral control	CNS_07
720575941552863489	-23.507744770244948	-1.9371096014412819	720575941552863489	76282811804018395	123672, 92500, 3045	left	neck_connective	descending	LB12	NA	NA	DNg92_b	DNg92_b	DNg92	flight steering 1	CNS_04
720575941552896830	28.29755498866618	2.4319573522177755	720575941552896830	76142074248058889	119501, 92500, 2618	left	neck_connective	ascending	09B	NA	NA	AN09B012	AN_AVLP_PVLP_8	AN09B012	feeding	CNS_10
720575941552907838	11.544361133380534	1.7237261415091572	720575941552907838	76071705570874313	117744, 92500, 2823	right	neck_connective	descending	putative_primary	NA	NA	DNp45	DNp45	DNp45	threat response	CNS_05
720575941552922686	-13.553190212444662	10.426074612197024	720575941552922686	76212442992648810	122122, 92500, 2763	right	neck_connective	ascending	10B	NA	NA	AN10B005	AN_multi_17	AN10B005	flight steering 2	CNS_04
720575941553032839	-22.578232746319166	23.843894589003664	720575941553032839	75930968082751371	114663, 92500, 2915	left	neck_connective	ascending	19B	NA	NA	AN19B076	AN_4_None	AN19B076	flight steering 2	CNS_01
720575941498998395	-24.260613422588698	-6.687290084305663	720575941498998395	76001336893833066	114746, 92500, 3080	right	neck_connective	descending	NA	NA	NA	DNg02_b	DNg02_b	DNg03	flight power	CNS_01
720575941553314714	-29.060557346538893	4.3712631345358925	720575941553314714	75930968082681184	113820, 92500, 2892	left	neck_connective	ascending	06B	NA	NA	AN06B023	AN_4_None	AN06B023	flight steering 1	CNS_01
720575941553395098	7.683046359820967	7.4933749318686544	720575941553395098	75930968083048128	114120, 92500, 3018	left	neck_connective	ascending	18B	NA	NA	AN18B032	auto:SA_DMT_DMetaN_12	AN18B032	threat response	CNS_02
720575941553480327	15.128698367877606	-36.04817236656276	720575941553480327	76142074315696827	119240, 92500, 3053	right	neck_connective	ascending	NA	NA	NA	NA	NA	NA	visceral control	CNS_06
720575941553550471	-15.536886196331377	10.010151493605715	720575941553550471	76001336760153258	116621, 92500, 2780	left	neck_connective	descending	LB7	NA	NA	DNge111	DNge111	auto:DNxn144	flight steering 2	CNS_04
720575941553551495	-17.508389454082838	9.624215710219483	720575941553551495	76001336760203617	116514, 92500, 2798	left	neck_connective	descending	LB7	NA	NA	DNg07	DNg07	DNg07	flight steering 2	CNS_01
720575941553577217	-17.54575059910237	18.00502740150366	720575941553577217	76001336826672567	116355, 92500, 2821	left	neck_connective	ascending	06B	NA	NA	AN06B068	AN_4_None	AN06B068	flight steering 2	CNS_01
720575941553670791	-1.356525461868639	-12.475389850083253	720575941553670791	75295106899096444	95112,17527,3513	right	neck_connective	descending	WEDd1	NA	NA	DNa13	DNa13	DNa13	walking steering	CNS_02
720575941553768705	16.724381465716966	-24.600607287827383	720575941553768705	76142074315122251	119669, 92500, 2850	left	neck_connective	ascending	NA	NA	NA	AN_SMP_FLA_1	AN_SMP_FLA_1	auto:INXXX183	visceral control	CNS_08
720575941553773959	-4.446928243831987	9.527986156996828	720575941553773959	76212442992665820	122186, 92500, 2773	right	neck_connective	ascending	TBD	NA	NA	ANXXX132	AN_GNG_IPS_7	ANXXX132	landing	CNS_01
720575941553784455	25.878588695331217	-15.681489360276121	720575941553784455	76425267144799020	128211, 144460, 2427	right	neck_connective	ascending	NA	NA	NA	NA	NA	NA	feeding	CNS_08
720575941553786503	2.003867168231612	-7.385428798142333	720575941553786503	76282811736602537	123593, 92500, 2744	left	neck_connective	descending	WEDd1	NA	NA	aSP22	aSP22	DNp47	walking steering	CNS_04
720575941553985875	-23.28879640598713	-5.1412900804909665	720575941553985875	76282811870542801	123679, 92500, 3083	left	neck_connective	descending	LB12	NA	NA	DNg02_h	DNg02_h	DNg02	flight power	CNS_01
720575941553999387	27.34542943934977	2.325232374724489	720575941553999387	76001336692325597	116356, 92500, 2527	left	neck_connective	ascending	TBD	NA	NA	ANXXX027	AN_AVLP_GNG_18	ANXXX027	feeding	CNS_02
720575941554109668	-21.67419145603597	4.779921639021976	720575941554109668	76071705570864111	116859, 92500, 2819	left	neck_connective	descending	LB7	NA	NA	DNg51	DNg51	DNg51	flight steering 1	CNS_04
720575941554198555	12.759648341937666	9.913288700636965	720575941554198555	76071705503979247	118098, 92500, 2655	right	neck_connective	ascending	01A	NA	NA	AN01A049	AN_GNG_SAD_7	AN01A049	threat response	CNS_01
720575941554220571	-31.67257593174397	9.984962093886477	720575941554220571	76567036029030907	132371, 174992, 4633	left	neck_connective	ascending	07B	NA	NA	AN07B057	AN_4_None	AN07B057	flight steering 1	CNS_01
720575941554228481	-7.030425529674883	-23.325220477524653	720575941554228481	76353180547907589	126613, 92500, 2940	left	neck_connective	descending	MX12	NA	NA	DNg12_e	DNg12_e	DNnt013	grooming	CNS_02
720575941554354259	-5.505181770519608	-23.75947417015161	720575941554354259	76353180547802489	126161, 92500, 2902	left	neck_connective	descending	MX12	NA	NA	DNg12_e	DNg12_e	DNfl028	grooming	CNS_02
720575941554501459	19.67606069545329	-5.487842452469726	720575941554501459	76212442924896634	122506, 92500, 2553	right	neck_connective	ascending	05B	NA	NA	AN05B053	AN_GNG_191	AN05B053	tactile	CNS_03
720575941554615553	12.650039691730148	12.397000896987066	720575941554615553	76071705504119790	118342, 92500, 2705	left	neck_connective	ascending	TBD	NA	NA	ANXXX057	AN_multi_29	ANXXX057	threat response	CNS_04
720575941554623130	28.943238277240397	-15.457834613266847	720575941554623130	76001336759547671	115687, 92500, 2569	right	neck_connective	ascending	01B	NA	NA	AN01B004	AN_GNG_162	AN01B004	feeding	CNS_02
720575941554637732	-22.151110630230303	22.874847042616945	720575941554637732	75930968082618079	114354, 92500, 2868	left	neck_connective	ascending	19B	NA	NA	AN19B076	AN_4_None	AN19B076	flight steering 2	CNS_01
720575941554692580	25.72387983302653	26.56813775306616	720575941554692580	76071705504035279	117485, 92500, 2674	left	neck_connective	ascending	08B	NA	NA	AN08B018	auto:AN_AVLP_41	AN08B018	proprioceptive	CNS_05
720575941554694372	-24.84214876194417	15.010281193312744	720575941554694372	76282811736850500	123542, 92500, 2814	right	neck_connective	descending	LB7	NA	NA	DNg36_a	DNg36_a	DNxn109	flight steering 2	CNS_01
720575941554701722	-4.601095180706378	-23.83914221519555	720575941554701722	76353180547757520	126265, 92500, 2884	right	neck_connective	descending	putative_primary	NA	NA	DNge022	DNge022	DNfl040	grooming	CNS_02
720575941472160011	-16.855399112896322	14.351483929213627	720575941472160011	76001336827176493	115643, 92500, 2999	left	neck_connective	descending	NA	NA	NA	DNp73	DNp73	DNp73	flight steering 2	CNS_01
720575941554856019	-37.663786869243964	13.477540600356205	720575941554856019	76212443059768198	122872, 92500, 3020	left	neck_connective	descending	PSp2	NA	NA	DNpe054	DNpe054	DNut046	flight steering 1	CNS_01
720575941554879642	12.452449817462574	-16.665708911362543	720575941554879642	76001336760004108	115438, 92500, 2728	left	ventral_nerve_cord	ascending	NA	NA	NA	NA	NA	auto:INXXX058	reproduction	CNS_03
720575941554888676	-15.655384998516437	9.933719265517336	720575941554888676	76001336826690113	116703, 92500, 2827	left	neck_connective	descending	LB7	NA	NA	DNge111	DNge111	DNxn144	flight steering 2	CNS_04
720575941554952858	6.7181739995914755	5.218848335799319	720575941554952858	75930968015474980	113299, 92500, 2731	left	neck_connective	descending	putative_primary	NA	NA	DNge053	DNge053	DNxn164	threat response	CNS_02
720575941555066451	24.41774465541423	-13.701971423569574	720575941555066451	76353180480342851	125629, 92500, 2661	left	neck_connective	ascending	01B	NA	NA	AN01B004	AN_GNG_162	AN01B004	feeding	CNS_02
720575941555196929	-0.7550820817512222	-14.785205256882566	720575941555196929	76212443059532300	121627, 92500, 2931	right	neck_connective	descending	MX12__prim	NA	NA	DNge123	DNge123	DNfl012	walking steering	CNS_02
720575941555201025	25.531920451923018	-12.409803759995361	720575941555201025	76212442992082904	121115, 92500, 2569	right	neck_connective	ascending	05B	NA	NA	AN05B026	AN_GNG_FLA_5	AN05B026	feeding	CNS_02
720575941555214593	-21.698636036114085	22.555238354262453	720575941555214593	76001336827001920	115113, 92500, 2933	left	neck_connective	ascending	19B	NA	NA	AN19B100	AN_4_None	AN19B100	flight steering 2	CNS_01
720575941477889310	5.720344562335614	-11.17881525749292	720575941477889310	76001336759734707	116062, 92500, 2640	left	neck_connective	ascending	12B	NA	NA	AN12B019	AN_multi_15	AN12B019	walking steering	CNS_02
720575941555244772	26.53372289638102	-7.322944056931393	720575941555244772	76212442924888883	120972, 92500, 2550	right	neck_connective	ascending	09B	NA	NA	AN09B030	AN_GNG_167	AN09B030	tactile	CNS_02
720575941555245313	20.904295940204268	-4.630155932846921	720575941555245313	76212442992082914	121879, 92500, 2566	right	neck_connective	ascending	05B	NA	NA	AN05B054	AN_GNG_123	AN05B054	tactile	CNS_02
720575941555321601	28.338997859759928	1.1850780129996359	720575941555321601	76212442992385605	120870, 92500, 2676	right	neck_connective	ascending	TBD	NA	NA	ANXXX102	AN_AVLP_PVLP_4	ANXXX102	feeding	CNS_05
720575941555369217	14.286583919330246	8.946303951796633	720575941555369217	76071705504076791	117559, 92500, 2692	left	neck_connective	ascending	08B	NA	NA	AN08B099	AN_GNG_164	AN08B099	threat response	CNS_02
720575941555384868	28.98027898768962	-13.596707713547607	720575941555384868	76142074180681465	119816, 92500, 2523	right	neck_connective	ascending	01B	NA	NA	AN01B018	auto:SA_VTV_2	AN01B018	feeding	CNS_06
720575941555393537	1.7368910501438426	-15.071339976731199	720575941555393537	76212443059529392	121213, 92500, 2938	left	neck_connective	descending	WEDd1	NA	NA	DNa13	DNa13	DNa13	walking steering	CNS_02
720575941555461377	-4.578045826153154	-24.470625293198484	720575941555461377	76353180547910318	126519, 92500, 2937	left	neck_connective	descending	MX12	NA	NA	DNge025	DNge025	DNfl024	grooming	CNS_06
720575941555503187	17.44151975612223	-2.6105562567147196	720575941555503187	76071705504015777	117031, 92500, 2666	left	neck_connective	ascending	08B	NA	NA	AN08B005	AN_3_None	AN08B005	proprioceptive	CNS_02
720575941555504467	2.9247267435032183	-8.74665678733911	720575941555504467	76071705571100118	118245, 92500, 2909	left	neck_connective	descending	MD3	NA	NA	DNge127	DNge127	DNp39	walking steering	CNS_02
720575941555505747	24.95197393397868	3.3713515878287375	720575941555505747	76071705503843220	117759, 92500, 2604	left	neck_connective	ascending	08B	NA	NA	AN08B016	AN_multi_127	AN08B016	feeding	CNS_02
720575941555507283	21.534489650531416	12.647329914626223	720575941555507283	76212442992428710	122671, 92500, 2687	right	ventral_nerve_cord	ascending	10B	NA	NA	AN10B045	NA	AN10B045	proprioceptive	CNS_02
720575941555509331	22.823782939715983	0.8080524087515889	720575941555509331	76142074247909167	118867, 92500, 2572	left	neck_connective	ascending	05B	NA	NA	AN05B081	AN_GNG_69	AN05B081	feeding	CNS_02
720575941555637331	13.90107633571208	3.763396370467288	720575941555637331	76071705571030200	118638, 92500, 2885	right	neck_connective	descending	SMPpv2_ventral	NA	NA	DNpe039	DNpe039	DNxn131	threat response	CNS_05
720575941555674340	-15.188626270489094	4.654912579115966	720575941555674340	76001336760082199	114986, 92500, 2756	left	neck_connective	descending	putative_primary	NA	NA	DNg41	DNg41	DNg41	head and eye orienting	CNS_01
720575941555710547	2.4335196207004834	-11.507529628220457	720575941555710547	76282811736585319	123992, 92500, 2742	left	neck_connective	descending	putative_primary	NA	NA	DNp56	DNp56	DNp56	walking steering	CNS_02
720575941555742035	-21.070477466778154	-6.720806491318601	720575941555742035	76142074248655568	119090, 92500, 2812	left	neck_connective	descending	DM6_central2	NA	NA	DNpe037	DNpe037	DNxn132	flight power	CNS_04
720575941586648198	27.194062251849775	-15.815440547409915	720575941586648198	76142074180703515	120314, 92500, 2533	left	neck_connective	ascending	TBD	NA	NA	ANXXX433	AN_GNG_PRW_3	ANXXX433	feeding	CNS_06
720575941519592620	20.51353742579997	12.845662701186283	720575941519592620	76212442992431611	122493, 92500, 2689	right	neck_connective	ascending	NA	NA	NA	NA	AN_GNG_90	NA	proprioceptive	CNS_02
720575941556195300	21.64396764735759	-9.199589145127197	720575941556195300	76212442924878699	122730, 92500, 2549	left	neck_connective	descending	putative_primary	NA	NA	DNde001	DNde001	DNxl096	tactile	CNS_02
720575941556199652	-31.877850513653158	20.224166500624754	720575941556199652	76212443059298717	122772, 92500, 2855	right	neck_connective	descending	LB7	NA	NA	DNge115	DNge115	DNxn109	flight steering 2	CNS_01
720575941556231652	22.56055166225017	0.32379065757666214	720575941556231652	76216223033759243	121749, 206837, 4600	left	neck_connective	ascending	05B	NA	NA	AN05B060	AN_AVLP_GNG_7	AN05B060	feeding	CNS_02
720575941556235940	13.56554033259929	9.231899845656494	720575941556235940	76212442992605855	121607, 92500, 2748	right	neck_connective	ascending	08B	NA	NA	AN08B099	auto:AN_GNG_184	AN08B099	threat response	CNS_02
720575941556283876	-2.637279968456621	-3.0552507757576883	720575941556283876	76353180548103598	125332, 92500, 3004	left	neck_connective	descending	putative_primary	NA	NA	DNge004	DNge004	NA	walking	CNS_01
720575941556338916	-22.09783075352132	7.606141197737795	720575941556338916	75930968082513423	113840, 92500, 2829	left	neck_connective	ascending	19B	NA	NA	AN19B024	AN_GNG_IPS_3	AN19B024	flight steering 1	CNS_01
720575941556379108	2.8661608884769736	-4.240129125061889	720575941556379108	76353180480469749	125917, 92500, 2731	right	neck_connective	descending	putative_primary	NA	NA	DNge073	DNge073	DNxl129	walking	CNS_02
720575941556383908	7.2946195791202815	-11.661807429734127	720575941556383908	76282811736385276	123749, 92500, 2675	right	neck_connective	ascending	TBD	NA	NA	ANXXX145	AN_GNG_VES_7	ANXXX145	walking steering	CNS_02
720575941556419300	26.8084783742863	-6.337275397721189	720575941556419300	76212442924902018	121059, 92500, 2556	right	neck_connective	ascending	09B	NA	NA	AN09B040	AN_GNG_168	AN09B040	tactile	CNS_02
720575941556420516	4.189195174975995	-11.882440936509036	720575941556420516	76212442992721296	121812, 92500, 2793	right	neck_connective	ascending	10B	NA	NA	AN10B024	AN_VES_WED_3	AN10B024	walking steering	CNS_02
720575941556437732	24.827542323871256	-6.807452094498533	720575941556437732	76142074248164006	118910, 92500, 2661	right	neck_connective	ascending	17A	NA	NA	AN17A018	AN_GNG_SAD_1	AN17A018	tactile	CNS_02
720575941556446436	15.692143459125166	-4.859930407944578	720575941556446436	76212442992674861	121274, 92500, 2772	right	neck_connective	ascending	08B	NA	NA	AN08B013	AN_multi_56	AN08B013	tactile	CNS_02
720575941556498660	18.65685560206951	-13.95550860160913	720575941556498660	76142074315108851	119918, 92500, 2841	left	neck_connective	ascending	05B	NA	NA	AN05B103	AN_multi_82	AN05B103	reproduction	CNS_08
720575941556707620	26.408577937884925	3.3904689431754167	720575941556707620	76212442992238860	122656, 92500, 2626	right	neck_connective	ascending	08B	NA	NA	AN08B034	AN_AVLP_SAD_5	AN08B034	feeding	CNS_05
720575941556839204	-19.29963968296467	21.558482754286867	720575941556839204	76001336826756573	115899, 92500, 2850	left	neck_connective	ascending	08B	NA	NA	AN08B079	AN_4_63	AN08B079	flight steering 2	CNS_01
720575941556990735	-7.087631683544513	-16.38317240470971	720575941556990735	76353180480440089	124990, 92500, 2718	left	neck_connective	descending	putative_primary	NA	NA	DNge146	DNge146	DNfl032	probing	CNS_06
720575941557126159	-23.14063928623616	20.910163509902098	720575941557126159	76004910776705322	116673, 200389, 4985	right	neck_connective	ascending	19B	NA	NA	AN19B104	AN_4_None	AN19B104	flight steering 2	CNS_01
720575941557316004	0.8714453170734696	-2.4896232008370345	720575941557316004	76353180480605502	126617, 92500, 2787	right	neck_connective	descending	putative_primary	NA	NA	DNg14	DNg14	DNg14	walking	CNS_02
720575941557337764	20.035561580463053	0.9207763553229389	720575941557337764	76071705503843228	118278, 92500, 2604	left	neck_connective	ascending	05B	NA	NA	AN05B050	AN_AVLP_GNG_23	AN05B050	proprioceptive	CNS_02
720575941557352686	-4.78212736149251	-4.402217280808348	720575941557352686	76071705504236800	117716, 92500, 2748	left	neck_connective	ascending	06B	NA	NA	AN06B015_a	AN_4_None	AN06B015	walking	CNS_02
720575941557388708	-16.071210842327467	4.081265080031497	720575941557388708	76212442992759346	121417, 92500, 2805	left	neck_connective	descending	putative_primary	NA	NA	DNb03	DNb03	DNb03	head and eye orienting	CNS_01
720575941557413284	-25.826956730083822	-2.3527218222054422	720575941557413284	76282811804087706	124516, 92500, 3069	left	neck_connective	descending	LB12	NA	NA	DNge030	DNge030	DNut051	flight steering 1	CNS_01
720575941562215469	19.207694072528486	-16.66007841819849	720575941562215469	76071705436520967	118667, 92500, 2529	left	neck_connective	descending	MX3	NA	NA	DNg98	DNg98	DNg98	reproduction	CNS_02
720575941557473572	22.419930476947428	-3.4620443701180394	720575941557473572	76282811736216738	122996, 92500, 2603	left	neck_connective	descending	putative_primary	NA	NA	DNde006	DNde006	DNxn184	tactile	CNS_02
720575941557512307	-6.003044109539386	-27.281658542099848	720575941557512307	75930968082678283	113735, 92500, 2885	right	neck_connective	descending	MX12	NA	NA	DNg12_a	DNg12_a	DNnt008	grooming	CNS_01
720575941557591972	29.48834325770914	-5.975839984360595	720575941557591972	76142074248010521	120417, 92500, 2608	right	neck_connective	ascending	TBD	NA	NA	ANXXX046	AN_multi_69	ANXXX046	tactile	CNS_05
720575941557943155	-14.559773426250809	-0.3857080443897055	720575941557943155	76001336759749474	115242, 92500, 2640	right	neck_connective	descending	putative_primary	NA	NA	DNge043	DNge043	DNg37	head and eye orienting	CNS_04
720575941558153261	-20.728861789898275	20.149119961318117	720575941558153261	76282811736605461	123854, 92500, 2746	right	neck_connective	ascending	07B	NA	NA	AN07B060	auto:AN_4_None	AN07B060	flight steering 2	CNS_01
720575941558189171	-16.590861301617025	13.15252648597632	720575941558189171	76071705504309150	116974, 92500, 2774	left	neck_connective	descending	NA	NA	NA	DNg07	DNg07	auto:DNg07	flight steering 2	CNS_01
720575941558279972	-25.72689149876058	18.684556591567134	720575941558279972	76282811803817156	123220, 92500, 2974	right	neck_connective	ascending	06A	NA	NA	AN06A080	auto:AN_4_None	AN06A080	flight steering 2	CNS_01
720575941558331684	25.670302409930827	-14.436533343735594	720575941558331684	76142074248229877	119267, 92500, 2684	left	neck_connective	ascending	05B	NA	NA	AN05B100	SA_VTV_PDMN_1	AN05B100	feeding	CNS_02
720575941558335524	-13.778352718548172	-6.390631568375484	720575941558335524	76353180547780273	125070, 92500, 2890	right	neck_connective	ascending	19B	NA	NA	AN19B018	NA	AN19B018	head and eye orienting	CNS_01
720575941558381860	13.294694919391281	5.80027686363135	720575941558381860	76142074248252307	119505, 92500, 2690	right	neck_connective	descending	DM6_central1	NA	NA	DNpe050	DNpe050	DNxn183	threat response	CNS_02
720575941558535716	11.137316722674967	-11.733291995468992	720575941558535716	76071705436552080	118367,92500,2544	left	neck_connective	ascending	09B	NA	NA	AN09B034	AN_multi_115	AN09B034	reproduction	CNS_05
720575941558552591	12.815980930133469	-4.370946776810545	720575941558552591	76071705436526533	117044, 92500, 2531	left	neck_connective	ascending	12B	NA	NA	AN12B055	AN_GNG_40	AN12B055	walking steering	CNS_02
720575941558599972	16.68093778590739	-24.460392367783438	720575941558599972	76071705570920124	118598, 92500, 2838	left	neck_connective	descending	putative_primary	NA	NA	DNpe053	DNpe053	DNxn177	visceral control	CNS_08
720575941558607396	-22.844193439678545	1.587504494246584	720575941558607396	76212443059728779	121809, 92500, 3006	right	neck_connective	descending	putative_primary	NA	NA	DNp03	DNp03	DNp03	flight steering 1	CNS_01
720575941514461772	6.091093082233078	3.04676066642676	720575941514461772	76001336827122664	115941, 92500, 2974	left	neck_connective	descending	putative_primary	NA	NA	DNp11	DNp11	DNp11	threat response	CNS_02
720575941558704164	-1.9020156671565722	7.767971623000245	720575941558704164	76212442992519065	121884, 92500, 2718	left	neck_connective	descending	putative_primary	NA	NA	DNp12	DNp12	DNp12	landing	CNS_02
720575941558807411	-4.999744873241777	-23.737871539536375	720575941558807411	76353180547813532	126548, 92500, 2904	left	neck_connective	descending	putative_primary	NA	NA	DNge039	DNge039	DNfl015	grooming	CNS_02
720575941558960143	-19.502819996075026	19.619613277968504	720575941558960143	76071705570895773	116861, 92500, 2829	left	neck_connective	ascending	08B	NA	NA	AN08B071	AN_4_None	AN08B071	flight steering 2	CNS_01
720575941558966766	24.186089534564616	14.334318745192625	720575941558966766	76071705504076792	118245, 92500, 2689	left	neck_connective	ascending	10B	NA	NA	AN10B049	AN_GNG_165	AN10B049	proprioceptive	CNS_02
720575941558973455	16.471470851703284	12.03099118476782	720575941558973455	76212442992184289	121286, 92500, 2604	right	neck_connective	ascending	05B	NA	NA	AN05B071	AN_GNG_196	AN05B071	proprioceptive	CNS_02
720575941558996462	3.9233474920231153	-1.323906671944517	720575941558996462	76071705504276472	118649, 92500, 2758	left	neck_connective	ascending	08B	NA	NA	AN08B112	AN_GNG_184	AN08B112	walking	CNS_02
720575941559022381	-32.026717167095526	11.658465015944582	720575941559022381	76282811736783307	123267, 92500, 2808	right	neck_connective	descending	LB7	NA	NA	DNge095	DNge095	DNut054	flight steering 1	CNS_01
720575941559104813	-24.04548929233967	-3.614050757828611	720575941559104813	76282811870529761	123281, 92500, 3084	left	neck_connective	descending	LB12	NA	NA	DNg02_a	DNg02_a	DNg02	flight power	CNS_01
720575941519866840	-11.780817966656082	-3.049678933564084	720575941519866840	75930968015378286	114157, 92500, 2684	left	neck_connective	descending	putative_primary	NA	NA	DNg76	DNg76	DNg76	head and eye orienting	CNS_01
720575941559170030	-19.744042377666823	19.786922085341548	720575941559170030	76004567112448459	116695, 190205, 4826	right	neck_connective	ascending	08B	NA	NA	AN08B079	SA_DMT_DMetaN	AN08B079	flight steering 2	CNS_01
720575941559176942	-24.586750965313307	-2.180291306916136	720575941559176942	76212443059713912	121517, 92500, 3001	right	neck_connective	descending	putative_primary	NA	NA	DNb04	DNb04	DNb04	flight steering 1	CNS_04
720575941559205933	-25.62774560947835	1.1299726844397604	720575941559205933	76282811804044810	124304, 92500, 3056	left	neck_connective	descending	LB12	NA	NA	DNg05_b	DNg05_b	DNg05	flight steering 1	CNS_01
720575941559245038	23.553042430682783	26.219266521987063	720575941559245038	76145373186028081	119637, 192367, 4283	right	ventral_nerve_cord	ascending	TBD	NA	NA	ANXXX157	NA	ANXXX157	proprioceptive	CNS_05
720575941439143954	-18.65584276218831	12.308006870802982	720575941439143954	76282811736770991	123370, 92500, 2805	right	neck_connective	descending	LB7	NA	NA	DNge090	DNge090	DNg08	flight steering 2	CNS_01
720575941559458675	17.02693654994548	4.567922699507815	720575941559458675	76212442992628737	121502, 92500, 2761	right	neck_connective	ascending	08B	NA	NA	AN08B109	AN_GNG_149	AN08B109	threat response	CNS_02
720575941559494415	10.340369243426924	-10.939750087204832	720575941559494415	76282811736373330	123870, 92500, 2665	left	neck_connective	ascending	01B	NA	NA	AN01B011	AN_GNG_VES_7	AN01B011	reproduction	CNS_02
720575941559874831	10.164652843280441	4.301470387038332	720575941559874831	76142074248254953	119091, 92500, 2693	right	neck_connective	descending	SMPpv2_ventral	NA	NA	DNp04	DNp04	DNp04	threat response	CNS_05
720575941559946478	-37.369494419292785	12.90165673499976	720575941559946478	76282811803898859	123027, 92500, 3004	left	neck_connective	descending	PSp2	NA	NA	DNpe008	DNpe008	DNht001	flight steering 1	CNS_01
720575941559950863	-25.074721317486166	13.383703815993412	720575941559950863	76001336827239408	115300, 92500, 3019	left	neck_connective	descending	LB6	NA	NA	DNg10	DNg10	DNnt010	flight steering 2	CNS_01
720575941560024847	8.59948923091472	4.6577073217001965	720575941560024847	76142074248300311	119666, 92500, 2715	left	neck_connective	ascending	05B	NA	NA	AN05B006	AN_multi_87	AN05B006	threat response	CNS_02
720575941560068334	14.413847942157394	8.514423954543217	720575941560068334	76212442992660003	121217, 92500, 2769	right	neck_connective	ascending	08B	NA	NA	AN08B099	auto:AN_GNG_184	AN08B099	threat response	CNS_02
720575941560162798	9.695870418353682	3.2135201573935577	720575941560162798	76212442992550528	122835, 92500, 2734	left	neck_connective	descending	SMPpv2_ventral	NA	NA	DNp35	DNp35	DNp35	threat response	CNS_09
720575941560216079	21.029765147967936	22.066190350112063	720575941560216079	76282811736198591	123961, 92500, 2595	left	neck_connective	ascending	17B	NA	NA	AN17B007	AN_AVLP_46	AN17B007	proprioceptive	CNS_05
720575941560266152	-32.08810327549397	19.51917420631323	720575941560266152	76353180480635939	126213, 92500, 2802	right	neck_connective	ascending	19B	NA	NA	AN19B044	AN_GNG_13	AN19B044	flight steering 2	CNS_01
720575941560268270	18.00888349513591	-26.940422427597895	720575941560268270	76142074247929814	120067, 92500, 2584	right	neck_connective	ascending	05B	NA	NA	AN05B101_b	AN_multi_92	AN05B101	visceral control	CNS_08
720575941560343155	28.324139613910322	-15.15871275657739	720575941560343155	76142074180689689	120370, 92500, 2526	left	neck_connective	ascending	TBD	NA	NA	ANXXX433	AN_GNG_PRW_2	ANXXX433	feeding	CNS_06
720575941689293430	21.726672191424967	-7.980082404557129	720575941689293430	76071705436538356	118242, 92500, 2540	right	neck_connective	ascending	09A	NA	NA	AN09A007	AN_GNG_196	AN09A007	tactile	CNS_02
720575941560405875	16.169165630145674	12.278495419081791	720575941560405875	76636923334462767	133895, 160783, 3183	left	neck_connective	ascending	05B	NA	NA	AN05B071	AN_GNG_196	AN05B071	proprioceptive	CNS_02
720575941560414579	-1.4648372342151355	-18.72770537132348	720575941560414579	76282811736237790	124019, 92500, 2615	right	neck_connective	ascending	12B	NA	NA	AN12B060	AN_GNG_188	AN12B060	grooming	CNS_02
720575941560433267	-2.7340340425533016	-11.786476504746338	720575941560433267	76071705571022378	117484, 92500, 2876	left	neck_connective	ascending	18B	NA	NA	AN18B022	AN_multi_36	AN18B022	walking steering	CNS_04
720575941560434035	16.47188283900798	-0.6518953561219157	720575941560434035	76142074248486514	119453, 92500, 2777	left	neck_connective	descending	MX3	NA	NA	DNge141	DNge141	DNxn152	proprioceptive	CNS_02
720575941560435059	22.598740596576327	-6.046341788712401	720575941560435059	76071705503729338	118724, 92500, 2565	right	neck_connective	descending	LB7__prim	NA	NA	DNge133	DNge133	DNxn127	tactile	CNS_02
720575941560435571	23.736197490497236	17.474446880873774	720575941560435571	76071705504040635	117887, 92500, 2676	left	neck_connective	ascending	10B	NA	NA	AN10B034	AN_GNG_166	AN10B034	proprioceptive	CNS_02
720575941560503155	-17.883435230450026	15.208364117201905	720575941560503155	76212443059532294	122479, 92500, 2933	right	neck_connective	descending	NA	NA	NA	DNp73	DNp73	DNp73	flight steering 2	CNS_01
720575941560549491	-19.33240030308186	9.814724552687748	720575941560549491	75296411964845227	96112, 56974, 1277	right	neck_connective	descending	LB7	NA	NA	DNg07	DNg07	DNut034	flight steering 2	CNS_01
720575941560655731	-7.447377662853595	-16.391231906357664	720575941560655731	76353180480482464	125738, 92500, 2739	right	neck_connective	descending	putative_primary	NA	NA	DNge051	DNge051	NA	probing	CNS_06
720575941560655784	-27.32264612217366	17.767875301894293	720575941560655784	76001336760156385	115311, 92500, 2778	right	neck_connective	ascending	16B	NA	NA	AN16B078	auto:AN_4_None	AN16B078	flight steering 2	CNS_01
720575941561334061	-28.34907243748128	11.229802715834719	720575941561334061	76001336759598094	115602, 92500, 2591	left	neck_connective	ascending	TBD	NA	NA	ANXXX200	AN_GNG_38	ANXXX200	flight steering 1	CNS_01
720575941561376813	21.8209123800236	-2.8191746591957987	720575941561376813	76071705503733058	118282, 92500, 2566	right	neck_connective	descending	putative_primary	NA	NA	DNde006	DNde006	DNxn184	tactile	CNS_02
720575941561380653	25.995600719257002	-1.6902127384575787	720575941561380653	76212442992292858	121048, 92500, 2642	left	neck_connective	ascending	17A	NA	NA	AN17A015	AN_GNG_191	AN17A015	feeding	CNS_02
720575941561392173	-0.9445997883838366	-15.543959987107174	720575941561392173	76282811803463008	124883, 92500, 2850	right	neck_connective	descending	LB7__prim	NA	NA	DNg39	DNg39	DNg39	walking steering	CNS_02
720575941561409581	17.138260860248216	-16.245516192856687	720575941561409581	76142074248480635	118871, 92500, 2775	left	neck_connective	ascending	TBD	NA	NA	ANXXX084	AN_GNG_194	ANXXX084	reproduction	CNS_03
720575941561414034	15.897986430926926	-24.358862292710203	720575941561414034	76142074248540822	119000, 92500, 2793	right	neck_connective	ascending	TBD	NA	NA	ANXXX308	AN_multi_80	ANXXX308	visceral control	CNS_06
720575941561430829	15.330142040057783	-16.506246936264883	720575941561430829	76142074315133359	119957, 92500, 2851	right	neck_connective	descending	SMPpv1	NA	NA	oviDNa_b	oviDNa_b	auto:AN00A006	reproduction	CNS_03
720575941561632045	0.03316553334773086	6.5703402638999044	720575941561632045	76212442992727060	122245, 92500, 2792	left	neck_connective	ascending	03B	NA	NA	AN03B011	AN_GNG_179	AN03B011	landing	CNS_02
720575941561655341	-1.3337697197955798	-11.923892390671629	720575941561655341	76071705504203138	117318, 92500, 2738	right	neck_connective	descending	WEDd1	NA	NA	DNae001	DNae001	DNxl022	walking steering	CNS_02
[truncated: 1,164 more rows]
