# Supplementary material for: Distributed control circuits across a brain-and-cord connectome
Source: bioRxiv. 2025 Aug 2:2025.07.31.667571. Preprint. [Version 2] doi: 10.1101/2025.07.31.667571 (PMC12324551; doi:10.1101/2025.07.31.667571)
Supplement: Supplement 1 — Supplementary Data 1: Annotations taxonomy Table of categories of annotations applied to BANC neurons and the list of terms used in each category. For region, side, flow, super_class, cell_class, cell_sub_class, cell_type, and hemilineage, only one term applies per neuron. For the other categories, neurons can be labeled with more than one term. flow - from the perspective of the whole CNS, whether the neuron is afferent, efferent or intrinsicsuper_class - coarse division, hierarchical below flowcell_class - hierarchical below super_classcell_sub_class - hierarchical below cell_classcell_type - the name of the matched neuron from FAFB if it is a brain neuron or a DN or the name of the matched neuron from MANC if it is a VNC neuron or an AN. There are a few exceptions where those names did not define single cell types and were further split. This is hierarchical below cell_sub_classregion - region of the CNS; all neurons that have arbors in the optic lobe are considered optic_lobe and all neurons that fully transit the neck connective between the brain and VNC are considered neck_connectiveside - from the fly’s perspective, the side on which the cell body is located or for afferent neurons, the side of the entry nerve.cell_function - term briefly describing the function of the neuron, applied largely to afferent and efferent neuronscell_function_detailed - more detailed information for the function of the neuron than cell_function, also applied largely to afferent and efferent neuronsperipheral_target_type - the sensor or effector structure/organ targeted by an afferent/efferent neuron.body_part_sensory - the part of the body innervated by an afferent neuronbody_part_effector - the part of the body targeted by an efferent neuron. If known, this is the site of action when it is different from the body part innervated (e.g. wing power motor neurons innervate muscles located in the thorax but move the wing)nerve - peripheral nerve (if applicable)hemilineage - developmen [file media-1.zip › supplemental_data/supplemental_data_1.csv]

flow	super_class	cell_class	cell_sub_class	cell_type	region	side	cell_function	cell_function_detailed	peripheral_target_type	body_part_sensory	body_part_effector	nerve	hemilineage	neurotransmitter_verified	neuropeptide_verified	neurotransmitter_predicted	fafb_783_match_id	manc_121_match_id	other_names
afferent	ascending	abdomen_motor_neuron	abdomen_multidendritic_neuron	[FAFB name]	brain	left	antenna_motor	alcoholic_fermentation_volatile	accessory_tibia_flexor_muscle	abdomen	abdomen	left_corpus_cardiacum_nerve	00A	acetylcholine	amn	acetylcholine	[FAFB ID]	[MANC ID]	[name different from cell_type]
efferent	ascending_visceral_circulatory	amacrine_medulla	abdomen_neurosecretory_cell	[MANC name]	central_brain	midline	anti_diuresis	animal_matter_volatile	accessory_trochanter_flexor_muscle	abdominal_wall	antenna	right_corpus_cardiacum_nerve	00B	dopamine	AstA	dopamine
intrinsic	central_brain_intrinsic	antenna_motor_neuron	abdomen_orphan_neuron		neck_connective	right	aorta	auditory_high_frequency	antenna_muscle	antenna	corpus_allatum	left_antennal_nerve	01A	gaba	AstC	gaba
sensory	descending	antennal_lobe_centrifugal_neuron	abdomen_oxygenation_neuron		optic_lobe		cardiostimulation	auditory_low_frequency	b1_muscle	aorta	crop	right_antennal_nerve	01B	glutamate	Capa	glutamate
	motor	antennal_lobe_local_neuron	abdomen_strand_neuron		ventral_nerve_cord		contractile	aversive_volatile	b2_muscle	cibarium	digestive_tract	left_maxillary-labial_nerve	02A	histamine	CCAP	histamine
	optic_lobe_intrinsic	antennal_lobe_output_neuron	abdominal_ppk_neuron				crop_motor	bitter	b3_muscle	CoHP3	eye	right_maxillary-labial_nerve	03A	nitric_oxide	CCHa1	octopamine
	sensory	antennal_lobe_projection_neuron	abdominal_terminalia_bristle				diuresis	Capa	bristle	CoHP4	front_leg	left_pharyngeal_nerve_or_accessory_pharyngeal_nerve	03B	octopamine	CNMa	serotonin
	sensory_ascending	ascending_neuron	abdominal_wall_multidendritic_neuron				energy_metabolism	carbon_dioxide_volatile	campaniform_sensillum	CoHP8	haltere	right_pharyngeal_nerve_or_accessory_pharyngeal_nerve	04A	serotonin	Crz	tyramine
	sensory_descending	bristle_neuron	antenna_bristle_neuron				food_intake	contractile	chordotonal_organ	coxa	hind_leg	left_pharyngeal_nerve	04B	tyramine	dARC1
	ventral_nerve_cord_intrinsic	campaniform_sensillum_neuron	antenna_campaniform_sensillum_neuron				gustatory	cooling	crop_muscle	crop	middle_leg	right_pharyngeal_nerve	05B		Dh31
	visceral_circulatory	central_complex_input_neuron	antenna_hygrosensory_receptor_neuron				gustatory_tactile	Crz	dorsal_longitudinal_muscle	eye	neck	left_accessory_pharyngeal_nerve	06A		Dh44
	visual_centrifugal	central_complex_intrinsic_neuron	antenna_olfactory_receptor_neuron				gut_motility	dARC1	dorsoventral_muscle	front_leg	neurohemal_complex	right_accessory_pharyngeal_nerve	06B		dNPF
	visual_projection	central_complex_output_neuron	antenna_orphan_neuron				haltere_motor	decaying_fruit_volatile	external_taste_sensillum	frontal	pharynx	ocellar_nerve	07B		Dsk
		centrifugal_lobula	antenna_thermosensory_receptor_neuron				haltere_power	Dh31	femur_reductor_muscle	frontoorbital	proboscis	left_eye_nerve	08A		Eh
		centrifugal_lobula_lobula_plate	ANXXX986				haltere_steering	Dh44	hair_plate	haltere	reproductive_tract	right_eye_nerve	08B		FMRFa
		centrifugal_lobula_lobula_plate_medulla	ANXXX986s				hormone_regulation	direction	haltere_basalare_muscle	haustellum	retrocerebral_complex	left_occipital_nerve	09A		Hug
		centrifugal_lobula_medulla	aorta_sensory_neuron				hygrosensory	dry	haltere_dorsoventral_muscle	hemolymph_sensory	salivary_gland	right_occipital_nerve	09B		Ilp2
		centrifugal_lobula_plate	APDN3				interoceptive	evaporation	hi1_muscle	hind_leg	scape	left_cervical_nerve	10B		Ilp3
		centrifugal_medulla	BiT				jump_escape	extend_coxa_trochanter_joint	hi2_muscle	interocellar	unknown	right_cervical_nerve	11A		Ilp5
		centrifugal_medulla_lobula	cibarium_multidendritic_neuron				leg_motor	extend_femur_tibia_joint	hiii2_muscle	interommatidial	unknown_thoracic_abdominal_segmental	left_ventral_cervical_nerve	11B		ITP
		centrifugal_medulla_lobula_lobula_plate	corpus_allatum_neurosecretory_cell				myomodulation	extend_tibia_tarsus_joint	hygrosensory_sensillum	labellum	ureter	right_ventral_cervical_nerve	12A		Lk
		chordotonal_organ_neuron	crop_internal_taste_sensillum_neuron				neck_motor	flex_coxa_trochanter joint	i1_muscle	maxillary_palp	uterus	left_dorsal_prothoracic_nerve	12B		Mip
		circadian_neuron	digestive_tract_neurosecretory_cell				olfactory	flex_coxa_trochanter_joint	i2_muscle	metathoracic_chordotonal_organ	wing	right_dorsal_prothoracic_nerve	13A		Ms
		crop_motor_neuron	DN1a				osmotic_balance	flex_femur_tibia_joint	iii1_muscle	middle_leg		left_prosternal_nerve	13B		Natalisin
		descending_neuron	DN1p				ovulation	flex_tibia_tarsus_joint	iii3_muscle	neck		right_prosternal_nerve	14A		NPF
		distal_medulla	DN3				oxygenation	FMRFa	iii4_muscle	occipital_dorsal		left_prothoracic_accessory_nerve	14B		Nplp1
		distal_medulla_dorsal_rim_area	EB_input				pain_threshold	fruity_volatile	internal_taste_sensillum	ocellar		right_prothoracic_accessory_nerve	15B		Orcokinin
		external_taste_sensillum_neuron	ExR				pharynx_motor	heating	internal_thermosensory_receptor	orbital		left_prothoracic_chordotonal_nerve	16B		Pdf
		eye_motor_neuron	eye_bristle_neuron				post_mating_responses	Hug	iv1_muscle	pharynx		right_prothoracic_chordotonal_nerve	17A		Proc
		hair_plate_neuron	FB_tangential				proboscis_motor	humid	iv2_muscle	postocellar		left_prothoracic_leg_nerve	17B		Sb
		haltere_motor_neuron	FC				proprioception	Ilp2	iv3_muscle	postorbital_dorsal		right_prothoracic_leg_nerve	17X		SIFa
		hygrosensory_receptor_neuron	FR				putative_nociception	Ilp3	iv4_muscle	postorbital_ventral		left_ventral_prothoracic_nerve	18B		sNPF
		internal_taste_sensillum_neuron	front_leg_bilateral_campaniform_sensillum_neuron				retina_motor	Ilp5	long_tendon_muscle	prosternal_organ		right_ventral_prothoracic_nerve	18X		Tk
		kenyon_cell	front_leg_bristle_neuron				salivary_motor	internal_thermosensory	m13_muscle	reproductive_tract		left_anterior_dorsal_mesothoracic_nerve	19A		Trissin
		lamina_monopolar	front_leg_campaniform_sensillum_neuron				stress_tolerance	ITP	multidendritic	retina		right_anterior_dorsal_mesothoracic_nerve	19B
		lamina_wide_field	front_leg_chordotonal_organ_neuron				tactile	joint_angle	neck_muscle	thorax		left_posterior_dorsal_mesothoracic_nerve	20A.22A
		lateral_horn_centrifugal_neuron	front_leg_claw_chordotonal_organ_neuron				thermosensory	Lk	nutrient_receptor	trochanter		right_posterior_dorsal_mesothoracic_nerve	20B.21B.22B
		lateral_horn_local_neuron	front_leg_club_chordotonal_organ_neuron				unknown_vnc_efferent	low_salt	oblique_horizontal_muscle	unknown		left_mesothoracic_leg_nerve	21A
		lateral_horn_output_neuron	front_leg_hair_plate_neuron				visceral_chemosensation	mechanical_strain	olfactory_sensillum	uterus		right_mesothoracic_leg_nerve	21X
		leg_motor_neuron	front_leg_hook_chordotonal_organ_neuron				visceral_mechanosensation	move_coxa_anterior	orphan	vibrissa		left_mesothoracic_accessory_nerve	23B
		lobula_columnar	front_leg_motor_neuron				visual_achromatic	move_coxa_medial	pharynx_muscle	wheelers_organ		right_mesothoracic_accessory_nerve	24B.25B
		lobula_intrinsic	front_leg_multidendritic_neuron				visual_chromatic	move_coxa_posterior	photoreceptor	wing		left_dorsal_metathoracic_nerve	26X
		lobula_lobula_plate_columnar	front_leg_neurosecretory_cell				visual_ocellar	move_coxa_posterior_lateral	pleural_remotor_and_abductor_muscle	wing_base		right_dorsal_metathoracic_nerve	27X
		lobula_lobula_plate_tangential	front_leg_orphan_neuron				visual_polarized_light	Ms	pleurosternal_muscle	wing_margin		left_metathoracic_leg_nerve	ALad1
		lobula_medulla_amacrine	front_leg_taste_peg_neuron				wing_power	neck_pitch	proboscis_muscle	wing_tegula		right_metathoracic_leg_nerve	ALad1__prim
		lobula_medulla_tangential	frontal_bristle_neuron				wing_steering	neck_roll	ps1_muscle			left_first_abdominal_nerve	ALl1_dorsal
		lobula_plate_columnar	frontoorbital_bristle_neuron				wing_tension	neck_yaw	ps2_muscle			right_first_abdominal_nerve	ALl1_ventral
		lobula_plate_intrinsic	FS					phasic_wing_steering	retina_muscle			left_second_abdominal_nerve	ALlv1
		lobula_plate_lobula_columnar	haltere_bristle_neuron					pheromone_volatile	sex_peptide_receptor			right_second_abdominal_nerve	ALv1
		lobula_plate_tangential_cell	haltere_campaniform_sensillum_neuron					plant_matter_volatile	sternal_adductor_muscle			left_third_abdominal_nerve	ALv2
		lobula_tangential	haltere_chordotonal_organ_neuron					position	sternal_anterior_rotator_muscle			right_third_abdominal_nerve	AOTUv1_medial
		medial_antennal_lobula	haltere_orphan_neuron					pull_long_tendon	sternal_posterior_rotator_muscle			left_fourth_abdominal_nerve	AOTUv1_ventral
		medulla_intrinsic	haltere_power_neuron					reproductive_tract_chemosensation	sternotrochanter_extensor_muscle			right_fourth_abdominal_nerve	AOTUv2
		medulla_lobula_lobula_plate_amacrine	haltere_steering_neuron					reproductive_tract_mechanosensation	strand			abdominal_nerve_trunk	AOTUv3_dorsal
		medulla_lobula_plate	haltere_thoracic_abdominal_segmental_sensory_neuron					sNPF	tarsus_depressor_muscle				AOTUv3_ventral
		medulla_lobula_tangential	haustellum_bristle_neuron					stretch	tarsus_levator_muscle				AOTUv4_dorsal
		medulla_medulla	hDelta					sweet	taste_peg				AOTUv4_ventral
		medulla_tangential	hemolymph_sensory_neuron					Tk	tergopleural_promotor_muscle				CLp1
		medulla_tubercle	hind_leg_bilateral_campaniform_sensillum_neuron					tonic_wing_steering	tergotrochanter_extensor_muscle				CLp1_or_SLPpm2
		multidendritic_neuron	hind_leg_bristle_neuron					unknown_leg_movement	thermosensory_sensillum				CLp2
		mushroom_body_dopaminergic_neuron	hind_leg_campaniform_sensillum_neuron					vibro_position	tibia_extensor_muscle				CREa1_dorsal
		mushroom_body_extrinsic_neuron	hind_leg_chordotonal_organ_neuron					vibro_tactile	tibia_flexor_muscle				CREa1_ventral
		mushroom_body_output_neuron	hind_leg_claw_chordotonal_organ_neuron					water	tp1_muscle				CREa2_medial
		neck_motor_neuron	hind_leg_club_chordotonal_organ_neuron					yeasty_volatile	tp2_muscle				CREa2_ventral
		nutrient_sensory_neuron	hind_leg_hair_plate_neuron						tpn_muscle				CREl1
		ocellar_centrifugal_neuron	hind_leg_hook_chordotonal_organ_neuron						transverse_horizontal_1_muscle				DILP__prim
		ocellar_intrinsic_neuron	hind_leg_motor_neuron						transverse_horizontal_2_muscle				DL1_dorsal
		ocellar_projection_neuron	hind_leg_multidendritic_neuron						trochanter_extensor_muscle				DL1_ventral
		olfactory_receptor_neuron	hind_leg_neurosecretory_cell						trochanter_flexor_muscle				DL2_dorsal
		optic_anterior	hind_leg_orphan_neuron						unknown_thoracic_abdominal_segmental				DL2_ventral
		optic_lobe_intrinsic_centrifugal	hind_leg_taste_peg_neuron						ventral_longitudinal_1_muscle				DM1_antero_dorsal
		orphan_neuron	internal_thermosensory_receptor_neuron						ventral_longitudinal_2_muscle				DM1_antero_ventral
		pars_intercerebralis_neurosecretory_cell	interocellar_bristle_neuron										DM1_CX_d2
		pars_lateralis_neurosecretory_cell	interommatidial_bristle_neuron										DM1_CX_p
		peripheral_intrinsic_neuron	johnstons_organ_A_neuron										DM1_CX_v
		pharynx_motor_neuron	johnstons_organ_B_neuron										DM1_dorsal
		photoreceptor_neuron	johnstons_organ_C_neuron										DM1_posterior
		proboscis_motor_neuron	johnstons_organ_D_neuron										DM2_central
		proximal_distal_medulla_tangential	johnstons_organ_E_neuron										DM2_CX_d1
		proximal_medulla	johnstons_organ_F_neuron										DM2_CX_d2
		reproductive_tract_sensory_neuron	johnstons_organ_other_neuron										DM2_CX_p
		salivary_motor_neuron	KCab										DM2_CX_v
		sequential_leg_neuromeres	KCapbp										DM2_or_DM3_posterior
		serpentine_medulla	KCg										DM3__prim
		single_leg_neuromere	labellum_bristle_neuron										DM3_CX_d1
		strand_neuron	labellum_external_taste_sensillum_neuron										DM3_CX_d2
		subesophageal_zone_neurosecretory_cell	labellum_orphan_neuron										DM3_CX_p
		subesophageal_zone_projection_neuron	labellum_taste_peg_neuron										DM3_CX_v
		taste_peg_neuron	LNd										DM3_dorso_lateral
		thermosensory_receptor_neuron	LPN										DM3_dorso_medial
		thoracic_abdominal_segmental_motor_neuron	mAL										DM4__prim
		thoracic_abdominal_segmental_sensory_neuron	maxillary_palp_bristle_neuron										DM4_CX_d1
		translobula_plate	maxillary_palp_olfactory_receptor_neuron										DM4_CX_d2
		transmedullary	metathoracic_chordotonal_organ_neuron										DM4_CX_d3
		transmedullary_y	middle_leg_bilateral_campaniform_sensillum_neuron										DM4_CX_p
		transverse_neuron	middle_leg_bristle_neuron										DM4_CX_v
		tubercular_bulbar_neuron	middle_leg_campaniform_sensillum_neuron										DM4_dorsal
		uterus_motor_neuron	middle_leg_chordotonal_organ_neuron										DM4_ventral
		ventral_nerve_cord_centrifugal	middle_leg_claw_chordotonal_organ_neuron										DM5_central
		ventral_nerve_cord_centripetal	middle_leg_club_chordotonal_organ_neuron										DM5_ventral
		ventral_nerve_cord_dorsal	middle_leg_hair_plate_neuron										DM6__prim
		ventral_nerve_cord_neurosecretory_cell	middle_leg_hook_chordotonal_organ_neuron										DM6_central1
		ventral_nerve_cord_serially_convergent	middle_leg_motor_neuron										DM6_central2
		wedge_projection_neuron	middle_leg_multidendritic_neuron										DM6_dorso_lateral
		wing_motor_neuron	middle_leg_neurosecretory_cell										DM6_dorso_medial
		y_neuron	middle_leg_orphan_neuron										DM6_IbSpsP
			middle_leg_taste_peg_neuron										DM6_posterior
			multiglomerular_projection_neuron										DM6_ventral
			neck_chordotonal_organ_neuron										EBa1
			neck_neurosecretory_cell										FLAa1
			neck_pitch_motor_neuron										FLAa2
			neck_roll_motor_neuron										FLAa3
			neck_yaw_motor_neuron										LALa1_anterior
			neurohemal_complex_neurosecretory_cell										LALa1_posterior
			NO_input										LALv1_dorsal
			occipital_dorsal_bristle_neuron										LALv1_ventral
			ocellar_bristle_neuron										LB0_anterior
			orbital_bristle_neuron										LB0_posterior
			PAM_dopaminergic_neuron										LB12
			PB_input										LB19
			PEG										LB23
			PEN										LB3
			PFG										LB3__prim
			PFL										LB5
			PFN										LB6
			PFR										LB7
			pharynx_internal_taste_sensillum_neuron										LB7__prim
			pharynx_orphan_neuron										LHa1
			posterior_uterine_sensory_neuron										LHa2
			postocellar_bristle_neuron										LHa3
			postorbital_dorsal_bristle_neuron										LHd1
			postorbital_ventral_bristle_neuron										LHd2
			PPL1_dopaminergic_neuron										LHl1
			PPL2_dopaminergic_neuron										LHl2_dorsal
			PPM_dopaminergic_neuron										LHl2_ventral
			prosternal_hair_plate_neuron										LHl3
			putative_front_leg_campaniform_sensillum_neuron										LHl4_dorsal
			putative_front_leg_claw_chordotonal_organ_neuron										LHl4_posterior
			putative_front_leg_hair_plate_neuron										LHp1
			putative_hind_leg_club_chordotonal_organ_neuron										LHp2
			reproductive_tract_neurosecretory_cell										LHp3
			retina_photoreceptor_neuron										MBp1
			retrocerebral_complex_neurosecretory_cell										MBp2
			sex_peptide_sensory_neuron										MBp3
			thorax_bristle_neuron										MBp4
			thorax_campaniform_sensillum_neuron										MD_SA1
			thorax_multidendritic_neuron										MD0__prim
			thorax_orphan_neuron										MD3
			thorax_thoracic_abdominal_segmental_sensory_neuron										MX0__prim
			uniglomerular_projection_neuron										MX12
			unknown_orphan_neuron										MX12__prim
			ureter_neurosecretory_cell										MX3
			vDelta										MX7
			ventral_nerve_cord_bilateral_interconnecting										MX7__prim
			ventral_nerve_cord_bilateral_restricted										no_lineage
			ventral_nerve_cord_contralateral_interconnecting										PBp1
			ventral_nerve_cord_contralateral_restricted										primary
			ventral_nerve_cord_ipsilateral_interconnecting										PSa1
			ventral_nerve_cord_ipsilateral_restricted										PSp1
			vibrissa_bristle_neuron										PSp2
			wheelers_chordotonal_organ_neuron										PSp3
			wing_base_campaniform_sensillum_neuron										putative_primary
			wing_base_chordotonal_organ_neuron										SIPa1_dorsal
			wing_campaniform_sensillum_neuron										SIPa1_ventral
			wing_margin_bristle_neuron										SIPp1
			wing_margin_taste_peg_neuron										SLPa&l1_anterior
			wing_multidendritic_neuron										SLPa&l1_lateral
			wing_neurosecretory_cell										SLPad1_anterior
			wing_peripheral_intrinsic_neuron										SLPad1_posterior
			wing_power_motor_neuron										SLPal1
			wing_steering_motor_neuron										SLPal2
			wing_tegula_campaniform_sensillum_neuron										SLPal3_and_SLPal4_dorsal
			wing_tegula_chordotonal_organ_neuron										SLPal5
			wing_tegula_hair_plate_neuron										SLPav1_lateral
			wing_tegula_orphan_neuron										SLPav1_medial
			wing_tension_motor_neuron										SLPav2
													SLPav3
													SLPp&v1_posterior
													SLPp&v1_ventral
													SLPpl1
													SLPpl2
													SLPpl3
													SLPpm1
													SLPpm2
													SLPpm3
													SLPpm4
													SMPad1
													SMPad2
													SMPad3
													SMPp&v1_posterior
													SMPp&v1_ventral
													SMPpd1
													SMPpd2
													SMPpm1
													SMPpv1
													SMPpv2_dorsal
													SMPpv2_ventral
													TBD
													TRdl_a
													TRdl_b
													TRdm
													VESa1
													VESa2
													VLPa1_lateral
													VLPa1_medial
													VLPa2
													VLPd&p1_dorsal
													VLPd&p1_posterior
													VLPd1
													VLPl&d1_dorsal
													VLPl&d1_lateral
													VLPl&p1_lateral
													VLPl&p1_posterior
													VLPl&p2_lateral
													VLPl&p2_posterior
													VLPl1_or_VLPl5
													VLPl2_lateral
													VLPl2_medial
													VLPl2_posterior
													VLPl4_anterior
													VLPl4_dorsal
													VLPp&l1__prim
													VLPp&l1_anterior
													VLPp&l1_lateral
													VLPp&l1_posterior
													VLPp1
													VLPp2
													VPNd1
													VPNd2
													VPNd3
													VPNl&d1_dorsal
													VPNl&d1_lateral
													VPNl&d1_medial_Lee
													VPNp&v1_posterior
													VPNp&v1_ventral
													VPNp1_lateral
													VPNp1_medial
													VPNp2
													VPNp3
													VPNv1
													VPNv2
													WEDa1
													WEDa2
													WEDd1
													WEDd2
