# Supplementary material for: Distributed control circuits across a brain-and-cord connectome
Source: bioRxiv. 2025 Aug 2:2025.07.31.667571. Preprint. [Version 2] doi: 10.1101/2025.07.31.667571 (PMC12324551; doi:10.1101/2025.07.31.667571)
Supplement: Supplement 1 — Supplementary Data 1: Annotations taxonomy Table of categories of annotations applied to BANC neurons and the list of terms used in each category. For region, side, flow, super_class, cell_class, cell_sub_class, cell_type, and hemilineage, only one term applies per neuron. For the other categories, neurons can be labeled with more than one term. flow - from the perspective of the whole CNS, whether the neuron is afferent, efferent or intrinsicsuper_class - coarse division, hierarchical below flowcell_class - hierarchical below super_classcell_sub_class - hierarchical below cell_classcell_type - the name of the matched neuron from FAFB if it is a brain neuron or a DN or the name of the matched neuron from MANC if it is a VNC neuron or an AN. There are a few exceptions where those names did not define single cell types and were further split. This is hierarchical below cell_sub_classregion - region of the CNS; all neurons that have arbors in the optic lobe are considered optic_lobe and all neurons that fully transit the neck connective between the brain and VNC are considered neck_connectiveside - from the fly’s perspective, the side on which the cell body is located or for afferent neurons, the side of the entry nerve.cell_function - term briefly describing the function of the neuron, applied largely to afferent and efferent neuronscell_function_detailed - more detailed information for the function of the neuron than cell_function, also applied largely to afferent and efferent neuronsperipheral_target_type - the sensor or effector structure/organ targeted by an afferent/efferent neuron.body_part_sensory - the part of the body innervated by an afferent neuronbody_part_effector - the part of the body targeted by an efferent neuron. If known, this is the site of action when it is different from the body part innervated (e.g. wing power motor neurons innervate muscles located in the thorax but move the wing)nerve - peripheral nerve (if applicable)hemilineage - developmen [file media-1.zip › supplemental_data/supplemental_data_3.csv]

bodyid	nerve	hemilineage	region	neurotransmitter_predicted	neurotransmitter_verified	super_class	cell_class	cell_sub_class	cell_type
10120	left_metathoracic_leg_nerve	NA	ventral_nerve_cord	glutamate	acetylcholine	sensory	chordotonal_organ_neuron	hind_leg_claw_chordotonal_organ_neuron	SNpp50
10133	NA	19A	ventral_nerve_cord	gaba	gaba	ventral_nerve_cord_intrinsic	single_leg_neuromere	ventral_nerve_cord_ipsilateral_restricted	IN19A001
10158	NA	20A.22A	ventral_nerve_cord	acetylcholine	acetylcholine	ventral_nerve_cord_intrinsic	NA	ventral_nerve_cord_ipsilateral_restricted	IN20A.22A067
10203	NA	08A	ventral_nerve_cord	glutamate	glutamate	ventral_nerve_cord_intrinsic	single_leg_neuromere	ventral_nerve_cord_ipsilateral_restricted	IN08A002
10215	NA	19A	ventral_nerve_cord	gaba	gaba	ventral_nerve_cord_intrinsic	single_leg_neuromere	ventral_nerve_cord_ipsilateral_restricted	IN19A007
10258	NA	19A	ventral_nerve_cord	gaba	gaba	ventral_nerve_cord_intrinsic	single_leg_neuromere	ventral_nerve_cord_ipsilateral_restricted	IN19A002
10265	NA	13B	ventral_nerve_cord	gaba	gaba	ventral_nerve_cord_intrinsic	single_leg_neuromere	ventral_nerve_cord_contralateral_restricted	IN13B001
10341	NA	03A	ventral_nerve_cord	acetylcholine	acetylcholine	ventral_nerve_cord_intrinsic	single_leg_neuromere	ventral_nerve_cord_ipsilateral_restricted	IN03A039
10357	NA	21A	ventral_nerve_cord	glutamate	NA	ventral_nerve_cord_intrinsic	single_leg_neuromere	ventral_nerve_cord_ipsilateral_restricted	IN21A047
10405	NA	13A	ventral_nerve_cord	gaba	gaba	ventral_nerve_cord_intrinsic	single_leg_neuromere	ventral_nerve_cord_ipsilateral_restricted	IN13A003
10498	NA	17A	ventral_nerve_cord	acetylcholine	acetylcholine	ventral_nerve_cord_intrinsic	single_leg_neuromere	ventral_nerve_cord_ipsilateral_restricted	IN17A001
10533	NA	14A	ventral_nerve_cord	glutamate	NA	ventral_nerve_cord_intrinsic	single_leg_neuromere	ventral_nerve_cord_contralateral_restricted	IN14A002
10651	NA	26X	ventral_nerve_cord	gaba	NA	ventral_nerve_cord_intrinsic	single_leg_neuromere	ventral_nerve_cord_contralateral_restricted	IN26X001
10682	NA	21A	ventral_nerve_cord	glutamate	NA	ventral_nerve_cord_intrinsic	single_leg_neuromere	ventral_nerve_cord_ipsilateral_restricted	IN21A003
10742	NA	09A	ventral_nerve_cord	gaba	gaba	ventral_nerve_cord_intrinsic	single_leg_neuromere	ventral_nerve_cord_ipsilateral_restricted	IN09A003
10803	NA	08A	ventral_nerve_cord	glutamate	glutamate	ventral_nerve_cord_intrinsic	single_leg_neuromere	ventral_nerve_cord_ipsilateral_restricted	IN08A005
10876	NA	17A	ventral_nerve_cord	acetylcholine	acetylcholine	ventral_nerve_cord_intrinsic	single_leg_neuromere	ventral_nerve_cord_ipsilateral_restricted	IN17A025
10877	NA	14A	ventral_nerve_cord	gaba	NA	ventral_nerve_cord_intrinsic	single_leg_neuromere	ventral_nerve_cord_contralateral_restricted	IN14A001
10890	NA	08A	ventral_nerve_cord	gaba	NA	ventral_nerve_cord_intrinsic	single_leg_neuromere	ventral_nerve_cord_ipsilateral_restricted	IN08A006
10927	NA	TBD	ventral_nerve_cord	acetylcholine	NA	ventral_nerve_cord_intrinsic	single_leg_neuromere	ventral_nerve_cord_ipsilateral_restricted	INXXX464
11131	NA	21A	ventral_nerve_cord	glutamate	NA	ventral_nerve_cord_intrinsic	single_leg_neuromere	ventral_nerve_cord_ipsilateral_restricted	IN21A006
11166	NA	13A	ventral_nerve_cord	gaba	gaba	ventral_nerve_cord_intrinsic	single_leg_neuromere	ventral_nerve_cord_ipsilateral_restricted	IN13A015
11189	NA	13B	ventral_nerve_cord	glutamate	gaba	ventral_nerve_cord_intrinsic	single_leg_neuromere	ventral_nerve_cord_contralateral_restricted	IN13B010
11206	NA	21A	ventral_nerve_cord	glutamate	NA	ventral_nerve_cord_intrinsic	single_leg_neuromere	ventral_nerve_cord_ipsilateral_restricted	IN21A008
11271	NA	13A	ventral_nerve_cord	gaba	gaba	ventral_nerve_cord_intrinsic	single_leg_neuromere	ventral_nerve_cord_ipsilateral_restricted	IN13A006
11323	NA	13A	ventral_nerve_cord	gaba	gaba	ventral_nerve_cord_intrinsic	single_leg_neuromere	ventral_nerve_cord_ipsilateral_restricted	IN13A001
11412	NA	03A	ventral_nerve_cord	acetylcholine	acetylcholine	ventral_nerve_cord_intrinsic	NA	ventral_nerve_cord_ipsilateral_restricted	IN03A053
11501	NA	13A	ventral_nerve_cord	gaba	gaba	ventral_nerve_cord_intrinsic	single_leg_neuromere	ventral_nerve_cord_ipsilateral_restricted	IN13A014
11503	NA	08A	ventral_nerve_cord	glutamate	glutamate	ventral_nerve_cord_intrinsic	single_leg_neuromere	ventral_nerve_cord_ipsilateral_restricted	IN08A007
11599	NA	03A	ventral_nerve_cord	acetylcholine	acetylcholine	ventral_nerve_cord_intrinsic	single_leg_neuromere	ventral_nerve_cord_ipsilateral_restricted	IN03A007
11631	NA	21A	ventral_nerve_cord	acetylcholine	NA	ventral_nerve_cord_intrinsic	single_leg_neuromere	ventral_nerve_cord_ipsilateral_restricted	IN21A017
11667	NA	19A	ventral_nerve_cord	gaba	gaba	ventral_nerve_cord_intrinsic	single_leg_neuromere	ventral_nerve_cord_ipsilateral_restricted	IN19A020
11699	NA	19A	ventral_nerve_cord	gaba	gaba	ventral_nerve_cord_intrinsic	single_leg_neuromere	ventral_nerve_cord_ipsilateral_restricted	IN19A021
11724	NA	17A	ventral_nerve_cord	acetylcholine	acetylcholine	ventral_nerve_cord_intrinsic	single_leg_neuromere	ventral_nerve_cord_ipsilateral_restricted	IN17A017
11764	NA	20A.22A	ventral_nerve_cord	acetylcholine	acetylcholine	ventral_nerve_cord_intrinsic	NA	ventral_nerve_cord_ipsilateral_restricted	IN20A.22A047
11813	left_first_abdominal_nerve	TBD	ventral_nerve_cord	glutamate	NA	motor	leg_motor_neuron	hind_leg_motor_neuron	MNhl02
11826	NA	21A	ventral_nerve_cord	glutamate	NA	ventral_nerve_cord_intrinsic	single_leg_neuromere	ventral_nerve_cord_ipsilateral_restricted	IN21A016
11837	NA	09A	ventral_nerve_cord	gaba	gaba	ventral_nerve_cord_intrinsic	single_leg_neuromere	ventral_nerve_cord_ipsilateral_restricted	IN09A006
11903	NA	16B	ventral_nerve_cord	glutamate	glutamate	ventral_nerve_cord_intrinsic	NA	ventral_nerve_cord_ipsilateral_restricted	IN16B024
11935	NA	19A	ventral_nerve_cord	gaba	gaba	ventral_nerve_cord_intrinsic	single_leg_neuromere	ventral_nerve_cord_ipsilateral_restricted	IN19A016
11989	NA	13A	ventral_nerve_cord	gaba	gaba	ventral_nerve_cord_intrinsic	single_leg_neuromere	ventral_nerve_cord_ipsilateral_restricted	IN13A012
12006	NA	14A	ventral_nerve_cord	glutamate	NA	ventral_nerve_cord_intrinsic	single_leg_neuromere	ventral_nerve_cord_contralateral_restricted	IN14A005
12054	NA	17A	ventral_nerve_cord	acetylcholine	acetylcholine	ventral_nerve_cord_intrinsic	sequential_leg_neuromeres	ventral_nerve_cord_ipsilateral_restricted	IN17A007
12058	NA	03A	ventral_nerve_cord	acetylcholine	acetylcholine	ventral_nerve_cord_intrinsic	single_leg_neuromere	ventral_nerve_cord_ipsilateral_restricted	IN03A006
12069	NA	13B	ventral_nerve_cord	gaba	gaba	ventral_nerve_cord_intrinsic	single_leg_neuromere	ventral_nerve_cord_contralateral_restricted	IN13B013
12118	NA	09A	ventral_nerve_cord	gaba	gaba	ventral_nerve_cord_intrinsic	single_leg_neuromere	ventral_nerve_cord_ipsilateral_restricted	IN09A010
12248	NA	21A	ventral_nerve_cord	glutamate	NA	ventral_nerve_cord_intrinsic	single_leg_neuromere	ventral_nerve_cord_ipsilateral_restricted	IN21A014
12294	left_metathoracic_leg_nerve	NA	ventral_nerve_cord	glutamate	NA	sensory	orphan_neuron	hind_leg_orphan_neuron	SNxxxx
12315	NA	TBD	ventral_nerve_cord	acetylcholine	NA	ventral_nerve_cord_intrinsic	single_leg_neuromere	ventral_nerve_cord_ipsilateral_restricted	INXXX466
12421	NA	08A	ventral_nerve_cord	glutamate	glutamate	ventral_nerve_cord_intrinsic	single_leg_neuromere	ventral_nerve_cord_ipsilateral_restricted	IN08A008
12470	NA	03B	ventral_nerve_cord	gaba	NA	ventral_nerve_cord_intrinsic	NA	ventral_nerve_cord_ipsilateral_restricted	IN03B031
12511	NA	20A.22A	ventral_nerve_cord	acetylcholine	acetylcholine	ventral_nerve_cord_intrinsic	single_leg_neuromere	ventral_nerve_cord_ipsilateral_restricted	IN20A.22A006
12522	NA	26X	ventral_nerve_cord	gaba	NA	ventral_nerve_cord_intrinsic	single_leg_neuromere	ventral_nerve_cord_contralateral_restricted	IN26X002
12533	NA	21A	ventral_nerve_cord	glutamate	NA	ventral_nerve_cord_intrinsic	single_leg_neuromere	ventral_nerve_cord_ipsilateral_restricted	IN21A002
12538	NA	23B	ventral_nerve_cord	acetylcholine	acetylcholine	ventral_nerve_cord_intrinsic	single_leg_neuromere	ventral_nerve_cord_bilateral_restricted	IN23B018
12550	NA	14A	ventral_nerve_cord	glutamate	NA	ventral_nerve_cord_intrinsic	single_leg_neuromere	ventral_nerve_cord_contralateral_restricted	IN14A008
12585	left_metathoracic_leg_nerve	15B	ventral_nerve_cord	glutamate	glutamate	motor	leg_motor_neuron	hind_leg_motor_neuron	Ti flexor MN
12643	NA	01B	ventral_nerve_cord	gaba	gaba	ventral_nerve_cord_intrinsic	single_leg_neuromere	ventral_nerve_cord_ipsilateral_restricted	IN01B025
12759	left_metathoracic_leg_nerve	15B	ventral_nerve_cord	glutamate	glutamate	motor	leg_motor_neuron	hind_leg_motor_neuron	Acc. ti flexor MN
12771	NA	16B	ventral_nerve_cord	glutamate	glutamate	ventral_nerve_cord_intrinsic	single_leg_neuromere	ventral_nerve_cord_ipsilateral_restricted	IN16B032
12860	NA	19A	ventral_nerve_cord	gaba	gaba	ventral_nerve_cord_intrinsic	single_leg_neuromere	ventral_nerve_cord_ipsilateral_restricted	IN19A022
12900	NA	03A	ventral_nerve_cord	acetylcholine	acetylcholine	ventral_nerve_cord_intrinsic	single_leg_neuromere	ventral_nerve_cord_ipsilateral_restricted	IN03A014
12907	NA	16B	ventral_nerve_cord	glutamate	glutamate	ventral_nerve_cord_intrinsic	single_leg_neuromere	ventral_nerve_cord_ipsilateral_restricted	IN16B029
12918	NA	13A	ventral_nerve_cord	gaba	gaba	ventral_nerve_cord_intrinsic	NA	ventral_nerve_cord_ipsilateral_restricted	IN13A059
12953	NA	16B	ventral_nerve_cord	glutamate	glutamate	ventral_nerve_cord_intrinsic	single_leg_neuromere	ventral_nerve_cord_ipsilateral_restricted	IN16B036
12998	NA	16B	ventral_nerve_cord	glutamate	glutamate	ventral_nerve_cord_intrinsic	single_leg_neuromere	ventral_nerve_cord_ipsilateral_restricted	IN16B030
13067	NA	19A	ventral_nerve_cord	gaba	gaba	ventral_nerve_cord_intrinsic	NA	ventral_nerve_cord_ipsilateral_restricted	IN19A033
13087	NA	16B	ventral_nerve_cord	glutamate	glutamate	ventral_nerve_cord_intrinsic	NA	ventral_nerve_cord_ipsilateral_restricted	IN16B053
13095	left_metathoracic_leg_nerve	TBD	ventral_nerve_cord	glutamate	NA	motor	leg_motor_neuron	hind_leg_motor_neuron	MNhl66
13192	left_metathoracic_leg_nerve	15B	ventral_nerve_cord	glutamate	glutamate	motor	leg_motor_neuron	hind_leg_motor_neuron	Ti flexor MN
13210	NA	13B	ventral_nerve_cord	gaba	gaba	ventral_nerve_cord_intrinsic	single_leg_neuromere	ventral_nerve_cord_contralateral_restricted	IN13B012
13311	left_metathoracic_leg_nerve	15B	ventral_nerve_cord	gaba	glutamate	motor	leg_motor_neuron	hind_leg_motor_neuron	Ti flexor MN
13327	NA	14A	ventral_nerve_cord	glutamate	NA	ventral_nerve_cord_intrinsic	single_leg_neuromere	ventral_nerve_cord_contralateral_restricted	IN14A010
13515	NA	19A	ventral_nerve_cord	gaba	gaba	ventral_nerve_cord_intrinsic	NA	ventral_nerve_cord_ipsilateral_restricted	IN19A031
13581	NA	01B	ventral_nerve_cord	gaba	gaba	ventral_nerve_cord_intrinsic	single_leg_neuromere	ventral_nerve_cord_ipsilateral_restricted	IN01B023
13713	NA	13B	ventral_nerve_cord	gaba	gaba	ventral_nerve_cord_intrinsic	single_leg_neuromere	ventral_nerve_cord_contralateral_restricted	IN13B054
13735	left_metathoracic_leg_nerve	NA	ventral_nerve_cord	acetylcholine	NA	sensory	hair_plate_neuron	hind_leg_hair_plate_neuron	SNpp45
13737	NA	14A	ventral_nerve_cord	glutamate	NA	ventral_nerve_cord_intrinsic	single_leg_neuromere	ventral_nerve_cord_contralateral_restricted	IN14A011
13835	NA	01B	ventral_nerve_cord	gaba	gaba	ventral_nerve_cord_intrinsic	single_leg_neuromere	ventral_nerve_cord_ipsilateral_restricted	IN01B042
13909	NA	04B	ventral_nerve_cord	acetylcholine	acetylcholine	ventral_nerve_cord_intrinsic	NA	ventral_nerve_cord_ipsilateral_restricted	IN04B068
13978	NA	16B	ventral_nerve_cord	glutamate	glutamate	ventral_nerve_cord_intrinsic	single_leg_neuromere	ventral_nerve_cord_ipsilateral_restricted	IN16B033
14027	NA	14A	ventral_nerve_cord	glutamate	NA	ventral_nerve_cord_intrinsic	single_leg_neuromere	ventral_nerve_cord_contralateral_restricted	IN14A009
14032	NA	03A	ventral_nerve_cord	acetylcholine	acetylcholine	ventral_nerve_cord_intrinsic	NA	ventral_nerve_cord_ipsilateral_restricted	IN03A092
14100	NA	20A.22A	ventral_nerve_cord	acetylcholine	acetylcholine	ventral_nerve_cord_intrinsic	single_leg_neuromere	ventral_nerve_cord_ipsilateral_restricted	IN20A.22A006
14139	NA	01B	ventral_nerve_cord	gaba	gaba	ventral_nerve_cord_intrinsic	single_leg_neuromere	ventral_nerve_cord_ipsilateral_restricted	IN01B027
14145	NA	14A	ventral_nerve_cord	glutamate	NA	ventral_nerve_cord_intrinsic	single_leg_neuromere	ventral_nerve_cord_contralateral_restricted	IN14A013
14192	NA	20A.22A	ventral_nerve_cord	acetylcholine	acetylcholine	ventral_nerve_cord_intrinsic	single_leg_neuromere	ventral_nerve_cord_ipsilateral_restricted	IN20A.22A004
14217	NA	04B	ventral_nerve_cord	acetylcholine	acetylcholine	ventral_nerve_cord_intrinsic	NA	ventral_nerve_cord_ipsilateral_restricted	IN04B063
14225	NA	13B	ventral_nerve_cord	gaba	gaba	ventral_nerve_cord_intrinsic	single_leg_neuromere	ventral_nerve_cord_contralateral_restricted	IN13B017
14226	left_metathoracic_leg_nerve	15B	ventral_nerve_cord	acetylcholine	glutamate	motor	leg_motor_neuron	hind_leg_motor_neuron	Acc. ti flexor MN
14286	NA	21A	ventral_nerve_cord	glutamate	NA	ventral_nerve_cord_intrinsic	single_leg_neuromere	ventral_nerve_cord_ipsilateral_restricted	IN21A019
14339	left_metathoracic_leg_nerve	15B	ventral_nerve_cord	glutamate	glutamate	motor	leg_motor_neuron	hind_leg_motor_neuron	MNhl68
14343	left_metathoracic_leg_nerve	15B	ventral_nerve_cord	glutamate	glutamate	motor	leg_motor_neuron	hind_leg_motor_neuron	ltm2-femur MN
14353	NA	04B	ventral_nerve_cord	acetylcholine	acetylcholine	ventral_nerve_cord_intrinsic	NA	ventral_nerve_cord_ipsilateral_restricted	IN04B044
14466	NA	03A	ventral_nerve_cord	acetylcholine	acetylcholine	ventral_nerve_cord_intrinsic	NA	ventral_nerve_cord_ipsilateral_restricted	IN03A026
14468	left_metathoracic_leg_nerve	15B	ventral_nerve_cord	glutamate	glutamate	motor	leg_motor_neuron	hind_leg_motor_neuron	Ti flexor MN
14471	NA	01A	ventral_nerve_cord	acetylcholine	acetylcholine	ventral_nerve_cord_intrinsic	single_leg_neuromere	ventral_nerve_cord_contralateral_restricted	IN01A036
14833	NA	09A	ventral_nerve_cord	gaba	gaba	ventral_nerve_cord_intrinsic	NA	ventral_nerve_cord_ipsilateral_restricted	IN09A072
14885	NA	03A	ventral_nerve_cord	acetylcholine	acetylcholine	ventral_nerve_cord_intrinsic	NA	ventral_nerve_cord_ipsilateral_restricted	IN03A031
14928	NA	16B	ventral_nerve_cord	glutamate	glutamate	ventral_nerve_cord_intrinsic	NA	ventral_nerve_cord_ipsilateral_restricted	IN16B040
15038	left_metathoracic_leg_nerve	15B	ventral_nerve_cord	glutamate	glutamate	motor	leg_motor_neuron	hind_leg_motor_neuron	Acc. ti flexor MN
15357	NA	17A	ventral_nerve_cord	acetylcholine	acetylcholine	ventral_nerve_cord_intrinsic	single_leg_neuromere	ventral_nerve_cord_ipsilateral_restricted	IN17A052
15404	NA	13A	ventral_nerve_cord	gaba	gaba	ventral_nerve_cord_intrinsic	NA	ventral_nerve_cord_ipsilateral_restricted	IN13A029
15539	NA	08A	ventral_nerve_cord	glutamate	glutamate	ventral_nerve_cord_intrinsic	NA	ventral_nerve_cord_ipsilateral_restricted	IN08A017
15620	NA	17A	ventral_nerve_cord	acetylcholine	acetylcholine	ventral_nerve_cord_intrinsic	single_leg_neuromere	ventral_nerve_cord_ipsilateral_restricted	IN17A058
15673	NA	08A	ventral_nerve_cord	glutamate	glutamate	ventral_nerve_cord_intrinsic	NA	ventral_nerve_cord_ipsilateral_restricted	IN08A043
15727	NA	13B	ventral_nerve_cord	gaba	gaba	ventral_nerve_cord_intrinsic	single_leg_neuromere	ventral_nerve_cord_contralateral_restricted	IN13B038
15773	NA	13B	ventral_nerve_cord	gaba	gaba	ventral_nerve_cord_intrinsic	single_leg_neuromere	ventral_nerve_cord_contralateral_restricted	IN13B023
15835	NA	20A.22A	ventral_nerve_cord	acetylcholine	acetylcholine	ventral_nerve_cord_intrinsic	single_leg_neuromere	ventral_nerve_cord_ipsilateral_restricted	IN20A.22A007
15854	NA	01A	ventral_nerve_cord	acetylcholine	acetylcholine	ventral_nerve_cord_intrinsic	single_leg_neuromere	ventral_nerve_cord_contralateral_restricted	IN01A039
15893	left_metathoracic_leg_nerve	15B	ventral_nerve_cord	glutamate	glutamate	motor	leg_motor_neuron	hind_leg_motor_neuron	ltm MN
16019	NA	03A	ventral_nerve_cord	acetylcholine	acetylcholine	ventral_nerve_cord_intrinsic	NA	ventral_nerve_cord_ipsilateral_restricted	IN03A031
16129	NA	13B	ventral_nerve_cord	gaba	gaba	ventral_nerve_cord_intrinsic	single_leg_neuromere	ventral_nerve_cord_contralateral_restricted	IN13B026
16146	NA	08A	ventral_nerve_cord	glutamate	glutamate	ventral_nerve_cord_intrinsic	single_leg_neuromere	ventral_nerve_cord_ipsilateral_restricted	IN08A024
16268	NA	13A	ventral_nerve_cord	gaba	gaba	ventral_nerve_cord_intrinsic	NA	ventral_nerve_cord_ipsilateral_restricted	IN13A028
16306	NA	01B	ventral_nerve_cord	gaba	gaba	ventral_nerve_cord_intrinsic	NA	ventral_nerve_cord_ipsilateral_restricted	IN01B060
16339	NA	04B	ventral_nerve_cord	acetylcholine	acetylcholine	ventral_nerve_cord_intrinsic	single_leg_neuromere	ventral_nerve_cord_ipsilateral_restricted	IN04B026
16385	NA	03A	ventral_nerve_cord	acetylcholine	acetylcholine	ventral_nerve_cord_intrinsic	NA	ventral_nerve_cord_ipsilateral_restricted	IN03A031
16387	NA	16B	ventral_nerve_cord	glutamate	glutamate	ventral_nerve_cord_intrinsic	single_leg_neuromere	ventral_nerve_cord_ipsilateral_restricted	IN16B042
16389	NA	13B	ventral_nerve_cord	gaba	gaba	ventral_nerve_cord_intrinsic	single_leg_neuromere	ventral_nerve_cord_contralateral_restricted	IN13B029
16415	NA	03A	ventral_nerve_cord	acetylcholine	acetylcholine	ventral_nerve_cord_intrinsic	single_leg_neuromere	ventral_nerve_cord_ipsilateral_restricted	IN03A075
16438	NA	13A	ventral_nerve_cord	gaba	gaba	ventral_nerve_cord_intrinsic	NA	ventral_nerve_cord_ipsilateral_restricted	IN13A040
16441	NA	04B	ventral_nerve_cord	acetylcholine	acetylcholine	ventral_nerve_cord_intrinsic	NA	ventral_nerve_cord_ipsilateral_restricted	IN04B068
16462	NA	16B	ventral_nerve_cord	glutamate	glutamate	ventral_nerve_cord_intrinsic	single_leg_neuromere	ventral_nerve_cord_ipsilateral_restricted	IN16B039
16519	NA	13B	ventral_nerve_cord	gaba	gaba	ventral_nerve_cord_intrinsic	NA	ventral_nerve_cord_contralateral_restricted	IN13B034
16537	NA	13A	ventral_nerve_cord	gaba	gaba	ventral_nerve_cord_intrinsic	NA	ventral_nerve_cord_ipsilateral_restricted	IN13A029
16557	NA	16B	ventral_nerve_cord	glutamate	glutamate	ventral_nerve_cord_intrinsic	NA	ventral_nerve_cord_ipsilateral_restricted	IN16B086
16593	NA	03A	ventral_nerve_cord	acetylcholine	acetylcholine	ventral_nerve_cord_intrinsic	NA	ventral_nerve_cord_ipsilateral_restricted	IN03A083
16715	NA	13B	ventral_nerve_cord	gaba	gaba	ventral_nerve_cord_intrinsic	single_leg_neuromere	ventral_nerve_cord_contralateral_restricted	IN13B032
16789	NA	16B	ventral_nerve_cord	glutamate	glutamate	ventral_nerve_cord_intrinsic	single_leg_neuromere	ventral_nerve_cord_ipsilateral_restricted	IN16B042
16828	NA	19A	ventral_nerve_cord	gaba	gaba	ventral_nerve_cord_intrinsic	NA	ventral_nerve_cord_ipsilateral_restricted	IN19A055
16840	NA	04B	ventral_nerve_cord	acetylcholine	acetylcholine	ventral_nerve_cord_intrinsic	single_leg_neuromere	ventral_nerve_cord_ipsilateral_restricted	IN04B100
16848	NA	14A	ventral_nerve_cord	glutamate	NA	ventral_nerve_cord_intrinsic	single_leg_neuromere	ventral_nerve_cord_contralateral_restricted	IN14A015
16912	NA	19A	ventral_nerve_cord	gaba	gaba	ventral_nerve_cord_intrinsic	single_leg_neuromere	ventral_nerve_cord_ipsilateral_restricted	IN19A059
16915	NA	13B	ventral_nerve_cord	gaba	gaba	ventral_nerve_cord_intrinsic	single_leg_neuromere	ventral_nerve_cord_contralateral_restricted	IN13B025
16917	NA	04B	ventral_nerve_cord	acetylcholine	acetylcholine	ventral_nerve_cord_intrinsic	single_leg_neuromere	ventral_nerve_cord_ipsilateral_restricted	IN04B031
16951	NA	13A	ventral_nerve_cord	gaba	gaba	ventral_nerve_cord_intrinsic	NA	ventral_nerve_cord_ipsilateral_restricted	IN13A031
16983	NA	13A	ventral_nerve_cord	gaba	gaba	ventral_nerve_cord_intrinsic	single_leg_neuromere	ventral_nerve_cord_ipsilateral_restricted	IN13A038
16987	NA	17A	ventral_nerve_cord	acetylcholine	acetylcholine	ventral_nerve_cord_intrinsic	single_leg_neuromere	ventral_nerve_cord_ipsilateral_restricted	IN17A052
17018	left_metathoracic_leg_nerve	15B	ventral_nerve_cord	gaba	glutamate	motor	leg_motor_neuron	hind_leg_motor_neuron	Acc. ti flexor MN
17053	NA	21A	ventral_nerve_cord	glutamate	NA	ventral_nerve_cord_intrinsic	single_leg_neuromere	ventral_nerve_cord_ipsilateral_restricted	IN21A023
17059	NA	13A	ventral_nerve_cord	gaba	gaba	ventral_nerve_cord_intrinsic	single_leg_neuromere	ventral_nerve_cord_ipsilateral_restricted	IN13A021
17132	NA	17A	ventral_nerve_cord	glutamate	NA	ventral_nerve_cord_intrinsic	single_leg_neuromere	ventral_nerve_cord_ipsilateral_restricted	IN17A041
17192	NA	03A	ventral_nerve_cord	acetylcholine	acetylcholine	ventral_nerve_cord_intrinsic	NA	ventral_nerve_cord_ipsilateral_restricted	IN03A089
17295	NA	14A	ventral_nerve_cord	glutamate	NA	ventral_nerve_cord_intrinsic	single_leg_neuromere	ventral_nerve_cord_contralateral_restricted	IN14A015
17305	NA	03A	ventral_nerve_cord	acetylcholine	acetylcholine	ventral_nerve_cord_intrinsic	NA	ventral_nerve_cord_ipsilateral_restricted	IN03A053
17335	NA	20A.22A	ventral_nerve_cord	acetylcholine	acetylcholine	ventral_nerve_cord_intrinsic	single_leg_neuromere	ventral_nerve_cord_ipsilateral_restricted	IN20A.22A039
17347	NA	14A	ventral_nerve_cord	glutamate	NA	ventral_nerve_cord_intrinsic	single_leg_neuromere	ventral_nerve_cord_contralateral_restricted	IN14A021
17424	NA	03A	ventral_nerve_cord	acetylcholine	acetylcholine	ventral_nerve_cord_intrinsic	NA	ventral_nerve_cord_ipsilateral_restricted	IN03A053
17541	NA	19A	ventral_nerve_cord	gaba	gaba	ventral_nerve_cord_intrinsic	NA	ventral_nerve_cord_ipsilateral_restricted	IN19A046
17568	left_metathoracic_leg_nerve	NA	ventral_nerve_cord	glutamate	acetylcholine	sensory	chordotonal_organ_neuron	hind_leg_claw_chordotonal_organ_neuron	SNpp50
17592	NA	16B	ventral_nerve_cord	glutamate	glutamate	ventral_nerve_cord_intrinsic	single_leg_neuromere	ventral_nerve_cord_ipsilateral_restricted	IN16B045
17598	NA	03A	ventral_nerve_cord	acetylcholine	acetylcholine	ventral_nerve_cord_intrinsic	NA	ventral_nerve_cord_ipsilateral_restricted	IN03A068
17601	NA	04B	ventral_nerve_cord	acetylcholine	acetylcholine	ventral_nerve_cord_intrinsic	NA	ventral_nerve_cord_ipsilateral_restricted	IN04B074
17695	NA	08A	ventral_nerve_cord	glutamate	glutamate	ventral_nerve_cord_intrinsic	single_leg_neuromere	ventral_nerve_cord_ipsilateral_restricted	IN08A019
17726	NA	19A	ventral_nerve_cord	gaba	gaba	ventral_nerve_cord_intrinsic	single_leg_neuromere	ventral_nerve_cord_ipsilateral_restricted	IN19A030
17755	NA	04B	ventral_nerve_cord	acetylcholine	acetylcholine	ventral_nerve_cord_intrinsic	NA	ventral_nerve_cord_ipsilateral_restricted	IN04B044
17802	NA	04B	ventral_nerve_cord	acetylcholine	acetylcholine	ventral_nerve_cord_intrinsic	single_leg_neuromere	ventral_nerve_cord_ipsilateral_restricted	IN04B037
17872	NA	13B	ventral_nerve_cord	gaba	gaba	ventral_nerve_cord_intrinsic	single_leg_neuromere	ventral_nerve_cord_contralateral_restricted	IN13B036
18007	NA	03A	ventral_nerve_cord	acetylcholine	acetylcholine	ventral_nerve_cord_intrinsic	single_leg_neuromere	ventral_nerve_cord_ipsilateral_restricted	IN03A073
18058	NA	08A	ventral_nerve_cord	glutamate	glutamate	ventral_nerve_cord_intrinsic	NA	ventral_nerve_cord_ipsilateral_restricted	IN08A017
18075	NA	13A	ventral_nerve_cord	gaba	gaba	ventral_nerve_cord_intrinsic	NA	ventral_nerve_cord_ipsilateral_restricted	IN13A028
18127	NA	19A	ventral_nerve_cord	gaba	gaba	ventral_nerve_cord_intrinsic	single_leg_neuromere	ventral_nerve_cord_ipsilateral_restricted	IN19A044
18138	NA	04B	ventral_nerve_cord	acetylcholine	acetylcholine	ventral_nerve_cord_intrinsic	NA	ventral_nerve_cord_ipsilateral_restricted	IN04B043
18140	NA	09A	ventral_nerve_cord	gaba	gaba	ventral_nerve_cord_intrinsic	single_leg_neuromere	ventral_nerve_cord_ipsilateral_restricted	IN09A021
18204	NA	20A.22A	ventral_nerve_cord	acetylcholine	acetylcholine	ventral_nerve_cord_intrinsic	single_leg_neuromere	ventral_nerve_cord_ipsilateral_restricted	IN20A.22A023
18230	NA	13B	ventral_nerve_cord	gaba	gaba	ventral_nerve_cord_intrinsic	NA	ventral_nerve_cord_contralateral_restricted	IN13B034
18255	NA	20A.22A	ventral_nerve_cord	acetylcholine	acetylcholine	ventral_nerve_cord_intrinsic	NA	ventral_nerve_cord_ipsilateral_restricted	IN20A.22A021
18268	NA	03A	ventral_nerve_cord	acetylcholine	acetylcholine	ventral_nerve_cord_intrinsic	NA	ventral_nerve_cord_ipsilateral_restricted	IN03A042
18292	NA	13B	ventral_nerve_cord	gaba	gaba	ventral_nerve_cord_intrinsic	single_leg_neuromere	ventral_nerve_cord_contralateral_restricted	IN13B030
18322	NA	03A	ventral_nerve_cord	acetylcholine	acetylcholine	ventral_nerve_cord_intrinsic	NA	ventral_nerve_cord_ipsilateral_restricted	IN03A041
18330	NA	04B	ventral_nerve_cord	acetylcholine	acetylcholine	ventral_nerve_cord_intrinsic	NA	ventral_nerve_cord_ipsilateral_restricted	IN04B063
18434	NA	13B	ventral_nerve_cord	gaba	gaba	ventral_nerve_cord_intrinsic	NA	ventral_nerve_cord_contralateral_restricted	IN13B046
18439	NA	03A	ventral_nerve_cord	acetylcholine	acetylcholine	ventral_nerve_cord_intrinsic	single_leg_neuromere	ventral_nerve_cord_ipsilateral_restricted	IN03A062
18467	NA	20A.22A	ventral_nerve_cord	acetylcholine	acetylcholine	ventral_nerve_cord_intrinsic	NA	ventral_nerve_cord_ipsilateral_restricted	IN20A.22A010
18539	NA	03A	ventral_nerve_cord	acetylcholine	acetylcholine	ventral_nerve_cord_intrinsic	NA	ventral_nerve_cord_ipsilateral_restricted	IN03A083
18561	NA	14A	ventral_nerve_cord	glutamate	NA	ventral_nerve_cord_intrinsic	NA	ventral_nerve_cord_contralateral_restricted	IN14A018
18595	NA	03A	ventral_nerve_cord	acetylcholine	acetylcholine	ventral_nerve_cord_intrinsic	NA	ventral_nerve_cord_ipsilateral_restricted	IN03A041
18602	NA	20A.22A	ventral_nerve_cord	acetylcholine	acetylcholine	ventral_nerve_cord_intrinsic	NA	ventral_nerve_cord_ipsilateral_restricted	IN20A.22A044
18682	NA	13A	ventral_nerve_cord	gaba	gaba	ventral_nerve_cord_intrinsic	single_leg_neuromere	ventral_nerve_cord_ipsilateral_restricted	IN13A045
18698	NA	04B	ventral_nerve_cord	acetylcholine	acetylcholine	ventral_nerve_cord_intrinsic	single_leg_neuromere	ventral_nerve_cord_ipsilateral_restricted	IN04B112
18869	NA	14A	ventral_nerve_cord	glutamate	NA	ventral_nerve_cord_intrinsic	NA	ventral_nerve_cord_contralateral_restricted	IN14A018
18900	NA	04B	ventral_nerve_cord	acetylcholine	acetylcholine	ventral_nerve_cord_intrinsic	NA	ventral_nerve_cord_ipsilateral_restricted	IN04B110
18937	NA	01B	ventral_nerve_cord	gaba	gaba	ventral_nerve_cord_intrinsic	single_leg_neuromere	ventral_nerve_cord_ipsilateral_restricted	IN01B016
18949	NA	03A	ventral_nerve_cord	acetylcholine	acetylcholine	ventral_nerve_cord_intrinsic	NA	ventral_nerve_cord_ipsilateral_restricted	IN03A026
19068	NA	13A	ventral_nerve_cord	glutamate	gaba	ventral_nerve_cord_intrinsic	NA	ventral_nerve_cord_ipsilateral_restricted	IN13A040
19075	NA	01B	ventral_nerve_cord	gaba	gaba	ventral_nerve_cord_intrinsic	single_leg_neuromere	ventral_nerve_cord_ipsilateral_restricted	IN01B012
19111	NA	19A	ventral_nerve_cord	glutamate	gaba	ventral_nerve_cord_intrinsic	single_leg_neuromere	ventral_nerve_cord_ipsilateral_restricted	IN19A011
19145	NA	09A	ventral_nerve_cord	gaba	gaba	ventral_nerve_cord_intrinsic	single_leg_neuromere	ventral_nerve_cord_ipsilateral_restricted	IN09A026
19187	NA	09A	ventral_nerve_cord	gaba	gaba	ventral_nerve_cord_intrinsic	single_leg_neuromere	ventral_nerve_cord_ipsilateral_restricted	IN09A033
19201	NA	20A.22A	ventral_nerve_cord	glutamate	acetylcholine	ventral_nerve_cord_intrinsic	single_leg_neuromere	ventral_nerve_cord_ipsilateral_restricted	IN20A.22A007
19214	NA	04B	ventral_nerve_cord	acetylcholine	acetylcholine	ventral_nerve_cord_intrinsic	single_leg_neuromere	ventral_nerve_cord_ipsilateral_restricted	IN04B100
19220	NA	14A	ventral_nerve_cord	glutamate	NA	ventral_nerve_cord_intrinsic	single_leg_neuromere	ventral_nerve_cord_contralateral_restricted	IN14A024
19251	NA	13B	ventral_nerve_cord	gaba	gaba	ventral_nerve_cord_intrinsic	NA	ventral_nerve_cord_contralateral_restricted	IN13B053
19316	NA	14A	ventral_nerve_cord	glutamate	NA	ventral_nerve_cord_intrinsic	single_leg_neuromere	ventral_nerve_cord_contralateral_restricted	IN14A028
19344	NA	20A.22A	ventral_nerve_cord	acetylcholine	acetylcholine	ventral_nerve_cord_intrinsic	NA	ventral_nerve_cord_ipsilateral_restricted	IN20A.22A059
19393	NA	01B	ventral_nerve_cord	gaba	gaba	ventral_nerve_cord_intrinsic	NA	ventral_nerve_cord_ipsilateral_restricted	IN01B013
19409	NA	13A	ventral_nerve_cord	gaba	gaba	ventral_nerve_cord_intrinsic	single_leg_neuromere	ventral_nerve_cord_ipsilateral_restricted	IN13A052
19463	NA	16B	ventral_nerve_cord	glutamate	glutamate	ventral_nerve_cord_intrinsic	NA	ventral_nerve_cord_ipsilateral_restricted	IN16B053
19480	left_metathoracic_leg_nerve	15B	ventral_nerve_cord	glutamate	glutamate	motor	leg_motor_neuron	hind_leg_motor_neuron	MNhl65
19515	NA	03A	ventral_nerve_cord	acetylcholine	acetylcholine	ventral_nerve_cord_intrinsic	NA	ventral_nerve_cord_bilateral_restricted	IN03A068
19557	NA	04B	ventral_nerve_cord	acetylcholine	acetylcholine	ventral_nerve_cord_intrinsic	NA	ventral_nerve_cord_ipsilateral_restricted	IN04B080
19591	NA	20A.22A	ventral_nerve_cord	acetylcholine	acetylcholine	ventral_nerve_cord_intrinsic	NA	ventral_nerve_cord_ipsilateral_restricted	IN20A.22A073
19597	NA	01A	ventral_nerve_cord	acetylcholine	acetylcholine	ventral_nerve_cord_intrinsic	single_leg_neuromere	ventral_nerve_cord_contralateral_restricted	IN01A032
19746	NA	19A	ventral_nerve_cord	glutamate	gaba	ventral_nerve_cord_intrinsic	NA	ventral_nerve_cord_ipsilateral_restricted	IN19A037
19763	NA	13B	ventral_nerve_cord	gaba	gaba	ventral_nerve_cord_intrinsic	single_leg_neuromere	ventral_nerve_cord_contralateral_restricted	IN13B057
19803	NA	13A	ventral_nerve_cord	gaba	gaba	ventral_nerve_cord_intrinsic	single_leg_neuromere	ventral_nerve_cord_ipsilateral_restricted	IN13A042
19811	NA	13B	ventral_nerve_cord	gaba	gaba	ventral_nerve_cord_intrinsic	single_leg_neuromere	ventral_nerve_cord_contralateral_restricted	IN13B035
19842	NA	17A	ventral_nerve_cord	acetylcholine	acetylcholine	ventral_nerve_cord_intrinsic	single_leg_neuromere	ventral_nerve_cord_ipsilateral_restricted	IN17A061
19928	NA	13B	ventral_nerve_cord	gaba	gaba	ventral_nerve_cord_intrinsic	single_leg_neuromere	ventral_nerve_cord_contralateral_restricted	IN13B056
19943	NA	19A	ventral_nerve_cord	gaba	gaba	ventral_nerve_cord_intrinsic	NA	ventral_nerve_cord_ipsilateral_restricted	IN19A108
20007	NA	21A	ventral_nerve_cord	glutamate	NA	ventral_nerve_cord_intrinsic	single_leg_neuromere	ventral_nerve_cord_ipsilateral_restricted	IN21A044
20033	left_metathoracic_leg_nerve	16B	ventral_nerve_cord	glutamate	NA	ventral_nerve_cord_intrinsic	single_leg_neuromere	ventral_nerve_cord_ipsilateral_restricted	IN16B018
20078	NA	03A	ventral_nerve_cord	acetylcholine	acetylcholine	ventral_nerve_cord_intrinsic	single_leg_neuromere	ventral_nerve_cord_ipsilateral_restricted	IN03A040
20114	NA	16B	ventral_nerve_cord	glutamate	glutamate	ventral_nerve_cord_intrinsic	single_leg_neuromere	ventral_nerve_cord_ipsilateral_restricted	IN16B045
20125	NA	13A	ventral_nerve_cord	gaba	gaba	ventral_nerve_cord_intrinsic	NA	ventral_nerve_cord_ipsilateral_restricted	IN13A068
20202	NA	20A.22A	ventral_nerve_cord	glutamate	acetylcholine	ventral_nerve_cord_intrinsic	NA	ventral_nerve_cord_ipsilateral_restricted	IN20A.22A010
20236	NA	04B	ventral_nerve_cord	acetylcholine	acetylcholine	ventral_nerve_cord_intrinsic	NA	ventral_nerve_cord_ipsilateral_restricted	IN04B063
20256	NA	13B	ventral_nerve_cord	gaba	gaba	ventral_nerve_cord_intrinsic	single_leg_neuromere	ventral_nerve_cord_contralateral_restricted	IN13B060
20362	NA	20A.22A	ventral_nerve_cord	acetylcholine	acetylcholine	ventral_nerve_cord_intrinsic	NA	ventral_nerve_cord_ipsilateral_restricted	IN20A.22A019
20392	NA	20A.22A	ventral_nerve_cord	acetylcholine	acetylcholine	ventral_nerve_cord_intrinsic	single_leg_neuromere	ventral_nerve_cord_ipsilateral_restricted	IN20A.22A024
20412	NA	04B	ventral_nerve_cord	acetylcholine	acetylcholine	ventral_nerve_cord_intrinsic	NA	ventral_nerve_cord_ipsilateral_restricted	IN04B088
20420	NA	04B	ventral_nerve_cord	acetylcholine	acetylcholine	ventral_nerve_cord_intrinsic	NA	ventral_nerve_cord_ipsilateral_restricted	IN04B068
20476	NA	16B	ventral_nerve_cord	glutamate	glutamate	ventral_nerve_cord_intrinsic	single_leg_neuromere	ventral_nerve_cord_bilateral_restricted	IN16B052
20502	NA	03A	ventral_nerve_cord	acetylcholine	acetylcholine	ventral_nerve_cord_intrinsic	single_leg_neuromere	ventral_nerve_cord_ipsilateral_restricted	IN03A067
20719	NA	13A	ventral_nerve_cord	gaba	gaba	ventral_nerve_cord_intrinsic	single_leg_neuromere	ventral_nerve_cord_ipsilateral_restricted	IN13A054
20747	NA	20A.22A	ventral_nerve_cord	acetylcholine	acetylcholine	ventral_nerve_cord_intrinsic	NA	ventral_nerve_cord_ipsilateral_restricted	IN20A.22A051
20837	NA	13A	ventral_nerve_cord	gaba	gaba	ventral_nerve_cord_intrinsic	NA	ventral_nerve_cord_ipsilateral_restricted	IN13A050
20879	NA	19A	ventral_nerve_cord	gaba	gaba	ventral_nerve_cord_intrinsic	NA	ventral_nerve_cord_bilateral_restricted	IN19A060
20888	NA	21A	ventral_nerve_cord	glutamate	NA	ventral_nerve_cord_intrinsic	single_leg_neuromere	ventral_nerve_cord_ipsilateral_restricted	IN21A037
20895	NA	16B	ventral_nerve_cord	glutamate	glutamate	ventral_nerve_cord_intrinsic	NA	ventral_nerve_cord_ipsilateral_restricted	IN16B054
20931	NA	08A	ventral_nerve_cord	glutamate	glutamate	ventral_nerve_cord_intrinsic	NA	ventral_nerve_cord_ipsilateral_restricted	IN08A044
20947	NA	21A	ventral_nerve_cord	glutamate	NA	ventral_nerve_cord_intrinsic	single_leg_neuromere	ventral_nerve_cord_ipsilateral_restricted	IN21A038
20948	NA	03A	ventral_nerve_cord	acetylcholine	acetylcholine	ventral_nerve_cord_intrinsic	single_leg_neuromere	ventral_nerve_cord_ipsilateral_restricted	IN03A004
20982	NA	04B	ventral_nerve_cord	acetylcholine	acetylcholine	ventral_nerve_cord_intrinsic	single_leg_neuromere	ventral_nerve_cord_ipsilateral_restricted	IN04B078
20990	NA	04B	ventral_nerve_cord	acetylcholine	acetylcholine	ventral_nerve_cord_intrinsic	NA	ventral_nerve_cord_ipsilateral_restricted	IN04B068
20997	NA	13B	ventral_nerve_cord	gaba	gaba	ventral_nerve_cord_intrinsic	single_leg_neuromere	ventral_nerve_cord_contralateral_restricted	IN13B044
20998	NA	19A	ventral_nerve_cord	gaba	gaba	ventral_nerve_cord_intrinsic	NA	ventral_nerve_cord_ipsilateral_restricted	IN19A074
21021	NA	04B	ventral_nerve_cord	acetylcholine	acetylcholine	ventral_nerve_cord_intrinsic	NA	ventral_nerve_cord_ipsilateral_restricted	IN04B043
21025	NA	13B	ventral_nerve_cord	gaba	gaba	ventral_nerve_cord_intrinsic	single_leg_neuromere	ventral_nerve_cord_contralateral_restricted	IN13B058
21029	NA	03A	ventral_nerve_cord	acetylcholine	acetylcholine	ventral_nerve_cord_intrinsic	NA	ventral_nerve_cord_ipsilateral_restricted	IN03A064
21030	NA	20A.22A	ventral_nerve_cord	acetylcholine	acetylcholine	ventral_nerve_cord_intrinsic	single_leg_neuromere	ventral_nerve_cord_ipsilateral_restricted	IN20A.22A039
21043	NA	03A	ventral_nerve_cord	acetylcholine	acetylcholine	ventral_nerve_cord_intrinsic	NA	ventral_nerve_cord_ipsilateral_restricted	IN03A070
21093	NA	21A	ventral_nerve_cord	glutamate	NA	ventral_nerve_cord_intrinsic	single_leg_neuromere	ventral_nerve_cord_ipsilateral_restricted	IN21A056
21176	NA	13A	ventral_nerve_cord	gaba	gaba	ventral_nerve_cord_intrinsic	NA	ventral_nerve_cord_ipsilateral_restricted	IN13A059
21183	NA	04B	ventral_nerve_cord	acetylcholine	acetylcholine	ventral_nerve_cord_intrinsic	single_leg_neuromere	ventral_nerve_cord_ipsilateral_restricted	IN04B078
21184	NA	14A	ventral_nerve_cord	glutamate	NA	ventral_nerve_cord_intrinsic	single_leg_neuromere	ventral_nerve_cord_contralateral_restricted	IN14A028
21266	NA	01B	ventral_nerve_cord	gaba	gaba	ventral_nerve_cord_intrinsic	single_leg_neuromere	ventral_nerve_cord_ipsilateral_restricted	IN01B027
21352	NA	08A	ventral_nerve_cord	gaba	glutamate	ventral_nerve_cord_intrinsic	single_leg_neuromere	ventral_nerve_cord_ipsilateral_restricted	IN08A022
21354	NA	03A	ventral_nerve_cord	acetylcholine	acetylcholine	ventral_nerve_cord_intrinsic	NA	ventral_nerve_cord_ipsilateral_restricted	IN03A070
21374	left_metathoracic_leg_nerve	NA	ventral_nerve_cord	glutamate	acetylcholine	sensory	chordotonal_organ_neuron	hind_leg_claw_chordotonal_organ_neuron	SNpp50
21398	NA	13A	ventral_nerve_cord	gaba	gaba	ventral_nerve_cord_intrinsic	NA	ventral_nerve_cord_ipsilateral_restricted	IN13A053
21516	NA	13B	ventral_nerve_cord	gaba	gaba	ventral_nerve_cord_intrinsic	single_leg_neuromere	ventral_nerve_cord_contralateral_restricted	IN13B070
21551	NA	16B	ventral_nerve_cord	glutamate	glutamate	ventral_nerve_cord_intrinsic	NA	ventral_nerve_cord_ipsilateral_restricted	IN16B085
21619	NA	13A	ventral_nerve_cord	gaba	gaba	ventral_nerve_cord_intrinsic	NA	ventral_nerve_cord_ipsilateral_restricted	IN13A040
21704	NA	TBD	ventral_nerve_cord	glutamate	NA	ventral_nerve_cord_intrinsic	NA	ventral_nerve_cord_ipsilateral_restricted	INXXX053
21734	NA	13A	ventral_nerve_cord	gaba	gaba	ventral_nerve_cord_intrinsic	NA	ventral_nerve_cord_ipsilateral_restricted	IN13A050
21796	NA	09A	ventral_nerve_cord	gaba	gaba	ventral_nerve_cord_intrinsic	NA	ventral_nerve_cord_ipsilateral_restricted	IN09A057
21914	NA	03A	ventral_nerve_cord	acetylcholine	acetylcholine	ventral_nerve_cord_intrinsic	NA	ventral_nerve_cord_bilateral_restricted	IN03A068
21932	NA	12B	ventral_nerve_cord	gaba	gaba	ventral_nerve_cord_intrinsic	single_leg_neuromere	ventral_nerve_cord_contralateral_restricted	IN12B030
21987	NA	13A	ventral_nerve_cord	gaba	gaba	ventral_nerve_cord_intrinsic	NA	ventral_nerve_cord_ipsilateral_restricted	IN13A059
22039	NA	21A	ventral_nerve_cord	glutamate	NA	ventral_nerve_cord_intrinsic	single_leg_neuromere	ventral_nerve_cord_ipsilateral_restricted	IN21A015
22119	NA	13A	ventral_nerve_cord	gaba	gaba	ventral_nerve_cord_intrinsic	single_leg_neuromere	ventral_nerve_cord_ipsilateral_restricted	IN13A055
22143	NA	01B	ventral_nerve_cord	gaba	gaba	ventral_nerve_cord_intrinsic	single_leg_neuromere	ventral_nerve_cord_ipsilateral_restricted	IN01B022
22151	NA	21A	ventral_nerve_cord	glutamate	NA	ventral_nerve_cord_intrinsic	NA	ventral_nerve_cord_ipsilateral_restricted	IN21A048
22183	NA	20A.22A	ventral_nerve_cord	acetylcholine	acetylcholine	ventral_nerve_cord_intrinsic	NA	ventral_nerve_cord_ipsilateral_restricted	IN20A.22A019
22253	NA	16B	ventral_nerve_cord	glutamate	glutamate	ventral_nerve_cord_intrinsic	single_leg_neuromere	ventral_nerve_cord_ipsilateral_restricted	IN16B074
22264	NA	20A.22A	ventral_nerve_cord	acetylcholine	acetylcholine	ventral_nerve_cord_intrinsic	NA	ventral_nerve_cord_ipsilateral_restricted	IN20A.22A054
22306	NA	03A	ventral_nerve_cord	acetylcholine	acetylcholine	ventral_nerve_cord_intrinsic	single_leg_neuromere	ventral_nerve_cord_ipsilateral_restricted	IN03A078
22374	NA	09A	ventral_nerve_cord	gaba	gaba	ventral_nerve_cord_intrinsic	single_leg_neuromere	ventral_nerve_cord_ipsilateral_restricted	IN09A046
22396	NA	04B	ventral_nerve_cord	acetylcholine	acetylcholine	ventral_nerve_cord_intrinsic	NA	ventral_nerve_cord_ipsilateral_restricted	IN04B105
22423	NA	13B	ventral_nerve_cord	gaba	gaba	ventral_nerve_cord_intrinsic	single_leg_neuromere	ventral_nerve_cord_contralateral_restricted	IN13B080
22433	NA	04B	ventral_nerve_cord	acetylcholine	acetylcholine	ventral_nerve_cord_intrinsic	NA	ventral_nerve_cord_ipsilateral_restricted	IN04B068
22439	NA	01B	ventral_nerve_cord	gaba	gaba	ventral_nerve_cord_intrinsic	single_leg_neuromere	ventral_nerve_cord_ipsilateral_restricted	IN01B003
22446	NA	12B	ventral_nerve_cord	gaba	gaba	ventral_nerve_cord_intrinsic	single_leg_neuromere	ventral_nerve_cord_contralateral_restricted	IN12B037
22487	left_metathoracic_leg_nerve	TBD	ventral_nerve_cord	glutamate	NA	motor	leg_motor_neuron	hind_leg_motor_neuron	Acc. tr flexor MN
22504	NA	19A	ventral_nerve_cord	gaba	gaba	ventral_nerve_cord_intrinsic	ventral_nerve_cord_centripetal	ventral_nerve_cord_ipsilateral_interconnecting	IN19A093
22507	NA	13B	ventral_nerve_cord	gaba	gaba	ventral_nerve_cord_intrinsic	single_leg_neuromere	ventral_nerve_cord_contralateral_restricted	IN13B090
22538	NA	21A	ventral_nerve_cord	glutamate	NA	ventral_nerve_cord_intrinsic	single_leg_neuromere	ventral_nerve_cord_ipsilateral_restricted	IN21A009
22541	NA	03A	ventral_nerve_cord	acetylcholine	acetylcholine	ventral_nerve_cord_intrinsic	single_leg_neuromere	ventral_nerve_cord_ipsilateral_restricted	IN03A075
22582	NA	20A.22A	ventral_nerve_cord	acetylcholine	acetylcholine	ventral_nerve_cord_intrinsic	NA	ventral_nerve_cord_ipsilateral_restricted	IN20A.22A030
22671	NA	19A	ventral_nerve_cord	gaba	gaba	ventral_nerve_cord_intrinsic	single_leg_neuromere	ventral_nerve_cord_ipsilateral_restricted	IN19A073
22681	NA	21A	ventral_nerve_cord	glutamate	NA	ventral_nerve_cord_intrinsic	single_leg_neuromere	ventral_nerve_cord_ipsilateral_restricted	IN21A047
22686	NA	13B	ventral_nerve_cord	gaba	gaba	ventral_nerve_cord_intrinsic	single_leg_neuromere	ventral_nerve_cord_contralateral_restricted	IN13B052
22745	NA	14A	ventral_nerve_cord	glutamate	NA	ventral_nerve_cord_intrinsic	NA	ventral_nerve_cord_contralateral_restricted	IN14A040
22792	NA	20A.22A	ventral_nerve_cord	acetylcholine	acetylcholine	ventral_nerve_cord_intrinsic	NA	ventral_nerve_cord_ipsilateral_restricted	IN20A.22A027
22811	NA	13B	ventral_nerve_cord	gaba	gaba	ventral_nerve_cord_intrinsic	NA	ventral_nerve_cord_contralateral_restricted	IN13B046
22824	NA	21A	ventral_nerve_cord	glutamate	NA	ventral_nerve_cord_intrinsic	single_leg_neuromere	ventral_nerve_cord_ipsilateral_restricted	IN21A035
22842	NA	13B	ventral_nerve_cord	gaba	gaba	ventral_nerve_cord_intrinsic	NA	ventral_nerve_cord_contralateral_restricted	IN13B089
22900	NA	01B	ventral_nerve_cord	gaba	gaba	ventral_nerve_cord_intrinsic	NA	ventral_nerve_cord_ipsilateral_restricted	IN01B030
22913	NA	13B	ventral_nerve_cord	gaba	gaba	ventral_nerve_cord_intrinsic	single_leg_neuromere	ventral_nerve_cord_contralateral_restricted	IN13B079
22937	NA	13B	ventral_nerve_cord	gaba	gaba	ventral_nerve_cord_intrinsic	NA	ventral_nerve_cord_contralateral_restricted	IN13B099
22939	NA	14A	ventral_nerve_cord	glutamate	NA	ventral_nerve_cord_intrinsic	NA	ventral_nerve_cord_contralateral_restricted	IN14A051
22958	NA	14A	ventral_nerve_cord	glutamate	NA	ventral_nerve_cord_intrinsic	NA	ventral_nerve_cord_contralateral_restricted	IN14A058
22992	NA	13B	ventral_nerve_cord	gaba	gaba	ventral_nerve_cord_intrinsic	single_leg_neuromere	ventral_nerve_cord_contralateral_restricted	IN13B070
23009	NA	20A.22A	ventral_nerve_cord	acetylcholine	acetylcholine	ventral_nerve_cord_intrinsic	NA	ventral_nerve_cord_ipsilateral_restricted	IN20A.22A044
23016	left_metathoracic_leg_nerve	15B	ventral_nerve_cord	acetylcholine	glutamate	motor	leg_motor_neuron	hind_leg_motor_neuron	ltm MN
23040	NA	14A	ventral_nerve_cord	glutamate	NA	ventral_nerve_cord_intrinsic	NA	ventral_nerve_cord_contralateral_restricted	IN14A045
23045	NA	14A	ventral_nerve_cord	glutamate	NA	ventral_nerve_cord_intrinsic	NA	ventral_nerve_cord_contralateral_restricted	IN14A057
23091	NA	09A	ventral_nerve_cord	gaba	gaba	ventral_nerve_cord_intrinsic	NA	ventral_nerve_cord_ipsilateral_restricted	IN09A056
23167	NA	21A	ventral_nerve_cord	glutamate	NA	ventral_nerve_cord_intrinsic	NA	ventral_nerve_cord_ipsilateral_restricted	IN21A061
23188	NA	14A	ventral_nerve_cord	glutamate	NA	ventral_nerve_cord_intrinsic	NA	ventral_nerve_cord_contralateral_restricted	IN14A045
23218	NA	12B	ventral_nerve_cord	gaba	gaba	ventral_nerve_cord_intrinsic	single_leg_neuromere	ventral_nerve_cord_contralateral_restricted	IN12B036
23235	NA	13B	ventral_nerve_cord	gaba	gaba	ventral_nerve_cord_intrinsic	NA	ventral_nerve_cord_contralateral_restricted	IN13B062
23304	NA	13B	ventral_nerve_cord	gaba	gaba	ventral_nerve_cord_intrinsic	single_leg_neuromere	ventral_nerve_cord_contralateral_restricted	IN13B082
23357	NA	14A	ventral_nerve_cord	glutamate	NA	ventral_nerve_cord_intrinsic	single_leg_neuromere	ventral_nerve_cord_contralateral_restricted	IN14A056
23447	NA	08A	ventral_nerve_cord	glutamate	glutamate	ventral_nerve_cord_intrinsic	NA	ventral_nerve_cord_ipsilateral_restricted	IN08A045
23495	NA	14A	ventral_nerve_cord	glutamate	NA	ventral_nerve_cord_intrinsic	NA	ventral_nerve_cord_contralateral_restricted	IN14A067
23499	NA	20A.22A	ventral_nerve_cord	acetylcholine	acetylcholine	ventral_nerve_cord_intrinsic	NA	ventral_nerve_cord_ipsilateral_restricted	IN20A.22A021
23503	NA	01B	ventral_nerve_cord	gaba	gaba	ventral_nerve_cord_intrinsic	single_leg_neuromere	ventral_nerve_cord_ipsilateral_restricted	IN01B039
23513	NA	16B	ventral_nerve_cord	glutamate	glutamate	ventral_nerve_cord_intrinsic	single_leg_neuromere	ventral_nerve_cord_ipsilateral_restricted	IN16B082
23520	NA	13B	ventral_nerve_cord	gaba	gaba	ventral_nerve_cord_intrinsic	NA	ventral_nerve_cord_contralateral_restricted	IN13B089
23554	NA	08A	ventral_nerve_cord	glutamate	glutamate	ventral_nerve_cord_intrinsic	NA	ventral_nerve_cord_ipsilateral_restricted	IN08A047
23566	NA	14A	ventral_nerve_cord	glutamate	NA	ventral_nerve_cord_intrinsic	NA	ventral_nerve_cord_contralateral_restricted	IN14A053
23579	NA	12B	ventral_nerve_cord	gaba	gaba	ventral_nerve_cord_intrinsic	single_leg_neuromere	ventral_nerve_cord_contralateral_restricted	IN12B052
23627	NA	12B	ventral_nerve_cord	gaba	gaba	ventral_nerve_cord_intrinsic	single_leg_neuromere	ventral_nerve_cord_contralateral_restricted	IN12B065
23648	NA	03B	ventral_nerve_cord	gaba	NA	ventral_nerve_cord_intrinsic	single_leg_neuromere	ventral_nerve_cord_ipsilateral_restricted	IN03B042
23692	NA	13A	ventral_nerve_cord	gaba	gaba	ventral_nerve_cord_intrinsic	NA	ventral_nerve_cord_ipsilateral_restricted	IN13A050
23737	NA	16B	ventral_nerve_cord	glutamate	glutamate	ventral_nerve_cord_intrinsic	NA	ventral_nerve_cord_ipsilateral_restricted	IN16B108
23763	NA	08A	ventral_nerve_cord	glutamate	glutamate	ventral_nerve_cord_intrinsic	NA	ventral_nerve_cord_ipsilateral_restricted	IN08A048
23812	NA	13A	ventral_nerve_cord	gaba	gaba	ventral_nerve_cord_intrinsic	NA	ventral_nerve_cord_ipsilateral_restricted	IN13A040
23817	NA	20A.22A	ventral_nerve_cord	acetylcholine	acetylcholine	ventral_nerve_cord_intrinsic	single_leg_neuromere	ventral_nerve_cord_ipsilateral_restricted	IN20A.22A024
23861	NA	14A	ventral_nerve_cord	glutamate	NA	ventral_nerve_cord_intrinsic	single_leg_neuromere	ventral_nerve_cord_contralateral_restricted	IN14A037
23863	NA	08A	ventral_nerve_cord	glutamate	glutamate	ventral_nerve_cord_intrinsic	NA	ventral_nerve_cord_ipsilateral_restricted	IN08A037
23897	NA	13A	ventral_nerve_cord	gaba	gaba	ventral_nerve_cord_intrinsic	NA	ventral_nerve_cord_ipsilateral_restricted	IN13A053
23902	NA	21A	ventral_nerve_cord	glutamate	NA	ventral_nerve_cord_intrinsic	NA	ventral_nerve_cord_ipsilateral_restricted	IN21A061
23912	NA	20A.22A	ventral_nerve_cord	acetylcholine	acetylcholine	ventral_nerve_cord_intrinsic	NA	ventral_nerve_cord_ipsilateral_restricted	IN20A.22A048
23924	NA	16B	ventral_nerve_cord	glutamate	glutamate	ventral_nerve_cord_intrinsic	single_leg_neuromere	ventral_nerve_cord_ipsilateral_restricted	IN16B097
24127	NA	16B	ventral_nerve_cord	glutamate	glutamate	ventral_nerve_cord_intrinsic	single_leg_neuromere	ventral_nerve_cord_ipsilateral_restricted	IN16B074
24167	NA	20A.22A	ventral_nerve_cord	acetylcholine	acetylcholine	ventral_nerve_cord_intrinsic	NA	ventral_nerve_cord_ipsilateral_restricted	IN20A.22A048
24282	NA	04B	ventral_nerve_cord	acetylcholine	acetylcholine	ventral_nerve_cord_intrinsic	NA	ventral_nerve_cord_ipsilateral_restricted	IN04B088
24303	NA	13B	ventral_nerve_cord	gaba	gaba	ventral_nerve_cord_intrinsic	single_leg_neuromere	ventral_nerve_cord_contralateral_restricted	IN13B064
24395	NA	14A	ventral_nerve_cord	glutamate	NA	ventral_nerve_cord_intrinsic	single_leg_neuromere	ventral_nerve_cord_contralateral_restricted	IN14A077
24404	NA	08A	ventral_nerve_cord	glutamate	glutamate	ventral_nerve_cord_intrinsic	NA	ventral_nerve_cord_ipsilateral_restricted	IN08A045
24413	NA	08A	ventral_nerve_cord	glutamate	glutamate	ventral_nerve_cord_intrinsic	NA	ventral_nerve_cord_ipsilateral_restricted	IN08A043
24414	NA	19A	ventral_nerve_cord	gaba	gaba	ventral_nerve_cord_intrinsic	NA	ventral_nerve_cord_bilateral_restricted	IN19A100
24421	NA	16B	ventral_nerve_cord	glutamate	glutamate	ventral_nerve_cord_intrinsic	single_leg_neuromere	ventral_nerve_cord_ipsilateral_restricted	IN16B098
24450	NA	01B	ventral_nerve_cord	gaba	gaba	ventral_nerve_cord_intrinsic	NA	ventral_nerve_cord_ipsilateral_restricted	IN01B050
24463	NA	13B	ventral_nerve_cord	gaba	gaba	ventral_nerve_cord_intrinsic	NA	ventral_nerve_cord_contralateral_restricted	IN13B077
24511	NA	14A	ventral_nerve_cord	glutamate	NA	ventral_nerve_cord_intrinsic	single_leg_neuromere	ventral_nerve_cord_contralateral_restricted	IN14A050
24549	NA	19A	ventral_nerve_cord	gaba	gaba	ventral_nerve_cord_intrinsic	NA	ventral_nerve_cord_ipsilateral_restricted	IN19A060
24609	NA	19A	ventral_nerve_cord	gaba	gaba	ventral_nerve_cord_intrinsic	single_leg_neuromere	ventral_nerve_cord_ipsilateral_restricted	IN19A096
24647	NA	08A	ventral_nerve_cord	glutamate	glutamate	ventral_nerve_cord_intrinsic	NA	ventral_nerve_cord_ipsilateral_restricted	IN08A037
24668	left_metathoracic_leg_nerve	24B.25B	ventral_nerve_cord	glutamate	glutamate	motor	leg_motor_neuron	hind_leg_motor_neuron	Tr flexor MN
24752	NA	01B	ventral_nerve_cord	gaba	gaba	ventral_nerve_cord_intrinsic	single_leg_neuromere	ventral_nerve_cord_ipsilateral_restricted	IN01B026
24759	NA	14A	ventral_nerve_cord	glutamate	NA	ventral_nerve_cord_intrinsic	NA	ventral_nerve_cord_contralateral_restricted	IN14A051
24800	NA	13B	ventral_nerve_cord	gaba	gaba	ventral_nerve_cord_intrinsic	single_leg_neuromere	ventral_nerve_cord_contralateral_restricted	IN13B076
24848	NA	19A	ventral_nerve_cord	gaba	gaba	ventral_nerve_cord_intrinsic	NA	ventral_nerve_cord_ipsilateral_restricted	IN19A084
24900	NA	19A	ventral_nerve_cord	gaba	gaba	ventral_nerve_cord_intrinsic	NA	ventral_nerve_cord_bilateral_restricted	IN19A060
24908	NA	01B	ventral_nerve_cord	gaba	gaba	ventral_nerve_cord_intrinsic	NA	ventral_nerve_cord_ipsilateral_restricted	IN01B050
24950	NA	17A	ventral_nerve_cord	acetylcholine	acetylcholine	ventral_nerve_cord_intrinsic	single_leg_neuromere	ventral_nerve_cord_ipsilateral_restricted	IN17A061
24956	NA	19A	ventral_nerve_cord	gaba	gaba	ventral_nerve_cord_intrinsic	NA	ventral_nerve_cord_ipsilateral_restricted	IN19A091
24977	NA	20A.22A	ventral_nerve_cord	acetylcholine	acetylcholine	ventral_nerve_cord_intrinsic	NA	ventral_nerve_cord_ipsilateral_restricted	IN20A.22A060
24979	NA	20A.22A	ventral_nerve_cord	acetylcholine	acetylcholine	ventral_nerve_cord_intrinsic	NA	ventral_nerve_cord_ipsilateral_restricted	IN20A.22A027
25036	NA	20A.22A	ventral_nerve_cord	acetylcholine	acetylcholine	ventral_nerve_cord_intrinsic	NA	ventral_nerve_cord_ipsilateral_restricted	IN20A.22A079
25045	NA	04B	ventral_nerve_cord	glutamate	acetylcholine	ventral_nerve_cord_intrinsic	NA	ventral_nerve_cord_ipsilateral_restricted	IN04B107
25210	NA	13A	ventral_nerve_cord	glutamate	NA	ventral_nerve_cord_intrinsic	single_leg_neuromere	ventral_nerve_cord_ipsilateral_restricted	IN13A010
25258	NA	20A.22A	ventral_nerve_cord	acetylcholine	acetylcholine	ventral_nerve_cord_intrinsic	single_leg_neuromere	ventral_nerve_cord_ipsilateral_restricted	IN20A.22A028
25272	NA	20A.22A	ventral_nerve_cord	acetylcholine	acetylcholine	ventral_nerve_cord_intrinsic	single_leg_neuromere	ventral_nerve_cord_ipsilateral_restricted	IN20A.22A055
25335	NA	12B	ventral_nerve_cord	gaba	gaba	ventral_nerve_cord_intrinsic	NA	ventral_nerve_cord_contralateral_restricted	IN12B056
25394	NA	13A	ventral_nerve_cord	gaba	gaba	ventral_nerve_cord_intrinsic	NA	ventral_nerve_cord_ipsilateral_restricted	IN13A068
25395	NA	16B	ventral_nerve_cord	glutamate	glutamate	ventral_nerve_cord_intrinsic	NA	ventral_nerve_cord_ipsilateral_restricted	IN16B086
25445	NA	16B	ventral_nerve_cord	glutamate	glutamate	ventral_nerve_cord_intrinsic	NA	ventral_nerve_cord_ipsilateral_restricted	IN16B105
25535	NA	12B	ventral_nerve_cord	glutamate	NA	ventral_nerve_cord_intrinsic	single_leg_neuromere	ventral_nerve_cord_contralateral_restricted	IN12B023
25563	NA	09A	ventral_nerve_cord	gaba	gaba	ventral_nerve_cord_intrinsic	NA	ventral_nerve_cord_ipsilateral_restricted	IN09A056
25566	NA	13B	ventral_nerve_cord	gaba	gaba	ventral_nerve_cord_intrinsic	single_leg_neuromere	ventral_nerve_cord_contralateral_restricted	IN13B078
25599	left_metathoracic_leg_nerve	15B	ventral_nerve_cord	glutamate	glutamate	motor	leg_motor_neuron	hind_leg_motor_neuron	MNhl63
25613	NA	13B	ventral_nerve_cord	gaba	gaba	ventral_nerve_cord_intrinsic	single_leg_neuromere	ventral_nerve_cord_contralateral_restricted	IN13B090
25648	NA	14A	ventral_nerve_cord	glutamate	NA	ventral_nerve_cord_intrinsic	NA	ventral_nerve_cord_contralateral_restricted	IN14A097
25668	NA	14A	ventral_nerve_cord	glutamate	NA	ventral_nerve_cord_intrinsic	single_leg_neuromere	ventral_nerve_cord_contralateral_restricted	IN14A038
25670	NA	01B	ventral_nerve_cord	gaba	gaba	ventral_nerve_cord_intrinsic	NA	ventral_nerve_cord_ipsilateral_restricted	IN01B068
25704	NA	13B	ventral_nerve_cord	gaba	gaba	ventral_nerve_cord_intrinsic	single_leg_neuromere	ventral_nerve_cord_contralateral_restricted	IN13B087
25766	NA	01B	ventral_nerve_cord	gaba	gaba	ventral_nerve_cord_intrinsic	single_leg_neuromere	ventral_nerve_cord_ipsilateral_restricted	IN01B042
25877	NA	04B	ventral_nerve_cord	acetylcholine	acetylcholine	ventral_nerve_cord_intrinsic	NA	ventral_nerve_cord_ipsilateral_restricted	IN04B110
25885	left_metathoracic_leg_nerve	15B	ventral_nerve_cord	gaba	glutamate	motor	leg_motor_neuron	hind_leg_motor_neuron	Acc. ti flexor MN
25951	NA	04B	ventral_nerve_cord	acetylcholine	acetylcholine	ventral_nerve_cord_intrinsic	NA	ventral_nerve_cord_ipsilateral_restricted	IN04B080
25952	NA	09A	ventral_nerve_cord	gaba	gaba	ventral_nerve_cord_intrinsic	single_leg_neuromere	ventral_nerve_cord_ipsilateral_restricted	IN09A031
26014	NA	12B	ventral_nerve_cord	gaba	gaba	ventral_nerve_cord_intrinsic	single_leg_neuromere	ventral_nerve_cord_contralateral_restricted	IN12B059
26043	NA	16B	ventral_nerve_cord	glutamate	glutamate	ventral_nerve_cord_intrinsic	NA	ventral_nerve_cord_ipsilateral_restricted	IN16B110
26072	NA	01B	ventral_nerve_cord	gaba	gaba	ventral_nerve_cord_intrinsic	NA	ventral_nerve_cord_ipsilateral_restricted	IN01B034
26094	NA	09A	ventral_nerve_cord	gaba	gaba	ventral_nerve_cord_intrinsic	NA	ventral_nerve_cord_ipsilateral_restricted	IN09A057
26105	NA	14A	ventral_nerve_cord	glutamate	NA	ventral_nerve_cord_intrinsic	NA	ventral_nerve_cord_contralateral_restricted	IN14A058
26116	NA	09A	ventral_nerve_cord	gaba	gaba	ventral_nerve_cord_intrinsic	NA	ventral_nerve_cord_ipsilateral_restricted	IN09A057
26173	NA	09A	ventral_nerve_cord	gaba	gaba	ventral_nerve_cord_intrinsic	single_leg_neuromere	ventral_nerve_cord_ipsilateral_restricted	IN09A049
26216	NA	14A	ventral_nerve_cord	glutamate	NA	ventral_nerve_cord_intrinsic	NA	ventral_nerve_cord_contralateral_restricted	IN14A072
26234	NA	03A	ventral_nerve_cord	acetylcholine	acetylcholine	ventral_nerve_cord_intrinsic	NA	ventral_nerve_cord_ipsilateral_restricted	IN03A092
26323	NA	01B	ventral_nerve_cord	gaba	gaba	ventral_nerve_cord_intrinsic	single_leg_neuromere	ventral_nerve_cord_ipsilateral_restricted	IN01B061
26396	NA	20A.22A	ventral_nerve_cord	acetylcholine	acetylcholine	ventral_nerve_cord_intrinsic	NA	ventral_nerve_cord_ipsilateral_restricted	IN20A.22A048
26423	NA	04B	ventral_nerve_cord	glutamate	acetylcholine	ventral_nerve_cord_intrinsic	NA	ventral_nerve_cord_ipsilateral_restricted	IN04B107
26442	NA	14A	ventral_nerve_cord	glutamate	NA	ventral_nerve_cord_intrinsic	NA	ventral_nerve_cord_contralateral_restricted	IN14A095
26443	NA	14A	ventral_nerve_cord	glutamate	NA	ventral_nerve_cord_intrinsic	NA	ventral_nerve_cord_contralateral_restricted	IN14A095
26458	NA	14A	ventral_nerve_cord	glutamate	NA	ventral_nerve_cord_intrinsic	NA	ventral_nerve_cord_contralateral_restricted	IN14A084
26488	NA	08A	ventral_nerve_cord	glutamate	glutamate	ventral_nerve_cord_intrinsic	NA	ventral_nerve_cord_ipsilateral_restricted	IN08A037
26523	NA	13A	ventral_nerve_cord	gaba	gaba	ventral_nerve_cord_intrinsic	NA	ventral_nerve_cord_ipsilateral_restricted	IN13A050
26555	NA	13A	ventral_nerve_cord	gaba	gaba	ventral_nerve_cord_intrinsic	NA	ventral_nerve_cord_ipsilateral_restricted	IN13A046
26556	NA	04B	ventral_nerve_cord	acetylcholine	acetylcholine	ventral_nerve_cord_intrinsic	NA	ventral_nerve_cord_ipsilateral_restricted	IN04B074
26598	NA	20A.22A	ventral_nerve_cord	acetylcholine	acetylcholine	ventral_nerve_cord_intrinsic	NA	ventral_nerve_cord_ipsilateral_restricted	IN20A.22A060
26651	NA	13B	ventral_nerve_cord	gaba	gaba	ventral_nerve_cord_intrinsic	single_leg_neuromere	ventral_nerve_cord_contralateral_restricted	IN13B088
26685	NA	16B	ventral_nerve_cord	glutamate	glutamate	ventral_nerve_cord_intrinsic	NA	ventral_nerve_cord_ipsilateral_restricted	IN16B105
26701	NA	19A	ventral_nerve_cord	gaba	gaba	ventral_nerve_cord_intrinsic	NA	ventral_nerve_cord_ipsilateral_restricted	IN19A084
26716	NA	13A	ventral_nerve_cord	gaba	gaba	ventral_nerve_cord_intrinsic	NA	ventral_nerve_cord_ipsilateral_restricted	IN13A046
26823	NA	19A	ventral_nerve_cord	glutamate	gaba	ventral_nerve_cord_intrinsic	single_leg_neuromere	ventral_nerve_cord_ipsilateral_restricted	IN19A016
26829	NA	20A.22A	ventral_nerve_cord	acetylcholine	acetylcholine	ventral_nerve_cord_intrinsic	NA	ventral_nerve_cord_ipsilateral_restricted	IN20A.22A064
26896	NA	20A.22A	ventral_nerve_cord	acetylcholine	acetylcholine	ventral_nerve_cord_intrinsic	NA	ventral_nerve_cord_ipsilateral_restricted	IN20A.22A066
26956	NA	21A	ventral_nerve_cord	glutamate	NA	ventral_nerve_cord_intrinsic	NA	ventral_nerve_cord_ipsilateral_restricted	IN21A072
27029	NA	04B	ventral_nerve_cord	acetylcholine	acetylcholine	ventral_nerve_cord_intrinsic	single_leg_neuromere	ventral_nerve_cord_ipsilateral_restricted	IN04B104
27067	NA	09A	ventral_nerve_cord	gaba	gaba	ventral_nerve_cord_intrinsic	NA	ventral_nerve_cord_ipsilateral_restricted	IN09A056
27068	NA	12B	ventral_nerve_cord	gaba	gaba	ventral_nerve_cord_intrinsic	single_leg_neuromere	ventral_nerve_cord_contralateral_restricted	IN12B077
27137	NA	16B	ventral_nerve_cord	glutamate	glutamate	ventral_nerve_cord_intrinsic	NA	ventral_nerve_cord_ipsilateral_restricted	IN16B118
27159	NA	01B	ventral_nerve_cord	gaba	gaba	ventral_nerve_cord_intrinsic	single_leg_neuromere	ventral_nerve_cord_ipsilateral_restricted	IN01B052
27172	NA	20A.22A	ventral_nerve_cord	acetylcholine	acetylcholine	ventral_nerve_cord_intrinsic	single_leg_neuromere	ventral_nerve_cord_ipsilateral_restricted	IN20A.22A061
27210	NA	14A	ventral_nerve_cord	glutamate	NA	ventral_nerve_cord_intrinsic	NA	ventral_nerve_cord_contralateral_restricted	IN14A111
27215	NA	14A	ventral_nerve_cord	glutamate	NA	ventral_nerve_cord_intrinsic	NA	ventral_nerve_cord_contralateral_restricted	IN14A083
27238	NA	16B	ventral_nerve_cord	glutamate	glutamate	ventral_nerve_cord_intrinsic	NA	ventral_nerve_cord_ipsilateral_restricted	IN16B108
27289	NA	03A	ventral_nerve_cord	acetylcholine	acetylcholine	ventral_nerve_cord_intrinsic	single_leg_neuromere	ventral_nerve_cord_ipsilateral_restricted	IN03A089
27398	NA	20A.22A	ventral_nerve_cord	acetylcholine	acetylcholine	ventral_nerve_cord_intrinsic	NA	ventral_nerve_cord_ipsilateral_restricted	IN20A.22A070
27479	left_first_abdominal_nerve	TBD	ventral_nerve_cord	glutamate	NA	motor	leg_motor_neuron	hind_leg_motor_neuron	MNhl62
27527	NA	01B	ventral_nerve_cord	gaba	gaba	ventral_nerve_cord_intrinsic	NA	ventral_nerve_cord_ipsilateral_restricted	IN01B036
27547	NA	20A.22A	ventral_nerve_cord	acetylcholine	acetylcholine	ventral_nerve_cord_intrinsic	NA	ventral_nerve_cord_ipsilateral_restricted	IN20A.22A073
27587	NA	09A	ventral_nerve_cord	gaba	gaba	ventral_nerve_cord_intrinsic	NA	ventral_nerve_cord_ipsilateral_restricted	IN09A088
27660	NA	14A	ventral_nerve_cord	glutamate	NA	ventral_nerve_cord_intrinsic	NA	ventral_nerve_cord_contralateral_restricted	IN14A108
27674	NA	01B	ventral_nerve_cord	gaba	gaba	ventral_nerve_cord_intrinsic	single_leg_neuromere	ventral_nerve_cord_ipsilateral_restricted	IN01B017
27733	left_metathoracic_leg_nerve	15B	ventral_nerve_cord	glutamate	glutamate	motor	leg_motor_neuron	hind_leg_motor_neuron	ltm MN
27757	left_metathoracic_leg_nerve	TBD	ventral_nerve_cord	unclear	NA	motor	leg_motor_neuron	hind_leg_motor_neuron	MNhl61
27803	NA	04B	ventral_nerve_cord	acetylcholine	acetylcholine	ventral_nerve_cord_intrinsic	NA	ventral_nerve_cord_ipsilateral_restricted	IN04B114
27826	NA	20A.22A	ventral_nerve_cord	acetylcholine	acetylcholine	ventral_nerve_cord_intrinsic	NA	ventral_nerve_cord_ipsilateral_restricted	IN20A.22A055
27879	NA	01B	ventral_nerve_cord	gaba	gaba	ventral_nerve_cord_intrinsic	single_leg_neuromere	ventral_nerve_cord_ipsilateral_restricted	IN01B065
27882	NA	04B	ventral_nerve_cord	acetylcholine	acetylcholine	ventral_nerve_cord_intrinsic	NA	ventral_nerve_cord_ipsilateral_restricted	IN04B074
27896	NA	20A.22A	ventral_nerve_cord	acetylcholine	acetylcholine	ventral_nerve_cord_intrinsic	NA	ventral_nerve_cord_ipsilateral_restricted	IN20A.22A064
27929	NA	20A.22A	ventral_nerve_cord	acetylcholine	acetylcholine	ventral_nerve_cord_intrinsic	NA	ventral_nerve_cord_ipsilateral_restricted	IN20A.22A051
28025	NA	14A	ventral_nerve_cord	glutamate	NA	ventral_nerve_cord_intrinsic	single_leg_neuromere	ventral_nerve_cord_contralateral_restricted	IN14A052
28049	NA	19A	ventral_nerve_cord	gaba	gaba	ventral_nerve_cord_intrinsic	NA	ventral_nerve_cord_ipsilateral_restricted	IN19A110
28066	NA	01B	ventral_nerve_cord	gaba	gaba	ventral_nerve_cord_intrinsic	NA	ventral_nerve_cord_ipsilateral_restricted	IN01B060
28109	NA	20A.22A	ventral_nerve_cord	acetylcholine	acetylcholine	ventral_nerve_cord_intrinsic	NA	ventral_nerve_cord_ipsilateral_restricted	IN20A.22A054
28129	NA	19A	ventral_nerve_cord	gaba	gaba	ventral_nerve_cord_intrinsic	NA	ventral_nerve_cord_bilateral_restricted	IN19A106
28194	NA	20A.22A	ventral_nerve_cord	acetylcholine	acetylcholine	ventral_nerve_cord_intrinsic	single_leg_neuromere	ventral_nerve_cord_ipsilateral_restricted	IN20A.22A037
28230	NA	01B	ventral_nerve_cord	gaba	gaba	ventral_nerve_cord_intrinsic	single_leg_neuromere	ventral_nerve_cord_ipsilateral_restricted	IN01B078
28318	NA	20A.22A	ventral_nerve_cord	acetylcholine	acetylcholine	ventral_nerve_cord_intrinsic	NA	ventral_nerve_cord_ipsilateral_restricted	IN20A.22A073
28435	NA	01B	ventral_nerve_cord	gaba	gaba	ventral_nerve_cord_intrinsic	NA	ventral_nerve_cord_ipsilateral_restricted	IN01B058
28512	NA	14A	ventral_nerve_cord	glutamate	NA	ventral_nerve_cord_intrinsic	NA	ventral_nerve_cord_contralateral_restricted	IN14A095
28610	NA	03A	ventral_nerve_cord	acetylcholine	acetylcholine	ventral_nerve_cord_intrinsic	NA	ventral_nerve_cord_ipsilateral_restricted	IN03A095
28615	NA	16B	ventral_nerve_cord	glutamate	glutamate	ventral_nerve_cord_intrinsic	NA	ventral_nerve_cord_ipsilateral_restricted	IN16B108
28686	NA	16B	ventral_nerve_cord	glutamate	glutamate	ventral_nerve_cord_intrinsic	NA	ventral_nerve_cord_ipsilateral_restricted	IN16B118
28687	NA	20A.22A	ventral_nerve_cord	acetylcholine	acetylcholine	ventral_nerve_cord_intrinsic	NA	ventral_nerve_cord_ipsilateral_restricted	IN20A.22A073
28712	NA	03A	ventral_nerve_cord	acetylcholine	acetylcholine	ventral_nerve_cord_intrinsic	NA	ventral_nerve_cord_ipsilateral_restricted	IN03A092
28755	NA	14A	ventral_nerve_cord	glutamate	NA	ventral_nerve_cord_intrinsic	single_leg_neuromere	ventral_nerve_cord_contralateral_restricted	IN14A087
28825	NA	16B	ventral_nerve_cord	glutamate	glutamate	ventral_nerve_cord_intrinsic	NA	ventral_nerve_cord_ipsilateral_restricted	IN16B119
28829	NA	19A	ventral_nerve_cord	glutamate	NA	ventral_nerve_cord_intrinsic	NA	ventral_nerve_cord_bilateral_restricted	IN19A117
28891	NA	20A.22A	ventral_nerve_cord	acetylcholine	acetylcholine	ventral_nerve_cord_intrinsic	NA	ventral_nerve_cord_ipsilateral_restricted	IN20A.22A074
28943	NA	04B	ventral_nerve_cord	acetylcholine	acetylcholine	ventral_nerve_cord_intrinsic	NA	ventral_nerve_cord_ipsilateral_restricted	IN04B114
29004	NA	20A.22A	ventral_nerve_cord	acetylcholine	acetylcholine	ventral_nerve_cord_intrinsic	NA	ventral_nerve_cord_ipsilateral_restricted	IN20A.22A059
29009	NA	08A	ventral_nerve_cord	glutamate	glutamate	ventral_nerve_cord_intrinsic	NA	ventral_nerve_cord_ipsilateral_restricted	IN08A043
29043	NA	14A	ventral_nerve_cord	glutamate	NA	ventral_nerve_cord_intrinsic	NA	ventral_nerve_cord_contralateral_restricted	IN14A060
29073	NA	20A.22A	ventral_nerve_cord	acetylcholine	acetylcholine	ventral_nerve_cord_intrinsic	NA	ventral_nerve_cord_ipsilateral_restricted	IN20A.22A055
29184	NA	19A	ventral_nerve_cord	gaba	gaba	ventral_nerve_cord_intrinsic	single_leg_neuromere	ventral_nerve_cord_ipsilateral_restricted	IN19A064
29191	NA	12B	ventral_nerve_cord	gaba	gaba	ventral_nerve_cord_intrinsic	single_leg_neuromere	ventral_nerve_cord_contralateral_restricted	IN12B025
29241	NA	14A	ventral_nerve_cord	glutamate	NA	ventral_nerve_cord_intrinsic	single_leg_neuromere	ventral_nerve_cord_contralateral_restricted	IN14A114
29272	NA	14A	ventral_nerve_cord	glutamate	NA	ventral_nerve_cord_intrinsic	NA	ventral_nerve_cord_contralateral_restricted	IN14A098
29301	NA	13A	ventral_nerve_cord	gaba	gaba	ventral_nerve_cord_intrinsic	NA	ventral_nerve_cord_ipsilateral_restricted	IN13A068
29409	NA	20A.22A	ventral_nerve_cord	acetylcholine	acetylcholine	ventral_nerve_cord_intrinsic	single_leg_neuromere	ventral_nerve_cord_ipsilateral_restricted	IN20A.22A067
29418	NA	14A	ventral_nerve_cord	glutamate	NA	ventral_nerve_cord_intrinsic	single_leg_neuromere	ventral_nerve_cord_contralateral_restricted	IN14A106
29474	left_metathoracic_leg_nerve	TBD	ventral_nerve_cord	glutamate	NA	motor	leg_motor_neuron	hind_leg_motor_neuron	MNhl64
29483	left_metathoracic_leg_nerve	TBD	ventral_nerve_cord	glutamate	NA	motor	leg_motor_neuron	hind_leg_motor_neuron	Sternal adductor MN
29630	left_metathoracic_leg_nerve	NA	ventral_nerve_cord	acetylcholine	NA	sensory	multidendritic_neuron	hind_leg_multidendritic_neuron	SNxx29
29691	NA	09A	ventral_nerve_cord	gaba	gaba	ventral_nerve_cord_intrinsic	NA	ventral_nerve_cord_ipsilateral_restricted	IN09A090
29743	NA	08A	ventral_nerve_cord	glutamate	glutamate	ventral_nerve_cord_intrinsic	NA	ventral_nerve_cord_ipsilateral_restricted	IN08A048
29773	NA	03A	ventral_nerve_cord	acetylcholine	acetylcholine	ventral_nerve_cord_intrinsic	NA	ventral_nerve_cord_ipsilateral_restricted	IN03A095
29888	NA	08A	ventral_nerve_cord	glutamate	glutamate	ventral_nerve_cord_intrinsic	NA	ventral_nerve_cord_ipsilateral_restricted	IN08A043
29891	NA	13B	ventral_nerve_cord	gaba	gaba	ventral_nerve_cord_intrinsic	single_leg_neuromere	ventral_nerve_cord_contralateral_restricted	IN13B097
30020	NA	20A.22A	ventral_nerve_cord	glutamate	acetylcholine	ventral_nerve_cord_intrinsic	single_leg_neuromere	ventral_nerve_cord_ipsilateral_restricted	IN20A.22A005
30076	left_metathoracic_leg_nerve	NA	ventral_nerve_cord	acetylcholine	NA	sensory	bristle_neuron	hind_leg_bristle_neuron	SNta34
30113	left_metathoracic_leg_nerve	NA	ventral_nerve_cord	acetylcholine	NA	sensory	hair_plate_neuron	hind_leg_hair_plate_neuron	SNpp45
30144	left_metathoracic_leg_nerve	NA	ventral_nerve_cord	acetylcholine	acetylcholine	sensory	chordotonal_organ_neuron	hind_leg_hook_chordotonal_organ_neuron	SNpp39
30223	NA	21A	ventral_nerve_cord	glutamate	NA	ventral_nerve_cord_intrinsic	NA	ventral_nerve_cord_ipsilateral_restricted	IN21A066
30298	left_metathoracic_leg_nerve	NA	ventral_nerve_cord	acetylcholine	NA	sensory	bristle_neuron	hind_leg_bristle_neuron	SNta25
30364	NA	01B	ventral_nerve_cord	gaba	gaba	ventral_nerve_cord_intrinsic	NA	ventral_nerve_cord_ipsilateral_restricted	IN01B100
30468	NA	04B	ventral_nerve_cord	glutamate	acetylcholine	ventral_nerve_cord_intrinsic	NA	ventral_nerve_cord_ipsilateral_restricted	IN04B107
30497	NA	01B	ventral_nerve_cord	gaba	gaba	ventral_nerve_cord_intrinsic	NA	ventral_nerve_cord_ipsilateral_restricted	IN01B084
30528	NA	09A	ventral_nerve_cord	gaba	gaba	ventral_nerve_cord_intrinsic	NA	ventral_nerve_cord_ipsilateral_restricted	IN09A090
30530	NA	04B	ventral_nerve_cord	acetylcholine	acetylcholine	ventral_nerve_cord_intrinsic	single_leg_neuromere	ventral_nerve_cord_ipsilateral_restricted	IN04B092
30587	NA	01B	ventral_nerve_cord	gaba	gaba	ventral_nerve_cord_intrinsic	single_leg_neuromere	ventral_nerve_cord_ipsilateral_restricted	IN01B080
30643	NA	01B	ventral_nerve_cord	gaba	gaba	ventral_nerve_cord_intrinsic	NA	ventral_nerve_cord_ipsilateral_restricted	IN01B081
30770	NA	13B	ventral_nerve_cord	gaba	gaba	ventral_nerve_cord_intrinsic	NA	ventral_nerve_cord_contralateral_restricted	IN13B041
30805	NA	04B	ventral_nerve_cord	acetylcholine	acetylcholine	ventral_nerve_cord_intrinsic	NA	ventral_nerve_cord_ipsilateral_restricted	IN04B107
30904	NA	20A.22A	ventral_nerve_cord	acetylcholine	acetylcholine	ventral_nerve_cord_intrinsic	NA	ventral_nerve_cord_ipsilateral_restricted	IN20A.22A059
31041	left_metathoracic_leg_nerve	NA	ventral_nerve_cord	glutamate	NA	sensory	taste_peg_neuron	hind_leg_taste_peg_neuron	SNch05
31066	NA	21A	ventral_nerve_cord	glutamate	NA	ventral_nerve_cord_intrinsic	NA	ventral_nerve_cord_ipsilateral_restricted	IN21A062
31278	NA	01B	ventral_nerve_cord	gaba	gaba	ventral_nerve_cord_intrinsic	NA	ventral_nerve_cord_ipsilateral_restricted	IN01B081
31282	NA	08A	ventral_nerve_cord	glutamate	glutamate	ventral_nerve_cord_intrinsic	NA	ventral_nerve_cord_ipsilateral_restricted	IN08A031
31503	left_metathoracic_leg_nerve	NA	ventral_nerve_cord	acetylcholine	NA	sensory	bristle_neuron	hind_leg_bristle_neuron	SNta31
31651	left_metathoracic_leg_nerve	NA	ventral_nerve_cord	acetylcholine	NA	sensory	taste_peg_neuron	hind_leg_taste_peg_neuron	SNch05
31659	NA	19A	ventral_nerve_cord	gaba	gaba	ventral_nerve_cord_intrinsic	NA	ventral_nerve_cord_ipsilateral_restricted	IN19A060
32089	NA	14A	ventral_nerve_cord	glutamate	NA	ventral_nerve_cord_intrinsic	NA	ventral_nerve_cord_contralateral_restricted	IN14A108
32164	NA	08A	ventral_nerve_cord	glutamate	glutamate	ventral_nerve_cord_intrinsic	NA	ventral_nerve_cord_ipsilateral_restricted	IN08A031
32190	NA	19A	ventral_nerve_cord	glutamate	gaba	ventral_nerve_cord_intrinsic	NA	ventral_nerve_cord_ipsilateral_restricted	IN19A108
32368	NA	21A	ventral_nerve_cord	glutamate	NA	ventral_nerve_cord_intrinsic	NA	ventral_nerve_cord_ipsilateral_restricted	IN21A047
32459	NA	08A	ventral_nerve_cord	gaba	glutamate	ventral_nerve_cord_intrinsic	NA	ventral_nerve_cord_ipsilateral_restricted	IN08A047
32473	NA	21A	ventral_nerve_cord	glutamate	NA	ventral_nerve_cord_intrinsic	NA	ventral_nerve_cord_ipsilateral_restricted	IN21A107
32474	NA	12B	ventral_nerve_cord	gaba	gaba	ventral_nerve_cord_intrinsic	single_leg_neuromere	ventral_nerve_cord_contralateral_restricted	IN12B036
32501	NA	19A	ventral_nerve_cord	unclear	NA	ventral_nerve_cord_intrinsic	NA	ventral_nerve_cord_ipsilateral_restricted	IN19A138
32538	left_metathoracic_leg_nerve	NA	ventral_nerve_cord	acetylcholine	NA	sensory	bristle_neuron	hind_leg_bristle_neuron	SNta31
32540	NA	13A	ventral_nerve_cord	glutamate	gaba	ventral_nerve_cord_intrinsic	NA	ventral_nerve_cord_ipsilateral_restricted	IN13A059
32586	NA	13A	ventral_nerve_cord	glutamate	NA	ventral_nerve_cord_intrinsic	NA	ventral_nerve_cord_ipsilateral_restricted	IN13A045
32594	left_metathoracic_leg_nerve	NA	ventral_nerve_cord	acetylcholine	NA	sensory	taste_peg_neuron	hind_leg_taste_peg_neuron	SNch09
32986	NA	21A	ventral_nerve_cord	glutamate	NA	ventral_nerve_cord_intrinsic	NA	ventral_nerve_cord_ipsilateral_restricted	IN21A055
33067	NA	09A	ventral_nerve_cord	gaba	gaba	ventral_nerve_cord_intrinsic	NA	ventral_nerve_cord_ipsilateral_restricted	IN09A034
33166	NA	21A	ventral_nerve_cord	glutamate	NA	ventral_nerve_cord_intrinsic	NA	ventral_nerve_cord_ipsilateral_restricted	IN21A061
33181	NA	21A	ventral_nerve_cord	glutamate	NA	ventral_nerve_cord_intrinsic	single_leg_neuromere	ventral_nerve_cord_ipsilateral_restricted	IN21A087
33337	NA	14A	ventral_nerve_cord	glutamate	NA	ventral_nerve_cord_intrinsic	NA	ventral_nerve_cord_contralateral_restricted	IN14A111
33468	NA	01B	ventral_nerve_cord	gaba	gaba	ventral_nerve_cord_intrinsic	NA	ventral_nerve_cord_ipsilateral_restricted	IN01B059
33497	NA	14A	ventral_nerve_cord	glutamate	NA	ventral_nerve_cord_intrinsic	NA	ventral_nerve_cord_contralateral_restricted	IN14A121
33506	NA	19A	ventral_nerve_cord	gaba	gaba	ventral_nerve_cord_intrinsic	NA	ventral_nerve_cord_ipsilateral_restricted	IN19A108
33601	NA	21A	ventral_nerve_cord	glutamate	NA	ventral_nerve_cord_intrinsic	NA	ventral_nerve_cord_ipsilateral_restricted	IN21A105
33614	NA	20A.22A	ventral_nerve_cord	acetylcholine	acetylcholine	ventral_nerve_cord_intrinsic	NA	ventral_nerve_cord_ipsilateral_restricted	IN20A.22A090
33620	NA	09A	ventral_nerve_cord	gaba	gaba	ventral_nerve_cord_intrinsic	NA	ventral_nerve_cord_ipsilateral_restricted	IN09A090
33716	NA	19A	ventral_nerve_cord	gaba	gaba	ventral_nerve_cord_intrinsic	NA	ventral_nerve_cord_ipsilateral_restricted	IN19A139
33799	left_metathoracic_leg_nerve	NA	ventral_nerve_cord	acetylcholine	NA	sensory	taste_peg_neuron	hind_leg_taste_peg_neuron	SNch05
33851	NA	08A	ventral_nerve_cord	glutamate	glutamate	ventral_nerve_cord_intrinsic	NA	ventral_nerve_cord_ipsilateral_restricted	IN08A031
33887	NA	20A.22A	ventral_nerve_cord	acetylcholine	acetylcholine	ventral_nerve_cord_intrinsic	NA	ventral_nerve_cord_ipsilateral_restricted	IN20A.22A090
33936	NA	14A	ventral_nerve_cord	glutamate	NA	ventral_nerve_cord_intrinsic	single_leg_neuromere	ventral_nerve_cord_contralateral_restricted	IN14A090
34091	NA	01B	ventral_nerve_cord	gaba	gaba	ventral_nerve_cord_intrinsic	NA	ventral_nerve_cord_ipsilateral_restricted	IN01B077
34127	NA	20A.22A	ventral_nerve_cord	acetylcholine	acetylcholine	ventral_nerve_cord_intrinsic	NA	ventral_nerve_cord_ipsilateral_restricted	IN20A.22A086
34266	NA	19A	ventral_nerve_cord	gaba	gaba	ventral_nerve_cord_intrinsic	NA	ventral_nerve_cord_bilateral_restricted	IN19A100
34295	NA	01B	ventral_nerve_cord	gaba	gaba	ventral_nerve_cord_intrinsic	single_leg_neuromere	ventral_nerve_cord_ipsilateral_restricted	IN01B065
34437	NA	20A.22A	ventral_nerve_cord	acetylcholine	acetylcholine	ventral_nerve_cord_intrinsic	NA	ventral_nerve_cord_ipsilateral_restricted	IN20A.22A090
34479	NA	14A	ventral_nerve_cord	glutamate	NA	ventral_nerve_cord_intrinsic	NA	ventral_nerve_cord_contralateral_restricted	IN14A108
34713	NA	04B	ventral_nerve_cord	acetylcholine	acetylcholine	ventral_nerve_cord_intrinsic	single_leg_neuromere	ventral_nerve_cord_ipsilateral_restricted	IN04B095
34746	NA	20A.22A	ventral_nerve_cord	acetylcholine	acetylcholine	ventral_nerve_cord_intrinsic	NA	ventral_nerve_cord_ipsilateral_restricted	IN20A.22A090
34875	left_metathoracic_leg_nerve	NA	ventral_nerve_cord	acetylcholine	NA	sensory	taste_peg_neuron	hind_leg_taste_peg_neuron	SNch07
34923	NA	19A	ventral_nerve_cord	unknown	NA	ventral_nerve_cord_intrinsic	NA	ventral_nerve_cord_ipsilateral_restricted	IN19A108
35204	NA	20A.22A	ventral_nerve_cord	acetylcholine	acetylcholine	ventral_nerve_cord_intrinsic	NA	ventral_nerve_cord_ipsilateral_restricted	IN20A.22A090
35323	NA	19A	ventral_nerve_cord	glutamate	NA	ventral_nerve_cord_intrinsic	NA	ventral_nerve_cord_ipsilateral_restricted	IN19A114
35407	left_metathoracic_leg_nerve	TBD	ventral_nerve_cord	glutamate	NA	motor	leg_motor_neuron	hind_leg_motor_neuron	MNhl70
35412	NA	19A	ventral_nerve_cord	gaba	gaba	ventral_nerve_cord_intrinsic	NA	NA	NA
35606	NA	20A.22A	ventral_nerve_cord	acetylcholine	acetylcholine	ventral_nerve_cord_intrinsic	NA	ventral_nerve_cord_ipsilateral_restricted	IN20A.22A086
35728	NA	21A	ventral_nerve_cord	glutamate	NA	ventral_nerve_cord_intrinsic	NA	ventral_nerve_cord_ipsilateral_restricted	IN21A053
35777	NA	19A	ventral_nerve_cord	glutamate	gaba	ventral_nerve_cord_intrinsic	NA	ventral_nerve_cord_ipsilateral_restricted	IN19A108
35908	left_metathoracic_leg_nerve	NA	ventral_nerve_cord	acetylcholine	NA	sensory	bristle_neuron	hind_leg_bristle_neuron	SNta42
35961	NA	14A	ventral_nerve_cord	glutamate	NA	ventral_nerve_cord_intrinsic	NA	ventral_nerve_cord_contralateral_restricted	IN14A067
36037	NA	19A	ventral_nerve_cord	gaba	gaba	ventral_nerve_cord_intrinsic	single_leg_neuromere	ventral_nerve_cord_ipsilateral_restricted	IN19A064
36299	NA	19A	ventral_nerve_cord	glutamate	gaba	ventral_nerve_cord_intrinsic	NA	ventral_nerve_cord_ipsilateral_restricted	IN19A108
36453	NA	21A	ventral_nerve_cord	gaba	NA	ventral_nerve_cord_intrinsic	NA	ventral_nerve_cord_ipsilateral_restricted	IN21A086
36636	NA	03A	ventral_nerve_cord	acetylcholine	acetylcholine	ventral_nerve_cord_intrinsic	single_leg_neuromere	ventral_nerve_cord_ipsilateral_restricted	IN03A087
36638	NA	09A	ventral_nerve_cord	gaba	gaba	ventral_nerve_cord_intrinsic	NA	ventral_nerve_cord_ipsilateral_restricted	IN09A088
36719	NA	19A	ventral_nerve_cord	glutamate	NA	ventral_nerve_cord_intrinsic	NA	ventral_nerve_cord_ipsilateral_restricted	IN19A108
36726	left_metathoracic_leg_nerve	NA	ventral_nerve_cord	acetylcholine	NA	sensory	bristle_neuron	hind_leg_bristle_neuron	SNta42
36843	left_metathoracic_leg_nerve	NA	ventral_nerve_cord	acetylcholine	NA	sensory	taste_peg_neuron	hind_leg_taste_peg_neuron	SNch05
37176	left_metathoracic_leg_nerve	NA	ventral_nerve_cord	acetylcholine	NA	sensory	taste_peg_neuron	hind_leg_taste_peg_neuron	SNch07
37180	NA	01B	ventral_nerve_cord	gaba	gaba	ventral_nerve_cord_intrinsic	NA	ventral_nerve_cord_ipsilateral_restricted	IN01B084
37197	NA	19A	ventral_nerve_cord	gaba	gaba	ventral_nerve_cord_intrinsic	NA	ventral_nerve_cord_ipsilateral_restricted	IN19A134
37202	NA	21A	ventral_nerve_cord	glutamate	NA	ventral_nerve_cord_intrinsic	single_leg_neuromere	ventral_nerve_cord_ipsilateral_restricted	IN21A087
37227	left_metathoracic_leg_nerve	NA	ventral_nerve_cord	acetylcholine	NA	sensory	taste_peg_neuron	hind_leg_taste_peg_neuron	SNch09
37377	NA	16B	ventral_nerve_cord	glutamate	glutamate	ventral_nerve_cord_intrinsic	NA	ventral_nerve_cord_ipsilateral_restricted	IN16B086
37430	left_metathoracic_leg_nerve	NA	ventral_nerve_cord	acetylcholine	NA	sensory	bristle_neuron	hind_leg_bristle_neuron	SNta29
37504	NA	13A	ventral_nerve_cord	glutamate	NA	ventral_nerve_cord_intrinsic	NA	ventral_nerve_cord_ipsilateral_restricted	IN13A073
37598	left_metathoracic_leg_nerve	NA	ventral_nerve_cord	glutamate	NA	sensory	taste_peg_neuron	hind_leg_taste_peg_neuron	SNch05
37719	left_metathoracic_leg_nerve	NA	ventral_nerve_cord	acetylcholine	NA	sensory	bristle_neuron	hind_leg_bristle_neuron	SNta29
37787	NA	01B	ventral_nerve_cord	gaba	gaba	ventral_nerve_cord_intrinsic	single_leg_neuromere	ventral_nerve_cord_ipsilateral_restricted	IN01B080
37966	NA	13A	ventral_nerve_cord	glutamate	gaba	ventral_nerve_cord_intrinsic	NA	NA	NA
38000	NA	01B	ventral_nerve_cord	gaba	gaba	ventral_nerve_cord_intrinsic	NA	ventral_nerve_cord_ipsilateral_restricted	IN01B094
38033	NA	20A.22A	ventral_nerve_cord	acetylcholine	acetylcholine	ventral_nerve_cord_intrinsic	NA	ventral_nerve_cord_ipsilateral_restricted	IN20A.22A051
38068	NA	01B	ventral_nerve_cord	gaba	gaba	ventral_nerve_cord_intrinsic	NA	ventral_nerve_cord_ipsilateral_restricted	IN01B100
38147	left_metathoracic_leg_nerve	NA	ventral_nerve_cord	acetylcholine	NA	sensory	taste_peg_neuron	hind_leg_taste_peg_neuron	SNch05
38242	left_metathoracic_leg_nerve	NA	ventral_nerve_cord	acetylcholine	NA	sensory	bristle_neuron	hind_leg_bristle_neuron	SNta42
38294	NA	14A	ventral_nerve_cord	glutamate	NA	ventral_nerve_cord_intrinsic	single_leg_neuromere	ventral_nerve_cord_contralateral_restricted	IN14A076
38384	NA	20A.22A	ventral_nerve_cord	acetylcholine	acetylcholine	ventral_nerve_cord_intrinsic	NA	ventral_nerve_cord_ipsilateral_restricted	IN20A.22A088
38521	left_metathoracic_leg_nerve	NA	ventral_nerve_cord	acetylcholine	NA	sensory	taste_peg_neuron	hind_leg_taste_peg_neuron	SNch09
38822	NA	20A.22A	ventral_nerve_cord	acetylcholine	acetylcholine	ventral_nerve_cord_intrinsic	NA	ventral_nerve_cord_ipsilateral_restricted	IN20A.22A090
39090	left_metathoracic_leg_nerve	NA	ventral_nerve_cord	acetylcholine	NA	sensory	orphan_neuron	hind_leg_orphan_neuron	SNxx33
39138	NA	21A	ventral_nerve_cord	glutamate	NA	ventral_nerve_cord_intrinsic	single_leg_neuromere	ventral_nerve_cord_ipsilateral_restricted	IN21A078
39245	left_metathoracic_leg_nerve	NA	ventral_nerve_cord	acetylcholine	NA	sensory	bristle_neuron	hind_leg_bristle_neuron	SNta38
39271	left_metathoracic_leg_nerve	NA	ventral_nerve_cord	glutamate	NA	sensory	taste_peg_neuron	hind_leg_taste_peg_neuron	SNch05
39297	NA	20A.22A	ventral_nerve_cord	acetylcholine	acetylcholine	ventral_nerve_cord_intrinsic	NA	ventral_nerve_cord_ipsilateral_restricted	IN20A.22A086
39352	left_metathoracic_leg_nerve	NA	ventral_nerve_cord	acetylcholine	NA	sensory	bristle_neuron	hind_leg_bristle_neuron	SNta38
39360	left_second_abdominal_nerve	NA	ventral_nerve_cord	acetylcholine	NA	sensory	orphan_neuron	abdomen_orphan_neuron	SNxx22
39463	left_metathoracic_leg_nerve	NA	ventral_nerve_cord	glutamate	NA	sensory	taste_peg_neuron	hind_leg_taste_peg_neuron	SNch10
39531	left_metathoracic_leg_nerve	NA	ventral_nerve_cord	glutamate	NA	sensory	bristle_neuron	hind_leg_bristle_neuron	SNta29
39569	left_metathoracic_leg_nerve	NA	ventral_nerve_cord	acetylcholine	NA	sensory	bristle_neuron	hind_leg_bristle_neuron	SNta20
39871	left_metathoracic_leg_nerve	NA	ventral_nerve_cord	acetylcholine	NA	sensory	bristle_neuron	hind_leg_bristle_neuron	SNta36
39877	NA	14A	ventral_nerve_cord	glutamate	NA	ventral_nerve_cord_intrinsic	single_leg_neuromere	ventral_nerve_cord_contralateral_restricted	IN14A109
40076	NA	13A	ventral_nerve_cord	glutamate	gaba	ventral_nerve_cord_intrinsic	NA	ventral_nerve_cord_ipsilateral_restricted	IN13A068
40089	left_metathoracic_leg_nerve	NA	ventral_nerve_cord	glutamate	NA	sensory	bristle_neuron	hind_leg_bristle_neuron	SNta34
40105	left_second_abdominal_nerve	NA	ventral_nerve_cord	acetylcholine	NA	sensory	orphan_neuron	abdomen_orphan_neuron	SNxx22
40197	left_metathoracic_leg_nerve	NA	ventral_nerve_cord	glutamate	NA	sensory	taste_peg_neuron	hind_leg_taste_peg_neuron	SNch05
40216	left_metathoracic_leg_nerve	NA	ventral_nerve_cord	acetylcholine	NA	sensory	bristle_neuron	hind_leg_bristle_neuron	SNta30
40231	NA	14A	ventral_nerve_cord	glutamate	NA	ventral_nerve_cord_intrinsic	NA	ventral_nerve_cord_contralateral_restricted	IN14A104
40235	left_metathoracic_leg_nerve	NA	ventral_nerve_cord	acetylcholine	NA	sensory	bristle_neuron	hind_leg_bristle_neuron	SNta20
40283	left_metathoracic_leg_nerve	NA	ventral_nerve_cord	acetylcholine	NA	sensory	bristle_neuron	hind_leg_bristle_neuron	SNta20
40575	NA	20A.22A	ventral_nerve_cord	acetylcholine	acetylcholine	ventral_nerve_cord_intrinsic	NA	ventral_nerve_cord_ipsilateral_restricted	IN20A.22A088
40663	left_metathoracic_leg_nerve	NA	ventral_nerve_cord	glutamate	NA	sensory	taste_peg_neuron	hind_leg_taste_peg_neuron	SNch10
40693	NA	20A.22A	ventral_nerve_cord	acetylcholine	acetylcholine	ventral_nerve_cord_intrinsic	NA	ventral_nerve_cord_ipsilateral_restricted	IN20A.22A091
40783	left_metathoracic_leg_nerve	NA	ventral_nerve_cord	glutamate	NA	sensory	bristle_neuron	hind_leg_bristle_neuron	SNta42
40899	left_metathoracic_leg_nerve	NA	ventral_nerve_cord	acetylcholine	NA	sensory	taste_peg_neuron	hind_leg_taste_peg_neuron	SNch05
40931	NA	20A.22A	ventral_nerve_cord	acetylcholine	acetylcholine	ventral_nerve_cord_intrinsic	NA	ventral_nerve_cord_ipsilateral_restricted	IN20A.22A090
40949	left_metathoracic_leg_nerve	NA	ventral_nerve_cord	glutamate	NA	sensory	taste_peg_neuron	hind_leg_taste_peg_neuron	SNch07
40985	left_metathoracic_leg_nerve	NA	ventral_nerve_cord	acetylcholine	NA	sensory	bristle_neuron	hind_leg_bristle_neuron	SNta27
41020	left_metathoracic_leg_nerve	NA	ventral_nerve_cord	glutamate	NA	sensory	taste_peg_neuron	hind_leg_taste_peg_neuron	SNch05
41220	NA	01B	ventral_nerve_cord	gaba	gaba	ventral_nerve_cord_intrinsic	NA	ventral_nerve_cord_ipsilateral_restricted	IN01B101
41256	left_metathoracic_leg_nerve	NA	ventral_nerve_cord	acetylcholine	NA	sensory	taste_peg_neuron	hind_leg_taste_peg_neuron	SNch09
41277	left_metathoracic_leg_nerve	NA	ventral_nerve_cord	acetylcholine	NA	sensory	bristle_neuron	hind_leg_bristle_neuron	SNta20
41289	left_metathoracic_leg_nerve	NA	ventral_nerve_cord	glutamate	NA	sensory	bristle_neuron	hind_leg_bristle_neuron	SNta29
41302	left_metathoracic_leg_nerve	NA	ventral_nerve_cord	glutamate	NA	sensory	bristle_neuron	hind_leg_bristle_neuron	SNta42
41390	left_metathoracic_leg_nerve	NA	ventral_nerve_cord	acetylcholine	NA	sensory	bristle_neuron	hind_leg_bristle_neuron	SNta20
41505	left_metathoracic_leg_nerve	NA	ventral_nerve_cord	glutamate	NA	sensory	orphan_neuron	hind_leg_orphan_neuron	SNxxxx
41585	NA	NA	ventral_nerve_cord	unknown	NA	ventral_nerve_cord_intrinsic	NA	NA	NA
41629	NA	14A	ventral_nerve_cord	glutamate	NA	ventral_nerve_cord_intrinsic	single_leg_neuromere	ventral_nerve_cord_contralateral_restricted	IN14A120
41684	left_metathoracic_leg_nerve	NA	ventral_nerve_cord	acetylcholine	NA	sensory	bristle_neuron	hind_leg_bristle_neuron	SNta38
41803	left_metathoracic_leg_nerve	NA	ventral_nerve_cord	acetylcholine	NA	sensory	bristle_neuron	hind_leg_bristle_neuron	SNta37
41991	left_metathoracic_leg_nerve	NA	ventral_nerve_cord	glutamate	NA	sensory	bristle_neuron	hind_leg_bristle_neuron	SNta27
42021	left_metathoracic_leg_nerve	NA	ventral_nerve_cord	acetylcholine	NA	sensory	bristle_neuron	hind_leg_bristle_neuron	SNta37
42055	left_metathoracic_leg_nerve	NA	ventral_nerve_cord	acetylcholine	NA	sensory	bristle_neuron	hind_leg_bristle_neuron	SNta20
42074	left_metathoracic_leg_nerve	NA	ventral_nerve_cord	glutamate	NA	sensory	taste_peg_neuron	hind_leg_taste_peg_neuron	SNch05
42109	NA	21A	ventral_nerve_cord	glutamate	NA	ventral_nerve_cord_intrinsic	NA	ventral_nerve_cord_ipsilateral_restricted	IN21A051
42320	left_metathoracic_leg_nerve	NA	ventral_nerve_cord	glutamate	NA	sensory	bristle_neuron	hind_leg_bristle_neuron	SNta38
42325	NA	01B	ventral_nerve_cord	gaba	gaba	ventral_nerve_cord_intrinsic	single_leg_neuromere	ventral_nerve_cord_ipsilateral_restricted	IN01B078
42375	left_metathoracic_leg_nerve	NA	ventral_nerve_cord	acetylcholine	NA	sensory	bristle_neuron	hind_leg_bristle_neuron	SNta38
42410	left_metathoracic_leg_nerve	NA	ventral_nerve_cord	glutamate	NA	sensory	taste_peg_neuron	hind_leg_taste_peg_neuron	SNch05
42504	left_metathoracic_leg_nerve	NA	ventral_nerve_cord	glutamate	NA	sensory	bristle_neuron	hind_leg_bristle_neuron	SNta36
42602	left_metathoracic_leg_nerve	NA	ventral_nerve_cord	acetylcholine	NA	sensory	bristle_neuron	hind_leg_bristle_neuron	SNta38
42668	left_metathoracic_leg_nerve	NA	ventral_nerve_cord	glutamate	NA	sensory	taste_peg_neuron	hind_leg_taste_peg_neuron	SNch09
42801	left_metathoracic_leg_nerve	NA	ventral_nerve_cord	acetylcholine	NA	sensory	bristle_neuron	hind_leg_bristle_neuron	SNta29
42828	left_second_abdominal_nerve	NA	ventral_nerve_cord	acetylcholine	NA	sensory	orphan_neuron	abdomen_orphan_neuron	SNxx22
43004	NA	13A	ventral_nerve_cord	glutamate	gaba	ventral_nerve_cord_intrinsic	NA	ventral_nerve_cord_ipsilateral_restricted	IN13A040
43009	left_second_abdominal_nerve	NA	ventral_nerve_cord	acetylcholine	NA	sensory	orphan_neuron	abdomen_orphan_neuron	SNxx03
43016	left_metathoracic_leg_nerve	NA	ventral_nerve_cord	acetylcholine	NA	sensory	bristle_neuron	hind_leg_bristle_neuron	SNta38
43163	left_metathoracic_leg_nerve	NA	ventral_nerve_cord	glutamate	NA	sensory	bristle_neuron	hind_leg_bristle_neuron	SNta31
43191	NA	20A.22A	ventral_nerve_cord	acetylcholine	acetylcholine	ventral_nerve_cord_intrinsic	NA	ventral_nerve_cord_ipsilateral_restricted	IN20A.22A088
43260	left_metathoracic_leg_nerve	NA	ventral_nerve_cord	acetylcholine	NA	sensory	bristle_neuron	hind_leg_bristle_neuron	SNta37
43337	NA	13A	ventral_nerve_cord	gaba	gaba	ventral_nerve_cord_intrinsic	NA	ventral_nerve_cord_ipsilateral_restricted	IN13A069
43435	left_metathoracic_leg_nerve	NA	ventral_nerve_cord	glutamate	NA	sensory	taste_peg_neuron	hind_leg_taste_peg_neuron	SNch05
43473	NA	13B	ventral_nerve_cord	gaba	gaba	ventral_nerve_cord_intrinsic	NA	ventral_nerve_cord_contralateral_restricted	IN13B100
43531	left_metathoracic_leg_nerve	NA	ventral_nerve_cord	acetylcholine	NA	sensory	taste_peg_neuron	hind_leg_taste_peg_neuron	SNch10
43578	left_metathoracic_leg_nerve	NA	ventral_nerve_cord	acetylcholine	NA	sensory	bristle_neuron	hind_leg_bristle_neuron	SNta38
43587	left_metathoracic_leg_nerve	NA	ventral_nerve_cord	glutamate	NA	sensory	bristle_neuron	hind_leg_bristle_neuron	SNta38
43628	left_metathoracic_leg_nerve	NA	ventral_nerve_cord	glutamate	NA	sensory	bristle_neuron	hind_leg_bristle_neuron	SNta37
43676	left_metathoracic_leg_nerve	NA	ventral_nerve_cord	acetylcholine	NA	sensory	bristle_neuron	hind_leg_bristle_neuron	SNta34
43697	left_metathoracic_leg_nerve	NA	ventral_nerve_cord	acetylcholine	NA	sensory	bristle_neuron	hind_leg_bristle_neuron	SNta21
43715	left_metathoracic_leg_nerve	NA	ventral_nerve_cord	glutamate	NA	sensory	taste_peg_neuron	hind_leg_taste_peg_neuron	SNch05
43842	left_metathoracic_leg_nerve	NA	ventral_nerve_cord	glutamate	NA	sensory	bristle_neuron	hind_leg_bristle_neuron	SNta37
43873	left_metathoracic_leg_nerve	NA	ventral_nerve_cord	glutamate	NA	sensory	taste_peg_neuron	hind_leg_taste_peg_neuron	SNch05
43937	left_metathoracic_leg_nerve	NA	ventral_nerve_cord	acetylcholine	NA	sensory	bristle_neuron	hind_leg_bristle_neuron	SNta20
43980	left_metathoracic_leg_nerve	NA	ventral_nerve_cord	acetylcholine	NA	sensory	bristle_neuron	hind_leg_bristle_neuron	SNta37
44053	left_second_abdominal_nerve	NA	ventral_nerve_cord	acetylcholine	NA	sensory	orphan_neuron	abdomen_orphan_neuron	SNxx03
44086	NA	14A	ventral_nerve_cord	glutamate	NA	ventral_nerve_cord_intrinsic	NA	ventral_nerve_cord_contralateral_restricted	IN14A121
44167	left_metathoracic_leg_nerve	NA	ventral_nerve_cord	acetylcholine	NA	sensory	bristle_neuron	hind_leg_bristle_neuron	SNta23
44311	left_metathoracic_leg_nerve	NA	ventral_nerve_cord	glutamate	NA	sensory	bristle_neuron	hind_leg_bristle_neuron	SNta29
44364	left_metathoracic_leg_nerve	NA	ventral_nerve_cord	glutamate	NA	sensory	bristle_neuron	hind_leg_bristle_neuron	SNta38
44471	left_metathoracic_leg_nerve	NA	ventral_nerve_cord	acetylcholine	NA	sensory	bristle_neuron	hind_leg_bristle_neuron	SNta37
44513	left_metathoracic_leg_nerve	NA	ventral_nerve_cord	acetylcholine	NA	sensory	bristle_neuron	hind_leg_bristle_neuron	SNta31
44518	left_metathoracic_leg_nerve	NA	ventral_nerve_cord	glutamate	NA	sensory	taste_peg_neuron	hind_leg_taste_peg_neuron	SNch10
44519	left_metathoracic_leg_nerve	NA	ventral_nerve_cord	acetylcholine	NA	sensory	bristle_neuron	hind_leg_bristle_neuron	SNta27
44580	left_second_abdominal_nerve	NA	ventral_nerve_cord	acetylcholine	NA	sensory	orphan_neuron	abdomen_orphan_neuron	SNxx03
44620	left_metathoracic_leg_nerve	NA	ventral_nerve_cord	acetylcholine	NA	sensory	bristle_neuron	hind_leg_bristle_neuron	SNta31
44677	left_metathoracic_leg_nerve	NA	ventral_nerve_cord	acetylcholine	NA	sensory	bristle_neuron	hind_leg_bristle_neuron	SNta38
44780	left_metathoracic_leg_nerve	NA	ventral_nerve_cord	acetylcholine	NA	sensory	bristle_neuron	hind_leg_bristle_neuron	SNta38
44865	left_second_abdominal_nerve	NA	ventral_nerve_cord	acetylcholine	NA	sensory	orphan_neuron	abdomen_orphan_neuron	SNxx22
44873	left_metathoracic_leg_nerve	NA	ventral_nerve_cord	acetylcholine	NA	sensory	bristle_neuron	hind_leg_bristle_neuron	SNta25
44882	NA	13A	ventral_nerve_cord	glutamate	gaba	ventral_nerve_cord_intrinsic	NA	ventral_nerve_cord_ipsilateral_restricted	IN13A069
44907	left_metathoracic_leg_nerve	NA	ventral_nerve_cord	acetylcholine	NA	sensory	bristle_neuron	hind_leg_bristle_neuron	SNta34
44936	left_metathoracic_leg_nerve	NA	ventral_nerve_cord	acetylcholine	NA	sensory	bristle_neuron	hind_leg_bristle_neuron	SNta29
44980	left_metathoracic_leg_nerve	NA	ventral_nerve_cord	glutamate	NA	sensory	taste_peg_neuron	hind_leg_taste_peg_neuron	SNch05
45060	left_metathoracic_leg_nerve	NA	ventral_nerve_cord	acetylcholine	NA	sensory	bristle_neuron	hind_leg_bristle_neuron	SNta42
45062	left_metathoracic_leg_nerve	NA	ventral_nerve_cord	acetylcholine	NA	sensory	bristle_neuron	hind_leg_bristle_neuron	SNta37
45153	left_metathoracic_leg_nerve	NA	ventral_nerve_cord	glutamate	NA	sensory	orphan_neuron	hind_leg_orphan_neuron	SNxx33
45182	left_metathoracic_leg_nerve	NA	ventral_nerve_cord	acetylcholine	NA	sensory	bristle_neuron	hind_leg_bristle_neuron	SNta23
45197	left_metathoracic_leg_nerve	NA	ventral_nerve_cord	glutamate	NA	sensory	bristle_neuron	hind_leg_bristle_neuron	SNta31
45266	left_metathoracic_leg_nerve	NA	ventral_nerve_cord	glutamate	NA	sensory	orphan_neuron	hind_leg_orphan_neuron	SNppxx
45324	left_metathoracic_leg_nerve	NA	ventral_nerve_cord	acetylcholine	NA	sensory	bristle_neuron	hind_leg_bristle_neuron	SNta37
45326	NA	09A	ventral_nerve_cord	gaba	gaba	ventral_nerve_cord_intrinsic	NA	ventral_nerve_cord_ipsilateral_restricted	IN09A090
45329	left_metathoracic_leg_nerve	NA	ventral_nerve_cord	glutamate	NA	sensory	bristle_neuron	hind_leg_bristle_neuron	SNta27
45392	left_metathoracic_leg_nerve	NA	ventral_nerve_cord	acetylcholine	NA	sensory	taste_peg_neuron	hind_leg_taste_peg_neuron	SNch06
45411	left_metathoracic_leg_nerve	NA	ventral_nerve_cord	glutamate	NA	sensory	bristle_neuron	hind_leg_bristle_neuron	SNta38
45510	left_metathoracic_leg_nerve	NA	ventral_nerve_cord	acetylcholine	NA	sensory	bristle_neuron	hind_leg_bristle_neuron	SNta23
45572	left_second_abdominal_nerve	NA	ventral_nerve_cord	acetylcholine	NA	sensory	orphan_neuron	abdomen_orphan_neuron	SNxx03
45615	left_metathoracic_leg_nerve	NA	ventral_nerve_cord	acetylcholine	NA	sensory	taste_peg_neuron	hind_leg_taste_peg_neuron	SNch07
45693	left_second_abdominal_nerve	NA	ventral_nerve_cord	acetylcholine	NA	sensory	orphan_neuron	abdomen_orphan_neuron	SNxx03
45736	left_metathoracic_leg_nerve	NA	ventral_nerve_cord	glutamate	NA	sensory	orphan_neuron	hind_leg_orphan_neuron	SNxx33
45752	NA	14A	ventral_nerve_cord	glutamate	NA	ventral_nerve_cord_intrinsic	NA	ventral_nerve_cord_contralateral_restricted	IN14A124
45951	left_metathoracic_leg_nerve	NA	ventral_nerve_cord	glutamate	NA	sensory	taste_peg_neuron	hind_leg_taste_peg_neuron	SNch05
46061	left_metathoracic_leg_nerve	NA	ventral_nerve_cord	glutamate	acetylcholine	sensory	chordotonal_organ_neuron	hind_leg_hook_chordotonal_organ_neuron	SNpp39
46126	left_metathoracic_leg_nerve	NA	ventral_nerve_cord	glutamate	NA	sensory	bristle_neuron	hind_leg_bristle_neuron	SNta31
46195	left_metathoracic_leg_nerve	NA	ventral_nerve_cord	glutamate	NA	sensory	bristle_neuron	hind_leg_bristle_neuron	SNta42
46249	left_metathoracic_leg_nerve	NA	ventral_nerve_cord	glutamate	NA	sensory	bristle_neuron	hind_leg_bristle_neuron	SNta34
46352	left_metathoracic_leg_nerve	NA	ventral_nerve_cord	glutamate	NA	sensory	bristle_neuron	hind_leg_bristle_neuron	SNta29
46419	left_metathoracic_leg_nerve	NA	ventral_nerve_cord	acetylcholine	NA	sensory	bristle_neuron	hind_leg_bristle_neuron	SNta32
46421	left_metathoracic_leg_nerve	NA	ventral_nerve_cord	glutamate	NA	sensory	bristle_neuron	hind_leg_bristle_neuron	SNta43
46537	left_metathoracic_leg_nerve	NA	ventral_nerve_cord	glutamate	NA	sensory	taste_peg_neuron	hind_leg_taste_peg_neuron	SNch10
46671	left_metathoracic_leg_nerve	NA	ventral_nerve_cord	glutamate	NA	sensory	orphan_neuron	hind_leg_orphan_neuron	SNxxxx
46701	left_metathoracic_leg_nerve	NA	ventral_nerve_cord	acetylcholine	NA	sensory	bristle_neuron	hind_leg_bristle_neuron	SNta38
46713	left_metathoracic_leg_nerve	NA	ventral_nerve_cord	glutamate	NA	sensory	taste_peg_neuron	hind_leg_taste_peg_neuron	SNch09
46798	left_metathoracic_leg_nerve	NA	ventral_nerve_cord	acetylcholine	NA	sensory	bristle_neuron	hind_leg_bristle_neuron	SNta38
46815	left_metathoracic_leg_nerve	NA	ventral_nerve_cord	glutamate	NA	sensory	bristle_neuron	hind_leg_bristle_neuron	SNta40
46982	left_second_abdominal_nerve	NA	ventral_nerve_cord	acetylcholine	NA	sensory	orphan_neuron	abdomen_orphan_neuron	SNxx22
47023	left_second_abdominal_nerve	NA	ventral_nerve_cord	acetylcholine	NA	sensory	orphan_neuron	abdomen_orphan_neuron	SNxx03
47024	left_metathoracic_leg_nerve	NA	ventral_nerve_cord	acetylcholine	NA	sensory	taste_peg_neuron	hind_leg_taste_peg_neuron	SNch07
47146	left_second_abdominal_nerve	NA	ventral_nerve_cord	acetylcholine	NA	sensory	orphan_neuron	abdomen_orphan_neuron	SNxx03
47174	left_metathoracic_leg_nerve	NA	ventral_nerve_cord	glutamate	NA	sensory	taste_peg_neuron	hind_leg_taste_peg_neuron	SNch10
47262	left_second_abdominal_nerve	NA	ventral_nerve_cord	acetylcholine	NA	sensory	orphan_neuron	abdomen_orphan_neuron	SNxx03
47308	left_metathoracic_leg_nerve	NA	ventral_nerve_cord	glutamate	NA	sensory	bristle_neuron	hind_leg_bristle_neuron	SNta38
47316	left_metathoracic_leg_nerve	NA	ventral_nerve_cord	glutamate	NA	sensory	taste_peg_neuron	hind_leg_taste_peg_neuron	SNch10
47375	left_metathoracic_leg_nerve	NA	ventral_nerve_cord	glutamate	NA	sensory	taste_peg_neuron	hind_leg_taste_peg_neuron	SNch06
47407	left_metathoracic_leg_nerve	NA	ventral_nerve_cord	acetylcholine	NA	sensory	bristle_neuron	hind_leg_bristle_neuron	SNta23
47448	left_metathoracic_leg_nerve	NA	ventral_nerve_cord	glutamate	NA	sensory	bristle_neuron	hind_leg_bristle_neuron	SNta37
47497	left_metathoracic_leg_nerve	NA	ventral_nerve_cord	glutamate	NA	sensory	bristle_neuron	hind_leg_bristle_neuron	SNta23
47595	left_metathoracic_leg_nerve	NA	ventral_nerve_cord	glutamate	NA	sensory	taste_peg_neuron	hind_leg_taste_peg_neuron	SNch05
47756	NA	13B	ventral_nerve_cord	gaba	gaba	ventral_nerve_cord_intrinsic	single_leg_neuromere	ventral_nerve_cord_contralateral_restricted	IN13B037
47844	left_metathoracic_leg_nerve	NA	ventral_nerve_cord	glutamate	NA	sensory	bristle_neuron	hind_leg_bristle_neuron	SNta23
47903	left_metathoracic_leg_nerve	NA	ventral_nerve_cord	glutamate	NA	sensory	bristle_neuron	hind_leg_bristle_neuron	SNta38
48019	left_second_abdominal_nerve	NA	ventral_nerve_cord	acetylcholine	NA	sensory	orphan_neuron	abdomen_orphan_neuron	SNxx03
48074	left_metathoracic_leg_nerve	NA	ventral_nerve_cord	acetylcholine	NA	sensory	bristle_neuron	hind_leg_bristle_neuron	SNta44
48080	NA	19A	ventral_nerve_cord	glutamate	gaba	ventral_nerve_cord_intrinsic	NA	ventral_nerve_cord_bilateral_restricted	IN19A117
48333	left_metathoracic_leg_nerve	NA	ventral_nerve_cord	glutamate	acetylcholine	sensory	chordotonal_organ_neuron	hind_leg_club_chordotonal_organ_neuron	SNpp43
48381	left_metathoracic_leg_nerve	NA	ventral_nerve_cord	glutamate	NA	sensory	bristle_neuron	hind_leg_bristle_neuron	SNta23
48443	left_metathoracic_leg_nerve	NA	ventral_nerve_cord	glutamate	NA	sensory	bristle_neuron	hind_leg_bristle_neuron	SNtaxx
48461	left_metathoracic_leg_nerve	NA	ventral_nerve_cord	acetylcholine	NA	sensory	hair_plate_neuron	hind_leg_hair_plate_neuron	SNpp45
48925	left_metathoracic_leg_nerve	NA	ventral_nerve_cord	glutamate	NA	sensory	bristle_neuron	hind_leg_bristle_neuron	SNta29
48943	left_metathoracic_leg_nerve	NA	ventral_nerve_cord	glutamate	NA	sensory	bristle_neuron	hind_leg_bristle_neuron	SNta29
48980	NA	19A	ventral_nerve_cord	glutamate	NA	ventral_nerve_cord_intrinsic	NA	ventral_nerve_cord_ipsilateral_restricted	IN19A108
48997	left_metathoracic_leg_nerve	NA	ventral_nerve_cord	glutamate	NA	sensory	bristle_neuron	hind_leg_bristle_neuron	SNta29
49026	left_metathoracic_leg_nerve	NA	ventral_nerve_cord	gaba	NA	sensory	orphan_neuron	hind_leg_orphan_neuron	SNxxxx
49072	left_metathoracic_leg_nerve	NA	ventral_nerve_cord	glutamate	NA	sensory	taste_peg_neuron	hind_leg_taste_peg_neuron	SNch06
49088	left_metathoracic_leg_nerve	NA	ventral_nerve_cord	glutamate	NA	sensory	bristle_neuron	hind_leg_bristle_neuron	SNta42
49194	left_metathoracic_leg_nerve	NA	ventral_nerve_cord	glutamate	NA	sensory	bristle_neuron	hind_leg_bristle_neuron	SNta21
49345	left_metathoracic_leg_nerve	NA	ventral_nerve_cord	glutamate	NA	sensory	bristle_neuron	hind_leg_bristle_neuron	SNta26
49595	left_metathoracic_leg_nerve	NA	ventral_nerve_cord	glutamate	NA	sensory	taste_peg_neuron	hind_leg_taste_peg_neuron	SNch10
49800	left_metathoracic_leg_nerve	NA	ventral_nerve_cord	glutamate	NA	sensory	taste_peg_neuron	hind_leg_taste_peg_neuron	SNch05
49881	NA	19A	ventral_nerve_cord	glutamate	NA	ventral_nerve_cord_intrinsic	NA	ventral_nerve_cord_ipsilateral_restricted	IN19A104
49889	left_metathoracic_leg_nerve	NA	ventral_nerve_cord	glutamate	NA	sensory	orphan_neuron	hind_leg_orphan_neuron	SNxxxx
50010	left_second_abdominal_nerve	NA	ventral_nerve_cord	acetylcholine	NA	sensory	orphan_neuron	abdomen_orphan_neuron	SNxx03
50144	left_metathoracic_leg_nerve	NA	ventral_nerve_cord	glutamate	NA	sensory	taste_peg_neuron	hind_leg_taste_peg_neuron	SNch10
50489	left_metathoracic_leg_nerve	NA	ventral_nerve_cord	acetylcholine	NA	sensory	taste_peg_neuron	hind_leg_taste_peg_neuron	SNch09
50603	left_metathoracic_leg_nerve	NA	ventral_nerve_cord	glutamate	NA	sensory	bristle_neuron	hind_leg_bristle_neuron	SNta26
50684	NA	19A	ventral_nerve_cord	gaba	gaba	ventral_nerve_cord_intrinsic	NA	ventral_nerve_cord_ipsilateral_restricted	IN19A108
50741	left_metathoracic_leg_nerve	NA	ventral_nerve_cord	glutamate	NA	sensory	bristle_neuron	hind_leg_bristle_neuron	SNta25
50874	left_metathoracic_leg_nerve	NA	ventral_nerve_cord	glutamate	NA	sensory	orphan_neuron	hind_leg_orphan_neuron	SNxxxx
50935	NA	19A	ventral_nerve_cord	gaba	gaba	ventral_nerve_cord_intrinsic	NA	ventral_nerve_cord_ipsilateral_restricted	IN19A131
50948	left_metathoracic_leg_nerve	NA	ventral_nerve_cord	acetylcholine	NA	sensory	bristle_neuron	hind_leg_bristle_neuron	SNta30
50995	left_metathoracic_leg_nerve	NA	ventral_nerve_cord	glutamate	NA	sensory	bristle_neuron	hind_leg_bristle_neuron	SNta37
51535	NA	19A	ventral_nerve_cord	gaba	gaba	ventral_nerve_cord_intrinsic	NA	ventral_nerve_cord_bilateral_restricted	IN19A106
51673	left_metathoracic_leg_nerve	NA	ventral_nerve_cord	glutamate	NA	sensory	taste_peg_neuron	hind_leg_taste_peg_neuron	SNch06
51816	left_metathoracic_leg_nerve	NA	ventral_nerve_cord	glutamate	NA	sensory	bristle_neuron	hind_leg_bristle_neuron	SNta38
51827	left_metathoracic_leg_nerve	NA	ventral_nerve_cord	glutamate	NA	sensory	bristle_neuron	hind_leg_bristle_neuron	SNta38
52007	left_metathoracic_leg_nerve	NA	ventral_nerve_cord	glutamate	NA	sensory	taste_peg_neuron	hind_leg_taste_peg_neuron	SNch10
52235	left_metathoracic_leg_nerve	NA	ventral_nerve_cord	glutamate	NA	sensory	bristle_neuron	hind_leg_bristle_neuron	SNta23
52291	left_metathoracic_leg_nerve	NA	ventral_nerve_cord	glutamate	NA	sensory	taste_peg_neuron	hind_leg_taste_peg_neuron	SNch06
52295	left_metathoracic_leg_nerve	NA	ventral_nerve_cord	glutamate	NA	sensory	taste_peg_neuron	hind_leg_taste_peg_neuron	SNch05
52462	left_metathoracic_leg_nerve	NA	ventral_nerve_cord	gaba	NA	sensory	bristle_neuron	hind_leg_bristle_neuron	SNtaxx
52484	NA	13A	ventral_nerve_cord	glutamate	gaba	ventral_nerve_cord_intrinsic	NA	ventral_nerve_cord_ipsilateral_restricted	IN13A068
52487	NA	13B	ventral_nerve_cord	gaba	gaba	ventral_nerve_cord_intrinsic	single_leg_neuromere	ventral_nerve_cord_contralateral_restricted	IN13B044
52700	left_metathoracic_leg_nerve	NA	ventral_nerve_cord	glutamate	NA	sensory	taste_peg_neuron	hind_leg_taste_peg_neuron	SNch10
53393	left_metathoracic_leg_nerve	NA	ventral_nerve_cord	glutamate	NA	sensory	bristle_neuron	hind_leg_bristle_neuron	SNta44
53433	left_metathoracic_leg_nerve	NA	ventral_nerve_cord	glutamate	NA	sensory	bristle_neuron	hind_leg_bristle_neuron	SNta39
53515	left_metathoracic_leg_nerve	NA	ventral_nerve_cord	glutamate	NA	sensory	bristle_neuron	hind_leg_bristle_neuron	SNta40
53582	NA	13A	ventral_nerve_cord	glutamate	gaba	ventral_nerve_cord_intrinsic	NA	ventral_nerve_cord_ipsilateral_restricted	IN13A029
54147	left_metathoracic_leg_nerve	NA	ventral_nerve_cord	glutamate	NA	sensory	orphan_neuron	hind_leg_orphan_neuron	SNxx33
54189	left_metathoracic_leg_nerve	NA	ventral_nerve_cord	glutamate	NA	sensory	bristle_neuron	hind_leg_bristle_neuron	SNta37
54287	NA	13A	ventral_nerve_cord	glutamate	gaba	ventral_nerve_cord_intrinsic	NA	ventral_nerve_cord_ipsilateral_restricted	IN13A068
55428	left_metathoracic_leg_nerve	NA	ventral_nerve_cord	glutamate	NA	sensory	taste_peg_neuron	hind_leg_taste_peg_neuron	SNch10
55466	left_metathoracic_leg_nerve	NA	ventral_nerve_cord	acetylcholine	NA	sensory	bristle_neuron	hind_leg_bristle_neuron	SNta31
55823	left_metathoracic_leg_nerve	NA	ventral_nerve_cord	glutamate	NA	sensory	bristle_neuron	hind_leg_bristle_neuron	SNta42
56334	left_metathoracic_leg_nerve	NA	ventral_nerve_cord	glutamate	NA	sensory	bristle_neuron	hind_leg_bristle_neuron	SNta20
56444	left_metathoracic_leg_nerve	NA	ventral_nerve_cord	glutamate	NA	sensory	bristle_neuron	hind_leg_bristle_neuron	SNta44
56877	left_metathoracic_leg_nerve	NA	ventral_nerve_cord	glutamate	NA	sensory	bristle_neuron	hind_leg_bristle_neuron	SNta23
57005	left_metathoracic_leg_nerve	NA	ventral_nerve_cord	glutamate	NA	sensory	bristle_neuron	hind_leg_bristle_neuron	SNta34
57232	left_metathoracic_leg_nerve	NA	ventral_nerve_cord	glutamate	NA	sensory	bristle_neuron	hind_leg_bristle_neuron	SNta23
58103	left_metathoracic_leg_nerve	NA	ventral_nerve_cord	glutamate	NA	sensory	bristle_neuron	hind_leg_bristle_neuron	SNta43
58133	left_metathoracic_leg_nerve	NA	ventral_nerve_cord	glutamate	NA	sensory	bristle_neuron	hind_leg_bristle_neuron	SNta20
58529	left_metathoracic_leg_nerve	NA	ventral_nerve_cord	glutamate	NA	sensory	bristle_neuron	hind_leg_bristle_neuron	SNta30
58760	left_metathoracic_leg_nerve	NA	ventral_nerve_cord	glutamate	NA	sensory	bristle_neuron	hind_leg_bristle_neuron	SNta39
59338	left_metathoracic_leg_nerve	NA	ventral_nerve_cord	glutamate	NA	sensory	taste_peg_neuron	hind_leg_taste_peg_neuron	SNch06
59938	left_metathoracic_leg_nerve	NA	ventral_nerve_cord	glutamate	NA	sensory	orphan_neuron	hind_leg_orphan_neuron	SNxxxx
59945	left_metathoracic_leg_nerve	NA	ventral_nerve_cord	glutamate	NA	sensory	bristle_neuron	hind_leg_bristle_neuron	SNta38
60588	left_metathoracic_leg_nerve	NA	ventral_nerve_cord	glutamate	NA	sensory	taste_peg_neuron	hind_leg_taste_peg_neuron	SNch06
60939	left_metathoracic_leg_nerve	NA	ventral_nerve_cord	glutamate	NA	sensory	orphan_neuron	hind_leg_orphan_neuron	SNxxxx
61097	left_metathoracic_leg_nerve	NA	ventral_nerve_cord	glutamate	NA	sensory	orphan_neuron	hind_leg_orphan_neuron	SNxxxx
61192	left_metathoracic_leg_nerve	NA	ventral_nerve_cord	glutamate	NA	sensory	bristle_neuron	hind_leg_bristle_neuron	SNta20
61637	left_metathoracic_leg_nerve	NA	ventral_nerve_cord	glutamate	NA	sensory	bristle_neuron	hind_leg_bristle_neuron	SNta42
61853	left_metathoracic_leg_nerve	NA	ventral_nerve_cord	glutamate	NA	sensory	orphan_neuron	hind_leg_orphan_neuron	SNxx33
62755	left_metathoracic_leg_nerve	NA	ventral_nerve_cord	glutamate	NA	sensory	orphan_neuron	hind_leg_orphan_neuron	SNppxx
62922	left_metathoracic_leg_nerve	NA	ventral_nerve_cord	glutamate	NA	sensory	orphan_neuron	hind_leg_orphan_neuron	SNxxxx
63328	left_metathoracic_leg_nerve	NA	ventral_nerve_cord	glutamate	NA	sensory	bristle_neuron	hind_leg_bristle_neuron	SNta23
64678	left_metathoracic_leg_nerve	NA	ventral_nerve_cord	glutamate	NA	sensory	taste_peg_neuron	hind_leg_taste_peg_neuron	SNch06
65098	left_metathoracic_leg_nerve	NA	ventral_nerve_cord	glutamate	NA	sensory	orphan_neuron	hind_leg_orphan_neuron	SNxxxx
65765	left_metathoracic_leg_nerve	NA	ventral_nerve_cord	glutamate	NA	sensory	taste_peg_neuron	hind_leg_taste_peg_neuron	SNch07
66243	left_metathoracic_leg_nerve	NA	ventral_nerve_cord	glutamate	NA	sensory	bristle_neuron	hind_leg_bristle_neuron	SNta40
67692	left_metathoracic_leg_nerve	NA	ventral_nerve_cord	glutamate	NA	sensory	bristle_neuron	hind_leg_bristle_neuron	SNta23
68518	left_metathoracic_leg_nerve	NA	ventral_nerve_cord	glutamate	NA	sensory	orphan_neuron	hind_leg_orphan_neuron	SNxxxx
68686	left_metathoracic_leg_nerve	NA	ventral_nerve_cord	glutamate	NA	sensory	taste_peg_neuron	hind_leg_taste_peg_neuron	SNch10
68706	left_metathoracic_leg_nerve	NA	ventral_nerve_cord	glutamate	NA	sensory	bristle_neuron	hind_leg_bristle_neuron	SNta31
69017	left_metathoracic_leg_nerve	NA	ventral_nerve_cord	glutamate	NA	sensory	bristle_neuron	hind_leg_bristle_neuron	SNta44
69602	left_metathoracic_leg_nerve	NA	ventral_nerve_cord	glutamate	NA	sensory	bristle_neuron	hind_leg_bristle_neuron	SNta42
69629	left_metathoracic_leg_nerve	NA	ventral_nerve_cord	glutamate	NA	sensory	bristle_neuron	hind_leg_bristle_neuron	SNta29
69756	left_metathoracic_leg_nerve	NA	ventral_nerve_cord	glutamate	NA	sensory	taste_peg_neuron	hind_leg_taste_peg_neuron	SNch10
72448	left_metathoracic_leg_nerve	NA	ventral_nerve_cord	glutamate	NA	sensory	bristle_neuron	hind_leg_bristle_neuron	SNta28
72764	left_metathoracic_leg_nerve	NA	ventral_nerve_cord	glutamate	NA	sensory	bristle_neuron	hind_leg_bristle_neuron	SNta29
73998	left_metathoracic_leg_nerve	NA	ventral_nerve_cord	glutamate	NA	sensory	bristle_neuron	hind_leg_bristle_neuron	SNta30
75025	left_metathoracic_leg_nerve	NA	ventral_nerve_cord	glutamate	NA	sensory	orphan_neuron	hind_leg_orphan_neuron	SNxxxx
75075	left_metathoracic_leg_nerve	NA	ventral_nerve_cord	glutamate	NA	sensory	bristle_neuron	hind_leg_bristle_neuron	SNta29
75587	left_metathoracic_leg_nerve	NA	ventral_nerve_cord	glutamate	NA	sensory	taste_peg_neuron	hind_leg_taste_peg_neuron	SNch05
75822	NA	13A	ventral_nerve_cord	glutamate	NA	ventral_nerve_cord_intrinsic	NA	ventral_nerve_cord_ipsilateral_restricted	IN13A040
76209	left_metathoracic_leg_nerve	NA	ventral_nerve_cord	glutamate	NA	sensory	taste_peg_neuron	hind_leg_taste_peg_neuron	SNch07
76235	left_metathoracic_leg_nerve	NA	ventral_nerve_cord	glutamate	NA	sensory	orphan_neuron	hind_leg_orphan_neuron	SNxxxx
76236	left_metathoracic_leg_nerve	NA	ventral_nerve_cord	glutamate	NA	sensory	orphan_neuron	hind_leg_orphan_neuron	SNxxxx
77870	left_metathoracic_leg_nerve	NA	ventral_nerve_cord	glutamate	NA	sensory	bristle_neuron	hind_leg_bristle_neuron	SNta32
79146	left_metathoracic_leg_nerve	NA	ventral_nerve_cord	glutamate	NA	sensory	bristle_neuron	hind_leg_bristle_neuron	SNta23
79846	left_metathoracic_leg_nerve	NA	ventral_nerve_cord	glutamate	NA	sensory	bristle_neuron	hind_leg_bristle_neuron	SNta29
82802	left_metathoracic_leg_nerve	NA	ventral_nerve_cord	glutamate	NA	sensory	bristle_neuron	hind_leg_bristle_neuron	SNta23
83764	left_metathoracic_leg_nerve	NA	ventral_nerve_cord	glutamate	NA	sensory	orphan_neuron	hind_leg_orphan_neuron	SNxxxx
83820	left_metathoracic_leg_nerve	NA	ventral_nerve_cord	glutamate	NA	sensory	bristle_neuron	hind_leg_bristle_neuron	SNta19
83884	left_metathoracic_leg_nerve	NA	ventral_nerve_cord	glutamate	NA	sensory	orphan_neuron	hind_leg_orphan_neuron	SNxxxx
84049	left_metathoracic_leg_nerve	NA	ventral_nerve_cord	glutamate	NA	sensory	bristle_neuron	hind_leg_bristle_neuron	SNta34
84192	left_metathoracic_leg_nerve	NA	ventral_nerve_cord	glutamate	NA	sensory	bristle_neuron	hind_leg_bristle_neuron	SNta40
84250	left_metathoracic_leg_nerve	NA	ventral_nerve_cord	glutamate	NA	sensory	bristle_neuron	hind_leg_bristle_neuron	SNta28
84648	left_metathoracic_leg_nerve	NA	ventral_nerve_cord	glutamate	NA	sensory	taste_peg_neuron	hind_leg_taste_peg_neuron	SNch10
84871	left_metathoracic_leg_nerve	NA	ventral_nerve_cord	glutamate	acetylcholine	sensory	chordotonal_organ_neuron	hind_leg_hook_chordotonal_organ_neuron	SNpp39
85361	left_metathoracic_leg_nerve	NA	ventral_nerve_cord	glutamate	NA	sensory	orphan_neuron	hind_leg_orphan_neuron	SNxxxx
85725	left_metathoracic_leg_nerve	NA	ventral_nerve_cord	glutamate	NA	sensory	bristle_neuron	hind_leg_bristle_neuron	SNta23
86601	left_metathoracic_leg_nerve	NA	ventral_nerve_cord	glutamate	NA	sensory	bristle_neuron	hind_leg_bristle_neuron	SNta29
87363	left_metathoracic_leg_nerve	NA	ventral_nerve_cord	glutamate	NA	sensory	bristle_neuron	hind_leg_bristle_neuron	SNta30
87723	left_metathoracic_leg_nerve	NA	ventral_nerve_cord	glutamate	NA	sensory	bristle_neuron	hind_leg_bristle_neuron	SNta42
88184	left_metathoracic_leg_nerve	NA	ventral_nerve_cord	glutamate	NA	sensory	bristle_neuron	hind_leg_bristle_neuron	SNta39
90180	left_metathoracic_leg_nerve	NA	ventral_nerve_cord	glutamate	NA	sensory	taste_peg_neuron	hind_leg_taste_peg_neuron	SNch10
91441	left_metathoracic_leg_nerve	NA	ventral_nerve_cord	glutamate	NA	sensory	bristle_neuron	hind_leg_bristle_neuron	SNta39
91594	left_metathoracic_leg_nerve	NA	ventral_nerve_cord	glutamate	NA	sensory	bristle_neuron	hind_leg_bristle_neuron	SNta23
92117	left_metathoracic_leg_nerve	NA	ventral_nerve_cord	glutamate	NA	sensory	orphan_neuron	hind_leg_orphan_neuron	SNxx33
93467	left_metathoracic_leg_nerve	NA	ventral_nerve_cord	glutamate	NA	sensory	bristle_neuron	hind_leg_bristle_neuron	SNta37
97555	left_metathoracic_leg_nerve	NA	ventral_nerve_cord	glutamate	NA	sensory	bristle_neuron	hind_leg_bristle_neuron	SNta34
98219	left_metathoracic_leg_nerve	NA	ventral_nerve_cord	glutamate	NA	sensory	bristle_neuron	hind_leg_bristle_neuron	SNta31
99042	left_metathoracic_leg_nerve	NA	ventral_nerve_cord	glutamate	NA	sensory	bristle_neuron	hind_leg_bristle_neuron	SNta30
99431	left_metathoracic_leg_nerve	NA	ventral_nerve_cord	glutamate	NA	sensory	orphan_neuron	hind_leg_orphan_neuron	SNxxxx
99612	left_metathoracic_leg_nerve	NA	ventral_nerve_cord	glutamate	NA	sensory	bristle_neuron	hind_leg_bristle_neuron	SNta39
100000	NA	12B	ventral_nerve_cord	gaba	gaba	ventral_nerve_cord_intrinsic	single_leg_neuromere	ventral_nerve_cord_contralateral_restricted	IN12B033
100429	NA	01B	ventral_nerve_cord	gaba	gaba	ventral_nerve_cord_intrinsic	single_leg_neuromere	ventral_nerve_cord_ipsilateral_restricted	IN01B010
100463	NA	13A	ventral_nerve_cord	gaba	gaba	ventral_nerve_cord_intrinsic	NA	ventral_nerve_cord_ipsilateral_restricted	IN13A067
100468	NA	13A	ventral_nerve_cord	glutamate	gaba	ventral_nerve_cord_intrinsic	single_leg_neuromere	ventral_nerve_cord_ipsilateral_restricted	IN13A019
100598	NA	04B	ventral_nerve_cord	acetylcholine	acetylcholine	ventral_nerve_cord_intrinsic	NA	ventral_nerve_cord_ipsilateral_restricted	IN04B068
100640	NA	03A	ventral_nerve_cord	acetylcholine	acetylcholine	ventral_nerve_cord_intrinsic	single_leg_neuromere	ventral_nerve_cord_ipsilateral_restricted	IN03A062
100675	left_metathoracic_leg_nerve	NA	ventral_nerve_cord	acetylcholine	acetylcholine	sensory	chordotonal_organ_neuron	hind_leg_claw_chordotonal_organ_neuron	SNpp50
100705	NA	20A.22A	ventral_nerve_cord	acetylcholine	acetylcholine	ventral_nerve_cord_intrinsic	NA	ventral_nerve_cord_ipsilateral_restricted	IN20A.22A047
100772	left_metathoracic_leg_nerve	NA	ventral_nerve_cord	glutamate	NA	sensory	bristle_neuron	hind_leg_bristle_neuron	SNta32
100820	NA	21A	ventral_nerve_cord	acetylcholine	NA	ventral_nerve_cord_intrinsic	single_leg_neuromere	ventral_nerve_cord_ipsilateral_restricted	IN21A010
100822	NA	21A	ventral_nerve_cord	glutamate	NA	ventral_nerve_cord_intrinsic	NA	ventral_nerve_cord_ipsilateral_restricted	IN21A066
100824	left_metathoracic_leg_nerve	TBD	ventral_nerve_cord	glutamate	NA	motor	leg_motor_neuron	hind_leg_motor_neuron	MNhl69
100828	NA	20A.22A	ventral_nerve_cord	acetylcholine	acetylcholine	ventral_nerve_cord_intrinsic	NA	ventral_nerve_cord_ipsilateral_restricted	IN20A.22A017
100829	NA	01B	ventral_nerve_cord	gaba	gaba	ventral_nerve_cord_intrinsic	single_leg_neuromere	ventral_nerve_cord_ipsilateral_restricted	IN01B040
100830	NA	01B	ventral_nerve_cord	gaba	gaba	ventral_nerve_cord_intrinsic	NA	ventral_nerve_cord_ipsilateral_restricted	IN01B059
100897	NA	08A	ventral_nerve_cord	glutamate	glutamate	ventral_nerve_cord_intrinsic	single_leg_neuromere	ventral_nerve_cord_ipsilateral_restricted	IN08A019
100968	NA	13B	ventral_nerve_cord	gaba	gaba	ventral_nerve_cord_intrinsic	single_leg_neuromere	ventral_nerve_cord_contralateral_restricted	IN13B045
100970	NA	20A.22A	ventral_nerve_cord	acetylcholine	acetylcholine	ventral_nerve_cord_intrinsic	NA	ventral_nerve_cord_ipsilateral_restricted	IN20A.22A073
100974	NA	13B	ventral_nerve_cord	glutamate	gaba	ventral_nerve_cord_intrinsic	NA	ventral_nerve_cord_contralateral_restricted	IN13B031
100978	left_metathoracic_leg_nerve	NA	ventral_nerve_cord	glutamate	NA	sensory	orphan_neuron	hind_leg_orphan_neuron	SNppxx
100994	NA	16B	ventral_nerve_cord	glutamate	glutamate	ventral_nerve_cord_intrinsic	single_leg_neuromere	ventral_nerve_cord_ipsilateral_restricted	IN16B041
101194	NA	16B	ventral_nerve_cord	glutamate	glutamate	ventral_nerve_cord_intrinsic	NA	ventral_nerve_cord_ipsilateral_restricted	IN16B101
101398	NA	04B	ventral_nerve_cord	acetylcholine	acetylcholine	ventral_nerve_cord_intrinsic	NA	ventral_nerve_cord_ipsilateral_restricted	IN04B052
101514	NA	03A	ventral_nerve_cord	acetylcholine	acetylcholine	ventral_nerve_cord_intrinsic	single_leg_neuromere	ventral_nerve_cord_ipsilateral_restricted	IN03A027
101515	NA	01B	ventral_nerve_cord	gaba	gaba	ventral_nerve_cord_intrinsic	NA	ventral_nerve_cord_ipsilateral_restricted	IN01B077
101577	NA	03A	ventral_nerve_cord	acetylcholine	acetylcholine	ventral_nerve_cord_intrinsic	NA	ventral_nerve_cord_ipsilateral_restricted	IN03A026
101578	NA	04B	ventral_nerve_cord	acetylcholine	acetylcholine	ventral_nerve_cord_intrinsic	single_leg_neuromere	ventral_nerve_cord_ipsilateral_restricted	IN04B100
101582	NA	20A.22A	ventral_nerve_cord	acetylcholine	acetylcholine	ventral_nerve_cord_intrinsic	single_leg_neuromere	ventral_nerve_cord_ipsilateral_restricted	IN20A.22A030
101589	NA	19A	ventral_nerve_cord	gaba	gaba	ventral_nerve_cord_intrinsic	single_leg_neuromere	ventral_nerve_cord_ipsilateral_restricted	IN19A029
101626	NA	19A	ventral_nerve_cord	glutamate	gaba	ventral_nerve_cord_intrinsic	NA	ventral_nerve_cord_bilateral_restricted	IN19A117
102124	NA	08A	ventral_nerve_cord	glutamate	glutamate	ventral_nerve_cord_intrinsic	NA	ventral_nerve_cord_ipsilateral_restricted	IN08A042
102349	left_metathoracic_leg_nerve	NA	ventral_nerve_cord	glutamate	NA	sensory	orphan_neuron	hind_leg_orphan_neuron	SNxx30
102407	NA	01B	ventral_nerve_cord	gaba	gaba	ventral_nerve_cord_intrinsic	single_leg_neuromere	ventral_nerve_cord_ipsilateral_restricted	IN01B027
102510	NA	09A	ventral_nerve_cord	gaba	gaba	ventral_nerve_cord_intrinsic	single_leg_neuromere	ventral_nerve_cord_ipsilateral_restricted	IN09A084
102556	NA	14A	ventral_nerve_cord	glutamate	NA	ventral_nerve_cord_intrinsic	single_leg_neuromere	ventral_nerve_cord_contralateral_restricted	IN14A036
102644	NA	12B	ventral_nerve_cord	gaba	gaba	ventral_nerve_cord_intrinsic	single_leg_neuromere	ventral_nerve_cord_contralateral_restricted	IN12B062
102724	NA	19A	ventral_nerve_cord	gaba	gaba	ventral_nerve_cord_intrinsic	NA	ventral_nerve_cord_ipsilateral_restricted	IN19A110
102726	NA	19A	ventral_nerve_cord	gaba	gaba	ventral_nerve_cord_intrinsic	NA	ventral_nerve_cord_ipsilateral_restricted	IN19A110
103148	NA	16B	ventral_nerve_cord	glutamate	glutamate	ventral_nerve_cord_intrinsic	NA	ventral_nerve_cord_ipsilateral_restricted	IN16B120
110000	left_metathoracic_leg_nerve	NA	ventral_nerve_cord	glutamate	NA	sensory	bristle_neuron	hind_leg_bristle_neuron	SNta40
110281	left_metathoracic_leg_nerve	NA	ventral_nerve_cord	glutamate	NA	sensory	bristle_neuron	hind_leg_bristle_neuron	SNta44
110312	left_metathoracic_leg_nerve	NA	ventral_nerve_cord	glutamate	NA	sensory	bristle_neuron	hind_leg_bristle_neuron	SNta29
110507	left_metathoracic_leg_nerve	NA	ventral_nerve_cord	glutamate	NA	sensory	hair_plate_neuron	hind_leg_hair_plate_neuron	SNpp52
110583	left_metathoracic_leg_nerve	NA	ventral_nerve_cord	glutamate	NA	sensory	orphan_neuron	hind_leg_orphan_neuron	SNxxxx
110671	left_metathoracic_leg_nerve	NA	ventral_nerve_cord	glutamate	NA	sensory	orphan_neuron	hind_leg_orphan_neuron	SNxxxx
110736	left_metathoracic_leg_nerve	NA	ventral_nerve_cord	glutamate	NA	sensory	orphan_neuron	hind_leg_orphan_neuron	SNxxxx
110762	left_metathoracic_leg_nerve	NA	ventral_nerve_cord	glutamate	NA	sensory	orphan_neuron	hind_leg_orphan_neuron	SNxx33
110763	left_metathoracic_leg_nerve	NA	ventral_nerve_cord	glutamate	NA	sensory	bristle_neuron	hind_leg_bristle_neuron	SNta29
5884431966	left_metathoracic_leg_nerve	NA	ventral_nerve_cord	glutamate	NA	sensory	bristle_neuron	hind_leg_bristle_neuron	SNta39
5884482435	left_metathoracic_leg_nerve	NA	ventral_nerve_cord	glutamate	NA	sensory	bristle_neuron	hind_leg_bristle_neuron	SNta39
7532961952	left_metathoracic_leg_nerve	NA	ventral_nerve_cord	glutamate	NA	sensory	bristle_neuron	hind_leg_bristle_neuron	SNta21
111131	left_metathoracic_leg_nerve	NA	ventral_nerve_cord	glutamate	NA	sensory	bristle_neuron	hind_leg_bristle_neuron	SNta44
111236	left_metathoracic_leg_nerve	NA	ventral_nerve_cord	glutamate	NA	sensory	bristle_neuron	hind_leg_bristle_neuron	SNta28
111611	left_metathoracic_leg_nerve	NA	ventral_nerve_cord	glutamate	NA	sensory	bristle_neuron	hind_leg_bristle_neuron	SNta34
111847	left_metathoracic_leg_nerve	NA	ventral_nerve_cord	glutamate	NA	sensory	bristle_neuron	hind_leg_bristle_neuron	SNta21
112241	left_metathoracic_leg_nerve	NA	ventral_nerve_cord	glutamate	NA	sensory	bristle_neuron	hind_leg_bristle_neuron	SNta39
112515	left_metathoracic_leg_nerve	NA	ventral_nerve_cord	glutamate	NA	sensory	orphan_neuron	hind_leg_orphan_neuron	SNxxxx
112543	left_metathoracic_leg_nerve	NA	ventral_nerve_cord	glutamate	NA	sensory	bristle_neuron	hind_leg_bristle_neuron	SNta29
7119157411	left_metathoracic_leg_nerve	NA	ventral_nerve_cord	glutamate	NA	sensory	bristle_neuron	hind_leg_bristle_neuron	SNta39
113144	left_metathoracic_leg_nerve	NA	ventral_nerve_cord	glutamate	NA	sensory	bristle_neuron	hind_leg_bristle_neuron	SNta30
113180	left_metathoracic_leg_nerve	NA	ventral_nerve_cord	glutamate	NA	sensory	bristle_neuron	hind_leg_bristle_neuron	SNta29
113227	left_metathoracic_leg_nerve	NA	ventral_nerve_cord	glutamate	NA	sensory	bristle_neuron	hind_leg_bristle_neuron	SNta21
113922	left_metathoracic_leg_nerve	NA	ventral_nerve_cord	acetylcholine	NA	sensory	bristle_neuron	hind_leg_bristle_neuron	SNta44
114053	left_metathoracic_leg_nerve	NA	ventral_nerve_cord	glutamate	NA	sensory	orphan_neuron	hind_leg_orphan_neuron	SNxxxx
114588	left_metathoracic_leg_nerve	NA	ventral_nerve_cord	glutamate	NA	sensory	bristle_neuron	hind_leg_bristle_neuron	SNta31
115741	left_metathoracic_leg_nerve	NA	ventral_nerve_cord	glutamate	NA	sensory	orphan_neuron	hind_leg_orphan_neuron	SNxxxx
6298325384	left_metathoracic_leg_nerve	NA	ventral_nerve_cord	glutamate	NA	sensory	bristle_neuron	hind_leg_bristle_neuron	SNta38
116503	left_metathoracic_leg_nerve	NA	ventral_nerve_cord	glutamate	NA	sensory	taste_peg_neuron	hind_leg_taste_peg_neuron	SNch06
116514	left_metathoracic_leg_nerve	NA	ventral_nerve_cord	glutamate	NA	sensory	orphan_neuron	hind_leg_orphan_neuron	SNxx33
116819	left_metathoracic_leg_nerve	NA	ventral_nerve_cord	glutamate	NA	sensory	taste_peg_neuron	hind_leg_taste_peg_neuron	SNch10
116866	left_metathoracic_leg_nerve	NA	ventral_nerve_cord	glutamate	NA	sensory	orphan_neuron	hind_leg_orphan_neuron	SNxxxx
117334	left_metathoracic_leg_nerve	NA	ventral_nerve_cord	glutamate	NA	sensory	bristle_neuron	hind_leg_bristle_neuron	SNta19
117371	left_metathoracic_leg_nerve	NA	ventral_nerve_cord	glutamate	NA	sensory	taste_peg_neuron	hind_leg_taste_peg_neuron	SNch10
117398	left_metathoracic_leg_nerve	NA	ventral_nerve_cord	glutamate	NA	sensory	taste_peg_neuron	hind_leg_taste_peg_neuron	SNch10
117504	left_metathoracic_leg_nerve	NA	ventral_nerve_cord	glutamate	NA	sensory	taste_peg_neuron	hind_leg_taste_peg_neuron	SNch06
117505	left_metathoracic_leg_nerve	NA	ventral_nerve_cord	glutamate	NA	sensory	taste_peg_neuron	hind_leg_taste_peg_neuron	SNch10
117517	left_metathoracic_leg_nerve	NA	ventral_nerve_cord	glutamate	NA	sensory	bristle_neuron	hind_leg_bristle_neuron	SNta28
117524	left_metathoracic_leg_nerve	NA	ventral_nerve_cord	glutamate	NA	sensory	taste_peg_neuron	hind_leg_taste_peg_neuron	SNch10
119514	left_metathoracic_leg_nerve	NA	ventral_nerve_cord	acetylcholine	NA	sensory	bristle_neuron	hind_leg_bristle_neuron	SNta37
120186	left_metathoracic_leg_nerve	NA	ventral_nerve_cord	acetylcholine	NA	sensory	bristle_neuron	hind_leg_bristle_neuron	SNta37
120276	left_metathoracic_leg_nerve	NA	ventral_nerve_cord	acetylcholine	NA	sensory	taste_peg_neuron	hind_leg_taste_peg_neuron	SNch09
152383	NA	14A	ventral_nerve_cord	glutamate	NA	ventral_nerve_cord_intrinsic	single_leg_neuromere	ventral_nerve_cord_contralateral_restricted	IN14A110
152387	NA	01B	ventral_nerve_cord	gaba	gaba	ventral_nerve_cord_intrinsic	single_leg_neuromere	ventral_nerve_cord_ipsilateral_restricted	IN01B033
152430	NA	26X	ventral_nerve_cord	gaba	NA	ventral_nerve_cord_intrinsic	single_leg_neuromere	ventral_nerve_cord_contralateral_restricted	IN26X003
152480	left_metathoracic_leg_nerve	NA	ventral_nerve_cord	acetylcholine	NA	sensory	bristle_neuron	hind_leg_bristle_neuron	SNta37
152576	NA	13A	ventral_nerve_cord	gaba	gaba	ventral_nerve_cord_intrinsic	NA	ventral_nerve_cord_ipsilateral_restricted	IN13A028
152618	NA	04B	ventral_nerve_cord	acetylcholine	acetylcholine	ventral_nerve_cord_intrinsic	NA	ventral_nerve_cord_ipsilateral_restricted	IN04B096
152868	NA	01B	ventral_nerve_cord	gaba	gaba	ventral_nerve_cord_intrinsic	NA	ventral_nerve_cord_ipsilateral_restricted	IN01B062
152948	NA	13B	ventral_nerve_cord	gaba	gaba	ventral_nerve_cord_intrinsic	single_leg_neuromere	ventral_nerve_cord_contralateral_restricted	IN13B098
152975	left_metathoracic_leg_nerve	NA	ventral_nerve_cord	glutamate	NA	sensory	taste_peg_neuron	hind_leg_taste_peg_neuron	SNch10
153086	NA	01B	ventral_nerve_cord	gaba	gaba	ventral_nerve_cord_intrinsic	NA	ventral_nerve_cord_ipsilateral_restricted	IN01B100
153511	NA	20A.22A	ventral_nerve_cord	acetylcholine	acetylcholine	ventral_nerve_cord_intrinsic	NA	ventral_nerve_cord_ipsilateral_restricted	IN20A.22A079
153521	NA	20A.22A	ventral_nerve_cord	acetylcholine	acetylcholine	ventral_nerve_cord_intrinsic	NA	ventral_nerve_cord_ipsilateral_restricted	IN20A.22A019
153630	NA	20A.22A	ventral_nerve_cord	acetylcholine	acetylcholine	ventral_nerve_cord_intrinsic	NA	ventral_nerve_cord_ipsilateral_restricted	IN20A.22A086
153943	NA	21A	ventral_nerve_cord	glutamate	NA	ventral_nerve_cord_intrinsic	single_leg_neuromere	ventral_nerve_cord_ipsilateral_restricted	IN21A024
154095	left_metathoracic_leg_nerve	NA	ventral_nerve_cord	acetylcholine	NA	sensory	taste_peg_neuron	hind_leg_taste_peg_neuron	SNch11
154265	NA	14A	ventral_nerve_cord	glutamate	NA	ventral_nerve_cord_intrinsic	NA	ventral_nerve_cord_contralateral_restricted	IN14A032
154266	NA	20A.22A	ventral_nerve_cord	acetylcholine	acetylcholine	ventral_nerve_cord_intrinsic	NA	ventral_nerve_cord_ipsilateral_restricted	IN20A.22A051
154379	NA	16B	ventral_nerve_cord	glutamate	glutamate	ventral_nerve_cord_intrinsic	NA	ventral_nerve_cord_ipsilateral_restricted	IN16B108
154700	left_metathoracic_leg_nerve	NA	ventral_nerve_cord	glutamate	NA	sensory	bristle_neuron	hind_leg_bristle_neuron	SNta38
155115	NA	08A	ventral_nerve_cord	glutamate	glutamate	ventral_nerve_cord_intrinsic	NA	ventral_nerve_cord_ipsilateral_restricted	IN08A048
155572	NA	20A.22A	ventral_nerve_cord	acetylcholine	acetylcholine	ventral_nerve_cord_intrinsic	NA	ventral_nerve_cord_ipsilateral_restricted	IN20A.22A019
155573	NA	03A	ventral_nerve_cord	acetylcholine	acetylcholine	ventral_nerve_cord_intrinsic	NA	ventral_nerve_cord_ipsilateral_restricted	IN03A026
155575	NA	20A.22A	ventral_nerve_cord	acetylcholine	acetylcholine	ventral_nerve_cord_intrinsic	single_leg_neuromere	ventral_nerve_cord_ipsilateral_restricted	IN20A.22A041
155758	NA	04B	ventral_nerve_cord	acetylcholine	acetylcholine	ventral_nerve_cord_intrinsic	NA	ventral_nerve_cord_ipsilateral_restricted	IN04B105
155761	NA	13A	ventral_nerve_cord	glutamate	NA	ventral_nerve_cord_intrinsic	NA	ventral_nerve_cord_ipsilateral_restricted	IN13A066
155783	NA	08A	ventral_nerve_cord	glutamate	glutamate	ventral_nerve_cord_intrinsic	NA	ventral_nerve_cord_ipsilateral_restricted	IN08A047
155784	NA	03A	ventral_nerve_cord	acetylcholine	acetylcholine	ventral_nerve_cord_intrinsic	single_leg_neuromere	ventral_nerve_cord_ipsilateral_restricted	IN03A081
155820	NA	13B	ventral_nerve_cord	glutamate	gaba	ventral_nerve_cord_intrinsic	single_leg_neuromere	ventral_nerve_cord_contralateral_restricted	IN13B074
7950401813	left_metathoracic_leg_nerve	NA	ventral_nerve_cord	glutamate	NA	sensory	orphan_neuron	hind_leg_orphan_neuron	SNxx33
156177	left_metathoracic_leg_nerve	NA	ventral_nerve_cord	glutamate	NA	sensory	hair_plate_neuron	hind_leg_hair_plate_neuron	SNpp45
156178	NA	13B	ventral_nerve_cord	gaba	gaba	ventral_nerve_cord_intrinsic	NA	ventral_nerve_cord_contralateral_restricted	IN13B061
156317	NA	01B	ventral_nerve_cord	gaba	gaba	ventral_nerve_cord_intrinsic	single_leg_neuromere	ventral_nerve_cord_ipsilateral_restricted	IN01B023
156368	NA	20A.22A	ventral_nerve_cord	acetylcholine	acetylcholine	ventral_nerve_cord_intrinsic	NA	ventral_nerve_cord_ipsilateral_restricted	IN20A.22A047
156609	left_metathoracic_leg_nerve	NA	ventral_nerve_cord	glutamate	acetylcholine	sensory	chordotonal_organ_neuron	hind_leg_claw_chordotonal_organ_neuron	SNpp51
156872	NA	20A.22A	ventral_nerve_cord	acetylcholine	acetylcholine	ventral_nerve_cord_intrinsic	NA	ventral_nerve_cord_ipsilateral_restricted	IN20A.22A090
156915	NA	NA	ventral_nerve_cord	gaba	NA	ventral_nerve_cord_intrinsic	NA	NA	NA
157030	NA	19A	ventral_nerve_cord	gaba	gaba	ventral_nerve_cord_intrinsic	NA	ventral_nerve_cord_ipsilateral_restricted	IN19A108
157124	left_metathoracic_leg_nerve	NA	ventral_nerve_cord	glutamate	NA	sensory	bristle_neuron	hind_leg_bristle_neuron	SNta28
157187	left_metathoracic_leg_nerve	NA	ventral_nerve_cord	glutamate	NA	sensory	bristle_neuron	hind_leg_bristle_neuron	SNta29
157267	NA	14A	ventral_nerve_cord	glutamate	NA	ventral_nerve_cord_intrinsic	NA	ventral_nerve_cord_contralateral_restricted	IN14A062
157429	NA	21A	ventral_nerve_cord	glutamate	NA	ventral_nerve_cord_intrinsic	NA	ventral_nerve_cord_ipsilateral_restricted	IN21A051
157527	NA	20A.22A	ventral_nerve_cord	acetylcholine	acetylcholine	ventral_nerve_cord_intrinsic	single_leg_neuromere	ventral_nerve_cord_ipsilateral_restricted	IN20A.22A028
157672	left_metathoracic_leg_nerve	NA	ventral_nerve_cord	glutamate	NA	sensory	bristle_neuron	hind_leg_bristle_neuron	SNta38
157675	left_metathoracic_leg_nerve	NA	ventral_nerve_cord	glutamate	NA	sensory	orphan_neuron	hind_leg_orphan_neuron	SNxxxx
157709	left_metathoracic_leg_nerve	TBD	ventral_nerve_cord	glutamate	NA	motor	leg_motor_neuron	hind_leg_motor_neuron	MNhl60
157785	left_metathoracic_leg_nerve	NA	ventral_nerve_cord	acetylcholine	acetylcholine	sensory	chordotonal_organ_neuron	hind_leg_claw_chordotonal_organ_neuron	SNpp50
158365	left_metathoracic_leg_nerve	NA	ventral_nerve_cord	acetylcholine	NA	sensory	bristle_neuron	hind_leg_bristle_neuron	SNta27
158467	NA	09A	ventral_nerve_cord	gaba	gaba	ventral_nerve_cord_intrinsic	single_leg_neuromere	ventral_nerve_cord_ipsilateral_restricted	IN09A047
158576	NA	20A.22A	ventral_nerve_cord	acetylcholine	acetylcholine	ventral_nerve_cord_intrinsic	single_leg_neuromere	ventral_nerve_cord_ipsilateral_restricted	IN20A.22A067
158577	NA	20A.22A	ventral_nerve_cord	acetylcholine	acetylcholine	ventral_nerve_cord_intrinsic	single_leg_neuromere	ventral_nerve_cord_ipsilateral_restricted	IN20A.22A049
158885	NA	20A.22A	ventral_nerve_cord	acetylcholine	acetylcholine	ventral_nerve_cord_intrinsic	NA	ventral_nerve_cord_ipsilateral_restricted	IN20A.22A024
158921	NA	01B	ventral_nerve_cord	gaba	gaba	ventral_nerve_cord_intrinsic	single_leg_neuromere	ventral_nerve_cord_ipsilateral_restricted	IN01B006
158992	NA	20A.22A	ventral_nerve_cord	acetylcholine	acetylcholine	ventral_nerve_cord_intrinsic	NA	ventral_nerve_cord_ipsilateral_restricted	IN20A.22A081
158993	NA	20A.22A	ventral_nerve_cord	acetylcholine	acetylcholine	ventral_nerve_cord_intrinsic	NA	ventral_nerve_cord_ipsilateral_restricted	IN20A.22A086
159317	NA	09A	ventral_nerve_cord	gaba	gaba	ventral_nerve_cord_intrinsic	single_leg_neuromere	ventral_nerve_cord_ipsilateral_restricted	IN09A030
159368	NA	13B	ventral_nerve_cord	gaba	gaba	ventral_nerve_cord_intrinsic	single_leg_neuromere	ventral_nerve_cord_contralateral_restricted	IN13B078
159685	NA	04B	ventral_nerve_cord	acetylcholine	acetylcholine	ventral_nerve_cord_intrinsic	NA	ventral_nerve_cord_ipsilateral_restricted	IN04B113
159762	left_first_abdominal_nerve	17X	ventral_nerve_cord	glutamate	NA	motor	leg_motor_neuron	hind_leg_motor_neuron	Tergotr. MN
159787	NA	03A	ventral_nerve_cord	acetylcholine	acetylcholine	ventral_nerve_cord_intrinsic	single_leg_neuromere	ventral_nerve_cord_ipsilateral_restricted	IN03A019
159819	NA	20A.22A	ventral_nerve_cord	acetylcholine	acetylcholine	ventral_nerve_cord_intrinsic	NA	ventral_nerve_cord_ipsilateral_restricted	IN20A.22A081
159827	NA	14A	ventral_nerve_cord	glutamate	NA	ventral_nerve_cord_intrinsic	NA	ventral_nerve_cord_contralateral_restricted	IN14A082
159828	left_metathoracic_leg_nerve	NA	ventral_nerve_cord	glutamate	NA	sensory	orphan_neuron	hind_leg_orphan_neuron	SNxxxx
159875	NA	09A	ventral_nerve_cord	gaba	gaba	ventral_nerve_cord_intrinsic	single_leg_neuromere	ventral_nerve_cord_ipsilateral_restricted	IN09A046
159938	NA	20A.22A	ventral_nerve_cord	acetylcholine	acetylcholine	ventral_nerve_cord_intrinsic	NA	ventral_nerve_cord_ipsilateral_restricted	IN20A.22A067
160191	NA	20A.22A	ventral_nerve_cord	acetylcholine	acetylcholine	ventral_nerve_cord_intrinsic	NA	ventral_nerve_cord_ipsilateral_restricted	IN20A.22A066
160211	NA	01B	ventral_nerve_cord	gaba	gaba	ventral_nerve_cord_intrinsic	NA	ventral_nerve_cord_ipsilateral_restricted	IN01B031
162743	NA	13B	ventral_nerve_cord	gaba	gaba	ventral_nerve_cord_intrinsic	NA	ventral_nerve_cord_contralateral_restricted	IN13B048
162841	NA	21A	ventral_nerve_cord	glutamate	NA	ventral_nerve_cord_intrinsic	NA	ventral_nerve_cord_ipsilateral_restricted	IN21A078
162912	left_metathoracic_leg_nerve	TBD	ventral_nerve_cord	glutamate	NA	motor	leg_motor_neuron	hind_leg_motor_neuron	Tr extensor MN
162913	left_metathoracic_leg_nerve	24B.25B	ventral_nerve_cord	glutamate	glutamate	motor	leg_motor_neuron	hind_leg_motor_neuron	Tr flexor MN
163009	left_metathoracic_leg_nerve	15B	ventral_nerve_cord	glutamate	glutamate	motor	leg_motor_neuron	hind_leg_motor_neuron	MNhl73
163072	NA	16B	ventral_nerve_cord	glutamate	glutamate	ventral_nerve_cord_intrinsic	NA	ventral_nerve_cord_ipsilateral_restricted	IN16B096
163342	NA	08A	ventral_nerve_cord	glutamate	glutamate	ventral_nerve_cord_intrinsic	NA	ventral_nerve_cord_ipsilateral_restricted	IN08A045
163476	NA	01B	ventral_nerve_cord	gaba	gaba	ventral_nerve_cord_intrinsic	NA	ventral_nerve_cord_ipsilateral_restricted	IN01B059
163596	NA	19A	ventral_nerve_cord	glutamate	gaba	ventral_nerve_cord_intrinsic	NA	ventral_nerve_cord_ipsilateral_restricted	IN19A128
164075	NA	12B	ventral_nerve_cord	gaba	gaba	ventral_nerve_cord_intrinsic	single_leg_neuromere	ventral_nerve_cord_contralateral_restricted	IN12B034
164298	NA	04B	ventral_nerve_cord	acetylcholine	acetylcholine	ventral_nerve_cord_intrinsic	NA	ventral_nerve_cord_ipsilateral_restricted	IN04B074
164574	left_metathoracic_leg_nerve	NA	ventral_nerve_cord	glutamate	NA	sensory	bristle_neuron	hind_leg_bristle_neuron	SNta23
165062	NA	13B	ventral_nerve_cord	glutamate	NA	ventral_nerve_cord_intrinsic	single_leg_neuromere	ventral_nerve_cord_contralateral_restricted	IN13B033
165694	NA	20A.22A	ventral_nerve_cord	glutamate	NA	ventral_nerve_cord_intrinsic	NA	ventral_nerve_cord_ipsilateral_restricted	IN20A.22A060
165696	NA	14A	ventral_nerve_cord	glutamate	NA	ventral_nerve_cord_intrinsic	single_leg_neuromere	ventral_nerve_cord_contralateral_restricted	IN14A074
165745	left_metathoracic_leg_nerve	NA	ventral_nerve_cord	acetylcholine	acetylcholine	sensory	chordotonal_organ_neuron	hind_leg_claw_chordotonal_organ_neuron	SNpp50
165781	NA	14A	ventral_nerve_cord	glutamate	NA	ventral_nerve_cord_intrinsic	NA	ventral_nerve_cord_contralateral_restricted	IN14A090
166275	NA	21A	ventral_nerve_cord	glutamate	NA	ventral_nerve_cord_intrinsic	NA	ventral_nerve_cord_ipsilateral_restricted	IN21A101
166322	NA	03A	ventral_nerve_cord	acetylcholine	acetylcholine	ventral_nerve_cord_intrinsic	NA	ventral_nerve_cord_ipsilateral_restricted	IN03A092
166327	NA	14A	ventral_nerve_cord	glutamate	NA	ventral_nerve_cord_intrinsic	single_leg_neuromere	ventral_nerve_cord_contralateral_restricted	IN14A119
166342	NA	09A	ventral_nerve_cord	gaba	gaba	ventral_nerve_cord_intrinsic	NA	ventral_nerve_cord_ipsilateral_restricted	IN09A072
166402	NA	01B	ventral_nerve_cord	gaba	gaba	ventral_nerve_cord_intrinsic	NA	ventral_nerve_cord_ipsilateral_restricted	IN01B034
166560	NA	03A	ventral_nerve_cord	acetylcholine	acetylcholine	ventral_nerve_cord_intrinsic	single_leg_neuromere	ventral_nerve_cord_ipsilateral_restricted	IN03A088
166759	NA	20A.22A	ventral_nerve_cord	acetylcholine	acetylcholine	ventral_nerve_cord_intrinsic	NA	ventral_nerve_cord_ipsilateral_restricted	IN20A.22A064
167361	NA	13B	ventral_nerve_cord	gaba	gaba	ventral_nerve_cord_intrinsic	single_leg_neuromere	ventral_nerve_cord_contralateral_restricted	IN13B018
170623	left_second_abdominal_nerve	NA	ventral_nerve_cord	acetylcholine	NA	sensory	orphan_neuron	abdomen_orphan_neuron	SNxx22
171352	NA	04B	ventral_nerve_cord	acetylcholine	acetylcholine	ventral_nerve_cord_intrinsic	NA	ventral_nerve_cord_ipsilateral_restricted	IN04B044
171727	left_metathoracic_leg_nerve	NA	ventral_nerve_cord	glutamate	NA	sensory	bristle_neuron	hind_leg_bristle_neuron	SNta38
171729	left_metathoracic_leg_nerve	NA	ventral_nerve_cord	acetylcholine	NA	sensory	bristle_neuron	hind_leg_bristle_neuron	SNta39
171956	NA	20A.22A	ventral_nerve_cord	acetylcholine	acetylcholine	ventral_nerve_cord_intrinsic	NA	ventral_nerve_cord_ipsilateral_restricted	IN20A.22A066
171965	left_metathoracic_leg_nerve	NA	ventral_nerve_cord	glutamate	NA	sensory	bristle_neuron	hind_leg_bristle_neuron	SNta39
172447	NA	20A.22A	ventral_nerve_cord	acetylcholine	acetylcholine	ventral_nerve_cord_intrinsic	NA	ventral_nerve_cord_ipsilateral_restricted	IN20A.22A073
172708	NA	01B	ventral_nerve_cord	gaba	gaba	ventral_nerve_cord_intrinsic	single_leg_neuromere	ventral_nerve_cord_ipsilateral_restricted	IN01B065
172984	left_metathoracic_leg_nerve	NA	ventral_nerve_cord	glutamate	NA	sensory	bristle_neuron	hind_leg_bristle_neuron	SNta39
176316	left_metathoracic_leg_nerve	NA	ventral_nerve_cord	glutamate	acetylcholine	sensory	chordotonal_organ_neuron	hind_leg_hook_chordotonal_organ_neuron	SNpp39
176524	left_metathoracic_leg_nerve	NA	ventral_nerve_cord	glutamate	NA	sensory	taste_peg_neuron	hind_leg_taste_peg_neuron	SNch10
176866	left_metathoracic_leg_nerve	15B	ventral_nerve_cord	glutamate	glutamate	motor	leg_motor_neuron	hind_leg_motor_neuron	Acc. ti flexor MN
177758	left_metathoracic_leg_nerve	NA	ventral_nerve_cord	acetylcholine	NA	sensory	bristle_neuron	hind_leg_bristle_neuron	SNta38
177759	left_metathoracic_leg_nerve	NA	ventral_nerve_cord	glutamate	NA	sensory	bristle_neuron	hind_leg_bristle_neuron	SNta38
177794	left_metathoracic_leg_nerve	NA	ventral_nerve_cord	glutamate	NA	sensory	orphan_neuron	hind_leg_orphan_neuron	SNxx33
193247	left_metathoracic_leg_nerve	NA	ventral_nerve_cord	glutamate	NA	sensory	bristle_neuron	hind_leg_bristle_neuron	SNta39
194338	NA	21A	ventral_nerve_cord	glutamate	NA	ventral_nerve_cord_intrinsic	NA	ventral_nerve_cord_bilateral_restricted	IN21A102
197623	left_metathoracic_leg_nerve	NA	ventral_nerve_cord	glutamate	NA	sensory	bristle_neuron	hind_leg_bristle_neuron	SNta30
200311	left_metathoracic_leg_nerve	NA	ventral_nerve_cord	glutamate	NA	sensory	hair_plate_neuron	hind_leg_hair_plate_neuron	SNppxx
201093	NA	20A.22A	ventral_nerve_cord	acetylcholine	acetylcholine	ventral_nerve_cord_intrinsic	NA	ventral_nerve_cord_ipsilateral_restricted	IN20A.22A090
203000	left_metathoracic_leg_nerve	NA	ventral_nerve_cord	glutamate	NA	sensory	bristle_neuron	hind_leg_bristle_neuron	SNta31
204344	left_metathoracic_leg_nerve	NA	ventral_nerve_cord	glutamate	acetylcholine	sensory	chordotonal_organ_neuron	hind_leg_hook_chordotonal_organ_neuron	SNppxx
221983	left_first_abdominal_nerve	TBD	ventral_nerve_cord	glutamate	NA	motor	leg_motor_neuron	hind_leg_motor_neuron	MNhl01
223843	left_metathoracic_leg_nerve	NA	ventral_nerve_cord	glutamate	NA	sensory	taste_peg_neuron	hind_leg_taste_peg_neuron	SNch07
228323	NA	19A	ventral_nerve_cord	glutamate	NA	ventral_nerve_cord_intrinsic	NA	NA	NA
5077758604	left_metathoracic_leg_nerve	NA	ventral_nerve_cord	glutamate	NA	sensory	orphan_neuron	hind_leg_orphan_neuron	SNxx33
5477543117	left_metathoracic_leg_nerve	NA	ventral_nerve_cord	glutamate	NA	sensory	bristle_neuron	hind_leg_bristle_neuron	SNta28
8363899682	left_metathoracic_leg_nerve	NA	ventral_nerve_cord	glutamate	NA	sensory	bristle_neuron	hind_leg_bristle_neuron	SNta42
5488108911	left_metathoracic_leg_nerve	NA	ventral_nerve_cord	glutamate	NA	sensory	orphan_neuron	hind_leg_orphan_neuron	SNxx33
6315822940	left_metathoracic_leg_nerve	NA	ventral_nerve_cord	glutamate	NA	sensory	bristle_neuron	hind_leg_bristle_neuron	SNta29
9594916989	left_metathoracic_leg_nerve	NA	ventral_nerve_cord	glutamate	NA	sensory	orphan_neuron	hind_leg_orphan_neuron	SNxxxx
10005777996	left_metathoracic_leg_nerve	NA	ventral_nerve_cord	glutamate	NA	sensory	taste_peg_neuron	hind_leg_taste_peg_neuron	SNch10
10012658878	left_metathoracic_leg_nerve	NA	ventral_nerve_cord	glutamate	NA	sensory	bristle_neuron	hind_leg_bristle_neuron	SNta29
10015998788	left_metathoracic_leg_nerve	NA	ventral_nerve_cord	glutamate	NA	sensory	bristle_neuron	hind_leg_bristle_neuron	SNta29
10019573064	left_metathoracic_leg_nerve	NA	ventral_nerve_cord	glutamate	NA	sensory	bristle_neuron	hind_leg_bristle_neuron	SNta29
10409104086	left_metathoracic_leg_nerve	NA	ventral_nerve_cord	glutamate	NA	sensory	taste_peg_neuron	hind_leg_taste_peg_neuron	SNch10
10815917244	left_metathoracic_leg_nerve	NA	ventral_nerve_cord	glutamate	NA	sensory	orphan_neuron	hind_leg_orphan_neuron	SNxxxx
10822998667	left_metathoracic_leg_nerve	NA	ventral_nerve_cord	glutamate	NA	sensory	taste_peg_neuron	hind_leg_taste_peg_neuron	SNch10
10812420042	left_metathoracic_leg_nerve	NA	ventral_nerve_cord	glutamate	NA	sensory	taste_peg_neuron	hind_leg_taste_peg_neuron	SNch10
11646645288	left_metathoracic_leg_nerve	NA	ventral_nerve_cord	glutamate	NA	sensory	orphan_neuron	hind_leg_orphan_neuron	SNxxxx
12036362891	left_metathoracic_leg_nerve	NA	ventral_nerve_cord	glutamate	NA	sensory	orphan_neuron	hind_leg_orphan_neuron	SNxxxx
12074892722	left_metathoracic_leg_nerve	NA	ventral_nerve_cord	glutamate	NA	sensory	bristle_neuron	hind_leg_bristle_neuron	SNta23
12075125934	left_metathoracic_leg_nerve	NA	ventral_nerve_cord	glutamate	NA	sensory	multidendritic_neuron	hind_leg_multidendritic_neuron	SNxx29
12853422012	left_metathoracic_leg_nerve	NA	ventral_nerve_cord	glutamate	NA	sensory	orphan_neuron	hind_leg_orphan_neuron	SNxxxx
17728111756	left_metathoracic_leg_nerve	NA	ventral_nerve_cord	glutamate	NA	sensory	orphan_neuron	hind_leg_orphan_neuron	SNxxxx
10003	left_prothoracic_leg_nerve	NA	ventral_nerve_cord	acetylcholine	NA	sensory	bristle_neuron	front_leg_bristle_neuron	SNta29
10124	NA	13B	ventral_nerve_cord	glutamate	gaba	ventral_nerve_cord_intrinsic	single_leg_neuromere	ventral_nerve_cord_contralateral_restricted	IN13B006
10196	NA	19A	ventral_nerve_cord	gaba	gaba	ventral_nerve_cord_intrinsic	single_leg_neuromere	ventral_nerve_cord_ipsilateral_restricted	IN19A001
10242	NA	19A	ventral_nerve_cord	gaba	gaba	ventral_nerve_cord_intrinsic	single_leg_neuromere	ventral_nerve_cord_ipsilateral_restricted	IN19A007
10256	NA	19A	ventral_nerve_cord	gaba	gaba	ventral_nerve_cord_intrinsic	single_leg_neuromere	ventral_nerve_cord_ipsilateral_restricted	IN19A002
10332	NA	08A	ventral_nerve_cord	glutamate	glutamate	ventral_nerve_cord_intrinsic	single_leg_neuromere	ventral_nerve_cord_ipsilateral_restricted	IN08A002
10365	NA	13B	ventral_nerve_cord	glutamate	gaba	ventral_nerve_cord_intrinsic	single_leg_neuromere	ventral_nerve_cord_contralateral_restricted	IN13B025
10389	NA	13A	ventral_nerve_cord	gaba	gaba	ventral_nerve_cord_intrinsic	NA	ventral_nerve_cord_ipsilateral_restricted	IN13A050
10584	NA	13A	ventral_nerve_cord	gaba	gaba	ventral_nerve_cord_intrinsic	single_leg_neuromere	ventral_nerve_cord_ipsilateral_restricted	IN13A002
10608	NA	14A	ventral_nerve_cord	glutamate	NA	ventral_nerve_cord_intrinsic	single_leg_neuromere	ventral_nerve_cord_contralateral_restricted	IN14A002
10722	NA	08A	ventral_nerve_cord	gaba	NA	ventral_nerve_cord_intrinsic	single_leg_neuromere	ventral_nerve_cord_ipsilateral_restricted	IN08A006
10827	NA	03A	ventral_nerve_cord	acetylcholine	acetylcholine	ventral_nerve_cord_intrinsic	single_leg_neuromere	ventral_nerve_cord_ipsilateral_restricted	IN03A004
11050	NA	21A	ventral_nerve_cord	acetylcholine	NA	ventral_nerve_cord_intrinsic	single_leg_neuromere	ventral_nerve_cord_ipsilateral_restricted	IN21A005
11320	NA	03A	ventral_nerve_cord	acetylcholine	acetylcholine	ventral_nerve_cord_intrinsic	single_leg_neuromere	ventral_nerve_cord_ipsilateral_restricted	IN03A007
11435	NA	13A	ventral_nerve_cord	glutamate	NA	ventral_nerve_cord_intrinsic	single_leg_neuromere	ventral_nerve_cord_ipsilateral_restricted	IN13A009
11452	NA	08A	ventral_nerve_cord	glutamate	glutamate	ventral_nerve_cord_intrinsic	single_leg_neuromere	ventral_nerve_cord_ipsilateral_restricted	IN08A049
11509	NA	13A	ventral_nerve_cord	gaba	gaba	ventral_nerve_cord_intrinsic	NA	ventral_nerve_cord_ipsilateral_restricted	IN13A037
11511	NA	19A	ventral_nerve_cord	gaba	gaba	ventral_nerve_cord_intrinsic	single_leg_neuromere	ventral_nerve_cord_ipsilateral_restricted	IN19A016
11657	left_prothoracic_leg_nerve	TBD	ventral_nerve_cord	glutamate	NA	motor	leg_motor_neuron	front_leg_motor_neuron	Ti extensor MN
11666	NA	17A	ventral_nerve_cord	glutamate	NA	ventral_nerve_cord_intrinsic	single_leg_neuromere	ventral_nerve_cord_ipsilateral_restricted	IN17A041
11744	NA	08A	ventral_nerve_cord	glutamate	glutamate	ventral_nerve_cord_intrinsic	single_leg_neuromere	ventral_nerve_cord_ipsilateral_restricted	IN08A007
11747	NA	19A	ventral_nerve_cord	gaba	gaba	ventral_nerve_cord_intrinsic	single_leg_neuromere	ventral_nerve_cord_ipsilateral_restricted	IN19A016
11751	NA	TBD	ventral_nerve_cord	acetylcholine	NA	ventral_nerve_cord_intrinsic	single_leg_neuromere	ventral_nerve_cord_ipsilateral_restricted	INXXX466
11780	NA	13A	ventral_nerve_cord	gaba	gaba	ventral_nerve_cord_intrinsic	single_leg_neuromere	ventral_nerve_cord_ipsilateral_restricted	IN13A014
11792	NA	16B	ventral_nerve_cord	glutamate	glutamate	ventral_nerve_cord_intrinsic	single_leg_neuromere	ventral_nerve_cord_ipsilateral_restricted	IN16B033
11799	NA	19A	ventral_nerve_cord	gaba	gaba	ventral_nerve_cord_intrinsic	single_leg_neuromere	ventral_nerve_cord_ipsilateral_restricted	IN19A020
11812	NA	17A	ventral_nerve_cord	acetylcholine	acetylcholine	ventral_nerve_cord_intrinsic	single_leg_neuromere	ventral_nerve_cord_ipsilateral_restricted	IN17A017
11955	NA	01A	ventral_nerve_cord	acetylcholine	acetylcholine	ventral_nerve_cord_intrinsic	single_leg_neuromere	ventral_nerve_cord_contralateral_restricted	IN01A015
12026	NA	13A	ventral_nerve_cord	gaba	gaba	ventral_nerve_cord_intrinsic	single_leg_neuromere	ventral_nerve_cord_ipsilateral_restricted	IN13A010
12061	NA	16B	ventral_nerve_cord	glutamate	glutamate	ventral_nerve_cord_intrinsic	single_leg_neuromere	ventral_nerve_cord_ipsilateral_restricted	IN16B029
12068	NA	03A	ventral_nerve_cord	acetylcholine	acetylcholine	ventral_nerve_cord_intrinsic	single_leg_neuromere	ventral_nerve_cord_ipsilateral_restricted	IN03A013
12104	NA	13A	ventral_nerve_cord	gaba	gaba	ventral_nerve_cord_intrinsic	single_leg_neuromere	ventral_nerve_cord_ipsilateral_restricted	IN13A012
12134	left_prothoracic_leg_nerve	15B	ventral_nerve_cord	glutamate	glutamate	motor	leg_motor_neuron	front_leg_motor_neuron	Ti flexor MN
12250	NA	21A	ventral_nerve_cord	glutamate	NA	ventral_nerve_cord_intrinsic	single_leg_neuromere	ventral_nerve_cord_ipsilateral_restricted	IN21A006
12285	NA	14A	ventral_nerve_cord	glutamate	NA	ventral_nerve_cord_intrinsic	single_leg_neuromere	ventral_nerve_cord_contralateral_restricted	IN14A004
12302	NA	16B	ventral_nerve_cord	glutamate	glutamate	ventral_nerve_cord_intrinsic	single_leg_neuromere	ventral_nerve_cord_ipsilateral_restricted	IN16B030
12338	NA	14A	ventral_nerve_cord	glutamate	NA	ventral_nerve_cord_intrinsic	single_leg_neuromere	ventral_nerve_cord_contralateral_restricted	IN14A005
12475	NA	19A	ventral_nerve_cord	gaba	gaba	ventral_nerve_cord_intrinsic	single_leg_neuromere	ventral_nerve_cord_ipsilateral_restricted	IN19A029
12540	NA	16B	ventral_nerve_cord	glutamate	glutamate	ventral_nerve_cord_intrinsic	single_leg_neuromere	ventral_nerve_cord_ipsilateral_restricted	IN16B022
12650	NA	21A	ventral_nerve_cord	acetylcholine	NA	ventral_nerve_cord_intrinsic	single_leg_neuromere	ventral_nerve_cord_ipsilateral_restricted	IN21A004
12708	NA	16B	ventral_nerve_cord	glutamate	glutamate	ventral_nerve_cord_intrinsic	single_leg_neuromere	ventral_nerve_cord_ipsilateral_restricted	IN16B032
13104	NA	14A	ventral_nerve_cord	glutamate	NA	ventral_nerve_cord_intrinsic	single_leg_neuromere	ventral_nerve_cord_contralateral_restricted	IN14A021
13197	NA	01B	ventral_nerve_cord	gaba	gaba	ventral_nerve_cord_intrinsic	NA	ventral_nerve_cord_ipsilateral_restricted	IN01B038
13310	NA	13A	ventral_nerve_cord	gaba	gaba	ventral_nerve_cord_intrinsic	single_leg_neuromere	ventral_nerve_cord_ipsilateral_restricted	IN13A015
13397	left_prothoracic_leg_nerve	15B	ventral_nerve_cord	glutamate	glutamate	motor	leg_motor_neuron	front_leg_motor_neuron	Acc. ti flexor MN
13670	NA	21A	ventral_nerve_cord	glutamate	NA	ventral_nerve_cord_intrinsic	single_leg_neuromere	ventral_nerve_cord_ipsilateral_restricted	IN21A019
13712	NA	21A	ventral_nerve_cord	glutamate	NA	ventral_nerve_cord_intrinsic	single_leg_neuromere	ventral_nerve_cord_ipsilateral_restricted	IN21A024
13800	NA	20A.22A	ventral_nerve_cord	acetylcholine	acetylcholine	ventral_nerve_cord_intrinsic	NA	ventral_nerve_cord_ipsilateral_restricted	IN20A.22A029
13851	NA	20A.22A	ventral_nerve_cord	acetylcholine	acetylcholine	ventral_nerve_cord_intrinsic	NA	ventral_nerve_cord_ipsilateral_restricted	IN20A.22A009
13905	NA	16B	ventral_nerve_cord	glutamate	glutamate	ventral_nerve_cord_intrinsic	single_leg_neuromere	ventral_nerve_cord_ipsilateral_restricted	IN16B036
13925	NA	08A	ventral_nerve_cord	glutamate	glutamate	ventral_nerve_cord_intrinsic	NA	ventral_nerve_cord_ipsilateral_restricted	IN08A010
13933	NA	20A.22A	ventral_nerve_cord	acetylcholine	acetylcholine	ventral_nerve_cord_intrinsic	single_leg_neuromere	ventral_nerve_cord_ipsilateral_restricted	IN20A.22A006
14024	NA	04B	ventral_nerve_cord	acetylcholine	acetylcholine	ventral_nerve_cord_intrinsic	NA	ventral_nerve_cord_ipsilateral_restricted	IN04B015
14073	NA	17A	ventral_nerve_cord	acetylcholine	acetylcholine	ventral_nerve_cord_intrinsic	single_leg_neuromere	ventral_nerve_cord_ipsilateral_restricted	IN17A052
14120	NA	14A	ventral_nerve_cord	glutamate	NA	ventral_nerve_cord_intrinsic	single_leg_neuromere	ventral_nerve_cord_contralateral_restricted	IN14A011
14175	NA	19A	ventral_nerve_cord	gaba	gaba	ventral_nerve_cord_intrinsic	single_leg_neuromere	ventral_nerve_cord_ipsilateral_restricted	IN19A030
14179	NA	01B	ventral_nerve_cord	gaba	gaba	ventral_nerve_cord_intrinsic	single_leg_neuromere	ventral_nerve_cord_ipsilateral_restricted	IN01B003
14231	NA	19A	ventral_nerve_cord	gaba	gaba	ventral_nerve_cord_intrinsic	NA	ventral_nerve_cord_ipsilateral_restricted	IN19A061
14387	NA	13A	ventral_nerve_cord	gaba	gaba	ventral_nerve_cord_intrinsic	NA	ventral_nerve_cord_ipsilateral_restricted	IN13A051
14389	NA	04B	ventral_nerve_cord	acetylcholine	acetylcholine	ventral_nerve_cord_intrinsic	NA	ventral_nerve_cord_ipsilateral_restricted	IN04B014
14416	NA	13A	ventral_nerve_cord	glutamate	gaba	ventral_nerve_cord_intrinsic	NA	ventral_nerve_cord_ipsilateral_restricted	IN13A051
14420	NA	13A	ventral_nerve_cord	gaba	gaba	ventral_nerve_cord_intrinsic	NA	ventral_nerve_cord_ipsilateral_restricted	IN13A051
14562	NA	01B	ventral_nerve_cord	gaba	gaba	ventral_nerve_cord_intrinsic	NA	ventral_nerve_cord_ipsilateral_restricted	IN01B019
14582	NA	20A.22A	ventral_nerve_cord	acetylcholine	acetylcholine	ventral_nerve_cord_intrinsic	single_leg_neuromere	ventral_nerve_cord_ipsilateral_restricted	IN20A.22A005
14803	NA	17A	ventral_nerve_cord	acetylcholine	acetylcholine	ventral_nerve_cord_intrinsic	single_leg_neuromere	ventral_nerve_cord_ipsilateral_restricted	IN17A052
14804	NA	13B	ventral_nerve_cord	glutamate	NA	ventral_nerve_cord_intrinsic	NA	ventral_nerve_cord_contralateral_restricted	IN13B040
14838	NA	13A	ventral_nerve_cord	gaba	gaba	ventral_nerve_cord_intrinsic	single_leg_neuromere	ventral_nerve_cord_ipsilateral_restricted	IN13A021
14951	NA	03A	ventral_nerve_cord	acetylcholine	acetylcholine	ventral_nerve_cord_intrinsic	single_leg_neuromere	ventral_nerve_cord_ipsilateral_restricted	IN03A027
15001	NA	16B	ventral_nerve_cord	glutamate	glutamate	ventral_nerve_cord_intrinsic	single_leg_neuromere	ventral_nerve_cord_ipsilateral_restricted	IN16B045
15023	left_prothoracic_leg_nerve	15B	ventral_nerve_cord	glutamate	glutamate	motor	leg_motor_neuron	front_leg_motor_neuron	Acc. ti flexor MN
15116	NA	13B	ventral_nerve_cord	glutamate	gaba	ventral_nerve_cord_intrinsic	single_leg_neuromere	ventral_nerve_cord_contralateral_restricted	IN13B023
15164	NA	09A	ventral_nerve_cord	gaba	gaba	ventral_nerve_cord_intrinsic	single_leg_neuromere	ventral_nerve_cord_ipsilateral_restricted	IN09A014
15251	NA	17A	ventral_nerve_cord	acetylcholine	acetylcholine	ventral_nerve_cord_intrinsic	single_leg_neuromere	ventral_nerve_cord_ipsilateral_restricted	IN17A044
15299	NA	03A	ventral_nerve_cord	acetylcholine	acetylcholine	ventral_nerve_cord_intrinsic	NA	ventral_nerve_cord_ipsilateral_restricted	IN03A073
15311	NA	20A.22A	ventral_nerve_cord	acetylcholine	acetylcholine	ventral_nerve_cord_intrinsic	NA	ventral_nerve_cord_ipsilateral_restricted	IN20A.22A035
15321	left_prothoracic_leg_nerve	15B	ventral_nerve_cord	glutamate	glutamate	motor	leg_motor_neuron	front_leg_motor_neuron	Ti flexor MN
15527	NA	21A	ventral_nerve_cord	glutamate	NA	ventral_nerve_cord_intrinsic	single_leg_neuromere	ventral_nerve_cord_ipsilateral_restricted	IN21A002
15622	NA	01B	ventral_nerve_cord	gaba	gaba	ventral_nerve_cord_intrinsic	single_leg_neuromere	ventral_nerve_cord_ipsilateral_restricted	IN01B008
15665	NA	13B	ventral_nerve_cord	gaba	gaba	ventral_nerve_cord_intrinsic	single_leg_neuromere	ventral_nerve_cord_contralateral_restricted	IN13B026
15677	NA	01B	ventral_nerve_cord	gaba	gaba	ventral_nerve_cord_intrinsic	single_leg_neuromere	ventral_nerve_cord_ipsilateral_restricted	IN01B010
15724	NA	03A	ventral_nerve_cord	acetylcholine	acetylcholine	ventral_nerve_cord_intrinsic	single_leg_neuromere	ventral_nerve_cord_ipsilateral_restricted	IN03A040
15762	NA	13B	ventral_nerve_cord	gaba	gaba	ventral_nerve_cord_intrinsic	NA	ventral_nerve_cord_contralateral_restricted	IN13B028
15774	NA	13B	ventral_nerve_cord	gaba	gaba	ventral_nerve_cord_intrinsic	single_leg_neuromere	ventral_nerve_cord_contralateral_restricted	IN13B037
15791	left_prothoracic_leg_nerve	15B	ventral_nerve_cord	glutamate	glutamate	motor	leg_motor_neuron	front_leg_motor_neuron	Acc. ti flexor MN
15806	NA	16B	ventral_nerve_cord	glutamate	glutamate	ventral_nerve_cord_intrinsic	single_leg_neuromere	ventral_nerve_cord_ipsilateral_restricted	IN16B042
15826	left_prothoracic_leg_nerve	NA	ventral_nerve_cord	acetylcholine	NA	sensory	bristle_neuron	front_leg_bristle_neuron	SNta29
15885	NA	16B	ventral_nerve_cord	glutamate	glutamate	ventral_nerve_cord_intrinsic	single_leg_neuromere	ventral_nerve_cord_ipsilateral_restricted	IN16B075
16097	NA	20A.22A	ventral_nerve_cord	acetylcholine	acetylcholine	ventral_nerve_cord_intrinsic	NA	ventral_nerve_cord_ipsilateral_restricted	IN20A.22A018
16183	NA	08A	ventral_nerve_cord	glutamate	glutamate	ventral_nerve_cord_intrinsic	NA	ventral_nerve_cord_ipsilateral_restricted	IN08A041
16352	NA	08A	ventral_nerve_cord	glutamate	glutamate	ventral_nerve_cord_intrinsic	NA	ventral_nerve_cord_ipsilateral_restricted	IN08A021
16406	NA	13B	ventral_nerve_cord	gaba	gaba	ventral_nerve_cord_intrinsic	single_leg_neuromere	ventral_nerve_cord_contralateral_restricted	IN13B058
16477	NA	03A	ventral_nerve_cord	acetylcholine	acetylcholine	ventral_nerve_cord_intrinsic	NA	ventral_nerve_cord_ipsilateral_restricted	IN03A046
16612	NA	20A.22A	ventral_nerve_cord	acetylcholine	acetylcholine	ventral_nerve_cord_intrinsic	single_leg_neuromere	ventral_nerve_cord_ipsilateral_restricted	IN20A.22A016
16632	left_prothoracic_leg_nerve	15B	ventral_nerve_cord	gaba	glutamate	motor	leg_motor_neuron	front_leg_motor_neuron	Acc. ti flexor MN
16696	NA	03A	ventral_nerve_cord	acetylcholine	acetylcholine	ventral_nerve_cord_intrinsic	NA	ventral_nerve_cord_ipsilateral_restricted	IN03A046
16708	NA	20A.22A	ventral_nerve_cord	acetylcholine	acetylcholine	ventral_nerve_cord_intrinsic	NA	ventral_nerve_cord_ipsilateral_restricted	IN20A.22A035
16727	NA	03A	ventral_nerve_cord	acetylcholine	acetylcholine	ventral_nerve_cord_intrinsic	single_leg_neuromere	ventral_nerve_cord_ipsilateral_restricted	IN03A054
16755	NA	03A	ventral_nerve_cord	acetylcholine	acetylcholine	ventral_nerve_cord_intrinsic	NA	ventral_nerve_cord_ipsilateral_restricted	IN03A046
16757	NA	04B	ventral_nerve_cord	acetylcholine	acetylcholine	ventral_nerve_cord_intrinsic	NA	ventral_nerve_cord_ipsilateral_restricted	IN04B034
16883	NA	03A	ventral_nerve_cord	acetylcholine	acetylcholine	ventral_nerve_cord_intrinsic	NA	ventral_nerve_cord_ipsilateral_restricted	IN03A046
16894	NA	16B	ventral_nerve_cord	glutamate	glutamate	ventral_nerve_cord_intrinsic	single_leg_neuromere	ventral_nerve_cord_ipsilateral_restricted	IN16B041
16910	NA	13A	ventral_nerve_cord	gaba	gaba	ventral_nerve_cord_intrinsic	NA	ventral_nerve_cord_ipsilateral_restricted	IN13A050
16986	NA	08A	ventral_nerve_cord	glutamate	glutamate	ventral_nerve_cord_intrinsic	single_leg_neuromere	ventral_nerve_cord_ipsilateral_restricted	IN08A019
16999	NA	13B	ventral_nerve_cord	gaba	gaba	ventral_nerve_cord_intrinsic	single_leg_neuromere	ventral_nerve_cord_contralateral_restricted	IN13B029
17133	left_prothoracic_leg_nerve	15B	ventral_nerve_cord	glutamate	glutamate	motor	leg_motor_neuron	front_leg_motor_neuron	Ti flexor MN
17213	NA	19A	ventral_nerve_cord	gaba	gaba	ventral_nerve_cord_intrinsic	NA	ventral_nerve_cord_ipsilateral_restricted	IN19A061
17293	NA	21A	ventral_nerve_cord	glutamate	NA	ventral_nerve_cord_intrinsic	single_leg_neuromere	ventral_nerve_cord_ipsilateral_restricted	IN21A037
17351	NA	04B	ventral_nerve_cord	acetylcholine	acetylcholine	ventral_nerve_cord_intrinsic	NA	ventral_nerve_cord_bilateral_restricted	IN04B047
17538	NA	09A	ventral_nerve_cord	gaba	gaba	ventral_nerve_cord_intrinsic	single_leg_neuromere	ventral_nerve_cord_ipsilateral_restricted	IN09A026
17636	NA	13A	ventral_nerve_cord	gaba	gaba	ventral_nerve_cord_intrinsic	NA	ventral_nerve_cord_ipsilateral_restricted	IN13A035
17665	NA	03A	ventral_nerve_cord	acetylcholine	acetylcholine	ventral_nerve_cord_intrinsic	NA	ventral_nerve_cord_ipsilateral_restricted	IN03A039
17678	NA	04B	ventral_nerve_cord	acetylcholine	acetylcholine	ventral_nerve_cord_intrinsic	NA	ventral_nerve_cord_ipsilateral_restricted	IN04B031
17721	NA	13A	ventral_nerve_cord	gaba	gaba	ventral_nerve_cord_intrinsic	NA	ventral_nerve_cord_ipsilateral_restricted	IN13A050
17856	NA	13A	ventral_nerve_cord	gaba	gaba	ventral_nerve_cord_intrinsic	NA	ventral_nerve_cord_ipsilateral_restricted	IN13A047
17861	NA	20A.22A	ventral_nerve_cord	acetylcholine	acetylcholine	ventral_nerve_cord_intrinsic	NA	ventral_nerve_cord_ipsilateral_restricted	IN20A.22A038
17881	NA	13A	ventral_nerve_cord	gaba	gaba	ventral_nerve_cord_intrinsic	NA	ventral_nerve_cord_ipsilateral_restricted	IN13A049
17885	left_prothoracic_leg_nerve	15B	ventral_nerve_cord	glutamate	glutamate	motor	leg_motor_neuron	front_leg_motor_neuron	Acc. ti flexor MN
17890	NA	16B	ventral_nerve_cord	glutamate	glutamate	ventral_nerve_cord_intrinsic	single_leg_neuromere	ventral_nerve_cord_ipsilateral_restricted	IN16B045
17909	NA	13B	ventral_nerve_cord	gaba	gaba	ventral_nerve_cord_intrinsic	single_leg_neuromere	ventral_nerve_cord_contralateral_restricted	IN13B038
17917	NA	03A	ventral_nerve_cord	acetylcholine	acetylcholine	ventral_nerve_cord_intrinsic	NA	ventral_nerve_cord_ipsilateral_restricted	IN03A061
17923	NA	13B	ventral_nerve_cord	gaba	gaba	ventral_nerve_cord_intrinsic	single_leg_neuromere	ventral_nerve_cord_contralateral_restricted	IN13B027
17935	NA	04B	ventral_nerve_cord	acetylcholine	acetylcholine	ventral_nerve_cord_intrinsic	NA	ventral_nerve_cord_ipsilateral_restricted	IN04B094
17969	NA	13B	ventral_nerve_cord	gaba	gaba	ventral_nerve_cord_intrinsic	single_leg_neuromere	ventral_nerve_cord_contralateral_restricted	IN13B035
17992	NA	03A	ventral_nerve_cord	acetylcholine	acetylcholine	ventral_nerve_cord_intrinsic	NA	ventral_nerve_cord_ipsilateral_restricted	IN03A065
18015	NA	13B	ventral_nerve_cord	gaba	gaba	ventral_nerve_cord_intrinsic	NA	ventral_nerve_cord_contralateral_restricted	IN13B055
18052	NA	03A	ventral_nerve_cord	acetylcholine	acetylcholine	ventral_nerve_cord_intrinsic	NA	ventral_nerve_cord_ipsilateral_restricted	IN03A062
18126	NA	03A	ventral_nerve_cord	acetylcholine	acetylcholine	ventral_nerve_cord_intrinsic	NA	ventral_nerve_cord_ipsilateral_restricted	IN03A072
18148	NA	04B	ventral_nerve_cord	acetylcholine	acetylcholine	ventral_nerve_cord_intrinsic	NA	ventral_nerve_cord_bilateral_restricted	IN04B079
18155	NA	20A.22A	ventral_nerve_cord	acetylcholine	acetylcholine	ventral_nerve_cord_intrinsic	single_leg_neuromere	ventral_nerve_cord_ipsilateral_restricted	IN20A.22A008
18156	NA	04B	ventral_nerve_cord	acetylcholine	acetylcholine	ventral_nerve_cord_intrinsic	NA	ventral_nerve_cord_ipsilateral_restricted	IN04B059
18246	NA	13A	ventral_nerve_cord	gaba	gaba	ventral_nerve_cord_intrinsic	NA	ventral_nerve_cord_ipsilateral_restricted	IN13A037
18253	NA	04B	ventral_nerve_cord	acetylcholine	acetylcholine	ventral_nerve_cord_intrinsic	NA	ventral_nerve_cord_ipsilateral_restricted	IN04B070
18394	NA	03A	ventral_nerve_cord	acetylcholine	acetylcholine	ventral_nerve_cord_intrinsic	NA	ventral_nerve_cord_ipsilateral_restricted	IN03A061
18398	NA	03A	ventral_nerve_cord	acetylcholine	acetylcholine	ventral_nerve_cord_intrinsic	NA	ventral_nerve_cord_ipsilateral_restricted	IN03A065
18457	NA	13A	ventral_nerve_cord	gaba	gaba	ventral_nerve_cord_intrinsic	NA	ventral_nerve_cord_ipsilateral_restricted	IN13A047
18494	NA	03A	ventral_nerve_cord	acetylcholine	acetylcholine	ventral_nerve_cord_intrinsic	NA	ventral_nerve_cord_ipsilateral_restricted	IN03A062
18500	NA	13A	ventral_nerve_cord	gaba	gaba	ventral_nerve_cord_intrinsic	NA	ventral_nerve_cord_ipsilateral_restricted	IN13A035
18529	NA	16B	ventral_nerve_cord	glutamate	glutamate	ventral_nerve_cord_intrinsic	NA	ventral_nerve_cord_ipsilateral_restricted	IN16B075
18535	NA	20A.22A	ventral_nerve_cord	acetylcholine	acetylcholine	ventral_nerve_cord_intrinsic	NA	ventral_nerve_cord_ipsilateral_restricted	IN20A.22A052
18545	NA	03A	ventral_nerve_cord	acetylcholine	acetylcholine	ventral_nerve_cord_intrinsic	single_leg_neuromere	ventral_nerve_cord_ipsilateral_restricted	IN03A075
18550	NA	21A	ventral_nerve_cord	glutamate	NA	ventral_nerve_cord_intrinsic	single_leg_neuromere	ventral_nerve_cord_ipsilateral_restricted	IN21A047
18554	left_prothoracic_leg_nerve	15B	ventral_nerve_cord	glutamate	glutamate	motor	leg_motor_neuron	front_leg_motor_neuron	Acc. ti flexor MN
18605	NA	04B	ventral_nerve_cord	acetylcholine	acetylcholine	ventral_nerve_cord_intrinsic	single_leg_neuromere	ventral_nerve_cord_ipsilateral_restricted	IN04B031
18629	NA	04B	ventral_nerve_cord	acetylcholine	acetylcholine	ventral_nerve_cord_intrinsic	NA	ventral_nerve_cord_ipsilateral_restricted	IN04B070
18665	NA	03A	ventral_nerve_cord	acetylcholine	acetylcholine	ventral_nerve_cord_intrinsic	single_leg_neuromere	ventral_nerve_cord_ipsilateral_restricted	IN03A081
18697	NA	03A	ventral_nerve_cord	acetylcholine	acetylcholine	ventral_nerve_cord_intrinsic	single_leg_neuromere	ventral_nerve_cord_ipsilateral_restricted	IN03A073
18744	NA	13A	ventral_nerve_cord	gaba	gaba	ventral_nerve_cord_intrinsic	NA	ventral_nerve_cord_ipsilateral_restricted	IN13A047
18755	NA	04B	ventral_nerve_cord	acetylcholine	acetylcholine	ventral_nerve_cord_intrinsic	NA	ventral_nerve_cord_bilateral_restricted	IN04B067
18773	NA	13A	ventral_nerve_cord	gaba	gaba	ventral_nerve_cord_intrinsic	NA	ventral_nerve_cord_ipsilateral_restricted	IN13A041
18785	NA	04B	ventral_nerve_cord	acetylcholine	acetylcholine	ventral_nerve_cord_intrinsic	NA	ventral_nerve_cord_ipsilateral_restricted	IN04B038
18811	NA	09A	ventral_nerve_cord	gaba	gaba	ventral_nerve_cord_intrinsic	single_leg_neuromere	ventral_nerve_cord_ipsilateral_restricted	IN09A033
18945	NA	13B	ventral_nerve_cord	gaba	gaba	ventral_nerve_cord_intrinsic	single_leg_neuromere	ventral_nerve_cord_contralateral_restricted	IN13B044
18984	NA	09A	ventral_nerve_cord	gaba	gaba	ventral_nerve_cord_intrinsic	NA	ventral_nerve_cord_ipsilateral_restricted	IN09A069
18990	NA	04B	ventral_nerve_cord	glutamate	NA	ventral_nerve_cord_intrinsic	NA	ventral_nerve_cord_ipsilateral_restricted	IN04B102
19008	NA	20A.22A	ventral_nerve_cord	acetylcholine	acetylcholine	ventral_nerve_cord_intrinsic	NA	ventral_nerve_cord_ipsilateral_restricted	IN20A.22A009
19038	NA	08A	ventral_nerve_cord	glutamate	glutamate	ventral_nerve_cord_intrinsic	NA	ventral_nerve_cord_ipsilateral_restricted	IN08A036
19055	NA	13A	ventral_nerve_cord	gaba	gaba	ventral_nerve_cord_intrinsic	NA	ventral_nerve_cord_ipsilateral_restricted	IN13A061
19056	NA	03A	ventral_nerve_cord	acetylcholine	acetylcholine	ventral_nerve_cord_intrinsic	NA	ventral_nerve_cord_ipsilateral_restricted	IN03A066
19081	NA	19A	ventral_nerve_cord	gaba	gaba	ventral_nerve_cord_intrinsic	single_leg_neuromere	ventral_nerve_cord_ipsilateral_restricted	IN19A064
19087	NA	13B	ventral_nerve_cord	gaba	gaba	ventral_nerve_cord_intrinsic	NA	ventral_nerve_cord_contralateral_restricted	IN13B065
19091	NA	03A	ventral_nerve_cord	acetylcholine	acetylcholine	ventral_nerve_cord_intrinsic	NA	ventral_nerve_cord_ipsilateral_restricted	IN03A065
19092	left_prothoracic_leg_nerve	15B	ventral_nerve_cord	glutamate	glutamate	motor	leg_motor_neuron	front_leg_motor_neuron	ltm MN
19162	NA	20A.22A	ventral_nerve_cord	acetylcholine	acetylcholine	ventral_nerve_cord_intrinsic	single_leg_neuromere	ventral_nerve_cord_ipsilateral_restricted	IN20A.22A024
19185	NA	03A	ventral_nerve_cord	acetylcholine	acetylcholine	ventral_nerve_cord_intrinsic	NA	ventral_nerve_cord_ipsilateral_restricted	IN03A046
19262	NA	08A	ventral_nerve_cord	glutamate	glutamate	ventral_nerve_cord_intrinsic	NA	ventral_nerve_cord_ipsilateral_restricted	IN08A030
19289	NA	14A	ventral_nerve_cord	glutamate	NA	ventral_nerve_cord_intrinsic	single_leg_neuromere	ventral_nerve_cord_contralateral_restricted	IN14A024
19331	NA	19A	ventral_nerve_cord	gaba	gaba	ventral_nerve_cord_intrinsic	single_leg_neuromere	ventral_nerve_cord_ipsilateral_restricted	IN19A059
19468	left_prothoracic_leg_nerve	15B	ventral_nerve_cord	glutamate	glutamate	motor	leg_motor_neuron	front_leg_motor_neuron	Ta depressor MN
19507	NA	13A	ventral_nerve_cord	gaba	gaba	ventral_nerve_cord_intrinsic	NA	ventral_nerve_cord_ipsilateral_restricted	IN13A059
19551	NA	13B	ventral_nerve_cord	gaba	gaba	ventral_nerve_cord_intrinsic	single_leg_neuromere	ventral_nerve_cord_contralateral_restricted	IN13B036
19586	NA	13B	ventral_nerve_cord	gaba	gaba	ventral_nerve_cord_intrinsic	NA	ventral_nerve_cord_contralateral_restricted	IN13B065
19647	NA	03A	ventral_nerve_cord	acetylcholine	acetylcholine	ventral_nerve_cord_intrinsic	single_leg_neuromere	ventral_nerve_cord_ipsilateral_restricted	IN03A024
19659	NA	20A.22A	ventral_nerve_cord	acetylcholine	acetylcholine	ventral_nerve_cord_intrinsic	single_leg_neuromere	ventral_nerve_cord_ipsilateral_restricted	IN20A.22A061
19689	NA	20A.22A	ventral_nerve_cord	acetylcholine	acetylcholine	ventral_nerve_cord_intrinsic	NA	ventral_nerve_cord_ipsilateral_restricted	IN20A.22A018
19697	NA	13A	ventral_nerve_cord	gaba	gaba	ventral_nerve_cord_intrinsic	NA	ventral_nerve_cord_ipsilateral_restricted	IN13A050
19797	NA	14A	ventral_nerve_cord	glutamate	NA	ventral_nerve_cord_intrinsic	single_leg_neuromere	ventral_nerve_cord_contralateral_restricted	IN14A015
19816	NA	21A	ventral_nerve_cord	glutamate	NA	ventral_nerve_cord_intrinsic	single_leg_neuromere	ventral_nerve_cord_ipsilateral_restricted	IN21A035
19858	NA	08A	ventral_nerve_cord	glutamate	glutamate	ventral_nerve_cord_intrinsic	single_leg_neuromere	ventral_nerve_cord_ipsilateral_restricted	IN08A022
19862	NA	03A	ventral_nerve_cord	acetylcholine	acetylcholine	ventral_nerve_cord_intrinsic	single_leg_neuromere	ventral_nerve_cord_ipsilateral_restricted	IN03A067
19863	NA	08A	ventral_nerve_cord	glutamate	glutamate	ventral_nerve_cord_intrinsic	NA	ventral_nerve_cord_ipsilateral_restricted	IN08A034
19921	NA	20A.22A	ventral_nerve_cord	acetylcholine	acetylcholine	ventral_nerve_cord_intrinsic	single_leg_neuromere	ventral_nerve_cord_ipsilateral_restricted	IN20A.22A016
19929	left_prothoracic_leg_nerve	19A	ventral_nerve_cord	glutamate	NA	motor	leg_motor_neuron	front_leg_motor_neuron	Tr extensor MN
20022	NA	20A.22A	ventral_nerve_cord	acetylcholine	acetylcholine	ventral_nerve_cord_intrinsic	NA	ventral_nerve_cord_ipsilateral_restricted	IN20A.22A016
20099	NA	03A	ventral_nerve_cord	acetylcholine	acetylcholine	ventral_nerve_cord_intrinsic	NA	ventral_nerve_cord_ipsilateral_restricted	IN03A062
20105	NA	13B	ventral_nerve_cord	gaba	gaba	ventral_nerve_cord_intrinsic	single_leg_neuromere	ventral_nerve_cord_contralateral_restricted	IN13B045
20130	NA	08A	ventral_nerve_cord	glutamate	glutamate	ventral_nerve_cord_intrinsic	NA	ventral_nerve_cord_ipsilateral_restricted	IN08A036
20208	NA	14A	ventral_nerve_cord	glutamate	NA	ventral_nerve_cord_intrinsic	single_leg_neuromere	ventral_nerve_cord_contralateral_restricted	IN14A015
20266	NA	13B	ventral_nerve_cord	gaba	gaba	ventral_nerve_cord_intrinsic	single_leg_neuromere	ventral_nerve_cord_contralateral_restricted	IN13B056
20278	NA	08A	ventral_nerve_cord	glutamate	glutamate	ventral_nerve_cord_intrinsic	single_leg_neuromere	ventral_nerve_cord_ipsilateral_restricted	IN08A019
20291	NA	21A	ventral_nerve_cord	glutamate	NA	ventral_nerve_cord_intrinsic	single_leg_neuromere	ventral_nerve_cord_ipsilateral_restricted	IN21A038
20328	NA	03A	ventral_nerve_cord	acetylcholine	acetylcholine	ventral_nerve_cord_intrinsic	NA	ventral_nerve_cord_ipsilateral_restricted	IN03A066
20332	NA	14A	ventral_nerve_cord	glutamate	NA	ventral_nerve_cord_intrinsic	single_leg_neuromere	ventral_nerve_cord_contralateral_restricted	IN14A109
20335	NA	20A.22A	ventral_nerve_cord	acetylcholine	acetylcholine	ventral_nerve_cord_intrinsic	NA	ventral_nerve_cord_ipsilateral_restricted	IN20A.22A038
20393	NA	14A	ventral_nerve_cord	glutamate	NA	ventral_nerve_cord_intrinsic	NA	ventral_nerve_cord_contralateral_restricted	IN14A026
20404	NA	19A	ventral_nerve_cord	gaba	gaba	ventral_nerve_cord_intrinsic	single_leg_neuromere	ventral_nerve_cord_ipsilateral_restricted	IN19A064
20504	NA	13B	ventral_nerve_cord	gaba	gaba	ventral_nerve_cord_intrinsic	NA	ventral_nerve_cord_contralateral_restricted	IN13B066
20603	NA	20A.22A	ventral_nerve_cord	acetylcholine	acetylcholine	ventral_nerve_cord_intrinsic	NA	ventral_nerve_cord_ipsilateral_restricted	IN20A.22A026
20646	NA	13B	ventral_nerve_cord	gaba	gaba	ventral_nerve_cord_intrinsic	single_leg_neuromere	ventral_nerve_cord_contralateral_restricted	IN13B070
20652	NA	16B	ventral_nerve_cord	glutamate	glutamate	ventral_nerve_cord_intrinsic	NA	ventral_nerve_cord_ipsilateral_restricted	IN16B076
20654	NA	13A	ventral_nerve_cord	gaba	gaba	ventral_nerve_cord_intrinsic	NA	ventral_nerve_cord_ipsilateral_restricted	IN13A049
20692	NA	13A	ventral_nerve_cord	gaba	gaba	ventral_nerve_cord_intrinsic	NA	ventral_nerve_cord_ipsilateral_restricted	IN13A035
20785	NA	20A.22A	ventral_nerve_cord	acetylcholine	acetylcholine	ventral_nerve_cord_intrinsic	NA	ventral_nerve_cord_ipsilateral_restricted	IN20A.22A026
20792	NA	13A	ventral_nerve_cord	gaba	gaba	ventral_nerve_cord_intrinsic	NA	ventral_nerve_cord_ipsilateral_restricted	IN13A060
20800	NA	13A	ventral_nerve_cord	gaba	gaba	ventral_nerve_cord_intrinsic	NA	ventral_nerve_cord_ipsilateral_restricted	IN13A058
20805	NA	08A	ventral_nerve_cord	glutamate	glutamate	ventral_nerve_cord_intrinsic	NA	ventral_nerve_cord_ipsilateral_restricted	IN08A036
20836	NA	04B	ventral_nerve_cord	acetylcholine	acetylcholine	ventral_nerve_cord_intrinsic	single_leg_neuromere	ventral_nerve_cord_ipsilateral_restricted	IN04B078
20896	NA	08A	ventral_nerve_cord	glutamate	glutamate	ventral_nerve_cord_intrinsic	NA	ventral_nerve_cord_ipsilateral_restricted	IN08A036
20921	NA	03A	ventral_nerve_cord	acetylcholine	acetylcholine	ventral_nerve_cord_intrinsic	NA	ventral_nerve_cord_ipsilateral_restricted	IN03A080
20932	NA	04B	ventral_nerve_cord	acetylcholine	acetylcholine	ventral_nerve_cord_intrinsic	single_leg_neuromere	ventral_nerve_cord_ipsilateral_restricted	IN04B100
20937	NA	20A.22A	ventral_nerve_cord	acetylcholine	acetylcholine	ventral_nerve_cord_intrinsic	NA	ventral_nerve_cord_ipsilateral_restricted	IN20A.22A035
20965	NA	20A.22A	ventral_nerve_cord	acetylcholine	acetylcholine	ventral_nerve_cord_intrinsic	NA	ventral_nerve_cord_ipsilateral_restricted	IN20A.22A026
20968	NA	20A.22A	ventral_nerve_cord	glutamate	acetylcholine	ventral_nerve_cord_intrinsic	NA	ventral_nerve_cord_ipsilateral_restricted	IN20A.22A018
20974	NA	20A.22A	ventral_nerve_cord	acetylcholine	acetylcholine	ventral_nerve_cord_intrinsic	NA	ventral_nerve_cord_ipsilateral_restricted	IN20A.22A069
21007	NA	13A	ventral_nerve_cord	gaba	gaba	ventral_nerve_cord_intrinsic	NA	ventral_nerve_cord_ipsilateral_restricted	IN13A047
21028	NA	20A.22A	ventral_nerve_cord	acetylcholine	acetylcholine	ventral_nerve_cord_intrinsic	single_leg_neuromere	ventral_nerve_cord_ipsilateral_restricted	IN20A.22A008
21095	NA	16B	ventral_nerve_cord	glutamate	glutamate	ventral_nerve_cord_intrinsic	NA	ventral_nerve_cord_ipsilateral_restricted	IN16B077
21109	NA	16B	ventral_nerve_cord	glutamate	glutamate	ventral_nerve_cord_intrinsic	NA	ventral_nerve_cord_ipsilateral_restricted	IN16B083
21175	NA	13B	ventral_nerve_cord	gaba	gaba	ventral_nerve_cord_intrinsic	NA	ventral_nerve_cord_contralateral_restricted	IN13B068
21340	NA	08A	ventral_nerve_cord	glutamate	glutamate	ventral_nerve_cord_intrinsic	NA	ventral_nerve_cord_ipsilateral_restricted	IN08A036
21342	NA	03A	ventral_nerve_cord	acetylcholine	acetylcholine	ventral_nerve_cord_intrinsic	NA	ventral_nerve_cord_ipsilateral_restricted	IN03A061
21372	NA	13A	ventral_nerve_cord	gaba	gaba	ventral_nerve_cord_intrinsic	NA	ventral_nerve_cord_ipsilateral_restricted	IN13A058
21373	NA	03A	ventral_nerve_cord	acetylcholine	acetylcholine	ventral_nerve_cord_intrinsic	NA	ventral_nerve_cord_ipsilateral_restricted	IN03A084
21375	NA	20A.22A	ventral_nerve_cord	acetylcholine	acetylcholine	ventral_nerve_cord_intrinsic	NA	ventral_nerve_cord_ipsilateral_restricted	IN20A.22A039
21412	NA	16B	ventral_nerve_cord	glutamate	glutamate	ventral_nerve_cord_intrinsic	NA	ventral_nerve_cord_ipsilateral_restricted	IN16B094
21476	NA	13A	ventral_nerve_cord	glutamate	gaba	ventral_nerve_cord_intrinsic	NA	ventral_nerve_cord_ipsilateral_restricted	IN13A056
21477	NA	01B	ventral_nerve_cord	glutamate	gaba	ventral_nerve_cord_intrinsic	single_leg_neuromere	ventral_nerve_cord_ipsilateral_restricted	IN01B021
21491	NA	17A	ventral_nerve_cord	acetylcholine	acetylcholine	ventral_nerve_cord_intrinsic	single_leg_neuromere	ventral_nerve_cord_ipsilateral_restricted	IN17A079
21499	NA	04B	ventral_nerve_cord	acetylcholine	acetylcholine	ventral_nerve_cord_intrinsic	NA	ventral_nerve_cord_ipsilateral_restricted	IN04B072
21567	NA	04B	ventral_nerve_cord	acetylcholine	acetylcholine	ventral_nerve_cord_intrinsic	NA	ventral_nerve_cord_ipsilateral_restricted	IN04B066
21576	NA	21A	ventral_nerve_cord	glutamate	NA	ventral_nerve_cord_intrinsic	single_leg_neuromere	ventral_nerve_cord_ipsilateral_restricted	IN21A047
21588	NA	20A.22A	ventral_nerve_cord	acetylcholine	acetylcholine	ventral_nerve_cord_intrinsic	NA	ventral_nerve_cord_ipsilateral_restricted	IN20A.22A035
21657	NA	09A	ventral_nerve_cord	gaba	gaba	ventral_nerve_cord_intrinsic	single_leg_neuromere	ventral_nerve_cord_ipsilateral_restricted	IN09A047
21749	left_prothoracic_leg_nerve	15B	ventral_nerve_cord	glutamate	glutamate	motor	leg_motor_neuron	front_leg_motor_neuron	Ta depressor MN
21759	NA	03A	ventral_nerve_cord	acetylcholine	acetylcholine	ventral_nerve_cord_intrinsic	NA	ventral_nerve_cord_ipsilateral_restricted	IN03A062
21776	NA	14A	ventral_nerve_cord	glutamate	NA	ventral_nerve_cord_intrinsic	single_leg_neuromere	ventral_nerve_cord_contralateral_restricted	IN14A028
21808	NA	04B	ventral_nerve_cord	acetylcholine	acetylcholine	ventral_nerve_cord_intrinsic	single_leg_neuromere	ventral_nerve_cord_ipsilateral_restricted	IN04B104
21837	NA	13A	ventral_nerve_cord	gaba	gaba	ventral_nerve_cord_intrinsic	NA	ventral_nerve_cord_ipsilateral_restricted	IN13A060
21838	NA	13B	ventral_nerve_cord	glutamate	gaba	ventral_nerve_cord_intrinsic	single_leg_neuromere	ventral_nerve_cord_contralateral_restricted	IN13B057
21862	NA	04B	ventral_nerve_cord	acetylcholine	acetylcholine	ventral_nerve_cord_intrinsic	NA	ventral_nerve_cord_ipsilateral_restricted	IN04B101
21879	NA	03A	ventral_nerve_cord	acetylcholine	acetylcholine	ventral_nerve_cord_intrinsic	NA	ventral_nerve_cord_ipsilateral_restricted	IN03A094
21941	NA	20A.22A	ventral_nerve_cord	acetylcholine	acetylcholine	ventral_nerve_cord_intrinsic	NA	ventral_nerve_cord_ipsilateral_restricted	IN20A.22A056
21957	NA	13B	ventral_nerve_cord	gaba	gaba	ventral_nerve_cord_intrinsic	NA	ventral_nerve_cord_contralateral_restricted	IN13B096
22012	NA	01B	ventral_nerve_cord	gaba	gaba	ventral_nerve_cord_intrinsic	single_leg_neuromere	ventral_nerve_cord_ipsilateral_restricted	IN01B022
22108	NA	01B	ventral_nerve_cord	gaba	gaba	ventral_nerve_cord_intrinsic	NA	ventral_nerve_cord_ipsilateral_restricted	IN01B019
22153	NA	20A.22A	ventral_nerve_cord	acetylcholine	acetylcholine	ventral_nerve_cord_intrinsic	NA	ventral_nerve_cord_ipsilateral_restricted	IN20A.22A052
22162	NA	08A	ventral_nerve_cord	glutamate	glutamate	ventral_nerve_cord_intrinsic	NA	ventral_nerve_cord_ipsilateral_restricted	IN08A036
22163	NA	04B	ventral_nerve_cord	acetylcholine	acetylcholine	ventral_nerve_cord_intrinsic	NA	ventral_nerve_cord_ipsilateral_restricted	IN04B091
22201	NA	01B	ventral_nerve_cord	gaba	gaba	ventral_nerve_cord_intrinsic	single_leg_neuromere	ventral_nerve_cord_ipsilateral_restricted	IN01B023
22224	NA	20A.22A	ventral_nerve_cord	acetylcholine	acetylcholine	ventral_nerve_cord_intrinsic	NA	ventral_nerve_cord_ipsilateral_restricted	IN20A.22A025
22250	NA	19A	ventral_nerve_cord	gaba	gaba	ventral_nerve_cord_intrinsic	NA	ventral_nerve_cord_ipsilateral_restricted	IN19A058
22332	NA	12B	ventral_nerve_cord	gaba	gaba	ventral_nerve_cord_intrinsic	single_leg_neuromere	ventral_nerve_cord_contralateral_restricted	IN12B073
22337	NA	20A.22A	ventral_nerve_cord	acetylcholine	acetylcholine	ventral_nerve_cord_intrinsic	NA	ventral_nerve_cord_ipsilateral_restricted	IN20A.22A076
22339	NA	09A	ventral_nerve_cord	gaba	gaba	ventral_nerve_cord_intrinsic	NA	ventral_nerve_cord_ipsilateral_restricted	IN09A071
22358	left_prothoracic_leg_nerve	TBD	ventral_nerve_cord	glutamate	NA	motor	leg_motor_neuron	front_leg_motor_neuron	Ta levator MN
22365	NA	20A.22A	ventral_nerve_cord	acetylcholine	acetylcholine	ventral_nerve_cord_intrinsic	NA	ventral_nerve_cord_ipsilateral_restricted	IN20A.22A042
22367	NA	14A	ventral_nerve_cord	glutamate	NA	ventral_nerve_cord_intrinsic	single_leg_neuromere	ventral_nerve_cord_contralateral_restricted	IN14A068
22380	NA	01B	ventral_nerve_cord	gaba	gaba	ventral_nerve_cord_intrinsic	single_leg_neuromere	ventral_nerve_cord_ipsilateral_restricted	IN01B027
22398	NA	08A	ventral_nerve_cord	glutamate	glutamate	ventral_nerve_cord_intrinsic	NA	ventral_nerve_cord_ipsilateral_restricted	IN08A036
22457	NA	20A.22A	ventral_nerve_cord	acetylcholine	acetylcholine	ventral_nerve_cord_intrinsic	NA	ventral_nerve_cord_ipsilateral_restricted	IN20A.22A053
22482	NA	01A	ventral_nerve_cord	acetylcholine	acetylcholine	ventral_nerve_cord_intrinsic	NA	ventral_nerve_cord_contralateral_restricted	IN01A074
22571	NA	14A	ventral_nerve_cord	glutamate	NA	ventral_nerve_cord_intrinsic	NA	ventral_nerve_cord_contralateral_restricted	IN14A064
22610	NA	13B	ventral_nerve_cord	glutamate	gaba	ventral_nerve_cord_intrinsic	single_leg_neuromere	ventral_nerve_cord_contralateral_restricted	IN13B054
22685	NA	14A	ventral_nerve_cord	glutamate	NA	ventral_nerve_cord_intrinsic	NA	ventral_nerve_cord_contralateral_restricted	IN14A033
22739	NA	13B	ventral_nerve_cord	gaba	gaba	ventral_nerve_cord_intrinsic	single_leg_neuromere	ventral_nerve_cord_contralateral_restricted	IN13B078
22749	NA	20A.22A	ventral_nerve_cord	acetylcholine	acetylcholine	ventral_nerve_cord_intrinsic	NA	ventral_nerve_cord_ipsilateral_restricted	IN20A.22A053
22757	NA	20A.22A	ventral_nerve_cord	acetylcholine	acetylcholine	ventral_nerve_cord_intrinsic	NA	ventral_nerve_cord_ipsilateral_restricted	IN20A.22A052
22861	NA	20A.22A	ventral_nerve_cord	glutamate	acetylcholine	ventral_nerve_cord_intrinsic	NA	ventral_nerve_cord_ipsilateral_restricted	IN20A.22A018
22903	NA	13A	ventral_nerve_cord	gaba	gaba	ventral_nerve_cord_intrinsic	NA	ventral_nerve_cord_ipsilateral_restricted	IN13A043
22963	NA	20A.22A	ventral_nerve_cord	acetylcholine	acetylcholine	ventral_nerve_cord_intrinsic	NA	ventral_nerve_cord_ipsilateral_restricted	IN20A.22A032
22970	NA	16B	ventral_nerve_cord	glutamate	NA	ventral_nerve_cord_intrinsic	single_leg_neuromere	ventral_nerve_cord_ipsilateral_restricted	IN16B018
22997	NA	04B	ventral_nerve_cord	acetylcholine	acetylcholine	ventral_nerve_cord_intrinsic	NA	ventral_nerve_cord_ipsilateral_restricted	IN04B102
23054	NA	03A	ventral_nerve_cord	acetylcholine	acetylcholine	ventral_nerve_cord_intrinsic	NA	ventral_nerve_cord_ipsilateral_restricted	IN03A084
23072	NA	20A.22A	ventral_nerve_cord	acetylcholine	acetylcholine	ventral_nerve_cord_intrinsic	NA	ventral_nerve_cord_ipsilateral_restricted	IN20A.22A041
23131	NA	20A.22A	ventral_nerve_cord	acetylcholine	acetylcholine	ventral_nerve_cord_intrinsic	single_leg_neuromere	ventral_nerve_cord_ipsilateral_restricted	IN20A.22A039
23138	NA	01B	ventral_nerve_cord	gaba	gaba	ventral_nerve_cord_intrinsic	NA	ventral_nerve_cord_ipsilateral_restricted	IN01B023
23142	NA	09A	ventral_nerve_cord	gaba	gaba	ventral_nerve_cord_intrinsic	single_leg_neuromere	ventral_nerve_cord_ipsilateral_restricted	IN09A046
23159	NA	12B	ventral_nerve_cord	gaba	gaba	ventral_nerve_cord_intrinsic	single_leg_neuromere	ventral_nerve_cord_contralateral_restricted	IN12B065
23230	NA	20A.22A	ventral_nerve_cord	acetylcholine	acetylcholine	ventral_nerve_cord_intrinsic	single_leg_neuromere	ventral_nerve_cord_ipsilateral_restricted	IN20A.22A028
23240	NA	13B	ventral_nerve_cord	gaba	gaba	ventral_nerve_cord_intrinsic	NA	ventral_nerve_cord_contralateral_restricted	IN13B069
23266	NA	20A.22A	ventral_nerve_cord	acetylcholine	acetylcholine	ventral_nerve_cord_intrinsic	single_leg_neuromere	ventral_nerve_cord_ipsilateral_restricted	IN20A.22A067
23336	NA	20A.22A	ventral_nerve_cord	acetylcholine	acetylcholine	ventral_nerve_cord_intrinsic	NA	ventral_nerve_cord_ipsilateral_restricted	IN20A.22A056
23351	NA	20A.22A	ventral_nerve_cord	acetylcholine	acetylcholine	ventral_nerve_cord_intrinsic	NA	ventral_nerve_cord_ipsilateral_restricted	IN20A.22A053
23397	NA	20A.22A	ventral_nerve_cord	acetylcholine	acetylcholine	ventral_nerve_cord_intrinsic	NA	ventral_nerve_cord_ipsilateral_restricted	IN20A.22A056
23399	NA	13B	ventral_nerve_cord	gaba	gaba	ventral_nerve_cord_intrinsic	NA	ventral_nerve_cord_contralateral_restricted	IN13B055
23407	NA	20A.22A	ventral_nerve_cord	acetylcholine	acetylcholine	ventral_nerve_cord_intrinsic	single_leg_neuromere	ventral_nerve_cord_ipsilateral_restricted	IN20A.22A039
23437	NA	21A	ventral_nerve_cord	glutamate	NA	ventral_nerve_cord_intrinsic	single_leg_neuromere	ventral_nerve_cord_ipsilateral_restricted	IN21A044
23528	NA	20A.22A	ventral_nerve_cord	acetylcholine	acetylcholine	ventral_nerve_cord_intrinsic	single_leg_neuromere	ventral_nerve_cord_ipsilateral_restricted	IN20A.22A041
23537	NA	03A	ventral_nerve_cord	acetylcholine	acetylcholine	ventral_nerve_cord_intrinsic	NA	ventral_nerve_cord_ipsilateral_restricted	IN03A073
23581	NA	20A.22A	ventral_nerve_cord	acetylcholine	acetylcholine	ventral_nerve_cord_intrinsic	NA	ventral_nerve_cord_ipsilateral_restricted	IN20A.22A071
23631	NA	20A.22A	ventral_nerve_cord	acetylcholine	acetylcholine	ventral_nerve_cord_intrinsic	single_leg_neuromere	ventral_nerve_cord_ipsilateral_restricted	IN20A.22A023
23643	NA	09A	ventral_nerve_cord	gaba	gaba	ventral_nerve_cord_intrinsic	NA	ventral_nerve_cord_ipsilateral_restricted	IN09A069
23665	NA	14A	ventral_nerve_cord	glutamate	NA	ventral_nerve_cord_intrinsic	single_leg_neuromere	ventral_nerve_cord_contralateral_restricted	IN14A074
23698	left_prothoracic_leg_nerve	15B	ventral_nerve_cord	glutamate	glutamate	motor	leg_motor_neuron	front_leg_motor_neuron	Acc. ti flexor MN
23716	NA	04B	ventral_nerve_cord	acetylcholine	acetylcholine	ventral_nerve_cord_intrinsic	NA	ventral_nerve_cord_ipsilateral_restricted	IN04B098
23872	NA	20A.22A	ventral_nerve_cord	acetylcholine	acetylcholine	ventral_nerve_cord_intrinsic	NA	ventral_nerve_cord_ipsilateral_restricted	IN20A.22A041
23933	NA	19A	ventral_nerve_cord	gaba	gaba	ventral_nerve_cord_intrinsic	NA	ventral_nerve_cord_ipsilateral_restricted	IN19A084
23985	NA	03A	ventral_nerve_cord	acetylcholine	acetylcholine	ventral_nerve_cord_intrinsic	single_leg_neuromere	ventral_nerve_cord_ipsilateral_restricted	IN03A088
24023	NA	16B	ventral_nerve_cord	glutamate	glutamate	ventral_nerve_cord_intrinsic	NA	ventral_nerve_cord_ipsilateral_restricted	IN16B083
24041	NA	09A	ventral_nerve_cord	gaba	gaba	ventral_nerve_cord_intrinsic	NA	ventral_nerve_cord_ipsilateral_restricted	IN09A071
24076	NA	16B	ventral_nerve_cord	glutamate	glutamate	ventral_nerve_cord_intrinsic	single_leg_neuromere	ventral_nerve_cord_ipsilateral_restricted	IN16B082
24100	NA	01B	ventral_nerve_cord	gaba	gaba	ventral_nerve_cord_intrinsic	NA	ventral_nerve_cord_ipsilateral_restricted	IN01B047
24139	left_prothoracic_leg_nerve	15B	ventral_nerve_cord	unclear	glutamate	motor	leg_motor_neuron	front_leg_motor_neuron	ltm MN
24168	NA	21A	ventral_nerve_cord	glutamate	NA	ventral_nerve_cord_intrinsic	single_leg_neuromere	ventral_nerve_cord_ipsilateral_restricted	IN21A056
24238	NA	12B	ventral_nerve_cord	gaba	gaba	ventral_nerve_cord_intrinsic	NA	ventral_nerve_cord_contralateral_restricted	IN12B058
24297	NA	03A	ventral_nerve_cord	acetylcholine	acetylcholine	ventral_nerve_cord_intrinsic	single_leg_neuromere	ventral_nerve_cord_ipsilateral_restricted	IN03A087
24327	NA	13B	ventral_nerve_cord	glutamate	NA	ventral_nerve_cord_intrinsic	single_leg_neuromere	ventral_nerve_cord_contralateral_restricted	IN13B018
24369	NA	20A.22A	ventral_nerve_cord	acetylcholine	acetylcholine	ventral_nerve_cord_intrinsic	NA	ventral_nerve_cord_ipsilateral_restricted	IN20A.22A025
24382	NA	08A	ventral_nerve_cord	glutamate	glutamate	ventral_nerve_cord_intrinsic	NA	ventral_nerve_cord_ipsilateral_restricted	IN08A034
24397	NA	14A	ventral_nerve_cord	glutamate	NA	ventral_nerve_cord_intrinsic	NA	ventral_nerve_cord_contralateral_restricted	IN14A100
24452	NA	03A	ventral_nerve_cord	acetylcholine	acetylcholine	ventral_nerve_cord_intrinsic	NA	ventral_nerve_cord_ipsilateral_restricted	IN03A094
24474	NA	01B	ventral_nerve_cord	gaba	gaba	ventral_nerve_cord_intrinsic	single_leg_neuromere	ventral_nerve_cord_ipsilateral_restricted	IN01B040
24477	NA	13B	ventral_nerve_cord	gaba	gaba	ventral_nerve_cord_intrinsic	single_leg_neuromere	ventral_nerve_cord_contralateral_restricted	IN13B078
24482	NA	01B	ventral_nerve_cord	gaba	gaba	ventral_nerve_cord_intrinsic	single_leg_neuromere	ventral_nerve_cord_ipsilateral_restricted	IN01B056
24544	NA	14A	ventral_nerve_cord	glutamate	NA	ventral_nerve_cord_intrinsic	single_leg_neuromere	ventral_nerve_cord_contralateral_restricted	IN14A050
24573	NA	19A	ventral_nerve_cord	glutamate	gaba	ventral_nerve_cord_intrinsic	single_leg_neuromere	ventral_nerve_cord_ipsilateral_restricted	IN19A021
24603	NA	14A	ventral_nerve_cord	glutamate	NA	ventral_nerve_cord_intrinsic	NA	ventral_nerve_cord_contralateral_restricted	IN14A026
24723	NA	20A.22A	ventral_nerve_cord	acetylcholine	acetylcholine	ventral_nerve_cord_intrinsic	NA	ventral_nerve_cord_ipsilateral_restricted	IN20A.22A040
24761	NA	03A	ventral_nerve_cord	acetylcholine	acetylcholine	ventral_nerve_cord_intrinsic	NA	ventral_nerve_cord_ipsilateral_restricted	IN03A094
24774	NA	20A.22A	ventral_nerve_cord	acetylcholine	acetylcholine	ventral_nerve_cord_intrinsic	NA	ventral_nerve_cord_ipsilateral_restricted	IN20A.22A076
24818	NA	19A	ventral_nerve_cord	glutamate	gaba	ventral_nerve_cord_intrinsic	NA	ventral_nerve_cord_ipsilateral_restricted	IN19A125
24893	NA	08A	ventral_nerve_cord	glutamate	glutamate	ventral_nerve_cord_intrinsic	NA	ventral_nerve_cord_ipsilateral_restricted	IN08A036
24933	NA	01B	ventral_nerve_cord	gaba	gaba	ventral_nerve_cord_intrinsic	single_leg_neuromere	ventral_nerve_cord_ipsilateral_restricted	IN01B065
24938	NA	01B	ventral_nerve_cord	gaba	gaba	ventral_nerve_cord_intrinsic	NA	ventral_nerve_cord_ipsilateral_restricted	IN01B064
24982	NA	08A	ventral_nerve_cord	glutamate	glutamate	ventral_nerve_cord_intrinsic	NA	ventral_nerve_cord_ipsilateral_restricted	IN08A036
24993	NA	08A	ventral_nerve_cord	glutamate	glutamate	ventral_nerve_cord_intrinsic	NA	ventral_nerve_cord_ipsilateral_restricted	IN08A034
25021	NA	13B	ventral_nerve_cord	gaba	gaba	ventral_nerve_cord_intrinsic	single_leg_neuromere	ventral_nerve_cord_contralateral_restricted	IN13B090
25114	NA	19A	ventral_nerve_cord	gaba	gaba	ventral_nerve_cord_intrinsic	NA	ventral_nerve_cord_bilateral_restricted	IN19A065
25182	NA	01B	ventral_nerve_cord	gaba	gaba	ventral_nerve_cord_intrinsic	single_leg_neuromere	ventral_nerve_cord_ipsilateral_restricted	IN01B065
25248	NA	19A	ventral_nerve_cord	gaba	gaba	ventral_nerve_cord_intrinsic	NA	ventral_nerve_cord_ipsilateral_restricted	IN19A061
25334	NA	20A.22A	ventral_nerve_cord	acetylcholine	acetylcholine	ventral_nerve_cord_intrinsic	NA	ventral_nerve_cord_ipsilateral_restricted	IN20A.22A052
25339	NA	14A	ventral_nerve_cord	glutamate	NA	ventral_nerve_cord_intrinsic	NA	ventral_nerve_cord_contralateral_restricted	IN14A048
25354	NA	20A.22A	ventral_nerve_cord	acetylcholine	acetylcholine	ventral_nerve_cord_intrinsic	NA	ventral_nerve_cord_ipsilateral_restricted	IN20A.22A024
25363	NA	03A	ventral_nerve_cord	acetylcholine	acetylcholine	ventral_nerve_cord_intrinsic	NA	ventral_nerve_cord_ipsilateral_restricted	IN03A085
25461	NA	19A	ventral_nerve_cord	gaba	gaba	ventral_nerve_cord_intrinsic	NA	ventral_nerve_cord_ipsilateral_restricted	IN19A112
25482	NA	14A	ventral_nerve_cord	glutamate	NA	ventral_nerve_cord_intrinsic	NA	ventral_nerve_cord_contralateral_restricted	IN14A123
25516	NA	09A	ventral_nerve_cord	gaba	gaba	ventral_nerve_cord_intrinsic	NA	ventral_nerve_cord_ipsilateral_restricted	IN09A068
25619	NA	01B	ventral_nerve_cord	gaba	gaba	ventral_nerve_cord_intrinsic	NA	ventral_nerve_cord_ipsilateral_restricted	IN01B041
25638	NA	20A.22A	ventral_nerve_cord	acetylcholine	acetylcholine	ventral_nerve_cord_intrinsic	NA	ventral_nerve_cord_ipsilateral_restricted	IN20A.22A038
25674	left_prothoracic_leg_nerve	15B	ventral_nerve_cord	gaba	glutamate	motor	leg_motor_neuron	front_leg_motor_neuron	Ta depressor MN
25716	left_prothoracic_leg_nerve	NA	ventral_nerve_cord	glutamate	NA	sensory	bristle_neuron	front_leg_bristle_neuron	SNta29
25745	NA	13A	ventral_nerve_cord	gaba	gaba	ventral_nerve_cord_intrinsic	NA	ventral_nerve_cord_ipsilateral_restricted	IN13A061
25760	NA	13B	ventral_nerve_cord	gaba	gaba	ventral_nerve_cord_intrinsic	NA	ventral_nerve_cord_contralateral_restricted	IN13B072
25772	left_prothoracic_leg_nerve	NA	ventral_nerve_cord	glutamate	NA	sensory	taste_peg_neuron	front_leg_taste_peg_neuron	SNch09
25805	NA	14A	ventral_nerve_cord	glutamate	NA	ventral_nerve_cord_intrinsic	NA	ventral_nerve_cord_contralateral_restricted	IN14A096
25813	NA	21A	ventral_nerve_cord	glutamate	NA	ventral_nerve_cord_intrinsic	NA	ventral_nerve_cord_ipsilateral_restricted	IN21A094
25821	NA	16B	ventral_nerve_cord	glutamate	glutamate	ventral_nerve_cord_intrinsic	NA	ventral_nerve_cord_ipsilateral_restricted	IN16B115
25827	NA	08A	ventral_nerve_cord	glutamate	glutamate	ventral_nerve_cord_intrinsic	NA	ventral_nerve_cord_ipsilateral_restricted	IN08A036
25833	NA	20A.22A	ventral_nerve_cord	acetylcholine	acetylcholine	ventral_nerve_cord_intrinsic	NA	ventral_nerve_cord_ipsilateral_restricted	IN20A.22A049
25851	NA	19A	ventral_nerve_cord	unknown	NA	ventral_nerve_cord_intrinsic	NA	NA	NA
25921	NA	20A.22A	ventral_nerve_cord	acetylcholine	acetylcholine	ventral_nerve_cord_intrinsic	single_leg_neuromere	ventral_nerve_cord_ipsilateral_restricted	IN20A.22A049
25938	NA	20A.22A	ventral_nerve_cord	acetylcholine	acetylcholine	ventral_nerve_cord_intrinsic	NA	ventral_nerve_cord_ipsilateral_restricted	IN20A.22A071
25974	NA	14A	ventral_nerve_cord	glutamate	NA	ventral_nerve_cord_intrinsic	single_leg_neuromere	ventral_nerve_cord_contralateral_restricted	IN14A037
26006	NA	20A.22A	ventral_nerve_cord	acetylcholine	acetylcholine	ventral_nerve_cord_intrinsic	NA	ventral_nerve_cord_ipsilateral_restricted	IN20A.22A069
26034	NA	13B	ventral_nerve_cord	gaba	gaba	ventral_nerve_cord_intrinsic	single_leg_neuromere	ventral_nerve_cord_contralateral_restricted	IN13B098
26152	NA	14A	ventral_nerve_cord	glutamate	NA	ventral_nerve_cord_intrinsic	single_leg_neuromere	ventral_nerve_cord_contralateral_restricted	IN14A078
26166	NA	20A.22A	ventral_nerve_cord	acetylcholine	acetylcholine	ventral_nerve_cord_intrinsic	single_leg_neuromere	ventral_nerve_cord_ipsilateral_restricted	IN20A.22A067
26228	NA	21A	ventral_nerve_cord	glutamate	NA	ventral_nerve_cord_intrinsic	NA	ventral_nerve_cord_ipsilateral_restricted	IN21A090
26315	NA	19A	ventral_nerve_cord	gaba	gaba	ventral_nerve_cord_intrinsic	single_leg_neuromere	ventral_nerve_cord_ipsilateral_restricted	IN19A088
26474	NA	21A	ventral_nerve_cord	glutamate	NA	ventral_nerve_cord_intrinsic	NA	ventral_nerve_cord_ipsilateral_restricted	IN21A070
26567	NA	01B	ventral_nerve_cord	gaba	gaba	ventral_nerve_cord_intrinsic	single_leg_neuromere	ventral_nerve_cord_ipsilateral_restricted	IN01B027
26600	NA	21A	ventral_nerve_cord	glutamate	NA	ventral_nerve_cord_intrinsic	single_leg_neuromere	ventral_nerve_cord_ipsilateral_restricted	IN21A042
26613	left_prothoracic_accessory_nerve	20B.21B.22B	ventral_nerve_cord	glutamate	NA	motor	leg_motor_neuron	front_leg_motor_neuron	Tr flexor MN
26637	NA	08A	ventral_nerve_cord	glutamate	glutamate	ventral_nerve_cord_intrinsic	NA	ventral_nerve_cord_ipsilateral_restricted	IN08A036
26647	NA	03A	ventral_nerve_cord	acetylcholine	acetylcholine	ventral_nerve_cord_intrinsic	NA	ventral_nerve_cord_ipsilateral_restricted	IN03A094
26668	NA	01B	ventral_nerve_cord	gaba	gaba	ventral_nerve_cord_intrinsic	NA	ventral_nerve_cord_ipsilateral_restricted	IN01B061
26690	NA	13B	ventral_nerve_cord	gaba	gaba	ventral_nerve_cord_intrinsic	single_leg_neuromere	ventral_nerve_cord_contralateral_restricted	IN13B090
26712	NA	16B	ventral_nerve_cord	glutamate	glutamate	ventral_nerve_cord_intrinsic	single_leg_neuromere	ventral_nerve_cord_ipsilateral_restricted	IN16B097
26733	NA	16B	ventral_nerve_cord	glutamate	glutamate	ventral_nerve_cord_intrinsic	single_leg_neuromere	ventral_nerve_cord_ipsilateral_restricted	IN16B098
26747	NA	01B	ventral_nerve_cord	gaba	gaba	ventral_nerve_cord_intrinsic	NA	ventral_nerve_cord_ipsilateral_restricted	IN01B070
26749	NA	01B	ventral_nerve_cord	gaba	gaba	ventral_nerve_cord_intrinsic	NA	ventral_nerve_cord_ipsilateral_restricted	IN01B073
26775	NA	09A	ventral_nerve_cord	gaba	gaba	ventral_nerve_cord_intrinsic	NA	ventral_nerve_cord_ipsilateral_restricted	IN09A085
26782	NA	20A.22A	ventral_nerve_cord	acetylcholine	acetylcholine	ventral_nerve_cord_intrinsic	NA	ventral_nerve_cord_ipsilateral_restricted	IN20A.22A062
26783	NA	16B	ventral_nerve_cord	glutamate	glutamate	ventral_nerve_cord_intrinsic	NA	ventral_nerve_cord_ipsilateral_restricted	IN16B114
26796	NA	20A.22A	ventral_nerve_cord	glutamate	acetylcholine	ventral_nerve_cord_intrinsic	NA	ventral_nerve_cord_ipsilateral_restricted	IN20A.22A038
26849	NA	14A	ventral_nerve_cord	glutamate	NA	ventral_nerve_cord_intrinsic	NA	ventral_nerve_cord_contralateral_restricted	IN14A064
26870	NA	19A	ventral_nerve_cord	gaba	gaba	ventral_nerve_cord_intrinsic	NA	ventral_nerve_cord_ipsilateral_restricted	IN19A102
26941	NA	04B	ventral_nerve_cord	acetylcholine	acetylcholine	ventral_nerve_cord_intrinsic	NA	ventral_nerve_cord_ipsilateral_restricted	IN04B111
26972	NA	09A	ventral_nerve_cord	gaba	gaba	ventral_nerve_cord_intrinsic	NA	ventral_nerve_cord_ipsilateral_restricted	IN09A071
26974	NA	20A.22A	ventral_nerve_cord	glutamate	NA	ventral_nerve_cord_intrinsic	NA	ventral_nerve_cord_ipsilateral_restricted	IN20A.22A018
26983	NA	03A	ventral_nerve_cord	acetylcholine	acetylcholine	ventral_nerve_cord_intrinsic	NA	ventral_nerve_cord_ipsilateral_restricted	IN03A062
26988	NA	20A.22A	ventral_nerve_cord	acetylcholine	acetylcholine	ventral_nerve_cord_intrinsic	NA	ventral_nerve_cord_ipsilateral_restricted	IN20A.22A089
27055	NA	01A	ventral_nerve_cord	acetylcholine	acetylcholine	ventral_nerve_cord_intrinsic	NA	ventral_nerve_cord_contralateral_restricted	IN01A085
27128	NA	16B	ventral_nerve_cord	glutamate	glutamate	ventral_nerve_cord_intrinsic	NA	ventral_nerve_cord_ipsilateral_restricted	IN16B102
27168	NA	14A	ventral_nerve_cord	glutamate	NA	ventral_nerve_cord_intrinsic	single_leg_neuromere	ventral_nerve_cord_contralateral_restricted	IN14A078
27260	NA	14A	ventral_nerve_cord	glutamate	NA	ventral_nerve_cord_intrinsic	single_leg_neuromere	ventral_nerve_cord_contralateral_restricted	IN14A017
27328	NA	20A.22A	ventral_nerve_cord	acetylcholine	acetylcholine	ventral_nerve_cord_intrinsic	NA	ventral_nerve_cord_ipsilateral_restricted	IN20A.22A092
27528	NA	20A.22A	ventral_nerve_cord	acetylcholine	acetylcholine	ventral_nerve_cord_intrinsic	NA	ventral_nerve_cord_ipsilateral_restricted	IN20A.22A089
27552	NA	01B	ventral_nerve_cord	gaba	gaba	ventral_nerve_cord_intrinsic	NA	ventral_nerve_cord_ipsilateral_restricted	IN01B041
27559	NA	01B	ventral_nerve_cord	gaba	gaba	ventral_nerve_cord_intrinsic	NA	ventral_nerve_cord_ipsilateral_restricted	IN01B073
27710	NA	13B	ventral_nerve_cord	gaba	gaba	ventral_nerve_cord_intrinsic	NA	ventral_nerve_cord_contralateral_restricted	IN13B096
27760	NA	04B	ventral_nerve_cord	acetylcholine	acetylcholine	ventral_nerve_cord_intrinsic	NA	ventral_nerve_cord_ipsilateral_restricted	IN04B115
27860	NA	01B	ventral_nerve_cord	gaba	gaba	ventral_nerve_cord_intrinsic	NA	ventral_nerve_cord_ipsilateral_restricted	IN01B073
28002	NA	13B	ventral_nerve_cord	gaba	gaba	ventral_nerve_cord_intrinsic	single_leg_neuromere	ventral_nerve_cord_contralateral_restricted	IN13B093
28020	NA	21A	ventral_nerve_cord	glutamate	NA	ventral_nerve_cord_intrinsic	NA	ventral_nerve_cord_ipsilateral_restricted	IN21A079
28051	NA	14A	ventral_nerve_cord	glutamate	NA	ventral_nerve_cord_intrinsic	single_leg_neuromere	ventral_nerve_cord_contralateral_restricted	IN14A009
28085	NA	01B	ventral_nerve_cord	gaba	gaba	ventral_nerve_cord_intrinsic	NA	ventral_nerve_cord_ipsilateral_restricted	IN01B069
28275	NA	09A	ventral_nerve_cord	gaba	gaba	ventral_nerve_cord_intrinsic	NA	ventral_nerve_cord_ipsilateral_restricted	IN09A085
28286	NA	16B	ventral_nerve_cord	glutamate	glutamate	ventral_nerve_cord_intrinsic	NA	ventral_nerve_cord_ipsilateral_restricted	IN16B122
28316	NA	21A	ventral_nerve_cord	glutamate	NA	ventral_nerve_cord_intrinsic	single_leg_neuromere	ventral_nerve_cord_ipsilateral_restricted	IN21A078
28397	NA	21A	ventral_nerve_cord	glutamate	NA	ventral_nerve_cord_intrinsic	NA	ventral_nerve_cord_ipsilateral_restricted	IN21A082
28471	NA	08A	ventral_nerve_cord	glutamate	glutamate	ventral_nerve_cord_intrinsic	NA	ventral_nerve_cord_ipsilateral_restricted	IN08A036
28474	NA	13A	ventral_nerve_cord	glutamate	gaba	ventral_nerve_cord_intrinsic	NA	ventral_nerve_cord_ipsilateral_restricted	IN13A071
28744	NA	16B	ventral_nerve_cord	glutamate	glutamate	ventral_nerve_cord_intrinsic	NA	ventral_nerve_cord_ipsilateral_restricted	IN16B121
28806	NA	09A	ventral_nerve_cord	gaba	gaba	ventral_nerve_cord_intrinsic	NA	ventral_nerve_cord_ipsilateral_restricted	IN09A083
28976	NA	09A	ventral_nerve_cord	gaba	gaba	ventral_nerve_cord_intrinsic	NA	ventral_nerve_cord_ipsilateral_restricted	IN09A083
29164	NA	14A	ventral_nerve_cord	glutamate	NA	ventral_nerve_cord_intrinsic	single_leg_neuromere	ventral_nerve_cord_contralateral_restricted	IN14A086
29339	NA	13A	ventral_nerve_cord	glutamate	gaba	ventral_nerve_cord_intrinsic	NA	ventral_nerve_cord_ipsilateral_restricted	IN13A063
29388	left_dorsal_prothoracic_nerve	NA	ventral_nerve_cord	acetylcholine	NA	sensory	orphan_neuron	front_leg_orphan_neuron	SNxx30
29480	NA	13B	ventral_nerve_cord	gaba	gaba	ventral_nerve_cord_intrinsic	single_leg_neuromere	ventral_nerve_cord_contralateral_restricted	IN13B087
29487	left_prothoracic_leg_nerve	15B	ventral_nerve_cord	glutamate	glutamate	motor	leg_motor_neuron	front_leg_motor_neuron	Ta depressor MN
29554	left_prothoracic_leg_nerve	15B	ventral_nerve_cord	acetylcholine	NA	motor	leg_motor_neuron	front_leg_motor_neuron	Ta depressor MN
29980	NA	13A	ventral_nerve_cord	glutamate	gaba	ventral_nerve_cord_intrinsic	NA	ventral_nerve_cord_ipsilateral_restricted	IN13A051
29988	NA	04B	ventral_nerve_cord	glutamate	acetylcholine	ventral_nerve_cord_intrinsic	NA	ventral_nerve_cord_ipsilateral_restricted	IN04B094
30244	NA	19A	ventral_nerve_cord	unclear	NA	ventral_nerve_cord_intrinsic	NA	ventral_nerve_cord_ipsilateral_restricted	IN19A140
30301	NA	13B	ventral_nerve_cord	gaba	gaba	ventral_nerve_cord_intrinsic	NA	ventral_nerve_cord_contralateral_restricted	IN13B081
30354	left_prothoracic_leg_nerve	NA	ventral_nerve_cord	acetylcholine	NA	sensory	bristle_neuron	front_leg_bristle_neuron	SNta29
30355	NA	09A	ventral_nerve_cord	gaba	gaba	ventral_nerve_cord_intrinsic	NA	ventral_nerve_cord_ipsilateral_restricted	IN09A096
30446	NA	20A.22A	ventral_nerve_cord	acetylcholine	acetylcholine	ventral_nerve_cord_intrinsic	NA	ventral_nerve_cord_ipsilateral_restricted	IN20A.22A092
31042	NA	20A.22A	ventral_nerve_cord	acetylcholine	acetylcholine	ventral_nerve_cord_intrinsic	NA	ventral_nerve_cord_ipsilateral_restricted	IN20A.22A069
31059	NA	20A.22A	ventral_nerve_cord	acetylcholine	acetylcholine	ventral_nerve_cord_intrinsic	NA	ventral_nerve_cord_ipsilateral_restricted	IN20A.22A089
31088	NA	14A	ventral_nerve_cord	glutamate	NA	ventral_nerve_cord_intrinsic	NA	ventral_nerve_cord_contralateral_restricted	IN14A100
31376	NA	14A	ventral_nerve_cord	glutamate	NA	ventral_nerve_cord_intrinsic	NA	ventral_nerve_cord_contralateral_restricted	IN14A102
31860	NA	14A	ventral_nerve_cord	glutamate	NA	ventral_nerve_cord_intrinsic	NA	ventral_nerve_cord_contralateral_restricted	IN14A078
31894	NA	01B	ventral_nerve_cord	gaba	gaba	ventral_nerve_cord_intrinsic	NA	ventral_nerve_cord_ipsilateral_restricted	IN01B045
31911	NA	20A.22A	ventral_nerve_cord	acetylcholine	acetylcholine	ventral_nerve_cord_intrinsic	NA	ventral_nerve_cord_ipsilateral_restricted	IN20A.22A069
31916	left_prothoracic_leg_nerve	NA	ventral_nerve_cord	acetylcholine	NA	sensory	taste_peg_neuron	front_leg_taste_peg_neuron	SNch09
31964	left_prothoracic_leg_nerve	NA	ventral_nerve_cord	glutamate	NA	sensory	taste_peg_neuron	front_leg_taste_peg_neuron	SNch14
32114	NA	14A	ventral_nerve_cord	glutamate	NA	ventral_nerve_cord_intrinsic	NA	ventral_nerve_cord_contralateral_restricted	IN14A112
32252	left_prothoracic_leg_nerve	NA	ventral_nerve_cord	glutamate	NA	sensory	bristle_neuron	front_leg_bristle_neuron	SNta29
32415	left_prothoracic_leg_nerve	NA	ventral_nerve_cord	acetylcholine	NA	sensory	bristle_neuron	front_leg_bristle_neuron	SNta38
32451	NA	20A.22A	ventral_nerve_cord	acetylcholine	acetylcholine	ventral_nerve_cord_intrinsic	NA	ventral_nerve_cord_ipsilateral_restricted	IN20A.22A089
32539	NA	09A	ventral_nerve_cord	gaba	gaba	ventral_nerve_cord_intrinsic	NA	ventral_nerve_cord_ipsilateral_restricted	IN09A096
32566	left_prothoracic_leg_nerve	NA	ventral_nerve_cord	glutamate	NA	sensory	taste_peg_neuron	front_leg_taste_peg_neuron	SNch05
32854	NA	14A	ventral_nerve_cord	glutamate	NA	ventral_nerve_cord_intrinsic	NA	ventral_nerve_cord_contralateral_restricted	IN14A113
32925	NA	08A	ventral_nerve_cord	glutamate	glutamate	ventral_nerve_cord_intrinsic	single_leg_neuromere	ventral_nerve_cord_ipsilateral_restricted	IN08A041
32992	NA	14A	ventral_nerve_cord	glutamate	NA	ventral_nerve_cord_intrinsic	NA	ventral_nerve_cord_contralateral_restricted	IN14A116
33073	NA	19A	ventral_nerve_cord	glutamate	gaba	ventral_nerve_cord_intrinsic	NA	ventral_nerve_cord_ipsilateral_restricted	IN19A133
33124	NA	13B	ventral_nerve_cord	gaba	gaba	ventral_nerve_cord_intrinsic	NA	ventral_nerve_cord_contralateral_restricted	IN13B075
33196	NA	19A	ventral_nerve_cord	gaba	gaba	ventral_nerve_cord_intrinsic	NA	ventral_nerve_cord_ipsilateral_restricted	IN19A117
33312	left_prothoracic_leg_nerve	NA	ventral_nerve_cord	glutamate	NA	sensory	taste_peg_neuron	front_leg_taste_peg_neuron	SNch05
33317	left_prothoracic_leg_nerve	NA	ventral_nerve_cord	acetylcholine	NA	sensory	bristle_neuron	front_leg_bristle_neuron	SNta29
33413	NA	01B	ventral_nerve_cord	gaba	gaba	ventral_nerve_cord_intrinsic	NA	ventral_nerve_cord_ipsilateral_restricted	IN01B091
33414	NA	08A	ventral_nerve_cord	glutamate	glutamate	ventral_nerve_cord_intrinsic	NA	ventral_nerve_cord_ipsilateral_restricted	IN08A026
33536	NA	13B	ventral_nerve_cord	gaba	gaba	ventral_nerve_cord_intrinsic	single_leg_neuromere	ventral_nerve_cord_contralateral_restricted	IN13B030
33667	NA	01B	ventral_nerve_cord	gaba	gaba	ventral_nerve_cord_intrinsic	single_leg_neuromere	ventral_nerve_cord_ipsilateral_restricted	IN01B080
33678	NA	14A	ventral_nerve_cord	glutamate	NA	ventral_nerve_cord_intrinsic	NA	ventral_nerve_cord_contralateral_restricted	IN14A115
33704	left_ventral_prothoracic_nerve	NA	ventral_nerve_cord	glutamate	NA	sensory	bristle_neuron	front_leg_bristle_neuron	SNta42
33744	NA	14A	ventral_nerve_cord	glutamate	NA	ventral_nerve_cord_intrinsic	single_leg_neuromere	ventral_nerve_cord_contralateral_restricted	IN14A090
33862	left_prothoracic_leg_nerve	NA	ventral_nerve_cord	acetylcholine	NA	sensory	taste_peg_neuron	front_leg_taste_peg_neuron	SNch09
34007	left_prothoracic_leg_nerve	NA	ventral_nerve_cord	glutamate	NA	sensory	orphan_neuron	front_leg_orphan_neuron	SNppxx
34040	NA	14A	ventral_nerve_cord	glutamate	NA	ventral_nerve_cord_intrinsic	single_leg_neuromere	ventral_nerve_cord_contralateral_restricted	IN14A038
34073	NA	09A	ventral_nerve_cord	gaba	gaba	ventral_nerve_cord_intrinsic	NA	ventral_nerve_cord_ipsilateral_restricted	IN09A096
34228	left_prothoracic_leg_nerve	NA	ventral_nerve_cord	glutamate	NA	sensory	taste_peg_neuron	front_leg_taste_peg_neuron	SNch11
34261	left_prothoracic_leg_nerve	NA	ventral_nerve_cord	glutamate	NA	sensory	taste_peg_neuron	front_leg_taste_peg_neuron	SNch06
34371	NA	21A	ventral_nerve_cord	unknown	NA	ventral_nerve_cord_intrinsic	NA	NA	NA
34520	NA	19A	ventral_nerve_cord	gaba	gaba	ventral_nerve_cord_intrinsic	NA	ventral_nerve_cord_ipsilateral_restricted	IN19A082
34738	NA	20A.22A	ventral_nerve_cord	acetylcholine	acetylcholine	ventral_nerve_cord_intrinsic	single_leg_neuromere	ventral_nerve_cord_ipsilateral_restricted	IN20A.22A091
35193	NA	19A	ventral_nerve_cord	unknown	NA	ventral_nerve_cord_intrinsic	NA	NA	NA
35423	NA	21A	ventral_nerve_cord	glutamate	NA	ventral_nerve_cord_intrinsic	NA	ventral_nerve_cord_ipsilateral_restricted	IN21A109
35772	left_prothoracic_leg_nerve	NA	ventral_nerve_cord	glutamate	NA	sensory	bristle_neuron	front_leg_bristle_neuron	SNta29
36095	left_prothoracic_leg_nerve	NA	ventral_nerve_cord	acetylcholine	NA	sensory	bristle_neuron	front_leg_bristle_neuron	SNta29
36364	NA	19A	ventral_nerve_cord	unknown	NA	ventral_nerve_cord_intrinsic	NA	NA	NA
36545	NA	19A	ventral_nerve_cord	glutamate	gaba	ventral_nerve_cord_intrinsic	NA	NA	NA
36722	NA	04B	ventral_nerve_cord	acetylcholine	acetylcholine	ventral_nerve_cord_intrinsic	single_leg_neuromere	ventral_nerve_cord_ipsilateral_restricted	IN04B100
37384	left_prothoracic_leg_nerve	NA	ventral_nerve_cord	acetylcholine	NA	sensory	taste_peg_neuron	front_leg_taste_peg_neuron	SNch09
37435	left_prothoracic_leg_nerve	NA	ventral_nerve_cord	acetylcholine	NA	sensory	taste_peg_neuron	front_leg_taste_peg_neuron	SNch09
37472	left_prothoracic_leg_nerve	NA	ventral_nerve_cord	acetylcholine	NA	sensory	bristle_neuron	front_leg_bristle_neuron	SNta21
37501	NA	19A	ventral_nerve_cord	unknown	NA	ventral_nerve_cord_intrinsic	NA	NA	NA
37559	NA	03A	ventral_nerve_cord	acetylcholine	acetylcholine	ventral_nerve_cord_intrinsic	NA	ventral_nerve_cord_ipsilateral_restricted	IN03A085
37692	NA	13A	ventral_nerve_cord	gaba	gaba	ventral_nerve_cord_intrinsic	NA	ventral_nerve_cord_ipsilateral_restricted	IN13A061
37737	left_prothoracic_leg_nerve	NA	ventral_nerve_cord	acetylcholine	NA	sensory	orphan_neuron	front_leg_orphan_neuron	SNxx33
37798	NA	19A	ventral_nerve_cord	unknown	NA	ventral_nerve_cord_intrinsic	NA	NA	NA
38071	NA	04B	ventral_nerve_cord	glutamate	NA	ventral_nerve_cord_intrinsic	NA	ventral_nerve_cord_ipsilateral_restricted	IN04B100
38101	NA	TBD	ventral_nerve_cord	glutamate	NA	ventral_nerve_cord_intrinsic	NA	NA	NA
38155	NA	19A	ventral_nerve_cord	unknown	NA	ventral_nerve_cord_intrinsic	NA	NA	NA
38208	NA	13A	ventral_nerve_cord	glutamate	gaba	ventral_nerve_cord_intrinsic	NA	ventral_nerve_cord_ipsilateral_restricted	IN13A071
38230	left_prothoracic_leg_nerve	NA	ventral_nerve_cord	glutamate	NA	sensory	bristle_neuron	front_leg_bristle_neuron	SNta29
38426	left_prothoracic_leg_nerve	NA	ventral_nerve_cord	glutamate	NA	sensory	taste_peg_neuron	front_leg_taste_peg_neuron	SNch05
38507	NA	14A	ventral_nerve_cord	glutamate	NA	ventral_nerve_cord_intrinsic	NA	ventral_nerve_cord_contralateral_restricted	IN14A075
38510	NA	19A	ventral_nerve_cord	glutamate	gaba	ventral_nerve_cord_intrinsic	NA	NA	NA
38657	NA	19A	ventral_nerve_cord	gaba	gaba	ventral_nerve_cord_intrinsic	NA	ventral_nerve_cord_ipsilateral_restricted	IN19A132
39124	left_prothoracic_leg_nerve	NA	ventral_nerve_cord	acetylcholine	NA	sensory	bristle_neuron	front_leg_bristle_neuron	SNta29
39242	NA	20A.22A	ventral_nerve_cord	acetylcholine	acetylcholine	ventral_nerve_cord_intrinsic	NA	ventral_nerve_cord_ipsilateral_restricted	IN20A.22A092
39630	NA	19A	ventral_nerve_cord	gaba	gaba	ventral_nerve_cord_intrinsic	NA	ventral_nerve_cord_ipsilateral_restricted	IN19A122
39843	NA	13B	ventral_nerve_cord	gaba	gaba	ventral_nerve_cord_intrinsic	NA	ventral_nerve_cord_contralateral_restricted	IN13B096
40004	left_prothoracic_leg_nerve	NA	ventral_nerve_cord	acetylcholine	NA	sensory	taste_peg_neuron	front_leg_taste_peg_neuron	SNch09
40045	NA	21A	ventral_nerve_cord	glutamate	NA	ventral_nerve_cord_intrinsic	NA	ventral_nerve_cord_ipsilateral_restricted	IN21A081
40121	NA	09A	ventral_nerve_cord	gaba	gaba	ventral_nerve_cord_intrinsic	NA	ventral_nerve_cord_ipsilateral_restricted	IN09A072
40218	NA	19A	ventral_nerve_cord	glutamate	NA	ventral_nerve_cord_intrinsic	single_leg_neuromere	ventral_nerve_cord_ipsilateral_restricted	IN19A096
40244	NA	19A	ventral_nerve_cord	glutamate	NA	ventral_nerve_cord_intrinsic	NA	ventral_nerve_cord_ipsilateral_restricted	IN19A124
40650	NA	19A	ventral_nerve_cord	glutamate	NA	ventral_nerve_cord_intrinsic	NA	NA	NA
40730	left_prothoracic_leg_nerve	NA	ventral_nerve_cord	acetylcholine	NA	sensory	bristle_neuron	front_leg_bristle_neuron	SNta28
40987	NA	01B	ventral_nerve_cord	gaba	gaba	ventral_nerve_cord_intrinsic	single_leg_neuromere	ventral_nerve_cord_ipsilateral_restricted	IN01B006
41134	NA	14A	ventral_nerve_cord	glutamate	NA	ventral_nerve_cord_intrinsic	NA	ventral_nerve_cord_contralateral_restricted	IN14A103
41150	left_prothoracic_leg_nerve	NA	ventral_nerve_cord	acetylcholine	NA	sensory	bristle_neuron	front_leg_bristle_neuron	SNta38
41156	left_prothoracic_leg_nerve	NA	ventral_nerve_cord	glutamate	NA	sensory	taste_peg_neuron	front_leg_taste_peg_neuron	SNch05
41243	left_prothoracic_leg_nerve	NA	ventral_nerve_cord	acetylcholine	NA	sensory	bristle_neuron	front_leg_bristle_neuron	SNta29
41301	NA	19A	ventral_nerve_cord	glutamate	NA	ventral_nerve_cord_intrinsic	NA	ventral_nerve_cord_ipsilateral_restricted	IN19A133
41459	left_prothoracic_leg_nerve	NA	ventral_nerve_cord	acetylcholine	NA	sensory	bristle_neuron	front_leg_bristle_neuron	SNta40
41495	NA	13B	ventral_nerve_cord	unknown	NA	ventral_nerve_cord_intrinsic	NA	NA	NA
41632	left_prothoracic_leg_nerve	NA	ventral_nerve_cord	acetylcholine	NA	sensory	bristle_neuron	front_leg_bristle_neuron	SNta40
41637	NA	19A	ventral_nerve_cord	glutamate	NA	ventral_nerve_cord_intrinsic	NA	NA	NA
41720	left_prothoracic_leg_nerve	NA	ventral_nerve_cord	glutamate	NA	sensory	bristle_neuron	front_leg_bristle_neuron	SNta29
41871	left_prothoracic_leg_nerve	NA	ventral_nerve_cord	acetylcholine	NA	sensory	bristle_neuron	front_leg_bristle_neuron	SNta41
41896	left_prothoracic_leg_nerve	NA	ventral_nerve_cord	glutamate	NA	sensory	bristle_neuron	front_leg_bristle_neuron	SNta25
42121	NA	14A	ventral_nerve_cord	glutamate	NA	ventral_nerve_cord_intrinsic	single_leg_neuromere	ventral_nerve_cord_contralateral_restricted	IN14A110
42298	NA	13B	ventral_nerve_cord	glutamate	NA	ventral_nerve_cord_intrinsic	NA	ventral_nerve_cord_contralateral_restricted	IN13B065
42302	left_prothoracic_leg_nerve	NA	ventral_nerve_cord	acetylcholine	NA	sensory	bristle_neuron	front_leg_bristle_neuron	SNta41
42318	left_prothoracic_leg_nerve	NA	ventral_nerve_cord	acetylcholine	NA	sensory	bristle_neuron	front_leg_bristle_neuron	SNta44
42341	left_prothoracic_leg_nerve	NA	ventral_nerve_cord	acetylcholine	NA	sensory	bristle_neuron	front_leg_bristle_neuron	SNta41
42382	left_prothoracic_leg_nerve	NA	ventral_nerve_cord	acetylcholine	NA	sensory	bristle_neuron	front_leg_bristle_neuron	SNta21
42482	NA	19A	ventral_nerve_cord	glutamate	NA	ventral_nerve_cord_intrinsic	NA	ventral_nerve_cord_ipsilateral_restricted	IN19A133
42595	left_prothoracic_leg_nerve	NA	ventral_nerve_cord	glutamate	NA	sensory	bristle_neuron	front_leg_bristle_neuron	SNta20
42614	left_prothoracic_leg_nerve	NA	ventral_nerve_cord	acetylcholine	NA	sensory	bristle_neuron	front_leg_bristle_neuron	SNta25
42721	left_prothoracic_leg_nerve	NA	ventral_nerve_cord	glutamate	NA	sensory	orphan_neuron	front_leg_orphan_neuron	SNxxxx
42761	left_prothoracic_leg_nerve	NA	ventral_nerve_cord	glutamate	NA	sensory	bristle_neuron	front_leg_bristle_neuron	SNta29
42776	left_prothoracic_leg_nerve	NA	ventral_nerve_cord	glutamate	NA	sensory	bristle_neuron	front_leg_bristle_neuron	SNta44
42836	left_prothoracic_leg_nerve	NA	ventral_nerve_cord	glutamate	NA	sensory	taste_peg_neuron	front_leg_taste_peg_neuron	SNch05
42860	NA	20A.22A	ventral_nerve_cord	acetylcholine	acetylcholine	ventral_nerve_cord_intrinsic	NA	ventral_nerve_cord_ipsilateral_restricted	IN20A.22A092
43010	left_prothoracic_leg_nerve	NA	ventral_nerve_cord	acetylcholine	NA	sensory	bristle_neuron	front_leg_bristle_neuron	SNta44
43111	left_prothoracic_leg_nerve	NA	ventral_nerve_cord	acetylcholine	NA	sensory	bristle_neuron	front_leg_bristle_neuron	SNta38
43132	NA	20A.22A	ventral_nerve_cord	acetylcholine	acetylcholine	ventral_nerve_cord_intrinsic	NA	ventral_nerve_cord_ipsilateral_restricted	IN20A.22A092
43194	NA	14A	ventral_nerve_cord	glutamate	NA	ventral_nerve_cord_intrinsic	single_leg_neuromere	ventral_nerve_cord_contralateral_restricted	IN14A110
43375	NA	19A	ventral_nerve_cord	glutamate	NA	ventral_nerve_cord_intrinsic	NA	ventral_nerve_cord_ipsilateral_restricted	IN19A141
43602	left_prothoracic_leg_nerve	NA	ventral_nerve_cord	acetylcholine	NA	sensory	orphan_neuron	front_leg_orphan_neuron	SNxxxx
43661	left_prothoracic_leg_nerve	NA	ventral_nerve_cord	acetylcholine	NA	sensory	bristle_neuron	front_leg_bristle_neuron	SNta44
43694	NA	19A	ventral_nerve_cord	gaba	gaba	ventral_nerve_cord_intrinsic	NA	ventral_nerve_cord_ipsilateral_restricted	IN19A117
43787	left_prothoracic_leg_nerve	NA	ventral_nerve_cord	glutamate	NA	sensory	bristle_neuron	front_leg_bristle_neuron	SNta29
43850	left_prothoracic_leg_nerve	NA	ventral_nerve_cord	acetylcholine	NA	sensory	bristle_neuron	front_leg_bristle_neuron	SNta29
43992	left_prothoracic_leg_nerve	NA	ventral_nerve_cord	acetylcholine	NA	sensory	taste_peg_neuron	front_leg_taste_peg_neuron	SNch09
44032	left_prothoracic_leg_nerve	NA	ventral_nerve_cord	glutamate	NA	sensory	taste_peg_neuron	front_leg_taste_peg_neuron	SNch07
44048	left_prothoracic_leg_nerve	NA	ventral_nerve_cord	glutamate	NA	sensory	bristle_neuron	front_leg_bristle_neuron	SNta19
44083	left_prothoracic_leg_nerve	NA	ventral_nerve_cord	acetylcholine	NA	sensory	bristle_neuron	front_leg_bristle_neuron	SNta21
44250	left_prothoracic_leg_nerve	NA	ventral_nerve_cord	acetylcholine	NA	sensory	bristle_neuron	front_leg_bristle_neuron	SNta38
44299	left_prothoracic_leg_nerve	NA	ventral_nerve_cord	glutamate	NA	sensory	bristle_neuron	front_leg_bristle_neuron	SNta26
44333	NA	21A	ventral_nerve_cord	glutamate	NA	ventral_nerve_cord_intrinsic	NA	ventral_nerve_cord_ipsilateral_restricted	IN21A115
44335	left_prothoracic_leg_nerve	NA	ventral_nerve_cord	glutamate	NA	sensory	taste_peg_neuron	front_leg_taste_peg_neuron	SNch06
44366	NA	19A	ventral_nerve_cord	unknown	NA	ventral_nerve_cord_intrinsic	NA	NA	NA
44386	left_prothoracic_leg_nerve	NA	ventral_nerve_cord	glutamate	NA	sensory	bristle_neuron	front_leg_bristle_neuron	SNta30
44441	left_prothoracic_leg_nerve	NA	ventral_nerve_cord	glutamate	NA	sensory	bristle_neuron	front_leg_bristle_neuron	SNta31
44465	left_prothoracic_leg_nerve	NA	ventral_nerve_cord	glutamate	NA	sensory	bristle_neuron	front_leg_bristle_neuron	SNta29
44467	left_prothoracic_leg_nerve	NA	ventral_nerve_cord	glutamate	NA	sensory	taste_peg_neuron	front_leg_taste_peg_neuron	SNch05
44468	left_prothoracic_leg_nerve	NA	ventral_nerve_cord	acetylcholine	NA	sensory	bristle_neuron	front_leg_bristle_neuron	SNta21
44497	left_prothoracic_leg_nerve	NA	ventral_nerve_cord	glutamate	NA	sensory	taste_peg_neuron	front_leg_taste_peg_neuron	SNch05
44589	NA	21A	ventral_nerve_cord	glutamate	NA	ventral_nerve_cord_intrinsic	NA	ventral_nerve_cord_ipsilateral_restricted	IN21A087
44628	left_prothoracic_leg_nerve	NA	ventral_nerve_cord	glutamate	NA	sensory	bristle_neuron	front_leg_bristle_neuron	SNta20
44676	left_prothoracic_leg_nerve	NA	ventral_nerve_cord	glutamate	NA	sensory	taste_peg_neuron	front_leg_taste_peg_neuron	SNch06
44691	NA	20A.22A	ventral_nerve_cord	glutamate	NA	ventral_nerve_cord_intrinsic	NA	ventral_nerve_cord_ipsilateral_restricted	IN20A.22A076
44742	left_prothoracic_leg_nerve	NA	ventral_nerve_cord	glutamate	NA	sensory	taste_peg_neuron	front_leg_taste_peg_neuron	SNch13
44776	NA	20A.22A	ventral_nerve_cord	acetylcholine	acetylcholine	ventral_nerve_cord_intrinsic	NA	ventral_nerve_cord_ipsilateral_restricted	IN20A.22A092
44890	left_prothoracic_leg_nerve	NA	ventral_nerve_cord	glutamate	NA	sensory	taste_peg_neuron	front_leg_taste_peg_neuron	SNch06
44994	NA	14A	ventral_nerve_cord	glutamate	NA	ventral_nerve_cord_intrinsic	NA	ventral_nerve_cord_contralateral_restricted	IN14A078
45090	left_prothoracic_leg_nerve	NA	ventral_nerve_cord	glutamate	NA	sensory	bristle_neuron	front_leg_bristle_neuron	SNta20
45207	left_prothoracic_leg_nerve	NA	ventral_nerve_cord	glutamate	NA	sensory	taste_peg_neuron	front_leg_taste_peg_neuron	SNch05
45278	left_prothoracic_leg_nerve	NA	ventral_nerve_cord	acetylcholine	NA	sensory	orphan_neuron	front_leg_orphan_neuron	SNxx33
45341	left_prothoracic_leg_nerve	NA	ventral_nerve_cord	acetylcholine	NA	sensory	bristle_neuron	front_leg_bristle_neuron	SNta41
45415	NA	13B	ventral_nerve_cord	glutamate	gaba	ventral_nerve_cord_intrinsic	single_leg_neuromere	ventral_nerve_cord_contralateral_restricted	IN13B074
45416	left_prothoracic_leg_nerve	NA	ventral_nerve_cord	acetylcholine	NA	sensory	bristle_neuron	front_leg_bristle_neuron	SNta40
45464	left_prothoracic_leg_nerve	NA	ventral_nerve_cord	acetylcholine	NA	sensory	bristle_neuron	front_leg_bristle_neuron	SNta44
45634	left_prothoracic_leg_nerve	NA	ventral_nerve_cord	glutamate	NA	sensory	taste_peg_neuron	front_leg_taste_peg_neuron	SNch11
45714	left_prothoracic_leg_nerve	NA	ventral_nerve_cord	acetylcholine	NA	sensory	bristle_neuron	front_leg_bristle_neuron	SNta24
45789	left_prothoracic_leg_nerve	NA	ventral_nerve_cord	glutamate	NA	sensory	orphan_neuron	front_leg_orphan_neuron	SNxx33
46063	NA	14A	ventral_nerve_cord	glutamate	NA	ventral_nerve_cord_intrinsic	single_leg_neuromere	ventral_nerve_cord_contralateral_restricted	IN14A114
46074	left_prothoracic_leg_nerve	NA	ventral_nerve_cord	glutamate	NA	sensory	bristle_neuron	front_leg_bristle_neuron	SNta44
46232	left_prothoracic_leg_nerve	NA	ventral_nerve_cord	glutamate	NA	sensory	taste_peg_neuron	front_leg_taste_peg_neuron	SNch10
46337	left_prothoracic_leg_nerve	NA	ventral_nerve_cord	acetylcholine	NA	sensory	bristle_neuron	front_leg_bristle_neuron	SNta21
46406	left_prothoracic_leg_nerve	NA	ventral_nerve_cord	glutamate	acetylcholine	sensory	chordotonal_organ_neuron	front_leg_hook_chordotonal_organ_neuron	SNpp41
46538	left_prothoracic_leg_nerve	NA	ventral_nerve_cord	acetylcholine	NA	sensory	bristle_neuron	front_leg_bristle_neuron	SNta44
46599	left_prothoracic_leg_nerve	NA	ventral_nerve_cord	acetylcholine	NA	sensory	bristle_neuron	front_leg_bristle_neuron	SNta41
46677	left_prothoracic_leg_nerve	NA	ventral_nerve_cord	acetylcholine	NA	sensory	bristle_neuron	front_leg_bristle_neuron	SNta40
46834	left_prothoracic_leg_nerve	NA	ventral_nerve_cord	glutamate	NA	sensory	taste_peg_neuron	front_leg_taste_peg_neuron	SNch07
46878	left_prothoracic_leg_nerve	NA	ventral_nerve_cord	glutamate	NA	sensory	bristle_neuron	front_leg_bristle_neuron	SNta41
46883	left_prothoracic_leg_nerve	NA	ventral_nerve_cord	acetylcholine	NA	sensory	bristle_neuron	front_leg_bristle_neuron	SNta40
46910	left_prothoracic_leg_nerve	NA	ventral_nerve_cord	glutamate	NA	sensory	bristle_neuron	front_leg_bristle_neuron	SNta43
46916	left_prothoracic_leg_nerve	NA	ventral_nerve_cord	glutamate	NA	sensory	taste_peg_neuron	front_leg_taste_peg_neuron	SNch06
47019	left_prothoracic_leg_nerve	NA	ventral_nerve_cord	glutamate	NA	sensory	taste_peg_neuron	front_leg_taste_peg_neuron	SNch05
47332	left_prothoracic_leg_nerve	NA	ventral_nerve_cord	glutamate	NA	sensory	bristle_neuron	front_leg_bristle_neuron	SNta20
47364	left_prothoracic_leg_nerve	NA	ventral_nerve_cord	glutamate	NA	sensory	taste_peg_neuron	front_leg_taste_peg_neuron	SNch07
47399	left_prothoracic_leg_nerve	NA	ventral_nerve_cord	acetylcholine	NA	sensory	bristle_neuron	front_leg_bristle_neuron	SNta42
47405	left_prothoracic_leg_nerve	NA	ventral_nerve_cord	glutamate	NA	sensory	taste_peg_neuron	front_leg_taste_peg_neuron	SNch06
47439	NA	NA	ventral_nerve_cord	gaba	NA	ventral_nerve_cord_intrinsic	NA	NA	NA
47642	left_prothoracic_leg_nerve	15B	ventral_nerve_cord	unclear	glutamate	motor	leg_motor_neuron	front_leg_motor_neuron	ltm MN
47752	left_prothoracic_leg_nerve	NA	ventral_nerve_cord	acetylcholine	NA	sensory	orphan_neuron	front_leg_orphan_neuron	SNxx33
47883	left_prothoracic_leg_nerve	NA	ventral_nerve_cord	glutamate	NA	sensory	taste_peg_neuron	front_leg_taste_peg_neuron	SNch10
47920	left_prothoracic_leg_nerve	NA	ventral_nerve_cord	glutamate	NA	sensory	bristle_neuron	front_leg_bristle_neuron	SNta38
47956	left_prothoracic_leg_nerve	NA	ventral_nerve_cord	glutamate	NA	sensory	orphan_neuron	front_leg_orphan_neuron	SNxxxx
48135	left_prothoracic_leg_nerve	NA	ventral_nerve_cord	acetylcholine	NA	sensory	bristle_neuron	front_leg_bristle_neuron	SNta44
48172	left_ventral_prothoracic_nerve	NA	ventral_nerve_cord	glutamate	NA	sensory	bristle_neuron	front_leg_bristle_neuron	SNta42
48474	left_prothoracic_leg_nerve	NA	ventral_nerve_cord	glutamate	NA	sensory	taste_peg_neuron	front_leg_taste_peg_neuron	SNch06
48567	NA	23B	ventral_nerve_cord	glutamate	NA	ventral_nerve_cord_intrinsic	NA	ventral_nerve_cord_ipsilateral_restricted	IN23B094
48956	left_prothoracic_leg_nerve	NA	ventral_nerve_cord	acetylcholine	NA	sensory	bristle_neuron	front_leg_bristle_neuron	SNta21
49037	left_prothoracic_leg_nerve	NA	ventral_nerve_cord	glutamate	NA	sensory	taste_peg_neuron	front_leg_taste_peg_neuron	SNch07
49043	left_prothoracic_leg_nerve	NA	ventral_nerve_cord	glutamate	NA	sensory	bristle_neuron	front_leg_bristle_neuron	SNta40
49383	left_prothoracic_leg_nerve	NA	ventral_nerve_cord	glutamate	NA	sensory	taste_peg_neuron	front_leg_taste_peg_neuron	SNch06
49690	left_prothoracic_leg_nerve	NA	ventral_nerve_cord	glutamate	NA	sensory	taste_peg_neuron	front_leg_taste_peg_neuron	SNch14
49786	left_prothoracic_leg_nerve	NA	ventral_nerve_cord	glutamate	NA	sensory	bristle_neuron	front_leg_bristle_neuron	SNta41
50099	left_prothoracic_leg_nerve	NA	ventral_nerve_cord	acetylcholine	NA	sensory	taste_peg_neuron	front_leg_taste_peg_neuron	SNch10
51259	left_prothoracic_leg_nerve	NA	ventral_nerve_cord	glutamate	NA	sensory	taste_peg_neuron	front_leg_taste_peg_neuron	SNch05
51727	left_prothoracic_leg_nerve	NA	ventral_nerve_cord	glutamate	NA	sensory	taste_peg_neuron	front_leg_taste_peg_neuron	SNch06
51742	left_prothoracic_leg_nerve	NA	ventral_nerve_cord	glutamate	NA	sensory	bristle_neuron	front_leg_bristle_neuron	SNta42
51924	NA	NA	ventral_nerve_cord	acetylcholine	NA	ventral_nerve_cord_intrinsic	NA	NA	NA
51945	NA	01B	ventral_nerve_cord	gaba	gaba	ventral_nerve_cord_intrinsic	single_leg_neuromere	ventral_nerve_cord_ipsilateral_restricted	IN01B080
52434	left_prothoracic_leg_nerve	NA	ventral_nerve_cord	glutamate	NA	sensory	bristle_neuron	front_leg_bristle_neuron	SNta19
52466	left_prothoracic_leg_nerve	NA	ventral_nerve_cord	glutamate	NA	sensory	bristle_neuron	front_leg_bristle_neuron	SNta37
52548	left_prothoracic_leg_nerve	NA	ventral_nerve_cord	glutamate	NA	sensory	taste_peg_neuron	front_leg_taste_peg_neuron	SNch07
52687	left_prothoracic_leg_nerve	NA	ventral_nerve_cord	glutamate	NA	sensory	bristle_neuron	front_leg_bristle_neuron	SNta41
52824	left_prothoracic_leg_nerve	NA	ventral_nerve_cord	glutamate	NA	sensory	taste_peg_neuron	front_leg_taste_peg_neuron	SNch10
53193	left_prothoracic_leg_nerve	NA	ventral_nerve_cord	glutamate	NA	sensory	taste_peg_neuron	front_leg_taste_peg_neuron	SNch08
53259	left_prothoracic_leg_nerve	NA	ventral_nerve_cord	glutamate	NA	sensory	bristle_neuron	front_leg_bristle_neuron	SNta40
54054	left_prothoracic_leg_nerve	NA	ventral_nerve_cord	glutamate	NA	sensory	taste_peg_neuron	front_leg_taste_peg_neuron	SNch06
54395	left_prothoracic_leg_nerve	NA	ventral_nerve_cord	glutamate	NA	sensory	orphan_neuron	front_leg_orphan_neuron	SNxx33
54513	left_prothoracic_leg_nerve	NA	ventral_nerve_cord	glutamate	NA	sensory	taste_peg_neuron	front_leg_taste_peg_neuron	SNch11
55219	left_prothoracic_leg_nerve	NA	ventral_nerve_cord	glutamate	NA	sensory	taste_peg_neuron	front_leg_taste_peg_neuron	SNch11
55411	left_prothoracic_leg_nerve	NA	ventral_nerve_cord	glutamate	NA	sensory	taste_peg_neuron	front_leg_taste_peg_neuron	SNch06
55438	left_prothoracic_leg_nerve	NA	ventral_nerve_cord	glutamate	NA	sensory	orphan_neuron	front_leg_orphan_neuron	SNxxxx
55868	left_prothoracic_leg_nerve	NA	ventral_nerve_cord	glutamate	NA	sensory	bristle_neuron	front_leg_bristle_neuron	SNta40
55943	left_prothoracic_leg_nerve	NA	ventral_nerve_cord	acetylcholine	acetylcholine	sensory	chordotonal_organ_neuron	front_leg_hook_chordotonal_organ_neuron	SNppxx
56044	left_prothoracic_leg_nerve	NA	ventral_nerve_cord	glutamate	NA	sensory	bristle_neuron	front_leg_bristle_neuron	SNta41
57011	left_prothoracic_leg_nerve	NA	ventral_nerve_cord	glutamate	NA	sensory	orphan_neuron	front_leg_orphan_neuron	SNxx33
58083	left_prothoracic_leg_nerve	NA	ventral_nerve_cord	glutamate	NA	sensory	orphan_neuron	front_leg_orphan_neuron	SNxxxx
58150	left_prothoracic_leg_nerve	NA	ventral_nerve_cord	glutamate	NA	sensory	orphan_neuron	front_leg_orphan_neuron	SNxx33
58557	left_prothoracic_leg_nerve	NA	ventral_nerve_cord	glutamate	NA	sensory	bristle_neuron	front_leg_bristle_neuron	SNta42
59724	left_prothoracic_leg_nerve	NA	ventral_nerve_cord	glutamate	NA	sensory	orphan_neuron	front_leg_orphan_neuron	SNxxxx
60901	left_prothoracic_leg_nerve	NA	ventral_nerve_cord	glutamate	NA	sensory	orphan_neuron	front_leg_orphan_neuron	SNxxxx
61746	left_prothoracic_leg_nerve	NA	ventral_nerve_cord	glutamate	NA	sensory	bristle_neuron	front_leg_bristle_neuron	SNta42
61908	left_prothoracic_leg_nerve	NA	ventral_nerve_cord	glutamate	NA	sensory	taste_peg_neuron	front_leg_taste_peg_neuron	SNch06
61985	left_prothoracic_leg_nerve	NA	ventral_nerve_cord	glutamate	NA	sensory	bristle_neuron	front_leg_bristle_neuron	SNta31
62369	left_prothoracic_leg_nerve	NA	ventral_nerve_cord	glutamate	NA	sensory	bristle_neuron	front_leg_bristle_neuron	SNta44
62539	left_prothoracic_leg_nerve	NA	ventral_nerve_cord	glutamate	NA	sensory	orphan_neuron	front_leg_orphan_neuron	SNxxxx
63128	left_prothoracic_leg_nerve	NA	ventral_nerve_cord	glutamate	NA	sensory	bristle_neuron	front_leg_bristle_neuron	SNta29
63794	left_prothoracic_leg_nerve	NA	ventral_nerve_cord	glutamate	NA	sensory	taste_peg_neuron	front_leg_taste_peg_neuron	SNch10
64000	left_prothoracic_leg_nerve	NA	ventral_nerve_cord	glutamate	NA	sensory	bristle_neuron	front_leg_bristle_neuron	SNta29
64237	left_prothoracic_leg_nerve	NA	ventral_nerve_cord	glutamate	NA	sensory	bristle_neuron	front_leg_bristle_neuron	SNta41
64335	left_prothoracic_leg_nerve	NA	ventral_nerve_cord	glutamate	NA	sensory	bristle_neuron	front_leg_bristle_neuron	SNta30
64767	left_prothoracic_leg_nerve	NA	ventral_nerve_cord	glutamate	NA	sensory	taste_peg_neuron	front_leg_taste_peg_neuron	SNch05
65214	left_prothoracic_leg_nerve	NA	ventral_nerve_cord	glutamate	NA	sensory	orphan_neuron	front_leg_orphan_neuron	SNxxxx
66425	NA	NA	ventral_nerve_cord	gaba	NA	ventral_nerve_cord_intrinsic	NA	NA	NA
66869	left_prothoracic_leg_nerve	NA	ventral_nerve_cord	glutamate	NA	sensory	orphan_neuron	front_leg_orphan_neuron	SNxxxx
67585	left_prothoracic_leg_nerve	NA	ventral_nerve_cord	glutamate	NA	sensory	bristle_neuron	front_leg_bristle_neuron	SNta31
67604	left_ventral_prothoracic_nerve	NA	ventral_nerve_cord	glutamate	NA	sensory	bristle_neuron	front_leg_bristle_neuron	SNta42
67760	left_prothoracic_leg_nerve	NA	ventral_nerve_cord	glutamate	NA	sensory	bristle_neuron	front_leg_bristle_neuron	SNta29
68486	left_prothoracic_leg_nerve	NA	ventral_nerve_cord	glutamate	NA	sensory	taste_peg_neuron	front_leg_taste_peg_neuron	SNch05
70820	left_prothoracic_leg_nerve	NA	ventral_nerve_cord	glutamate	NA	sensory	taste_peg_neuron	front_leg_taste_peg_neuron	SNch05
71785	left_prothoracic_leg_nerve	NA	ventral_nerve_cord	glutamate	NA	sensory	taste_peg_neuron	front_leg_taste_peg_neuron	SNch10
71893	left_prothoracic_leg_nerve	NA	ventral_nerve_cord	glutamate	NA	sensory	orphan_neuron	front_leg_orphan_neuron	SNxxxx
72296	left_prothoracic_leg_nerve	NA	ventral_nerve_cord	glutamate	NA	sensory	bristle_neuron	front_leg_bristle_neuron	SNta40
72446	left_prothoracic_leg_nerve	NA	ventral_nerve_cord	glutamate	NA	sensory	orphan_neuron	front_leg_orphan_neuron	SNxxxx
72639	left_prothoracic_leg_nerve	NA	ventral_nerve_cord	glutamate	NA	sensory	bristle_neuron	front_leg_bristle_neuron	SNta38
74115	left_prothoracic_leg_nerve	NA	ventral_nerve_cord	glutamate	NA	sensory	orphan_neuron	front_leg_orphan_neuron	SNxxxx
74651	left_prothoracic_leg_nerve	NA	ventral_nerve_cord	glutamate	NA	sensory	taste_peg_neuron	front_leg_taste_peg_neuron	SNch10
74675	left_prothoracic_leg_nerve	NA	ventral_nerve_cord	glutamate	NA	sensory	bristle_neuron	front_leg_bristle_neuron	SNta41
74801	left_prothoracic_accessory_nerve	NA	ventral_nerve_cord	glutamate	NA	sensory	hair_plate_neuron	front_leg_hair_plate_neuron	SNpp45
75226	left_prothoracic_leg_nerve	NA	ventral_nerve_cord	glutamate	NA	sensory	taste_peg_neuron	front_leg_taste_peg_neuron	SNch08
75545	left_prothoracic_leg_nerve	NA	ventral_nerve_cord	glutamate	NA	sensory	orphan_neuron	front_leg_orphan_neuron	SNxxxx
76418	left_prothoracic_leg_nerve	NA	ventral_nerve_cord	glutamate	acetylcholine	sensory	chordotonal_organ_neuron	front_leg_club_chordotonal_organ_neuron	SNpp59
76505	left_prothoracic_leg_nerve	NA	ventral_nerve_cord	glutamate	NA	sensory	orphan_neuron	front_leg_orphan_neuron	SNxxxx
81203	left_ventral_prothoracic_nerve	NA	ventral_nerve_cord	glutamate	NA	sensory	hair_plate_neuron	front_leg_hair_plate_neuron	SNpp45
85020	left_prothoracic_leg_nerve	NA	ventral_nerve_cord	glutamate	NA	sensory	taste_peg_neuron	front_leg_taste_peg_neuron	SNch10
85181	left_prothoracic_leg_nerve	NA	ventral_nerve_cord	glutamate	NA	sensory	taste_peg_neuron	front_leg_taste_peg_neuron	SNch08
86156	NA	NA	ventral_nerve_cord	glutamate	NA	ventral_nerve_cord_intrinsic	NA	NA	NA
86867	left_prothoracic_leg_nerve	NA	ventral_nerve_cord	glutamate	NA	sensory	bristle_neuron	front_leg_bristle_neuron	SNta40
88300	NA	NA	ventral_nerve_cord	glutamate	NA	sensory	orphan_neuron	front_leg_orphan_neuron	SNxxxx
88711	left_prothoracic_leg_nerve	NA	ventral_nerve_cord	glutamate	NA	sensory	bristle_neuron	front_leg_bristle_neuron	SNta28
92257	left_prothoracic_accessory_nerve	NA	ventral_nerve_cord	glutamate	NA	sensory	hair_plate_neuron	front_leg_hair_plate_neuron	SNpp45
92621	left_prothoracic_leg_nerve	NA	ventral_nerve_cord	glutamate	NA	sensory	orphan_neuron	front_leg_orphan_neuron	SNxxxx
96728	left_prothoracic_leg_nerve	NA	ventral_nerve_cord	glutamate	acetylcholine	sensory	chordotonal_organ_neuron	front_leg_claw_chordotonal_organ_neuron	SNpp50
100239	NA	01B	ventral_nerve_cord	gaba	gaba	ventral_nerve_cord_intrinsic	NA	ventral_nerve_cord_ipsilateral_restricted	IN01B069
100246	left_prothoracic_leg_nerve	NA	ventral_nerve_cord	glutamate	NA	sensory	bristle_neuron	front_leg_bristle_neuron	SNta29
100247	left_prothoracic_leg_nerve	NA	ventral_nerve_cord	glutamate	NA	sensory	orphan_neuron	front_leg_orphan_neuron	SNxxxx
100248	left_prothoracic_leg_nerve	NA	ventral_nerve_cord	glutamate	NA	sensory	taste_peg_neuron	front_leg_taste_peg_neuron	SNch06
100250	left_prothoracic_leg_nerve	NA	ventral_nerve_cord	acetylcholine	NA	sensory	bristle_neuron	front_leg_bristle_neuron	SNta29
100256	left_prothoracic_leg_nerve	NA	ventral_nerve_cord	glutamate	NA	sensory	taste_peg_neuron	front_leg_taste_peg_neuron	SNch08
100316	left_prothoracic_leg_nerve	NA	ventral_nerve_cord	glutamate	NA	sensory	taste_peg_neuron	front_leg_taste_peg_neuron	SNch14
100317	NA	01B	ventral_nerve_cord	gaba	gaba	ventral_nerve_cord_intrinsic	NA	ventral_nerve_cord_ipsilateral_restricted	IN01B063
100318	NA	01B	ventral_nerve_cord	gaba	gaba	ventral_nerve_cord_intrinsic	NA	ventral_nerve_cord_ipsilateral_restricted	IN01B063
100319	left_prothoracic_leg_nerve	NA	ventral_nerve_cord	glutamate	NA	sensory	taste_peg_neuron	front_leg_taste_peg_neuron	SNch06
100321	left_prothoracic_leg_nerve	NA	ventral_nerve_cord	glutamate	NA	sensory	bristle_neuron	front_leg_bristle_neuron	SNta29
100322	left_prothoracic_leg_nerve	NA	ventral_nerve_cord	glutamate	NA	sensory	orphan_neuron	front_leg_orphan_neuron	SNxxxx
100334	NA	01B	ventral_nerve_cord	gaba	gaba	ventral_nerve_cord_intrinsic	single_leg_neuromere	ventral_nerve_cord_ipsilateral_restricted	IN01B020
100337	NA	20A.22A	ventral_nerve_cord	acetylcholine	acetylcholine	ventral_nerve_cord_intrinsic	NA	ventral_nerve_cord_ipsilateral_restricted	IN20A.22A076
100351	NA	14A	ventral_nerve_cord	glutamate	NA	ventral_nerve_cord_intrinsic	single_leg_neuromere	ventral_nerve_cord_contralateral_restricted	IN14A119
100352	NA	13A	ventral_nerve_cord	gaba	gaba	ventral_nerve_cord_intrinsic	NA	ventral_nerve_cord_ipsilateral_restricted	IN13A041
100490	left_prothoracic_leg_nerve	NA	ventral_nerve_cord	glutamate	NA	sensory	orphan_neuron	front_leg_orphan_neuron	SNxxxx
100493	NA	21A	ventral_nerve_cord	glutamate	NA	ventral_nerve_cord_intrinsic	single_leg_neuromere	ventral_nerve_cord_ipsilateral_restricted	IN21A014
100497	NA	20A.22A	ventral_nerve_cord	acetylcholine	acetylcholine	ventral_nerve_cord_intrinsic	single_leg_neuromere	ventral_nerve_cord_ipsilateral_restricted	IN20A.22A039
100498	NA	20A.22A	ventral_nerve_cord	acetylcholine	acetylcholine	ventral_nerve_cord_intrinsic	single_leg_neuromere	ventral_nerve_cord_ipsilateral_restricted	IN20A.22A024
100525	NA	04B	ventral_nerve_cord	acetylcholine	acetylcholine	ventral_nerve_cord_intrinsic	NA	ventral_nerve_cord_ipsilateral_restricted	IN04B091
100531	left_prothoracic_leg_nerve	NA	ventral_nerve_cord	acetylcholine	acetylcholine	sensory	chordotonal_organ_neuron	front_leg_claw_chordotonal_organ_neuron	SNpp50
100554	NA	16B	ventral_nerve_cord	glutamate	glutamate	ventral_nerve_cord_intrinsic	NA	ventral_nerve_cord_ipsilateral_restricted	IN16B114
101043	left_prothoracic_leg_nerve	15B	ventral_nerve_cord	glutamate	glutamate	motor	leg_motor_neuron	front_leg_motor_neuron	Acc. ti flexor MN
101379	NA	19A	ventral_nerve_cord	gaba	gaba	ventral_nerve_cord_intrinsic	NA	NA	NA
101443	NA	03A	ventral_nerve_cord	acetylcholine	acetylcholine	ventral_nerve_cord_intrinsic	NA	ventral_nerve_cord_ipsilateral_restricted	IN03A046
101453	NA	04B	ventral_nerve_cord	acetylcholine	acetylcholine	ventral_nerve_cord_intrinsic	NA	ventral_nerve_cord_ipsilateral_restricted	IN04B053
101475	left_prothoracic_leg_nerve	NA	ventral_nerve_cord	glutamate	NA	sensory	bristle_neuron	front_leg_bristle_neuron	SNta24
101478	left_prothoracic_leg_nerve	NA	ventral_nerve_cord	glutamate	NA	sensory	orphan_neuron	front_leg_orphan_neuron	SNxxxx
101794	NA	19A	ventral_nerve_cord	gaba	gaba	ventral_nerve_cord_intrinsic	single_leg_neuromere	ventral_nerve_cord_ipsilateral_restricted	IN19A011
101872	NA	16B	ventral_nerve_cord	glutamate	glutamate	ventral_nerve_cord_intrinsic	NA	ventral_nerve_cord_ipsilateral_restricted	IN16B124
102138	NA	04B	ventral_nerve_cord	acetylcholine	acetylcholine	ventral_nerve_cord_intrinsic	NA	ventral_nerve_cord_ipsilateral_restricted	IN04B085
102225	left_prothoracic_leg_nerve	NA	ventral_nerve_cord	glutamate	NA	sensory	orphan_neuron	front_leg_orphan_neuron	SNxxxx
102227	left_prothoracic_leg_nerve	NA	ventral_nerve_cord	glutamate	NA	sensory	bristle_neuron	front_leg_bristle_neuron	SNta29
102228	left_prothoracic_leg_nerve	NA	ventral_nerve_cord	glutamate	NA	sensory	bristle_neuron	front_leg_bristle_neuron	SNta29
102233	left_ventral_prothoracic_nerve	NA	ventral_nerve_cord	glutamate	NA	sensory	bristle_neuron	front_leg_bristle_neuron	SNta42
102535	NA	08A	ventral_nerve_cord	glutamate	glutamate	ventral_nerve_cord_intrinsic	NA	ventral_nerve_cord_ipsilateral_restricted	IN08A025
102538	NA	19A	ventral_nerve_cord	gaba	gaba	ventral_nerve_cord_intrinsic	NA	ventral_nerve_cord_ipsilateral_restricted	IN19A122
102619	NA	08A	ventral_nerve_cord	glutamate	glutamate	ventral_nerve_cord_intrinsic	NA	ventral_nerve_cord_ipsilateral_restricted	IN08A034
102621	NA	21A	ventral_nerve_cord	glutamate	NA	ventral_nerve_cord_intrinsic	NA	ventral_nerve_cord_ipsilateral_restricted	IN21A083
102868	NA	21A	ventral_nerve_cord	glutamate	NA	ventral_nerve_cord_intrinsic	single_leg_neuromere	ventral_nerve_cord_ipsilateral_restricted	IN21A003
103017	left_prothoracic_leg_nerve	NA	ventral_nerve_cord	glutamate	NA	sensory	taste_peg_neuron	front_leg_taste_peg_neuron	SNch06
103020	NA	01B	ventral_nerve_cord	gaba	gaba	ventral_nerve_cord_intrinsic	NA	ventral_nerve_cord_ipsilateral_restricted	IN01B066
103029	left_prothoracic_leg_nerve	NA	ventral_nerve_cord	glutamate	NA	sensory	taste_peg_neuron	front_leg_taste_peg_neuron	SNch06
103257	left_prothoracic_leg_nerve	NA	ventral_nerve_cord	glutamate	NA	sensory	taste_peg_neuron	front_leg_taste_peg_neuron	SNch09
103285	NA	14A	ventral_nerve_cord	glutamate	NA	ventral_nerve_cord_intrinsic	NA	ventral_nerve_cord_contralateral_restricted	IN14A035
103369	left_prothoracic_leg_nerve	NA	ventral_nerve_cord	glutamate	NA	sensory	bristle_neuron	front_leg_bristle_neuron	SNta29
103686	NA	14A	ventral_nerve_cord	glutamate	NA	ventral_nerve_cord_intrinsic	NA	ventral_nerve_cord_contralateral_restricted	IN14A096
103725	NA	01B	ventral_nerve_cord	gaba	gaba	ventral_nerve_cord_intrinsic	single_leg_neuromere	ventral_nerve_cord_ipsilateral_restricted	IN01B052
104717	NA	21A	ventral_nerve_cord	unclear	NA	ventral_nerve_cord_intrinsic	NA	ventral_nerve_cord_ipsilateral_restricted	IN21A114
104738	NA	TBD	ventral_nerve_cord	glutamate	NA	ventral_nerve_cord_intrinsic	NA	NA	NA
140157	left_prothoracic_leg_nerve	NA	ventral_nerve_cord	glutamate	NA	sensory	orphan_neuron	front_leg_orphan_neuron	SNxxxx
140565	left_prothoracic_leg_nerve	NA	ventral_nerve_cord	glutamate	NA	sensory	bristle_neuron	front_leg_bristle_neuron	SNta19
140905	left_prothoracic_leg_nerve	NA	ventral_nerve_cord	glutamate	NA	sensory	orphan_neuron	front_leg_orphan_neuron	SNxxxx
141175	left_prothoracic_leg_nerve	NA	ventral_nerve_cord	glutamate	NA	sensory	hair_plate_neuron	front_leg_hair_plate_neuron	SNppxx
141353	left_prothoracic_leg_nerve	NA	ventral_nerve_cord	glutamate	NA	sensory	taste_peg_neuron	front_leg_taste_peg_neuron	SNch08
141641	NA	NA	ventral_nerve_cord	glutamate	NA	sensory	orphan_neuron	front_leg_orphan_neuron	SNxxxx
141822	left_prothoracic_leg_nerve	NA	ventral_nerve_cord	glutamate	NA	sensory	orphan_neuron	front_leg_orphan_neuron	SNxxxx
143410	left_prothoracic_leg_nerve	NA	ventral_nerve_cord	glutamate	NA	sensory	orphan_neuron	front_leg_orphan_neuron	SNxxxx
143718	left_prothoracic_leg_nerve	NA	ventral_nerve_cord	glutamate	NA	sensory	orphan_neuron	front_leg_orphan_neuron	SNppxx
147017	left_prothoracic_leg_nerve	NA	ventral_nerve_cord	glutamate	NA	sensory	taste_peg_neuron	front_leg_taste_peg_neuron	SNch10
147070	NA	NA	ventral_nerve_cord	glutamate	NA	ventral_nerve_cord_intrinsic	NA	NA	NA
147719	NA	NA	ventral_nerve_cord	glutamate	NA	ventral_nerve_cord_intrinsic	NA	NA	NA
147753	left_prothoracic_leg_nerve	NA	ventral_nerve_cord	glutamate	NA	sensory	bristle_neuron	front_leg_bristle_neuron	SNta42
148133	left_prothoracic_leg_nerve	NA	ventral_nerve_cord	glutamate	NA	sensory	orphan_neuron	front_leg_orphan_neuron	SNppxx
148300	left_prothoracic_leg_nerve	NA	ventral_nerve_cord	glutamate	NA	sensory	orphan_neuron	front_leg_orphan_neuron	SNxxxx
149484	NA	NA	ventral_nerve_cord	glutamate	NA	ventral_nerve_cord_intrinsic	NA	NA	NA
149979	left_prothoracic_leg_nerve	NA	ventral_nerve_cord	glutamate	NA	sensory	orphan_neuron	front_leg_orphan_neuron	SNxxxx
149980	left_prothoracic_leg_nerve	NA	ventral_nerve_cord	glutamate	NA	sensory	bristle_neuron	front_leg_bristle_neuron	SNta44
149990	left_prothoracic_leg_nerve	NA	ventral_nerve_cord	glutamate	NA	sensory	bristle_neuron	front_leg_bristle_neuron	SNta40
150569	left_prothoracic_leg_nerve	NA	ventral_nerve_cord	glutamate	NA	sensory	bristle_neuron	front_leg_bristle_neuron	SNta41
150627	left_prothoracic_leg_nerve	NA	ventral_nerve_cord	glutamate	NA	sensory	bristle_neuron	front_leg_bristle_neuron	SNta42
150656	left_prothoracic_leg_nerve	NA	ventral_nerve_cord	glutamate	NA	sensory	bristle_neuron	front_leg_bristle_neuron	SNta44
152141	NA	21A	ventral_nerve_cord	glutamate	NA	ventral_nerve_cord_intrinsic	single_leg_neuromere	ventral_nerve_cord_ipsilateral_restricted	IN21A023
152449	NA	21A	ventral_nerve_cord	glutamate	NA	ventral_nerve_cord_intrinsic	NA	ventral_nerve_cord_ipsilateral_restricted	IN21A079
152488	NA	09A	ventral_nerve_cord	gaba	gaba	ventral_nerve_cord_intrinsic	single_leg_neuromere	ventral_nerve_cord_ipsilateral_restricted	IN09A084
152495	NA	19A	ventral_nerve_cord	gaba	gaba	ventral_nerve_cord_intrinsic	NA	ventral_nerve_cord_ipsilateral_restricted	IN19A081
152655	NA	04B	ventral_nerve_cord	acetylcholine	acetylcholine	ventral_nerve_cord_intrinsic	NA	ventral_nerve_cord_ipsilateral_restricted	IN04B101
152727	NA	20A.22A	ventral_nerve_cord	acetylcholine	acetylcholine	ventral_nerve_cord_intrinsic	NA	ventral_nerve_cord_ipsilateral_restricted	IN20A.22A049
152743	NA	16B	ventral_nerve_cord	glutamate	glutamate	ventral_nerve_cord_intrinsic	single_leg_neuromere	ventral_nerve_cord_ipsilateral_restricted	IN16B075
152823	NA	13B	ventral_nerve_cord	gaba	gaba	ventral_nerve_cord_intrinsic	single_leg_neuromere	ventral_nerve_cord_contralateral_restricted	IN13B052
153054	NA	21A	ventral_nerve_cord	glutamate	NA	ventral_nerve_cord_intrinsic	NA	ventral_nerve_cord_ipsilateral_restricted	IN21A083
153072	left_ventral_prothoracic_nerve	NA	ventral_nerve_cord	glutamate	NA	sensory	orphan_neuron	front_leg_orphan_neuron	SNxxxx
153118	NA	20A.22A	ventral_nerve_cord	acetylcholine	acetylcholine	ventral_nerve_cord_intrinsic	NA	ventral_nerve_cord_ipsilateral_restricted	IN20A.22A071
153203	NA	01B	ventral_nerve_cord	gaba	gaba	ventral_nerve_cord_intrinsic	single_leg_neuromere	ventral_nerve_cord_ipsilateral_restricted	IN01B012
153484	NA	20A.22A	ventral_nerve_cord	acetylcholine	acetylcholine	ventral_nerve_cord_intrinsic	NA	ventral_nerve_cord_ipsilateral_restricted	IN20A.22A055
153752	NA	12B	ventral_nerve_cord	gaba	gaba	ventral_nerve_cord_intrinsic	single_leg_neuromere	ventral_nerve_cord_contralateral_restricted	IN12B033
153805	NA	20A.22A	ventral_nerve_cord	acetylcholine	acetylcholine	ventral_nerve_cord_intrinsic	NA	ventral_nerve_cord_ipsilateral_restricted	IN20A.22A085
153806	NA	16B	ventral_nerve_cord	glutamate	glutamate	ventral_nerve_cord_intrinsic	NA	ventral_nerve_cord_ipsilateral_restricted	IN16B077
153859	NA	20A.22A	ventral_nerve_cord	acetylcholine	acetylcholine	ventral_nerve_cord_intrinsic	NA	ventral_nerve_cord_ipsilateral_restricted	IN20A.22A069
153878	NA	04B	ventral_nerve_cord	acetylcholine	acetylcholine	ventral_nerve_cord_intrinsic	NA	ventral_nerve_cord_ipsilateral_restricted	IN04B091
154181	NA	20A.22A	ventral_nerve_cord	acetylcholine	acetylcholine	ventral_nerve_cord_intrinsic	NA	ventral_nerve_cord_ipsilateral_restricted	IN20A.22A092
154269	NA	03A	ventral_nerve_cord	acetylcholine	acetylcholine	ventral_nerve_cord_intrinsic	NA	ventral_nerve_cord_ipsilateral_restricted	IN03A073
154467	NA	20A.22A	ventral_nerve_cord	acetylcholine	acetylcholine	ventral_nerve_cord_intrinsic	NA	ventral_nerve_cord_ipsilateral_restricted	IN20A.22A052
154468	NA	20A.22A	ventral_nerve_cord	acetylcholine	acetylcholine	ventral_nerve_cord_intrinsic	NA	ventral_nerve_cord_ipsilateral_restricted	IN20A.22A042
154506	NA	19A	ventral_nerve_cord	gaba	gaba	ventral_nerve_cord_intrinsic	NA	ventral_nerve_cord_bilateral_restricted	IN19A065
154520	NA	20A.22A	ventral_nerve_cord	acetylcholine	acetylcholine	ventral_nerve_cord_intrinsic	single_leg_neuromere	ventral_nerve_cord_ipsilateral_restricted	IN20A.22A030
154800	NA	19A	ventral_nerve_cord	gaba	gaba	ventral_nerve_cord_intrinsic	single_leg_neuromere	ventral_nerve_cord_ipsilateral_restricted	IN19A022
155044	NA	16B	ventral_nerve_cord	glutamate	glutamate	ventral_nerve_cord_intrinsic	NA	ventral_nerve_cord_ipsilateral_restricted	IN16B094
155073	left_prothoracic_leg_nerve	NA	ventral_nerve_cord	glutamate	acetylcholine	sensory	chordotonal_organ_neuron	front_leg_hook_chordotonal_organ_neuron	SNpp41
155084	NA	20A.22A	ventral_nerve_cord	acetylcholine	acetylcholine	ventral_nerve_cord_intrinsic	NA	ventral_nerve_cord_ipsilateral_restricted	IN20A.22A089
155085	NA	20A.22A	ventral_nerve_cord	acetylcholine	acetylcholine	ventral_nerve_cord_intrinsic	NA	ventral_nerve_cord_ipsilateral_restricted	IN20A.22A089
155237	NA	14A	ventral_nerve_cord	glutamate	NA	ventral_nerve_cord_intrinsic	NA	ventral_nerve_cord_contralateral_restricted	IN14A071
155309	left_prothoracic_leg_nerve	NA	ventral_nerve_cord	glutamate	NA	sensory	orphan_neuron	front_leg_orphan_neuron	SNxxxx
155310	NA	01B	ventral_nerve_cord	gaba	gaba	ventral_nerve_cord_intrinsic	NA	ventral_nerve_cord_ipsilateral_restricted	IN01B073
155388	NA	01B	ventral_nerve_cord	gaba	gaba	ventral_nerve_cord_intrinsic	NA	ventral_nerve_cord_ipsilateral_restricted	IN01B051
155804	NA	16B	ventral_nerve_cord	glutamate	glutamate	ventral_nerve_cord_intrinsic	NA	ventral_nerve_cord_ipsilateral_restricted	IN16B122
156207	NA	14A	ventral_nerve_cord	glutamate	NA	ventral_nerve_cord_intrinsic	NA	ventral_nerve_cord_contralateral_restricted	IN14A048
156210	left_prothoracic_leg_nerve	NA	ventral_nerve_cord	glutamate	NA	sensory	taste_peg_neuron	front_leg_taste_peg_neuron	SNch10
156326	NA	09A	ventral_nerve_cord	gaba	gaba	ventral_nerve_cord_intrinsic	single_leg_neuromere	ventral_nerve_cord_ipsilateral_restricted	IN09A021
156653	NA	01B	ventral_nerve_cord	gaba	gaba	ventral_nerve_cord_intrinsic	NA	ventral_nerve_cord_ipsilateral_restricted	IN01B044
156917	NA	13B	ventral_nerve_cord	gaba	gaba	ventral_nerve_cord_intrinsic	single_leg_neuromere	ventral_nerve_cord_contralateral_restricted	IN13B064
156920	NA	13A	ventral_nerve_cord	glutamate	NA	ventral_nerve_cord_intrinsic	NA	ventral_nerve_cord_ipsilateral_restricted	IN13A070
156928	NA	13A	ventral_nerve_cord	gaba	gaba	ventral_nerve_cord_intrinsic	NA	ventral_nerve_cord_ipsilateral_restricted	IN13A049
156975	NA	09A	ventral_nerve_cord	gaba	gaba	ventral_nerve_cord_intrinsic	NA	ventral_nerve_cord_ipsilateral_restricted	IN09A071
157077	NA	19A	ventral_nerve_cord	glutamate	gaba	ventral_nerve_cord_intrinsic	single_leg_neuromere	ventral_nerve_cord_ipsilateral_restricted	IN19A096
157320	left_prothoracic_leg_nerve	15B	ventral_nerve_cord	gaba	glutamate	motor	leg_motor_neuron	front_leg_motor_neuron	Ta levator MN
157409	NA	13B	ventral_nerve_cord	gaba	gaba	ventral_nerve_cord_intrinsic	single_leg_neuromere	ventral_nerve_cord_contralateral_restricted	IN13B097
157802	NA	08A	ventral_nerve_cord	glutamate	glutamate	ventral_nerve_cord_intrinsic	NA	ventral_nerve_cord_ipsilateral_restricted	IN08A041
157942	left_prothoracic_leg_nerve	NA	ventral_nerve_cord	acetylcholine	NA	sensory	taste_peg_neuron	front_leg_taste_peg_neuron	SNch09
157944	left_prothoracic_leg_nerve	NA	ventral_nerve_cord	glutamate	NA	sensory	taste_peg_neuron	front_leg_taste_peg_neuron	SNch09
157955	left_prothoracic_leg_nerve	NA	ventral_nerve_cord	glutamate	NA	sensory	orphan_neuron	front_leg_orphan_neuron	SNxxxx
157957	left_prothoracic_leg_nerve	NA	ventral_nerve_cord	glutamate	NA	sensory	taste_peg_neuron	front_leg_taste_peg_neuron	SNch06
157991	NA	19A	ventral_nerve_cord	gaba	gaba	ventral_nerve_cord_intrinsic	NA	ventral_nerve_cord_ipsilateral_restricted	IN19A123
158041	NA	03A	ventral_nerve_cord	acetylcholine	acetylcholine	ventral_nerve_cord_intrinsic	single_leg_neuromere	ventral_nerve_cord_ipsilateral_restricted	IN03A089
158391	NA	04B	ventral_nerve_cord	acetylcholine	acetylcholine	ventral_nerve_cord_intrinsic	single_leg_neuromere	ventral_nerve_cord_ipsilateral_restricted	IN04B100
158757	NA	08A	ventral_nerve_cord	glutamate	glutamate	ventral_nerve_cord_intrinsic	NA	ventral_nerve_cord_ipsilateral_restricted	IN08A050
159110	left_prothoracic_leg_nerve	NA	ventral_nerve_cord	glutamate	NA	sensory	bristle_neuron	front_leg_bristle_neuron	SNta44
159111	left_prothoracic_leg_nerve	NA	ventral_nerve_cord	acetylcholine	NA	sensory	bristle_neuron	front_leg_bristle_neuron	SNta28
159189	NA	09A	ventral_nerve_cord	gaba	gaba	ventral_nerve_cord_intrinsic	single_leg_neuromere	ventral_nerve_cord_ipsilateral_restricted	IN09A046
159307	left_prothoracic_leg_nerve	NA	ventral_nerve_cord	glutamate	NA	sensory	orphan_neuron	front_leg_orphan_neuron	SNxxxx
159723	NA	09A	ventral_nerve_cord	gaba	gaba	ventral_nerve_cord_intrinsic	NA	ventral_nerve_cord_ipsilateral_restricted	IN09A069
160172	left_prothoracic_leg_nerve	NA	ventral_nerve_cord	glutamate	NA	sensory	bristle_neuron	front_leg_bristle_neuron	SNta26
160183	NA	14A	ventral_nerve_cord	glutamate	NA	ventral_nerve_cord_intrinsic	single_leg_neuromere	ventral_nerve_cord_contralateral_restricted	IN14A010
162210	NA	21A	ventral_nerve_cord	glutamate	NA	ventral_nerve_cord_intrinsic	NA	ventral_nerve_cord_ipsilateral_restricted	IN21A100
162539	NA	13A	ventral_nerve_cord	gaba	gaba	ventral_nerve_cord_intrinsic	single_leg_neuromere	ventral_nerve_cord_ipsilateral_restricted	IN13A001
162550	NA	09A	ventral_nerve_cord	gaba	gaba	ventral_nerve_cord_intrinsic	single_leg_neuromere	ventral_nerve_cord_ipsilateral_restricted	IN09A030
162554	NA	20A.22A	ventral_nerve_cord	acetylcholine	acetylcholine	ventral_nerve_cord_intrinsic	single_leg_neuromere	ventral_nerve_cord_ipsilateral_restricted	IN20A.22A055
162742	NA	20A.22A	ventral_nerve_cord	acetylcholine	acetylcholine	ventral_nerve_cord_intrinsic	single_leg_neuromere	ventral_nerve_cord_ipsilateral_restricted	IN20A.22A037
163093	NA	NA	ventral_nerve_cord	glutamate	NA	ventral_nerve_cord_intrinsic	NA	NA	NA
163105	NA	03A	ventral_nerve_cord	acetylcholine	acetylcholine	ventral_nerve_cord_intrinsic	single_leg_neuromere	ventral_nerve_cord_ipsilateral_restricted	IN03A067
163237	NA	20A.22A	ventral_nerve_cord	acetylcholine	acetylcholine	ventral_nerve_cord_intrinsic	single_leg_neuromere	ventral_nerve_cord_ipsilateral_restricted	IN20A.22A028
163745	left_prothoracic_leg_nerve	NA	ventral_nerve_cord	glutamate	acetylcholine	sensory	chordotonal_organ_neuron	front_leg_claw_chordotonal_organ_neuron	SNpp50
164010	NA	20A.22A	ventral_nerve_cord	acetylcholine	acetylcholine	ventral_nerve_cord_intrinsic	single_leg_neuromere	ventral_nerve_cord_ipsilateral_restricted	IN20A.22A006
164146	NA	04B	ventral_nerve_cord	glutamate	NA	ventral_nerve_cord_intrinsic	NA	ventral_nerve_cord_ipsilateral_restricted	IN04B111
164265	NA	14A	ventral_nerve_cord	glutamate	NA	ventral_nerve_cord_intrinsic	NA	ventral_nerve_cord_contralateral_restricted	IN14A101
165318	NA	04B	ventral_nerve_cord	acetylcholine	acetylcholine	ventral_nerve_cord_intrinsic	NA	ventral_nerve_cord_ipsilateral_restricted	IN04B094
165509	NA	20A.22A	ventral_nerve_cord	acetylcholine	acetylcholine	ventral_nerve_cord_intrinsic	single_leg_neuromere	ventral_nerve_cord_ipsilateral_restricted	IN20A.22A004
165608	NA	14A	ventral_nerve_cord	glutamate	NA	ventral_nerve_cord_intrinsic	single_leg_neuromere	ventral_nerve_cord_contralateral_restricted	IN14A120
166317	NA	01B	ventral_nerve_cord	gaba	gaba	ventral_nerve_cord_intrinsic	single_leg_neuromere	ventral_nerve_cord_ipsilateral_restricted	IN01B080
166328	NA	16B	ventral_nerve_cord	glutamate	glutamate	ventral_nerve_cord_intrinsic	NA	ventral_nerve_cord_ipsilateral_restricted	IN16B091
166333	NA	14A	ventral_nerve_cord	glutamate	NA	ventral_nerve_cord_intrinsic	single_leg_neuromere	ventral_nerve_cord_contralateral_restricted	IN14A036
166409	NA	20A.22A	ventral_nerve_cord	glutamate	NA	ventral_nerve_cord_intrinsic	NA	ventral_nerve_cord_ipsilateral_restricted	IN20A.22A076
166421	NA	04B	ventral_nerve_cord	acetylcholine	acetylcholine	ventral_nerve_cord_intrinsic	NA	ventral_nerve_cord_ipsilateral_restricted	IN04B101
166435	NA	13A	ventral_nerve_cord	gaba	gaba	ventral_nerve_cord_intrinsic	single_leg_neuromere	ventral_nerve_cord_ipsilateral_restricted	IN13A055
166875	NA	14A	ventral_nerve_cord	glutamate	NA	ventral_nerve_cord_intrinsic	NA	ventral_nerve_cord_contralateral_restricted	IN14A100
168468	NA	09A	ventral_nerve_cord	gaba	gaba	ventral_nerve_cord_intrinsic	single_leg_neuromere	ventral_nerve_cord_ipsilateral_restricted	IN09A031
169779	left_prothoracic_leg_nerve	NA	ventral_nerve_cord	glutamate	NA	sensory	taste_peg_neuron	front_leg_taste_peg_neuron	SNch07
170334	NA	NA	ventral_nerve_cord	glutamate	NA	ventral_nerve_cord_intrinsic	NA	NA	NA
170345	left_prothoracic_leg_nerve	NA	ventral_nerve_cord	glutamate	NA	sensory	taste_peg_neuron	front_leg_taste_peg_neuron	SNch10
171001	left_prothoracic_leg_nerve	NA	ventral_nerve_cord	glutamate	NA	sensory	bristle_neuron	front_leg_bristle_neuron	SNta28
171498	left_prothoracic_leg_nerve	NA	ventral_nerve_cord	glutamate	NA	sensory	taste_peg_neuron	front_leg_taste_peg_neuron	SNch10
171571	left_prothoracic_leg_nerve	NA	ventral_nerve_cord	glutamate	NA	sensory	orphan_neuron	front_leg_orphan_neuron	SNxxxx
171578	left_prothoracic_leg_nerve	NA	ventral_nerve_cord	glutamate	NA	sensory	bristle_neuron	front_leg_bristle_neuron	SNta28
171588	left_prothoracic_leg_nerve	NA	ventral_nerve_cord	glutamate	NA	sensory	taste_peg_neuron	front_leg_taste_peg_neuron	SNch09
171761	NA	21A	ventral_nerve_cord	glutamate	NA	ventral_nerve_cord_intrinsic	single_leg_neuromere	ventral_nerve_cord_ipsilateral_restricted	IN21A008
171924	left_prothoracic_leg_nerve	NA	ventral_nerve_cord	acetylcholine	NA	sensory	bristle_neuron	front_leg_bristle_neuron	SNta44
171925	left_prothoracic_leg_nerve	NA	ventral_nerve_cord	acetylcholine	NA	sensory	bristle_neuron	front_leg_bristle_neuron	SNta29
172108	left_prothoracic_leg_nerve	NA	ventral_nerve_cord	acetylcholine	NA	sensory	taste_peg_neuron	front_leg_taste_peg_neuron	SNch09
172573	left_prothoracic_leg_nerve	NA	ventral_nerve_cord	glutamate	NA	sensory	bristle_neuron	front_leg_bristle_neuron	SNta30
172578	left_prothoracic_leg_nerve	NA	ventral_nerve_cord	glutamate	NA	sensory	taste_peg_neuron	front_leg_taste_peg_neuron	SNch09
172835	left_prothoracic_leg_nerve	NA	ventral_nerve_cord	glutamate	NA	sensory	bristle_neuron	front_leg_bristle_neuron	SNta29
172961	left_prothoracic_leg_nerve	NA	ventral_nerve_cord	acetylcholine	NA	sensory	bristle_neuron	front_leg_bristle_neuron	SNta38
173560	left_prothoracic_leg_nerve	TBD	ventral_nerve_cord	glutamate	NA	motor	leg_motor_neuron	front_leg_motor_neuron	Tr extensor MN
173883	NA	NA	ventral_nerve_cord	unknown	NA	ventral_nerve_cord_intrinsic	NA	NA	NA
175399	left_prothoracic_leg_nerve	NA	ventral_nerve_cord	acetylcholine	NA	sensory	taste_peg_neuron	front_leg_taste_peg_neuron	SNch10
175497	left_prothoracic_leg_nerve	NA	ventral_nerve_cord	acetylcholine	NA	sensory	bristle_neuron	front_leg_bristle_neuron	SNta25
175504	left_prothoracic_leg_nerve	NA	ventral_nerve_cord	glutamate	NA	sensory	bristle_neuron	front_leg_bristle_neuron	SNta38
175561	left_prothoracic_leg_nerve	NA	ventral_nerve_cord	glutamate	NA	sensory	bristle_neuron	front_leg_bristle_neuron	SNta29
175720	left_prothoracic_leg_nerve	NA	ventral_nerve_cord	glutamate	NA	sensory	bristle_neuron	front_leg_bristle_neuron	SNta29
177810	left_prothoracic_leg_nerve	NA	ventral_nerve_cord	glutamate	NA	sensory	bristle_neuron	front_leg_bristle_neuron	SNta26
179682	left_prothoracic_leg_nerve	NA	ventral_nerve_cord	acetylcholine	NA	sensory	bristle_neuron	front_leg_bristle_neuron	SNta21
185865	left_prothoracic_leg_nerve	NA	ventral_nerve_cord	acetylcholine	NA	sensory	multidendritic_neuron	front_leg_multidendritic_neuron	SNxx29
186072	left_prothoracic_leg_nerve	NA	ventral_nerve_cord	glutamate	NA	sensory	taste_peg_neuron	front_leg_taste_peg_neuron	SNch09
186215	NA	03A	ventral_nerve_cord	acetylcholine	acetylcholine	ventral_nerve_cord_intrinsic	NA	ventral_nerve_cord_ipsilateral_restricted	IN03A080
186354	left_prothoracic_leg_nerve	NA	ventral_nerve_cord	acetylcholine	NA	sensory	bristle_neuron	front_leg_bristle_neuron	SNta44
186868	left_prothoracic_leg_nerve	NA	ventral_nerve_cord	glutamate	NA	sensory	orphan_neuron	front_leg_orphan_neuron	SNxxxx
200216	NA	01B	ventral_nerve_cord	gaba	gaba	ventral_nerve_cord_intrinsic	single_leg_neuromere	ventral_nerve_cord_ipsilateral_restricted	IN01B026
216753	left_ventral_prothoracic_nerve	NA	ventral_nerve_cord	gaba	NA	sensory	orphan_neuron	front_leg_orphan_neuron	SNxxxx
218896	NA	20A.22A	ventral_nerve_cord	glutamate	NA	ventral_nerve_cord_intrinsic	single_leg_neuromere	ventral_nerve_cord_ipsilateral_restricted	IN20A.22A007
219894	left_ventral_prothoracic_nerve	TBD	ventral_nerve_cord	glutamate	NA	motor	leg_motor_neuron	front_leg_motor_neuron	Fe reductor MN
221981	left_prothoracic_leg_nerve	NA	ventral_nerve_cord	glutamate	NA	sensory	taste_peg_neuron	front_leg_taste_peg_neuron	SNch07
226276	left_ventral_prothoracic_nerve	TBD	ventral_nerve_cord	unknown	NA	motor	leg_motor_neuron	front_leg_motor_neuron	Fe reductor MN
36784218846	left_prothoracic_leg_nerve	NA	ventral_nerve_cord	glutamate	NA	sensory	orphan_neuron	front_leg_orphan_neuron	SNxxxx
38008557439	left_prothoracic_leg_nerve	NA	ventral_nerve_cord	glutamate	NA	sensory	bristle_neuron	front_leg_bristle_neuron	SNta30
42954316566	left_prothoracic_leg_nerve	NA	ventral_nerve_cord	glutamate	NA	sensory	bristle_neuron	front_leg_bristle_neuron	SNta42
40077666240	NA	NA	ventral_nerve_cord	glutamate	NA	ventral_nerve_cord_intrinsic	NA	NA	NA
41701395021	left_prothoracic_leg_nerve	NA	ventral_nerve_cord	unknown	NA	sensory	orphan_neuron	front_leg_orphan_neuron	SNxxxx
42136557956	left_prothoracic_leg_nerve	NA	ventral_nerve_cord	glutamate	NA	sensory	taste_peg_neuron	front_leg_taste_peg_neuron	SNch10
42500644073	NA	21A	ventral_nerve_cord	glutamate	NA	ventral_nerve_cord_intrinsic	NA	ventral_nerve_cord_ipsilateral_restricted	IN21A037
42540150249	left_prothoracic_leg_nerve	NA	ventral_nerve_cord	glutamate	NA	sensory	bristle_neuron	front_leg_bristle_neuron	SNta29
42540185259	left_prothoracic_leg_nerve	NA	ventral_nerve_cord	glutamate	NA	sensory	orphan_neuron	front_leg_orphan_neuron	SNxxxx
10071	NA	19A	ventral_nerve_cord	gaba	gaba	ventral_nerve_cord_intrinsic	NA	ventral_nerve_cord_ipsilateral_restricted	IN19A061
10259	NA	19A	ventral_nerve_cord	gaba	gaba	ventral_nerve_cord_intrinsic	single_leg_neuromere	ventral_nerve_cord_ipsilateral_restricted	IN19A005
10354	NA	08A	ventral_nerve_cord	glutamate	glutamate	ventral_nerve_cord_intrinsic	single_leg_neuromere	ventral_nerve_cord_ipsilateral_restricted	IN08A002
10368	right_prothoracic_leg_nerve	NA	ventral_nerve_cord	acetylcholine	NA	sensory	taste_peg_neuron	front_leg_taste_peg_neuron	SNch05
10503	NA	19A	ventral_nerve_cord	gaba	gaba	ventral_nerve_cord_intrinsic	single_leg_neuromere	ventral_nerve_cord_ipsilateral_restricted	IN19A002
10553	NA	13A	ventral_nerve_cord	gaba	gaba	ventral_nerve_cord_intrinsic	single_leg_neuromere	ventral_nerve_cord_ipsilateral_restricted	IN13A012
10918	NA	21A	ventral_nerve_cord	glutamate	NA	ventral_nerve_cord_intrinsic	single_leg_neuromere	ventral_nerve_cord_ipsilateral_restricted	IN21A002
11134	NA	21A	ventral_nerve_cord	glutamate	NA	ventral_nerve_cord_intrinsic	single_leg_neuromere	ventral_nerve_cord_ipsilateral_restricted	IN21A003
11472	NA	16B	ventral_nerve_cord	gaba	NA	ventral_nerve_cord_intrinsic	single_leg_neuromere	ventral_nerve_cord_ipsilateral_restricted	IN16B018
11709	NA	21A	ventral_nerve_cord	glutamate	NA	ventral_nerve_cord_intrinsic	single_leg_neuromere	ventral_nerve_cord_ipsilateral_restricted	IN21A008
11782	NA	14A	ventral_nerve_cord	glutamate	NA	ventral_nerve_cord_intrinsic	single_leg_neuromere	ventral_nerve_cord_contralateral_restricted	IN14A005
11831	NA	03A	ventral_nerve_cord	acetylcholine	acetylcholine	ventral_nerve_cord_intrinsic	single_leg_neuromere	ventral_nerve_cord_ipsilateral_restricted	IN03A004
11833	NA	19A	ventral_nerve_cord	gaba	gaba	ventral_nerve_cord_intrinsic	single_leg_neuromere	ventral_nerve_cord_ipsilateral_restricted	IN19A021
11850	NA	17A	ventral_nerve_cord	acetylcholine	acetylcholine	ventral_nerve_cord_intrinsic	single_leg_neuromere	ventral_nerve_cord_ipsilateral_restricted	IN17A017
11882	NA	13B	ventral_nerve_cord	gaba	gaba	ventral_nerve_cord_intrinsic	single_leg_neuromere	ventral_nerve_cord_contralateral_restricted	IN13B058
11936	NA	19A	ventral_nerve_cord	gaba	gaba	ventral_nerve_cord_intrinsic	single_leg_neuromere	ventral_nerve_cord_ipsilateral_restricted	IN19A016
12194	NA	21A	ventral_nerve_cord	glutamate	NA	ventral_nerve_cord_intrinsic	single_leg_neuromere	ventral_nerve_cord_ipsilateral_restricted	IN21A014
12238	NA	16B	ventral_nerve_cord	glutamate	glutamate	ventral_nerve_cord_intrinsic	single_leg_neuromere	ventral_nerve_cord_ipsilateral_restricted	IN16B030
12352	NA	16B	ventral_nerve_cord	glutamate	glutamate	ventral_nerve_cord_intrinsic	single_leg_neuromere	ventral_nerve_cord_ipsilateral_restricted	IN16B022
12356	NA	20A.22A	ventral_nerve_cord	acetylcholine	acetylcholine	ventral_nerve_cord_intrinsic	NA	ventral_nerve_cord_ipsilateral_restricted	IN20A.22A071
12501	NA	21A	ventral_nerve_cord	glutamate	NA	ventral_nerve_cord_intrinsic	single_leg_neuromere	ventral_nerve_cord_ipsilateral_restricted	IN21A024
12567	NA	19A	ventral_nerve_cord	gaba	gaba	ventral_nerve_cord_intrinsic	single_leg_neuromere	ventral_nerve_cord_ipsilateral_restricted	IN19A016
12595	NA	19A	ventral_nerve_cord	gaba	gaba	ventral_nerve_cord_intrinsic	single_leg_neuromere	ventral_nerve_cord_ipsilateral_restricted	IN19A030
12712	NA	21A	ventral_nerve_cord	acetylcholine	NA	ventral_nerve_cord_intrinsic	single_leg_neuromere	ventral_nerve_cord_ipsilateral_restricted	IN21A005
12738	NA	13B	ventral_nerve_cord	gaba	gaba	ventral_nerve_cord_intrinsic	single_leg_neuromere	ventral_nerve_cord_contralateral_restricted	IN13B012
12819	NA	13B	ventral_nerve_cord	gaba	gaba	ventral_nerve_cord_intrinsic	NA	ventral_nerve_cord_contralateral_restricted	IN13B069
12871	NA	19A	ventral_nerve_cord	gaba	gaba	ventral_nerve_cord_intrinsic	single_leg_neuromere	ventral_nerve_cord_ipsilateral_restricted	IN19A020
13264	NA	21A	ventral_nerve_cord	glutamate	NA	ventral_nerve_cord_intrinsic	single_leg_neuromere	ventral_nerve_cord_ipsilateral_restricted	IN21A019
13283	right_prothoracic_leg_nerve	15B	ventral_nerve_cord	glutamate	glutamate	motor	leg_motor_neuron	front_leg_motor_neuron	Ti flexor MN
13399	right_prothoracic_leg_nerve	15B	ventral_nerve_cord	glutamate	glutamate	motor	leg_motor_neuron	front_leg_motor_neuron	Ti flexor MN
13500	NA	16B	ventral_nerve_cord	glutamate	glutamate	ventral_nerve_cord_intrinsic	single_leg_neuromere	ventral_nerve_cord_ipsilateral_restricted	IN16B032
13582	NA	20A.22A	ventral_nerve_cord	acetylcholine	acetylcholine	ventral_nerve_cord_intrinsic	single_leg_neuromere	ventral_nerve_cord_ipsilateral_restricted	IN20A.22A091
13641	NA	14A	ventral_nerve_cord	glutamate	NA	ventral_nerve_cord_intrinsic	single_leg_neuromere	ventral_nerve_cord_contralateral_restricted	IN14A010
13698	NA	TBD	ventral_nerve_cord	acetylcholine	NA	ventral_nerve_cord_intrinsic	single_leg_neuromere	ventral_nerve_cord_ipsilateral_restricted	INXXX466
14039	NA	13A	ventral_nerve_cord	gaba	gaba	ventral_nerve_cord_intrinsic	NA	ventral_nerve_cord_ipsilateral_restricted	IN13A035
14096	NA	16B	ventral_nerve_cord	glutamate	glutamate	ventral_nerve_cord_intrinsic	single_leg_neuromere	ventral_nerve_cord_ipsilateral_restricted	IN16B036
14098	NA	04B	ventral_nerve_cord	acetylcholine	acetylcholine	ventral_nerve_cord_intrinsic	single_leg_neuromere	ventral_nerve_cord_ipsilateral_restricted	IN04B100
14140	NA	03A	ventral_nerve_cord	acetylcholine	acetylcholine	ventral_nerve_cord_intrinsic	NA	ventral_nerve_cord_ipsilateral_restricted	IN03A065
14245	NA	16B	ventral_nerve_cord	glutamate	glutamate	ventral_nerve_cord_intrinsic	single_leg_neuromere	ventral_nerve_cord_ipsilateral_restricted	IN16B041
14431	NA	01A	ventral_nerve_cord	acetylcholine	acetylcholine	ventral_nerve_cord_intrinsic	single_leg_neuromere	ventral_nerve_cord_contralateral_restricted	IN01A036
14567	NA	03A	ventral_nerve_cord	acetylcholine	acetylcholine	ventral_nerve_cord_intrinsic	NA	ventral_nerve_cord_ipsilateral_restricted	IN03A066
14645	NA	17A	ventral_nerve_cord	acetylcholine	acetylcholine	ventral_nerve_cord_intrinsic	single_leg_neuromere	ventral_nerve_cord_ipsilateral_restricted	IN17A052
14737	NA	21A	ventral_nerve_cord	glutamate	NA	ventral_nerve_cord_intrinsic	single_leg_neuromere	ventral_nerve_cord_ipsilateral_restricted	IN21A023
14771	NA	19A	ventral_nerve_cord	gaba	gaba	ventral_nerve_cord_intrinsic	single_leg_neuromere	ventral_nerve_cord_ipsilateral_restricted	IN19A064
14797	NA	17A	ventral_nerve_cord	acetylcholine	acetylcholine	ventral_nerve_cord_intrinsic	single_leg_neuromere	ventral_nerve_cord_ipsilateral_restricted	IN17A052
14945	NA	13B	ventral_nerve_cord	gaba	gaba	ventral_nerve_cord_intrinsic	NA	ventral_nerve_cord_contralateral_restricted	IN13B068
14975	NA	21A	ventral_nerve_cord	glutamate	NA	ventral_nerve_cord_intrinsic	single_leg_neuromere	ventral_nerve_cord_ipsilateral_restricted	IN21A016
15011	NA	01B	ventral_nerve_cord	gaba	gaba	ventral_nerve_cord_intrinsic	single_leg_neuromere	ventral_nerve_cord_ipsilateral_restricted	IN01B003
15028	NA	13B	ventral_nerve_cord	glutamate	NA	ventral_nerve_cord_intrinsic	single_leg_neuromere	ventral_nerve_cord_contralateral_restricted	IN13B033
15212	NA	20A.22A	ventral_nerve_cord	acetylcholine	acetylcholine	ventral_nerve_cord_intrinsic	single_leg_neuromere	ventral_nerve_cord_ipsilateral_restricted	IN20A.22A006
15217	NA	16B	ventral_nerve_cord	glutamate	glutamate	ventral_nerve_cord_intrinsic	single_leg_neuromere	ventral_nerve_cord_ipsilateral_restricted	IN16B045
15367	right_prothoracic_leg_nerve	15B	ventral_nerve_cord	glutamate	glutamate	motor	leg_motor_neuron	front_leg_motor_neuron	Acc. ti flexor MN
15369	NA	04B	ventral_nerve_cord	acetylcholine	acetylcholine	ventral_nerve_cord_intrinsic	NA	ventral_nerve_cord_ipsilateral_restricted	IN04B009
15503	NA	03A	ventral_nerve_cord	acetylcholine	acetylcholine	ventral_nerve_cord_intrinsic	NA	ventral_nerve_cord_ipsilateral_restricted	IN03A085
15524	NA	04B	ventral_nerve_cord	acetylcholine	acetylcholine	ventral_nerve_cord_intrinsic	NA	ventral_nerve_cord_ipsilateral_restricted	IN04B015
15619	NA	13B	ventral_nerve_cord	gaba	gaba	ventral_nerve_cord_intrinsic	single_leg_neuromere	ventral_nerve_cord_contralateral_restricted	IN13B044
15662	NA	13B	ventral_nerve_cord	glutamate	NA	ventral_nerve_cord_intrinsic	single_leg_neuromere	ventral_nerve_cord_contralateral_restricted	IN13B023
15687	NA	16B	ventral_nerve_cord	glutamate	glutamate	ventral_nerve_cord_intrinsic	single_leg_neuromere	ventral_nerve_cord_ipsilateral_restricted	IN16B042
15715	NA	13A	ventral_nerve_cord	gaba	gaba	ventral_nerve_cord_intrinsic	single_leg_neuromere	ventral_nerve_cord_ipsilateral_restricted	IN13A015
15741	NA	13B	ventral_nerve_cord	gaba	gaba	ventral_nerve_cord_intrinsic	NA	ventral_nerve_cord_contralateral_restricted	IN13B028
15756	NA	16B	ventral_nerve_cord	glutamate	glutamate	ventral_nerve_cord_intrinsic	NA	ventral_nerve_cord_ipsilateral_restricted	IN16B057
15810	NA	13A	ventral_nerve_cord	gaba	gaba	ventral_nerve_cord_intrinsic	single_leg_neuromere	ventral_nerve_cord_ipsilateral_restricted	IN13A021
15866	NA	20A.22A	ventral_nerve_cord	acetylcholine	acetylcholine	ventral_nerve_cord_intrinsic	single_leg_neuromere	ventral_nerve_cord_ipsilateral_restricted	IN20A.22A006
16080	NA	13A	ventral_nerve_cord	gaba	gaba	ventral_nerve_cord_intrinsic	NA	ventral_nerve_cord_ipsilateral_restricted	IN13A035
16137	NA	20A.22A	ventral_nerve_cord	acetylcholine	acetylcholine	ventral_nerve_cord_intrinsic	single_leg_neuromere	ventral_nerve_cord_ipsilateral_restricted	IN20A.22A005
16209	NA	04B	ventral_nerve_cord	acetylcholine	acetylcholine	ventral_nerve_cord_intrinsic	NA	ventral_nerve_cord_ipsilateral_restricted	IN04B015
16254	NA	13B	ventral_nerve_cord	gaba	gaba	ventral_nerve_cord_intrinsic	NA	ventral_nerve_cord_contralateral_restricted	IN13B028
16346	right_prothoracic_leg_nerve	TBD	ventral_nerve_cord	unclear	NA	motor	leg_motor_neuron	front_leg_motor_neuron	Ta levator MN
16405	NA	08A	ventral_nerve_cord	glutamate	glutamate	ventral_nerve_cord_intrinsic	NA	ventral_nerve_cord_ipsilateral_restricted	IN08A041
16492	right_prothoracic_leg_nerve	15B	ventral_nerve_cord	glutamate	glutamate	motor	leg_motor_neuron	front_leg_motor_neuron	Ta depressor MN
16507	NA	13B	ventral_nerve_cord	gaba	gaba	ventral_nerve_cord_intrinsic	single_leg_neuromere	ventral_nerve_cord_contralateral_restricted	IN13B025
16565	NA	14A	ventral_nerve_cord	glutamate	NA	ventral_nerve_cord_intrinsic	single_leg_neuromere	ventral_nerve_cord_contralateral_restricted	IN14A015
16650	NA	20A.22A	ventral_nerve_cord	acetylcholine	acetylcholine	ventral_nerve_cord_intrinsic	single_leg_neuromere	ventral_nerve_cord_ipsilateral_restricted	IN20A.22A024
16655	NA	08A	ventral_nerve_cord	glutamate	glutamate	ventral_nerve_cord_intrinsic	NA	ventral_nerve_cord_ipsilateral_restricted	IN08A010
16658	right_prothoracic_leg_nerve	15B	ventral_nerve_cord	glutamate	glutamate	motor	leg_motor_neuron	front_leg_motor_neuron	ltm MN
16663	NA	20A.22A	ventral_nerve_cord	acetylcholine	acetylcholine	ventral_nerve_cord_intrinsic	NA	ventral_nerve_cord_ipsilateral_restricted	IN20A.22A009
16679	NA	13B	ventral_nerve_cord	gaba	gaba	ventral_nerve_cord_intrinsic	single_leg_neuromere	ventral_nerve_cord_contralateral_restricted	IN13B026
16680	NA	13A	ventral_nerve_cord	gaba	gaba	ventral_nerve_cord_intrinsic	NA	ventral_nerve_cord_ipsilateral_restricted	IN13A060
16890	NA	01B	ventral_nerve_cord	gaba	gaba	ventral_nerve_cord_intrinsic	single_leg_neuromere	ventral_nerve_cord_ipsilateral_restricted	IN01B020
16897	right_prothoracic_leg_nerve	15B	ventral_nerve_cord	glutamate	glutamate	motor	leg_motor_neuron	front_leg_motor_neuron	Ta depressor MN
16935	NA	13B	ventral_nerve_cord	gaba	gaba	ventral_nerve_cord_intrinsic	single_leg_neuromere	ventral_nerve_cord_contralateral_restricted	IN13B029
16938	NA	04B	ventral_nerve_cord	acetylcholine	acetylcholine	ventral_nerve_cord_intrinsic	single_leg_neuromere	ventral_nerve_cord_ipsilateral_restricted	IN04B078
17079	NA	17A	ventral_nerve_cord	acetylcholine	acetylcholine	ventral_nerve_cord_intrinsic	single_leg_neuromere	ventral_nerve_cord_ipsilateral_restricted	IN17A044
[truncated: 49,217 more rows]
