# Supplementary material for: Distributed control circuits across a brain-and-cord connectome
Source: bioRxiv. 2025 Aug 2:2025.07.31.667571. Preprint. [Version 2] doi: 10.1101/2025.07.31.667571 (PMC12324551; doi:10.1101/2025.07.31.667571)
Supplement: Supplement 1 — Supplementary Data 1: Annotations taxonomy Table of categories of annotations applied to BANC neurons and the list of terms used in each category. For region, side, flow, super_class, cell_class, cell_sub_class, cell_type, and hemilineage, only one term applies per neuron. For the other categories, neurons can be labeled with more than one term. flow - from the perspective of the whole CNS, whether the neuron is afferent, efferent or intrinsicsuper_class - coarse division, hierarchical below flowcell_class - hierarchical below super_classcell_sub_class - hierarchical below cell_classcell_type - the name of the matched neuron from FAFB if it is a brain neuron or a DN or the name of the matched neuron from MANC if it is a VNC neuron or an AN. There are a few exceptions where those names did not define single cell types and were further split. This is hierarchical below cell_sub_classregion - region of the CNS; all neurons that have arbors in the optic lobe are considered optic_lobe and all neurons that fully transit the neck connective between the brain and VNC are considered neck_connectiveside - from the fly’s perspective, the side on which the cell body is located or for afferent neurons, the side of the entry nerve.cell_function - term briefly describing the function of the neuron, applied largely to afferent and efferent neuronscell_function_detailed - more detailed information for the function of the neuron than cell_function, also applied largely to afferent and efferent neuronsperipheral_target_type - the sensor or effector structure/organ targeted by an afferent/efferent neuron.body_part_sensory - the part of the body innervated by an afferent neuronbody_part_effector - the part of the body targeted by an efferent neuron. If known, this is the site of action when it is different from the body part innervated (e.g. wing power motor neurons innervate muscles located in the thorax but move the wing)nerve - peripheral nerve (if applicable)hemilineage - developmen [file media-1.zip › supplemental_data/supplemental_data_2.csv]

root_783	nerve	hemilineage	region	neurotransmitter_predicted	neurotransmitter_verified	super_class	cell_class	cell_sub_class	cell_type
720575940630915748	left_antennal_nerve	NA	central_brain	acetylcholine	acetylcholine	sensory	olfactory_receptor_neuron	antenna_olfactory_receptor_neuron	ORN_DM6
720575940620993718	left_antennal_nerve	NA	central_brain	acetylcholine	acetylcholine; sNPF	sensory	olfactory_receptor_neuron	antenna_olfactory_receptor_neuron	ORN_VA1v
720575940603453286	NA	ALad1	central_brain	acetylcholine	acetylcholine; gaba-negative	central_brain_intrinsic	antennal_lobe_projection_neuron	multiglomerular_projection_neuron	(M_adPNm4,M_adPNm5)a
720575940630003472	NA	ALad1	central_brain	acetylcholine	acetylcholine; gaba-negative	central_brain_intrinsic	antennal_lobe_projection_neuron	multiglomerular_projection_neuron	(M_adPNm4,M_adPNm5)b
720575940614316731	NA	ALad1	central_brain	acetylcholine	acetylcholine; gaba-negative	central_brain_intrinsic	antennal_lobe_projection_neuron	multiglomerular_projection_neuron	(M_adPNm4,M_adPNm5)b
720575940629587671	NA	ALad1	central_brain	acetylcholine	acetylcholine; gaba-negative	central_brain_intrinsic	antennal_lobe_projection_neuron	multiglomerular_projection_neuron	(M_adPNm4,M_adPNm5)b
720575940624789125	NA	ALad1	central_brain	acetylcholine	acetylcholine; gaba-negative	central_brain_intrinsic	antennal_lobe_projection_neuron	multiglomerular_projection_neuron	(M_adPNm4,M_adPNm5)b
720575940624620952	NA	ALad1	central_brain	acetylcholine	acetylcholine; gaba-negative	central_brain_intrinsic	antennal_lobe_projection_neuron	multiglomerular_projection_neuron	(M_adPNm4,M_adPNm5)b
720575940610752068	NA	ALad1	central_brain	acetylcholine	acetylcholine; gaba-negative	central_brain_intrinsic	antennal_lobe_projection_neuron	multiglomerular_projection_neuron	(M_adPNm4,M_adPNm5)b
720575940627949929	NA	ALad1	central_brain	acetylcholine	acetylcholine; gaba-negative	central_brain_intrinsic	antennal_lobe_projection_neuron	multiglomerular_projection_neuron	(M_adPNm4,M_adPNm5)b
720575940620551259	NA	ALad1	central_brain	acetylcholine	acetylcholine; gaba-negative	central_brain_intrinsic	antennal_lobe_projection_neuron	multiglomerular_projection_neuron	(M_adPNm4,M_adPNm5)c
720575940613050577	NA	ALad1	central_brain	acetylcholine	acetylcholine; gaba-negative	central_brain_intrinsic	antennal_lobe_projection_neuron	multiglomerular_projection_neuron	(M_adPNm4,M_adPNm5)d
720575940624039560	NA	ALad1	central_brain	acetylcholine	acetylcholine; gaba-negative	central_brain_intrinsic	antennal_lobe_projection_neuron	multiglomerular_projection_neuron	(M_adPNm4,M_adPNm5)d
720575940635209884	NA	ALl1_ventral	central_brain	acetylcholine	acetylcholine	central_brain_intrinsic	antennal_lobe_projection_neuron	multiglomerular_projection_neuron	(M_lPNm12,M_lPNm13)a
720575940620233307	NA	ALl1_ventral	central_brain	acetylcholine	acetylcholine	central_brain_intrinsic	antennal_lobe_projection_neuron	multiglomerular_projection_neuron	(M_lPNm12,M_lPNm13)a
720575940652941217	NA	ALl1_ventral	central_brain	acetylcholine	acetylcholine	central_brain_intrinsic	antennal_lobe_projection_neuron	multiglomerular_projection_neuron	(M_lPNm12,M_lPNm13)b
720575940617381681	NA	ALl1_ventral	central_brain	acetylcholine	acetylcholine	central_brain_intrinsic	antennal_lobe_projection_neuron	multiglomerular_projection_neuron	(M_lPNm12,M_lPNm13)b
720575940629346103	NA	ALl1_ventral	central_brain	acetylcholine	acetylcholine	central_brain_intrinsic	antennal_lobe_projection_neuron	multiglomerular_projection_neuron	(M_lPNm12,M_lPNm13)b
720575940625368976	NA	ALl1_ventral	central_brain	acetylcholine	acetylcholine	central_brain_intrinsic	antennal_lobe_projection_neuron	multiglomerular_projection_neuron	(M_lPNm12,M_lPNm13)b
720575940626768656	NA	ALl1_ventral	central_brain	acetylcholine	acetylcholine	central_brain_intrinsic	antennal_lobe_projection_neuron	multiglomerular_projection_neuron	(M_lPNm12,M_lPNm13)b
720575940627172100	NA	ALl1_ventral	central_brain	acetylcholine	acetylcholine	central_brain_intrinsic	antennal_lobe_projection_neuron	multiglomerular_projection_neuron	(M_lPNm12,M_lPNm13)b
720575940610070442	NA	ALl1_ventral	central_brain	acetylcholine	acetylcholine	central_brain_intrinsic	antennal_lobe_projection_neuron	multiglomerular_projection_neuron	(M_lPNm12,M_lPNm13)b
720575940626874511	NA	VPNp1_medial	central_brain	acetylcholine	gaba-negative	central_brain_intrinsic	NA	NA	(PLP191,PLP192)a
720575940628221655	NA	VPNp1_medial	central_brain	acetylcholine	gaba-negative	central_brain_intrinsic	NA	NA	(PLP191,PLP192)a
720575940631309905	NA	VPNp1_medial	central_brain	acetylcholine	gaba-negative	central_brain_intrinsic	NA	NA	(PLP191,PLP192)a
720575940615333469	NA	VPNp1_medial	central_brain	acetylcholine	gaba-negative	central_brain_intrinsic	NA	NA	(PLP191,PLP192)b
720575940630391599	NA	VPNp1_medial	central_brain	acetylcholine	gaba-negative	central_brain_intrinsic	NA	NA	(PLP191,PLP192)b
720575940624607978	NA	VPNp1_medial	central_brain	acetylcholine	gaba-negative	central_brain_intrinsic	NA	NA	(PLP191,PLP192)b
720575940626367625	NA	VPNp1_medial	central_brain	acetylcholine	gaba-negative	central_brain_intrinsic	NA	NA	(PLP191,PLP192)b
720575940620147110	NA	VPNp1_medial	central_brain	acetylcholine	gaba-negative	central_brain_intrinsic	NA	NA	(PLP191,PLP192)b
720575940629283114	NA	AOTUv1_ventral	central_brain	acetylcholine	NA	central_brain_intrinsic	NA	NA	(PS023,PS024)a
720575940626828955	NA	AOTUv1_ventral	central_brain	acetylcholine	NA	central_brain_intrinsic	NA	NA	(PS023,PS024)b
720575940622413971	NA	AOTUv1_ventral	central_brain	acetylcholine	NA	central_brain_intrinsic	NA	NA	(PS023,PS024)b
720575940654453153	NA	AOTUv3_ventral	central_brain	glutamate	gaba-negative	central_brain_intrinsic	NA	NA	(PS082,PS084)a
720575940626585604	NA	AOTUv3_ventral	central_brain	glutamate	gaba-negative	central_brain_intrinsic	NA	NA	(PS082,PS084)a
720575940625919363	NA	AOTUv3_ventral	central_brain	glutamate	gaba-negative	central_brain_intrinsic	NA	NA	(PS082,PS084)b
720575940637700430	NA	AOTUv3_ventral	central_brain	glutamate	gaba-negative	central_brain_intrinsic	NA	NA	(PS082,PS084)b
720575940617670193	NA	DM2_or_DM3_posterior	central_brain	glutamate	NA	central_brain_intrinsic	NA	NA	(PS142,PS148)a
720575940618532779	NA	DM2_or_DM3_posterior	central_brain	glutamate	NA	central_brain_intrinsic	NA	NA	(PS142,PS148)a
720575940631341928	NA	DM2_or_DM3_posterior	central_brain	glutamate	NA	central_brain_intrinsic	NA	NA	(PS142,PS148)a
720575940618013086	NA	DM2_or_DM3_posterior	central_brain	glutamate	NA	central_brain_intrinsic	NA	NA	(PS142,PS148)b
720575940621394601	NA	DM2_or_DM3_posterior	central_brain	glutamate	NA	central_brain_intrinsic	NA	NA	(PS142,PS148)b
720575940625464762	NA	DM2_or_DM3_posterior	central_brain	glutamate	NA	central_brain_intrinsic	NA	NA	(PS142,PS148)b
720575940615564556	NA	DM2_or_DM3_posterior	central_brain	glutamate	NA	central_brain_intrinsic	NA	NA	(PS142,PS148)b
720575940624363450	NA	DM2_or_DM3_posterior	central_brain	glutamate	NA	central_brain_intrinsic	NA	NA	(PS142,PS148)b
720575940622450056	NA	DM2_or_DM3_posterior	central_brain	glutamate	NA	central_brain_intrinsic	NA	NA	(PS142,PS148)b
720575940639994075	NA	DM2_or_DM3_posterior	central_brain	glutamate	NA	central_brain_intrinsic	NA	NA	(PS142,PS148)b
720575940621825514	NA	CLp1	central_brain	glutamate	gaba-negative	central_brain_intrinsic	NA	NA	(SLP402,SMP426)b
720575940640049360	NA	VLPd&p1_posterior	central_brain	acetylcholine	gaba-negative	central_brain_intrinsic	NA	NA	(SMP206,SLP327)a
720575940638080233	NA	VLPd&p1_posterior	central_brain	acetylcholine	gaba-negative	central_brain_intrinsic	NA	NA	(SMP206,SLP327)a
720575940630621391	NA	VLPd&p1_posterior	central_brain	acetylcholine	gaba-negative	central_brain_intrinsic	NA	NA	(SMP206,SLP327)a
720575940614677410	NA	VLPd&p1_posterior	central_brain	acetylcholine	gaba-negative	central_brain_intrinsic	NA	NA	(SMP206,SLP327)a
720575940626951434	NA	VLPd&p1_posterior	central_brain	acetylcholine	gaba-negative	central_brain_intrinsic	NA	NA	(SMP206,SLP327)b
720575940611959219	NA	VLPd&p1_posterior	central_brain	acetylcholine	gaba-negative	central_brain_intrinsic	NA	NA	(SMP206,SLP327)b
720575940646419747	NA	putative_primary	central_brain	glutamate	NA	central_brain_intrinsic	NA	NA	5-HTPLP01
720575940631670615	NA	putative_primary	central_brain	glutamate	NA	central_brain_intrinsic	NA	NA	5-HTPLP01
720575940618603009	NA	putative_primary	central_brain	glutamate	NA	central_brain_intrinsic	NA	NA	5-HTPLP01
720575940631617347	NA	DM4_dorsal	central_brain	dopamine	serotonin	central_brain_intrinsic	NA	NA	5-HTPMPD01
720575940618511033	NA	putative_primary	central_brain	dopamine	serotonin	central_brain_intrinsic	NA	NA	5-HTPMPV01
720575940633990812	right_antennal_nerve	NA	central_brain	acetylcholine	serotonin	sensory	thermosensory_receptor_neuron	internal_thermosensory_receptor_neuron	AC neuron
720575940634773951	NA	putative_primary	central_brain	acetylcholine	NA	central_brain_intrinsic	antennal_lobe_output_neuron	NA	AL-AST1
720575940624206472	NA	putative_primary	central_brain	acetylcholine	NA	central_brain_intrinsic	antennal_lobe_centrifugal_neuron	NA	AL-MBDL1
720575940628023685	NA	putative_primary	central_brain	glutamate	NA	central_brain_intrinsic	antennal_lobe_local_neuron	NA	ALBN1
720575940628168847	NA	putative_primary	central_brain	glutamate	NA	central_brain_intrinsic	antennal_lobe_centrifugal_neuron	NA	ALIN1
720575940639121636	NA	putative_primary	central_brain	glutamate	NA	central_brain_intrinsic	antennal_lobe_centrifugal_neuron	NA	ALIN1
720575940621014292	NA	putative_primary	central_brain	glutamate	NA	central_brain_intrinsic	antennal_lobe_centrifugal_neuron	NA	ALIN1
720575940612898161	NA	putative_primary	central_brain	glutamate	NA	central_brain_intrinsic	antennal_lobe_centrifugal_neuron	NA	ALIN1
720575940621939071	NA	putative_primary	central_brain	glutamate	NA	central_brain_intrinsic	antennal_lobe_centrifugal_neuron	NA	ALIN2
720575940627720335	NA	VLPl&p1_posterior	central_brain	acetylcholine	NA	central_brain_intrinsic	antennal_lobe_centrifugal_neuron	NA	ALIN3
720575940608193884	NA	VLPl&p1_posterior	central_brain	acetylcholine	NA	central_brain_intrinsic	antennal_lobe_centrifugal_neuron	NA	ALIN3
720575940610397619	NA	VLPl&p1_posterior	central_brain	acetylcholine	NA	central_brain_intrinsic	antennal_lobe_centrifugal_neuron	NA	ALIN3
720575940620263814	NA	VLPl&p1_posterior	central_brain	acetylcholine	NA	central_brain_intrinsic	antennal_lobe_centrifugal_neuron	NA	ALIN3
720575940623366102	NA	putative_primary	central_brain	gaba	NA	central_brain_intrinsic	antennal_lobe_centrifugal_neuron	NA	ALIN4
720575940624706062	NA	putative_primary	central_brain	gaba	NA	central_brain_intrinsic	antennal_lobe_centrifugal_neuron	NA	ALIN5
720575940618291174	NA	putative_primary	central_brain	gaba	NA	central_brain_intrinsic	antennal_lobe_centrifugal_neuron	NA	ALIN5
720575940621618859	NA	putative_primary	central_brain	gaba	NA	central_brain_intrinsic	antennal_lobe_centrifugal_neuron	NA	ALIN6
720575940624201033	NA	putative_primary	central_brain	gaba	NA	central_brain_intrinsic	antennal_lobe_centrifugal_neuron	NA	ALIN6
720575940617496925	NA	putative_primary	central_brain	gaba	NA	central_brain_intrinsic	antennal_lobe_centrifugal_neuron	NA	ALIN7
720575940612635050	NA	putative_primary	central_brain	gaba	NA	central_brain_intrinsic	antennal_lobe_centrifugal_neuron	NA	ALIN7
720575940628675433	NA	NA	central_brain	acetylcholine	NA	central_brain_intrinsic	antennal_lobe_centrifugal_neuron	NA	ALIN8
720575940612319155	NA	NA	central_brain	acetylcholine	NA	central_brain_intrinsic	antennal_lobe_centrifugal_neuron	NA	ALIN8
720575940660914561	NA	putative_primary	central_brain	acetylcholine	NA	central_brain_intrinsic	antennal_lobe_output_neuron	NA	ALON1
720575940645199924	NA	putative_primary	central_brain	acetylcholine	NA	central_brain_intrinsic	antennal_lobe_output_neuron	NA	ALON1
720575940644750116	NA	putative_primary	central_brain	acetylcholine	NA	central_brain_intrinsic	antennal_lobe_output_neuron	NA	ALON2
720575940637296356	NA	putative_primary	central_brain	acetylcholine	NA	central_brain_intrinsic	antennal_lobe_output_neuron	NA	ALON2
720575940617561669	NA	putative_primary	central_brain	gaba	NA	central_brain_intrinsic	antennal_lobe_output_neuron	NA	ALON3
720575940623824106	NA	putative_primary	central_brain	gaba	NA	central_brain_intrinsic	antennal_lobe_output_neuron	NA	ALON3
720575940640858019	NA	putative_primary	central_brain	glutamate	NA	central_brain_intrinsic	antennal_lobe_output_neuron	NA	ALON3
720575940609673369	NA	ALl1_ventral	central_brain	acetylcholine	NA	central_brain_intrinsic	NA	NA	ALl1_ventral__0
720575940623039672	NA	ALv1	central_brain	gaba	gaba	central_brain_intrinsic	antennal_lobe_projection_neuron	multiglomerular_projection_neuron	ALv1_23
720575940622474868	NA	NA	neck_connective	serotonin	NA	ascending	ascending_neuron	NA	AN_multi_124
720575940628644239	NA	NA	neck_connective	serotonin	NA	ascending	ascending_neuron	NA	AN_multi_124
720575940628209801	NA	NA	neck_connective	dopamine	NA	ascending	ascending_neuron	NA	AN_multi_124
720575940631008824	NA	27X	neck_connective	glutamate	NA	ascending	ascending_neuron	NA	AN_multi_3
720575940625169296	NA	AOTUv3_dorsal	central_brain	acetylcholine	gaba-negative	central_brain_intrinsic	NA	NA	AOTU007
720575940622729364	NA	AOTUv3_dorsal	central_brain	acetylcholine	gaba-negative	central_brain_intrinsic	NA	NA	AOTU007
720575940644941876	NA	AOTUv3_dorsal	central_brain	acetylcholine	gaba-negative	central_brain_intrinsic	NA	NA	AOTU007
720575940612756630	NA	AOTUv3_dorsal	central_brain	acetylcholine	gaba-negative	central_brain_intrinsic	NA	NA	AOTU007
720575940630780463	NA	AOTUv3_dorsal	central_brain	acetylcholine	gaba-negative	central_brain_intrinsic	NA	NA	AOTU007
720575940615193787	NA	AOTUv3_dorsal	central_brain	acetylcholine	gaba-negative	central_brain_intrinsic	NA	NA	AOTU007
720575940622365991	NA	AOTUv3_dorsal	central_brain	acetylcholine	gaba-negative	central_brain_intrinsic	NA	NA	AOTU008a
720575940628782824	NA	AOTUv3_dorsal	central_brain	acetylcholine	gaba-negative	central_brain_intrinsic	NA	NA	AOTU008a
720575940623263415	NA	AOTUv3_dorsal	central_brain	acetylcholine	gaba-negative	central_brain_intrinsic	NA	NA	AOTU008a
720575940623374218	NA	AOTUv3_dorsal	central_brain	acetylcholine	gaba-negative	central_brain_intrinsic	NA	NA	AOTU008b
720575940629805327	NA	AOTUv3_dorsal	central_brain	acetylcholine	gaba-negative	central_brain_intrinsic	NA	NA	AOTU008b
720575940618380081	NA	AOTUv3_dorsal	central_brain	acetylcholine	gaba-negative	central_brain_intrinsic	NA	NA	AOTU008c
720575940618268376	NA	AOTUv3_dorsal	central_brain	acetylcholine	gaba-negative	central_brain_intrinsic	NA	NA	AOTU008d
720575940618128433	NA	AOTUv3_dorsal	central_brain	acetylcholine	gaba-negative	central_brain_intrinsic	NA	NA	AOTU008d
720575940630940943	NA	AOTUv3_dorsal	central_brain	acetylcholine	gaba-negative	central_brain_intrinsic	NA	NA	AOTU008d
720575940618139221	NA	AOTUv3_dorsal	central_brain	acetylcholine	gaba-negative	central_brain_intrinsic	NA	NA	AOTU008d
720575940624769767	NA	AOTUv2	central_brain	glutamate	NA	central_brain_intrinsic	NA	NA	AOTU009
720575940617643072	NA	putative_primary	central_brain	acetylcholine	NA	central_brain_intrinsic	NA	NA	AOTU013
720575940606946690	NA	putative_primary	central_brain	acetylcholine	NA	central_brain_intrinsic	NA	NA	AOTU014
720575940624579100	NA	CREa2_ventral	central_brain	acetylcholine	NA	central_brain_intrinsic	NA	NA	AOTU015a
720575940652922529	NA	CREa2_ventral	central_brain	acetylcholine	NA	central_brain_intrinsic	NA	NA	AOTU015a
720575940612227880	NA	CREa2_ventral	central_brain	acetylcholine	NA	central_brain_intrinsic	NA	NA	AOTU015b
720575940634609775	NA	AOTUv4_dorsal	central_brain	acetylcholine	gaba-negative	central_brain_intrinsic	NA	NA	AOTU018,AOTU031
720575940623256004	NA	AOTUv1_medial	central_brain	gaba	NA	central_brain_intrinsic	NA	NA	AOTU020
720575940629185039	NA	AOTUv1_medial	central_brain	gaba	NA	central_brain_intrinsic	NA	NA	AOTU021
720575940628108547	NA	AOTUv1_medial	central_brain	gaba	NA	central_brain_intrinsic	NA	NA	AOTU022
720575940623463126	NA	AOTUv1_medial	central_brain	gaba	NA	central_brain_intrinsic	NA	NA	AOTU022
720575940619820373	NA	AOTUv3_dorsal	central_brain	acetylcholine	gaba-negative	central_brain_intrinsic	NA	NA	AOTU024
720575940639182424	NA	AOTUv3_dorsal	central_brain	acetylcholine	gaba-negative	central_brain_intrinsic	NA	NA	AOTU025
720575940619738863	NA	AOTUv3_dorsal	central_brain	acetylcholine	gaba-negative	central_brain_intrinsic	NA	NA	AOTU026
720575940620362049	NA	putative_primary	central_brain	acetylcholine	NA	central_brain_intrinsic	NA	NA	AOTU028
720575940608455875	NA	LALa1_posterior	central_brain	acetylcholine	NA	central_brain_intrinsic	NA	NA	AOTU032,AOTU034
720575940615840913	NA	LALa1_posterior	central_brain	acetylcholine	NA	central_brain_intrinsic	NA	NA	AOTU032,AOTU034
720575940641704077	NA	LALa1_posterior	central_brain	acetylcholine	NA	central_brain_intrinsic	NA	NA	AOTU032,AOTU034
720575940625642554	NA	LALa1_posterior	central_brain	acetylcholine	NA	central_brain_intrinsic	NA	NA	AOTU032,AOTU034
720575940640175549	NA	LALa1_posterior	central_brain	acetylcholine	NA	central_brain_intrinsic	NA	NA	AOTU032,AOTU034
720575940631216524	NA	LALa1_posterior	central_brain	acetylcholine	NA	central_brain_intrinsic	NA	NA	AOTU032,AOTU034
720575940618483067	NA	LALa1_posterior	central_brain	acetylcholine	NA	central_brain_intrinsic	NA	NA	AOTU032,AOTU034
720575940628873722	NA	putative_primary	central_brain	acetylcholine	NA	central_brain_intrinsic	NA	NA	AOTU033
720575940624238282	NA	AOTUv3_ventral	central_brain	gaba	gaba-negative	central_brain_intrinsic	NA	NA	AOTU036
720575940635123225	NA	AOTUv3_ventral	central_brain	glutamate	gaba-negative	central_brain_intrinsic	NA	NA	AOTU036
720575940629030647	NA	AOTUv3_ventral	central_brain	glutamate	gaba-negative	central_brain_intrinsic	NA	NA	AOTU037
720575940646194308	NA	AOTUv3_ventral	central_brain	glutamate	gaba-negative	central_brain_intrinsic	NA	NA	AOTU037
720575940616276829	NA	AOTUv3_ventral	central_brain	glutamate	gaba-negative	central_brain_intrinsic	NA	NA	AOTU037
720575940629402711	NA	AOTUv3_ventral	central_brain	glutamate	gaba-negative	central_brain_intrinsic	NA	NA	AOTU037
720575940637943630	NA	AOTUv3_ventral	central_brain	glutamate	gaba-negative	central_brain_intrinsic	NA	NA	AOTU038
720575940622451859	NA	AOTUv3_ventral	central_brain	glutamate	gaba-negative	central_brain_intrinsic	NA	NA	AOTU038
720575940634736376	NA	AOTUv3_ventral	central_brain	glutamate	gaba-negative	central_brain_intrinsic	NA	NA	AOTU038
720575940620615901	NA	AOTUv3_ventral	central_brain	glutamate	gaba-negative	central_brain_intrinsic	NA	NA	AOTU038
720575940626366794	NA	AOTUv3_ventral	central_brain	glutamate	gaba-negative	central_brain_intrinsic	NA	NA	AOTU038
720575940610907890	NA	AOTUv3_ventral	central_brain	glutamate	gaba-negative	central_brain_intrinsic	NA	NA	AOTU038
720575940604456108	NA	AOTUv3_ventral	central_brain	glutamate	gaba-negative	central_brain_intrinsic	NA	NA	AOTU039
720575940609370232	NA	AOTUv3_ventral	central_brain	glutamate	gaba-negative	central_brain_intrinsic	NA	NA	AOTU039
720575940635906160	NA	AOTUv3_ventral	central_brain	glutamate	gaba-negative	central_brain_intrinsic	NA	NA	AOTU039
720575940625397690	NA	AOTUv3_ventral	central_brain	glutamate	gaba-negative	central_brain_intrinsic	NA	NA	AOTU039
720575940625557125	NA	AOTUv3_ventral	central_brain	glutamate	gaba-negative	central_brain_intrinsic	NA	NA	AOTU039
720575940603926188	NA	AOTUv3_ventral	central_brain	glutamate	gaba-negative	central_brain_intrinsic	NA	NA	AOTU039
720575940637464718	NA	putative_primary	central_brain	gaba	NA	central_brain_intrinsic	NA	NA	AOTU041
720575940619453861	NA	putative_primary	central_brain	gaba	NA	central_brain_intrinsic	NA	NA	AOTU042
720575940629957943	NA	putative_primary	central_brain	gaba	NA	central_brain_intrinsic	NA	NA	AOTU042
720575940606084444	NA	DL1_ventral	central_brain	gaba	NA	central_brain_intrinsic	NA	NA	AOTU048,AOTU049
720575940634677861	NA	DL1_ventral	central_brain	gaba	NA	central_brain_intrinsic	NA	NA	AOTU048,AOTU049
720575940613816726	NA	DL1_ventral	central_brain	gaba	NA	central_brain_intrinsic	NA	NA	AOTU050a
720575940620753407	NA	DL1_ventral	central_brain	gaba	NA	central_brain_intrinsic	NA	NA	AOTU050b
720575940625101841	NA	DL1_ventral	central_brain	gaba	NA	central_brain_intrinsic	NA	NA	AOTU051
720575940635408496	NA	DL1_ventral	central_brain	gaba	NA	central_brain_intrinsic	NA	NA	AOTU051
720575940625295741	NA	DL1_ventral	central_brain	gaba	NA	central_brain_intrinsic	NA	NA	AOTU052
720575940627570600	NA	DL1_ventral	central_brain	gaba	NA	central_brain_intrinsic	NA	NA	AOTU053
720575940624750729	NA	DL1_ventral	central_brain	gaba	NA	central_brain_intrinsic	NA	NA	AOTU053
720575940635087246	NA	DL1_ventral	central_brain	gaba	NA	central_brain_intrinsic	NA	NA	AOTU053
720575940614734829	NA	DL1_ventral	central_brain	gaba	NA	central_brain_intrinsic	NA	NA	AOTU053
720575940632102607	NA	DL1_ventral	central_brain	gaba	NA	central_brain_intrinsic	NA	NA	AOTU059
720575940638482421	NA	DL1_ventral	central_brain	gaba	NA	central_brain_intrinsic	NA	NA	AOTU059
720575940622148391	NA	DL1_ventral	central_brain	gaba	NA	central_brain_intrinsic	NA	NA	AOTU059
720575940628632057	NA	DL1_ventral	central_brain	gaba	NA	central_brain_intrinsic	NA	NA	AOTU059
720575940621737992	NA	DL1_ventral	central_brain	gaba	NA	central_brain_intrinsic	NA	NA	AOTU059
720575940619449588	NA	DL1_ventral	central_brain	gaba	NA	central_brain_intrinsic	NA	NA	AOTU059
720575940629517051	NA	DL1_ventral	central_brain	gaba	NA	central_brain_intrinsic	NA	NA	AOTU059
720575940609330033	NA	DL1_ventral	central_brain	gaba	NA	central_brain_intrinsic	NA	NA	AOTU059
720575940624786954	NA	DL1_ventral	central_brain	gaba	NA	central_brain_intrinsic	NA	NA	AOTU059
720575940637146813	NA	DL1_ventral	central_brain	gaba	NA	central_brain_intrinsic	NA	NA	AOTU059
720575940642533156	NA	DL1_ventral	central_brain	gaba	NA	central_brain_intrinsic	NA	NA	AOTU060
720575940622633364	NA	DL1_ventral	central_brain	gaba	NA	central_brain_intrinsic	NA	NA	AOTU060
720575940625783897	NA	DL1_ventral	central_brain	gaba	NA	central_brain_intrinsic	NA	NA	AOTU060
720575940623008136	NA	DL1_ventral	central_brain	gaba	NA	central_brain_intrinsic	NA	NA	AOTU060
720575940629650540	NA	DL1_ventral	central_brain	gaba	NA	central_brain_intrinsic	NA	NA	AOTU060
720575940604692354	NA	DL1_ventral	central_brain	gaba	NA	central_brain_intrinsic	NA	NA	AOTU060
720575940617856832	NA	DL1_ventral	central_brain	gaba	NA	central_brain_intrinsic	NA	NA	AOTU060
720575940618721968	NA	DL1_ventral	central_brain	gaba	NA	central_brain_intrinsic	NA	NA	AOTU061
720575940624922910	NA	DL1_ventral	central_brain	gaba	NA	central_brain_intrinsic	NA	NA	AOTU061
720575940631160787	NA	DL1_ventral	central_brain	gaba	NA	central_brain_intrinsic	NA	NA	AOTU061
720575940618073024	NA	DL1_ventral	central_brain	gaba	NA	central_brain_intrinsic	NA	NA	AOTU061
720575940629514296	NA	DL1_ventral	central_brain	gaba	NA	central_brain_intrinsic	NA	NA	AOTU062
720575940604160172	NA	DL1_ventral	central_brain	gaba	NA	central_brain_intrinsic	NA	NA	AOTU062
720575940620402712	NA	DL1_ventral	central_brain	gaba	NA	central_brain_intrinsic	NA	NA	AOTU062
720575940621178444	NA	DL1_ventral	central_brain	gaba	NA	central_brain_intrinsic	NA	NA	AOTU062
720575940618723504	NA	DL1_ventral	central_brain	gaba	NA	central_brain_intrinsic	NA	NA	AOTU062
720575940620326253	NA	putative_primary	central_brain	glutamate	NA	central_brain_intrinsic	NA	NA	AOTU063a
720575940631129362	NA	putative_primary	central_brain	glutamate	NA	central_brain_intrinsic	NA	NA	AOTU063a
720575940638966249	NA	putative_primary	central_brain	glutamate	NA	central_brain_intrinsic	NA	NA	AOTU063b
720575940621925631	NA	putative_primary	central_brain	glutamate	NA	central_brain_intrinsic	NA	NA	AOTU063b
720575940640178640	NA	putative_primary	central_brain	gaba	NA	central_brain_intrinsic	NA	NA	AOTU064
720575940629248374	NA	NA	central_brain	acetylcholine	NA	central_brain_intrinsic	NA	NA	AOTU065
720575940608339209	NA	AOTUv1_medial	central_brain	gaba	NA	central_brain_intrinsic	NA	NA	AOTUv1A_T01
720575940628842240	NA	AOTUv1_medial	central_brain	gaba	NA	central_brain_intrinsic	NA	NA	AOTUv1A_T01
720575940610831058	NA	AOTUv3_dorsal	central_brain	acetylcholine	gaba-negative	central_brain_intrinsic	NA	NA	AOTUv3B_M01
720575940633268575	NA	AOTUv3_dorsal	central_brain	acetylcholine	gaba-negative	central_brain_intrinsic	NA	NA	AOTUv3B_P01
720575940624209288	NA	AOTUv3_dorsal	central_brain	acetylcholine	gaba-negative	central_brain_intrinsic	NA	NA	AOTUv3B_P02
720575940654643873	NA	AOTUv3_dorsal	central_brain	acetylcholine	gaba-negative	central_brain_intrinsic	NA	NA	AOTUv3B_P06
720575940624347540	NA	AOTUv3_dorsal	central_brain	acetylcholine	gaba-negative	central_brain_intrinsic	NA	NA	AOTUv3B_P06
720575940618154806	NA	AOTUv3_dorsal	central_brain	acetylcholine	gaba-negative	central_brain_intrinsic	NA	NA	AOTUv3_dorsal_36
720575940637150371	NA	AOTUv3_ventral	central_brain	glutamate	gaba-negative	central_brain_intrinsic	NA	NA	AOTUv3_ventral_31
720575940612884433	NA	AOTUv3_ventral	central_brain	glutamate	gaba-negative	central_brain_intrinsic	NA	NA	AOTUv3_ventral_31
720575940625558873	NA	AOTUv3_ventral	central_brain	glutamate	gaba-negative	central_brain_intrinsic	NA	NA	AOTUv3_ventral_31
720575940615482229	NA	AOTUv3_ventral	central_brain	glutamate	gaba-negative	central_brain_intrinsic	NA	NA	AOTUv3_ventral_31
720575940625779985	NA	AOTUv3_ventral	central_brain	glutamate	gaba-negative	central_brain_intrinsic	NA	NA	AOTUv3_ventral_31
720575940616333969	NA	AOTUv3_ventral	central_brain	glutamate	gaba-negative	central_brain_intrinsic	NA	NA	AOTUv3_ventral_31
720575940620028096	NA	SLPpl1	central_brain	glutamate	glutamate; Dh44, allatostatin-c; gaba-negative	central_brain_intrinsic	circadian_neuron	APDN3	APDN3
720575940613096089	NA	SLPpl1	central_brain	glutamate	glutamate; Dh44, allatostatin-c; gaba-negative	central_brain_intrinsic	circadian_neuron	APDN3	APDN3
720575940615228723	NA	SLPpl1	central_brain	glutamate	glutamate; Dh44, allatostatin-c; gaba-negative	central_brain_intrinsic	circadian_neuron	APDN3	APDN3
720575940653095670	NA	SLPpl1	central_brain	glutamate	glutamate; Dh44, allatostatin-c; gaba-negative	central_brain_intrinsic	circadian_neuron	APDN3	APDN3
720575940629399370	NA	SLPpl1	central_brain	glutamate	glutamate; Dh44, allatostatin-c; gaba-negative	central_brain_intrinsic	circadian_neuron	APDN3	APDN3
720575940613583001	NA	putative_primary	central_brain	gaba	gaba; gaba	central_brain_intrinsic	mushroom_body_extrinsic_neuron	NA	APL
720575940624547622	NA	putative_primary	central_brain	gaba	gaba; gaba	central_brain_intrinsic	mushroom_body_extrinsic_neuron	NA	APL
720575940613441320	NA	SIPa1_dorsal	central_brain	glutamate	NA	central_brain_intrinsic	NA	NA	ATL001
720575940640578931	NA	SIPa1_dorsal	central_brain	glutamate	NA	central_brain_intrinsic	NA	NA	ATL001
720575940635707243	NA	SIPa1_dorsal	central_brain	glutamate	NA	central_brain_intrinsic	NA	NA	ATL002
720575940634785983	NA	SIPa1_dorsal	central_brain	glutamate	NA	central_brain_intrinsic	NA	NA	ATL002
720575940634113687	NA	SIPa1_dorsal	central_brain	glutamate	NA	central_brain_intrinsic	NA	NA	ATL003
720575940626524056	NA	SIPa1_dorsal	central_brain	glutamate	NA	central_brain_intrinsic	NA	NA	ATL003
720575940632589664	NA	SIPa1_dorsal	central_brain	glutamate	NA	central_brain_intrinsic	NA	NA	ATL004
720575940635080729	NA	SIPa1_dorsal	central_brain	glutamate	NA	central_brain_intrinsic	NA	NA	ATL004
720575940616296763	NA	EBa1	central_brain	gaba	NA	central_brain_intrinsic	NA	NA	ATL009
720575940631900697	NA	EBa1	central_brain	gaba	NA	central_brain_intrinsic	NA	NA	ATL009
720575940630890282	NA	EBa1	central_brain	gaba	NA	central_brain_intrinsic	NA	NA	ATL009
720575940630278540	NA	EBa1	central_brain	gaba	NA	central_brain_intrinsic	NA	NA	ATL009
720575940622128639	NA	EBa1	central_brain	gaba	NA	central_brain_intrinsic	NA	NA	ATL009
720575940606319794	NA	EBa1	central_brain	gaba	NA	central_brain_intrinsic	NA	NA	ATL009
720575940616134939	NA	EBa1	central_brain	gaba	NA	central_brain_intrinsic	NA	NA	ATL010
720575940616300061	NA	EBa1	central_brain	gaba	NA	central_brain_intrinsic	NA	NA	ATL010
720575940636413018	NA	EBa1	central_brain	gaba	NA	central_brain_intrinsic	NA	NA	ATL010
720575940625779075	NA	putative_primary	central_brain	glutamate	NA	central_brain_intrinsic	NA	NA	ATL011
720575940636347128	NA	putative_primary	central_brain	acetylcholine	NA	central_brain_intrinsic	NA	NA	ATL012
720575940630368081	NA	DL1_dorsal	central_brain	acetylcholine	NA	central_brain_intrinsic	NA	NA	ATL013
720575940619077255	NA	putative_primary	central_brain	acetylcholine	NA	central_brain_intrinsic	wedge_projection_neuron	NA	ATL015
720575940629911503	NA	putative_primary	central_brain	acetylcholine	NA	central_brain_intrinsic	wedge_projection_neuron	NA	ATL015
720575940620480751	NA	putative_primary	central_brain	acetylcholine	NA	central_brain_intrinsic	NA	NA	ATL017,ATL018
720575940626523017	NA	putative_primary	central_brain	glutamate	NA	central_brain_intrinsic	NA	NA	ATL023
720575940627485263	NA	CLp1_or_SLPpm2	central_brain	glutamate	NA	central_brain_intrinsic	NA	NA	ATL024,IB042
720575940627141509	NA	DM1_antero_dorsal	central_brain	acetylcholine	NA	central_brain_intrinsic	NA	NA	ATL025
720575940627740009	NA	DM1_antero_dorsal	central_brain	acetylcholine	NA	central_brain_intrinsic	NA	NA	ATL025
720575940631116815	NA	DM1_antero_dorsal	central_brain	acetylcholine	NA	central_brain_intrinsic	NA	NA	ATL026
720575940638981053	NA	DM1_antero_dorsal	central_brain	acetylcholine	NA	central_brain_intrinsic	NA	NA	ATL026
720575940646062103	NA	DM1_antero_dorsal	central_brain	acetylcholine	NA	central_brain_intrinsic	NA	NA	ATL027
720575940648606340	NA	DM1_antero_dorsal	central_brain	acetylcholine	NA	central_brain_intrinsic	NA	NA	ATL027
720575940625893507	NA	DM1_antero_dorsal	central_brain	acetylcholine	NA	central_brain_intrinsic	NA	NA	ATL029
720575940609077828	NA	DM1_antero_dorsal	central_brain	acetylcholine	NA	central_brain_intrinsic	NA	NA	ATL029
720575940611403730	NA	DM1_antero_ventral	central_brain	gaba	NA	central_brain_intrinsic	NA	NA	ATL030
720575940620975040	NA	DM1_antero_ventral	central_brain	glutamate	NA	central_brain_intrinsic	NA	NA	ATL030
720575940621350070	NA	putative_primary	central_brain	glutamate	NA	central_brain_intrinsic	NA	NA	ATL035,ATL036
720575940623613149	NA	putative_primary	central_brain	acetylcholine	NA	central_brain_intrinsic	NA	NA	ATL037
720575940613522026	NA	putative_primary	central_brain	acetylcholine	NA	central_brain_intrinsic	NA	NA	ATL037
720575940627709801	NA	LHl1	central_brain	gaba	NA	central_brain_intrinsic	NA	NA	AVLP006a
720575940607055061	NA	LHl1	central_brain	gaba	NA	central_brain_intrinsic	NA	NA	AVLP006a
720575940609014370	NA	LHl1	central_brain	gaba	NA	central_brain_intrinsic	NA	NA	AVLP006b
720575940621713672	NA	LHl1	central_brain	gaba	NA	central_brain_intrinsic	NA	NA	AVLP006b
720575940612403427	NA	LHl1	central_brain	gaba	NA	central_brain_intrinsic	NA	NA	AVLP008
720575940618851425	NA	LHl1	central_brain	gaba	NA	central_brain_intrinsic	NA	NA	AVLP008
720575940629199146	NA	LHl1	central_brain	gaba	NA	central_brain_intrinsic	NA	NA	AVLP008
720575940627718394	NA	LHl1	central_brain	gaba	NA	central_brain_intrinsic	NA	NA	AVLP008
720575940623256202	NA	LHl1	central_brain	gaba	NA	central_brain_intrinsic	NA	NA	AVLP008
720575940628542807	NA	LHl1	central_brain	gaba	NA	central_brain_intrinsic	NA	NA	AVLP008
720575940628528377	NA	LHl1	central_brain	gaba	NA	central_brain_intrinsic	NA	NA	AVLP008
720575940614752395	NA	LHl1	central_brain	gaba	NA	central_brain_intrinsic	NA	NA	AVLP008
720575940619583749	NA	LHl1	central_brain	gaba	NA	central_brain_intrinsic	NA	NA	AVLP009
720575940617390027	NA	LHl1	central_brain	gaba	NA	central_brain_intrinsic	NA	NA	AVLP009
720575940623130248	NA	VLPl4_dorsal	central_brain	gaba	NA	central_brain_intrinsic	lateral_horn_output_neuron	NA	AVLP010
720575940628728796	NA	VLPl4_dorsal	central_brain	gaba	NA	central_brain_intrinsic	lateral_horn_output_neuron	NA	AVLP010
720575940629573647	NA	VLPl4_dorsal	central_brain	gaba	NA	central_brain_intrinsic	lateral_horn_output_neuron	NA	AVLP010
720575940621433599	NA	VLPl4_dorsal	central_brain	gaba	NA	central_brain_intrinsic	lateral_horn_output_neuron	NA	AVLP010
720575940607915529	NA	VLPl4_dorsal	central_brain	glutamate	NA	central_brain_intrinsic	lateral_horn_output_neuron	NA	AVLP010
720575940613400306	NA	VLPl4_dorsal	central_brain	gaba	NA	central_brain_intrinsic	NA	NA	AVLP011,AVLP012
720575940636174960	NA	VLPl4_dorsal	central_brain	gaba	NA	central_brain_intrinsic	NA	NA	AVLP011,AVLP012
720575940626579466	NA	VLPl4_dorsal	central_brain	gaba	NA	central_brain_intrinsic	NA	NA	AVLP011,AVLP012
720575940632013724	NA	VLPl4_dorsal	central_brain	gaba	NA	central_brain_intrinsic	NA	NA	AVLP011,AVLP012
720575940624191181	NA	VLPl4_dorsal	central_brain	gaba	NA	central_brain_intrinsic	NA	NA	AVLP011,AVLP012
720575940629761591	NA	VLPl4_dorsal	central_brain	gaba	NA	central_brain_intrinsic	lateral_horn_output_neuron	NA	AVLP013
720575940641348237	NA	VLPl4_dorsal	central_brain	gaba	NA	central_brain_intrinsic	lateral_horn_output_neuron	NA	AVLP013
720575940619496641	NA	VLPl4_dorsal	central_brain	gaba	NA	central_brain_intrinsic	lateral_horn_output_neuron	NA	AVLP013
720575940634466144	NA	VLPl4_dorsal	central_brain	gaba	NA	central_brain_intrinsic	lateral_horn_output_neuron	NA	AVLP014
720575940620133729	NA	VLPl4_dorsal	central_brain	glutamate	NA	central_brain_intrinsic	lateral_horn_output_neuron	NA	AVLP014
720575940632984749	NA	VLPl4_dorsal	central_brain	glutamate	NA	central_brain_intrinsic	lateral_horn_output_neuron	NA	AVLP014
720575940611203733	NA	putative_primary	central_brain	glutamate	NA	central_brain_intrinsic	NA	NA	AVLP020
720575940639806296	NA	LHl2_ventral	central_brain	glutamate	NA	central_brain_intrinsic	NA	NA	AVLP022
720575940621836065	NA	putative_primary	central_brain	acetylcholine	NA	central_brain_intrinsic	NA	NA	AVLP024a
720575940640073600	NA	putative_primary	central_brain	acetylcholine	NA	central_brain_intrinsic	NA	NA	AVLP024a
720575940616187754	NA	putative_primary	central_brain	acetylcholine	NA	central_brain_intrinsic	NA	NA	AVLP024b
720575940617406548	NA	putative_primary	central_brain	acetylcholine	NA	central_brain_intrinsic	NA	NA	AVLP024b
720575940621087777	NA	putative_primary	central_brain	acetylcholine	NA	central_brain_intrinsic	NA	NA	AVLP024c
720575940616318045	NA	putative_primary	central_brain	acetylcholine	NA	central_brain_intrinsic	NA	NA	AVLP024c
720575940638098485	NA	SLPal2	central_brain	acetylcholine	acetylcholine	central_brain_intrinsic	NA	NA	AVLP026
720575940621835758	NA	SLPal2	central_brain	gaba	acetylcholine	central_brain_intrinsic	NA	NA	AVLP026
720575940610355882	NA	SLPal2	central_brain	acetylcholine	acetylcholine	central_brain_intrinsic	NA	NA	AVLP026
720575940629501003	NA	SLPal2	central_brain	acetylcholine	acetylcholine	central_brain_intrinsic	NA	NA	AVLP026
720575940611740694	NA	SLPal2	central_brain	acetylcholine	acetylcholine	central_brain_intrinsic	NA	NA	AVLP026
720575940638377587	NA	SLPal2	central_brain	acetylcholine	acetylcholine	central_brain_intrinsic	NA	NA	AVLP026
720575940623594493	NA	SLPal2	central_brain	acetylcholine	acetylcholine	central_brain_intrinsic	NA	NA	AVLP026
720575940605916896	NA	SLPal2	central_brain	acetylcholine	acetylcholine	central_brain_intrinsic	NA	NA	AVLP026
720575940630677498	NA	SLPal2	central_brain	acetylcholine	NA	central_brain_intrinsic	NA	NA	AVLP028
720575940627161703	NA	SLPal2	central_brain	acetylcholine	NA	central_brain_intrinsic	NA	NA	AVLP028
720575940611512690	NA	SLPal2	central_brain	acetylcholine	NA	central_brain_intrinsic	NA	NA	AVLP028
720575940629085527	NA	SLPal2	central_brain	acetylcholine	NA	central_brain_intrinsic	NA	NA	AVLP028
720575940631158327	NA	SLPal2	central_brain	acetylcholine	NA	central_brain_intrinsic	NA	NA	AVLP028
720575940613179871	NA	SLPal2	central_brain	acetylcholine	NA	central_brain_intrinsic	NA	NA	AVLP028
720575940606596619	NA	SLPal2	central_brain	acetylcholine	NA	central_brain_intrinsic	NA	NA	AVLP028
720575940631346387	NA	SLPal2	central_brain	acetylcholine	NA	central_brain_intrinsic	NA	NA	AVLP028
720575940644013604	NA	SLPal2	central_brain	acetylcholine	NA	central_brain_intrinsic	NA	NA	AVLP028
720575940612170981	NA	putative_primary	central_brain	acetylcholine	NA	central_brain_intrinsic	NA	NA	AVLP032
720575940626802770	NA	VLPd1	central_brain	acetylcholine	gaba-negative	central_brain_intrinsic	NA	NA	AVLP033
720575940622215960	NA	VLPd1	central_brain	acetylcholine	gaba-negative	central_brain_intrinsic	NA	NA	AVLP034
720575940625149733	NA	VLPd1	central_brain	acetylcholine	gaba-negative	central_brain_intrinsic	NA	NA	AVLP034
720575940625414387	NA	VLPd1	central_brain	acetylcholine	gaba-negative	central_brain_intrinsic	NA	NA	AVLP035
720575940631049234	NA	VLPd1	central_brain	acetylcholine	gaba-negative	central_brain_intrinsic	NA	NA	AVLP037,AVLP038
720575940623592428	NA	VLPd1	central_brain	acetylcholine	gaba-negative	central_brain_intrinsic	NA	NA	AVLP037,AVLP038
720575940609171395	NA	VLPd1	central_brain	acetylcholine	gaba-negative	central_brain_intrinsic	NA	NA	AVLP037,AVLP038
720575940606947202	NA	VLPd1	central_brain	acetylcholine	gaba-negative	central_brain_intrinsic	NA	NA	AVLP037,AVLP038
720575940621588980	NA	VLPd1	central_brain	acetylcholine	gaba-negative	central_brain_intrinsic	NA	NA	AVLP037,AVLP038
720575940627091206	NA	VLPd1	central_brain	acetylcholine	gaba-negative	central_brain_intrinsic	NA	NA	AVLP037,AVLP038
720575940646051892	NA	VLPd1	central_brain	acetylcholine	gaba-negative	central_brain_intrinsic	NA	NA	AVLP037,AVLP038
720575940627275090	NA	VLPd1	central_brain	acetylcholine	gaba-negative	central_brain_intrinsic	NA	NA	AVLP039
720575940633774361	NA	VLPd1	central_brain	glutamate	gaba-negative	central_brain_intrinsic	NA	NA	AVLP039
720575940625030974	NA	VLPd1	central_brain	acetylcholine	gaba-negative	central_brain_intrinsic	NA	NA	AVLP040
720575940611623630	NA	VLPd1	central_brain	acetylcholine	gaba-negative	central_brain_intrinsic	NA	NA	AVLP040
720575940659878785	NA	VLPd1	central_brain	acetylcholine	gaba-negative	central_brain_intrinsic	NA	NA	AVLP040
720575940618869249	NA	VLPd1	central_brain	acetylcholine	gaba-negative	central_brain_intrinsic	NA	NA	AVLP041
720575940623612395	NA	VLPd1	central_brain	acetylcholine	gaba-negative	central_brain_intrinsic	NA	NA	AVLP042
720575940632308305	NA	VLPd1	central_brain	acetylcholine	gaba-negative	central_brain_intrinsic	NA	NA	AVLP042
720575940609329102	NA	VLPd1	central_brain	acetylcholine	gaba-negative	central_brain_intrinsic	NA	NA	AVLP043
720575940619676507	NA	VLPd1	central_brain	acetylcholine	gaba-negative	central_brain_intrinsic	NA	NA	AVLP043
720575940609942062	NA	VLPd1	central_brain	acetylcholine	gaba-negative	central_brain_intrinsic	NA	NA	AVLP044a
720575940625141577	NA	VLPd1	central_brain	acetylcholine	gaba-negative	central_brain_intrinsic	NA	NA	AVLP044a
720575940622493322	NA	VLPd1	central_brain	acetylcholine	gaba-negative	central_brain_intrinsic	NA	NA	AVLP044b
720575940626826392	NA	VLPd1	central_brain	acetylcholine	gaba-negative	central_brain_intrinsic	NA	NA	AVLP044b
720575940639263616	NA	VLPd1	central_brain	acetylcholine	gaba-negative	central_brain_intrinsic	NA	NA	AVLP045
720575940626944840	NA	VLPd1	central_brain	acetylcholine	gaba-negative	central_brain_intrinsic	NA	NA	AVLP045
720575940621448357	NA	VLPd1	central_brain	acetylcholine	gaba-negative	central_brain_intrinsic	NA	NA	AVLP046
720575940629749308	NA	VLPd1	central_brain	acetylcholine	gaba-negative	central_brain_intrinsic	NA	NA	AVLP046
720575940619221829	NA	VLPd1	central_brain	acetylcholine	gaba-negative	central_brain_intrinsic	NA	NA	AVLP046
720575940626225182	NA	VLPd1	central_brain	acetylcholine	gaba-negative	central_brain_intrinsic	NA	NA	AVLP047
720575940617676405	NA	VLPd1	central_brain	acetylcholine	gaba-negative	central_brain_intrinsic	NA	NA	AVLP047
720575940603981536	NA	VLPd1	central_brain	glutamate	gaba-negative	central_brain_intrinsic	NA	NA	AVLP048
720575940639139187	NA	VLPd1	central_brain	acetylcholine	gaba-negative	central_brain_intrinsic	NA	NA	AVLP048
720575940616865025	NA	VLPd1	central_brain	glutamate	gaba-negative	central_brain_intrinsic	NA	NA	AVLP048
720575940617288605	NA	VLPd1	central_brain	acetylcholine	gaba-negative	central_brain_intrinsic	NA	NA	AVLP048
720575940625916190	NA	VLPd1	central_brain	acetylcholine	gaba-negative	central_brain_intrinsic	NA	NA	AVLP049
720575940611561965	NA	VLPd1	central_brain	acetylcholine	gaba-negative	central_brain_intrinsic	NA	NA	AVLP049
720575940625765649	NA	VLPd1	central_brain	acetylcholine	gaba-negative	central_brain_intrinsic	NA	NA	AVLP050
720575940603722412	NA	VLPd1	central_brain	acetylcholine	gaba-negative	central_brain_intrinsic	NA	NA	AVLP051
720575940639417728	NA	putative_primary	central_brain	acetylcholine	NA	central_brain_intrinsic	NA	NA	AVLP053
720575940622263275	NA	VLPd&p1_dorsal	central_brain	glutamate	gaba-negative	central_brain_intrinsic	NA	NA	AVLP055
720575940612654573	NA	VLPd&p1_dorsal	central_brain	glutamate	gaba-negative	central_brain_intrinsic	NA	NA	AVLP055
720575940628991993	NA	VLPd&p1_dorsal	central_brain	glutamate	gaba-negative	central_brain_intrinsic	NA	NA	AVLP055
720575940625957864	NA	VLPd&p1_dorsal	central_brain	glutamate	gaba-negative	central_brain_intrinsic	NA	NA	AVLP055
720575940609032824	NA	LHl2_ventral	central_brain	glutamate	NA	central_brain_intrinsic	NA	NA	AVLP059
720575940633190355	NA	LHl2_ventral	central_brain	glutamate	NA	central_brain_intrinsic	NA	NA	AVLP069
720575940630695511	NA	LHl2_ventral	central_brain	glutamate	NA	central_brain_intrinsic	NA	NA	AVLP069
720575940618303296	NA	LHl2_ventral	central_brain	glutamate	NA	central_brain_intrinsic	NA	NA	AVLP069
720575940623805223	NA	LHl2_ventral	central_brain	glutamate	NA	central_brain_intrinsic	NA	NA	AVLP069
720575940624594320	NA	LHl2_ventral	central_brain	glutamate	NA	central_brain_intrinsic	NA	NA	AVLP069
720575940616265077	NA	putative_primary	central_brain	glutamate	NA	central_brain_intrinsic	NA	NA	AVLP075
720575940606149321	NA	putative_primary	central_brain	gaba	NA	central_brain_intrinsic	NA	NA	AVLP076
720575940621104628	NA	LALa1_anterior	central_brain	gaba	NA	central_brain_intrinsic	NA	NA	AVLP093
720575940622559512	NA	LALa1_anterior	central_brain	gaba	NA	central_brain_intrinsic	NA	NA	AVLP094
720575940627578615	NA	LALa1_anterior	central_brain	gaba	NA	central_brain_intrinsic	NA	NA	AVLP096,AVLP256
720575940634704491	NA	VLPl&p2_lateral	central_brain	acetylcholine	NA	central_brain_intrinsic	NA	NA	AVLP098
720575940618163358	NA	VLPl&p2_lateral	central_brain	acetylcholine	NA	central_brain_intrinsic	NA	NA	AVLP101
720575940616268317	NA	VLPl&p2_lateral	central_brain	acetylcholine	NA	central_brain_intrinsic	NA	NA	AVLP107
720575940613226961	NA	VLPl&p2_lateral	central_brain	acetylcholine	NA	central_brain_intrinsic	NA	NA	AVLP108
720575940618901231	NA	VLPl&p2_lateral	central_brain	acetylcholine	NA	central_brain_intrinsic	NA	NA	AVLP116
720575940625798695	NA	VLPl&p2_lateral	central_brain	acetylcholine	NA	central_brain_intrinsic	NA	NA	AVLP120
720575940631140066	NA	VLPl&p2_lateral	central_brain	acetylcholine	NA	central_brain_intrinsic	NA	NA	AVLP129
720575940630615850	NA	VLPl&p1_lateral	central_brain	acetylcholine	NA	central_brain_intrinsic	NA	NA	AVLP132
720575940618182491	NA	VLPl&p2_lateral	central_brain	acetylcholine	NA	central_brain_intrinsic	NA	NA	AVLP136
720575940636298085	NA	VLPl&p2_lateral	central_brain	acetylcholine	NA	central_brain_intrinsic	NA	NA	AVLP136
720575940629979087	NA	VLPl&p2_lateral	central_brain	acetylcholine	NA	central_brain_intrinsic	NA	NA	AVLP136
720575940613707431	NA	VLPl&p2_lateral	central_brain	acetylcholine	NA	central_brain_intrinsic	NA	NA	AVLP143a
720575940625283093	NA	VLPl&p2_lateral	central_brain	acetylcholine	NA	central_brain_intrinsic	NA	NA	AVLP147
720575940619952725	NA	VLPl&p2_lateral	central_brain	acetylcholine	NA	central_brain_intrinsic	NA	NA	AVLP147
720575940630365771	NA	VLPl&p2_lateral	central_brain	acetylcholine	NA	central_brain_intrinsic	NA	NA	AVLP147
720575940634014362	NA	VLPl&p2_lateral	central_brain	acetylcholine	NA	central_brain_intrinsic	NA	NA	AVLP149
720575940615908795	NA	VLPl&p2_lateral	central_brain	acetylcholine	NA	central_brain_intrinsic	NA	NA	AVLP149
720575940626901327	NA	VLPl&p2_lateral	central_brain	acetylcholine	NA	central_brain_intrinsic	NA	NA	AVLP149
720575940618971457	NA	VLPl&p2_lateral	central_brain	acetylcholine	NA	central_brain_intrinsic	NA	NA	AVLP149
720575940624269706	NA	putative_primary	central_brain	acetylcholine	NA	central_brain_intrinsic	NA	NA	AVLP151
720575940634506859	NA	VLPl2_medial	central_brain	acetylcholine	NA	central_brain_intrinsic	NA	NA	AVLP154
720575940608617923	NA	VLPl2_medial	central_brain	serotonin	NA	central_brain_intrinsic	NA	NA	AVLP155
720575940620794790	NA	VLPl2_medial	central_brain	acetylcholine	NA	central_brain_intrinsic	NA	NA	AVLP156
720575940624737101	NA	VLPl2_medial	central_brain	acetylcholine	NA	central_brain_intrinsic	NA	NA	AVLP157
720575940624481674	NA	VLPl2_medial	central_brain	acetylcholine	NA	central_brain_intrinsic	NA	NA	AVLP158
720575940614380455	NA	VLPl2_medial	central_brain	acetylcholine	NA	central_brain_intrinsic	NA	NA	AVLP164
720575940616941798	NA	VLPl2_medial	central_brain	acetylcholine	NA	central_brain_intrinsic	NA	NA	AVLP165
720575940629906769	NA	VLPl2_medial	central_brain	acetylcholine	NA	central_brain_intrinsic	NA	NA	AVLP165
720575940624526925	NA	VLPl2_medial	central_brain	acetylcholine	NA	central_brain_intrinsic	NA	NA	AVLP169
720575940609194082	NA	VLPl2_medial	central_brain	acetylcholine	NA	central_brain_intrinsic	NA	NA	AVLP178
720575940627855107	NA	VLPl2_medial	central_brain	acetylcholine	NA	central_brain_intrinsic	NA	NA	AVLP180
720575940628068295	NA	VLPl2_medial	central_brain	acetylcholine	NA	central_brain_intrinsic	NA	NA	AVLP182
720575940631697455	NA	VLPl2_medial	central_brain	acetylcholine	NA	central_brain_intrinsic	NA	NA	AVLP184
720575940611604973	NA	VLPl2_medial	central_brain	acetylcholine	NA	central_brain_intrinsic	NA	NA	AVLP186
720575940612673174	NA	VLPl2_medial	central_brain	acetylcholine	NA	central_brain_intrinsic	NA	NA	AVLP186
720575940626805777	NA	VLPl2_medial	central_brain	acetylcholine	NA	central_brain_intrinsic	NA	NA	AVLP187
720575940630079685	NA	VLPl2_medial	central_brain	acetylcholine	NA	central_brain_intrinsic	NA	NA	AVLP187
720575940620307803	NA	VLPl2_medial	central_brain	acetylcholine	NA	central_brain_intrinsic	NA	NA	AVLP187
720575940627976478	NA	VLPl2_medial	central_brain	acetylcholine	NA	central_brain_intrinsic	NA	NA	AVLP187
720575940623922615	NA	VLPl2_medial	central_brain	acetylcholine	NA	central_brain_intrinsic	NA	NA	AVLP187
720575940652258550	NA	VLPl2_medial	central_brain	acetylcholine	NA	central_brain_intrinsic	NA	NA	AVLP187
720575940630588202	NA	VLPl2_medial	central_brain	acetylcholine	NA	central_brain_intrinsic	NA	NA	AVLP189_a
720575940642234824	NA	VLPl2_medial	central_brain	acetylcholine	NA	central_brain_intrinsic	NA	NA	AVLP189_a
720575940628376586	NA	VLPl2_medial	central_brain	acetylcholine	NA	central_brain_intrinsic	lateral_horn_output_neuron	NA	AVLP189_b
720575940615134091	NA	VLPl2_medial	central_brain	acetylcholine	NA	central_brain_intrinsic	lateral_horn_output_neuron	NA	AVLP189_b
720575940635995767	NA	VLPl2_medial	central_brain	acetylcholine	NA	central_brain_intrinsic	lateral_horn_output_neuron	NA	AVLP189_b
720575940630465055	NA	VLPl2_medial	central_brain	acetylcholine	NA	central_brain_intrinsic	NA	NA	AVLP190,AVLP191
720575940622309045	NA	VLPl2_medial	central_brain	acetylcholine	NA	central_brain_intrinsic	NA	NA	AVLP190,AVLP191
720575940622795814	NA	VLPl2_medial	central_brain	acetylcholine	NA	central_brain_intrinsic	NA	NA	AVLP190,AVLP191
720575940624115130	NA	VLPl2_medial	central_brain	acetylcholine	NA	central_brain_intrinsic	NA	NA	AVLP190,AVLP191
720575940630539794	NA	VLPl2_medial	central_brain	acetylcholine	NA	central_brain_intrinsic	NA	NA	AVLP190,AVLP191
720575940625669032	NA	VLPl2_medial	central_brain	acetylcholine	NA	central_brain_intrinsic	NA	NA	AVLP190,AVLP191
720575940614582687	NA	VLPl2_medial	central_brain	acetylcholine	NA	central_brain_intrinsic	NA	NA	AVLP190,AVLP191
720575940621054079	NA	VLPl2_medial	central_brain	acetylcholine	NA	central_brain_intrinsic	NA	NA	AVLP193
720575940624061336	NA	VLPl2_medial	central_brain	acetylcholine	NA	central_brain_intrinsic	NA	NA	AVLP194
720575940614532146	NA	VLPl2_medial	central_brain	acetylcholine	NA	central_brain_intrinsic	NA	NA	AVLP194
720575940616580511	NA	VLPl2_medial	central_brain	acetylcholine	NA	central_brain_intrinsic	NA	NA	AVLP194
720575940636033001	NA	VLPl2_medial	central_brain	acetylcholine	NA	central_brain_intrinsic	NA	NA	AVLP194
720575940634552462	NA	VLPl2_medial	central_brain	acetylcholine	NA	central_brain_intrinsic	NA	NA	AVLP194
720575940626115836	NA	VLPl2_medial	central_brain	acetylcholine	NA	central_brain_intrinsic	NA	NA	AVLP194
720575940613998790	NA	VLPl2_medial	central_brain	acetylcholine	NA	central_brain_intrinsic	NA	NA	AVLP194
720575940610757859	NA	VLPl2_medial	central_brain	acetylcholine	NA	central_brain_intrinsic	NA	NA	AVLP194
720575940630141487	NA	VLPl2_medial	central_brain	acetylcholine	NA	central_brain_intrinsic	NA	NA	AVLP195
720575940622923923	NA	VLPa2	central_brain	gaba	NA	central_brain_intrinsic	NA	NA	AVLP200
720575940627438076	NA	VLPa2	central_brain	gaba	NA	central_brain_intrinsic	NA	NA	AVLP201
720575940615343060	NA	VLPa2	central_brain	gaba	NA	central_brain_intrinsic	NA	NA	AVLP202
720575940622756134	NA	VLPa2	central_brain	gaba	NA	central_brain_intrinsic	NA	NA	AVLP203
720575940630176197	NA	VLPa2	central_brain	gaba	NA	central_brain_intrinsic	NA	NA	AVLP205a
720575940611434419	NA	VLPa2	central_brain	gaba	NA	central_brain_intrinsic	NA	NA	AVLP205b
720575940632473764	NA	SLPa&l1_anterior	central_brain	acetylcholine	NA	central_brain_intrinsic	NA	NA	AVLP212
720575940635326063	NA	SLPa&l1_anterior	central_brain	acetylcholine	NA	central_brain_intrinsic	NA	NA	AVLP214
720575940628087887	NA	VLPl&d1_dorsal	central_brain	acetylcholine	NA	central_brain_intrinsic	NA	NA	AVLP222
720575940638818211	NA	VLPl&d1_dorsal	central_brain	acetylcholine	NA	central_brain_intrinsic	NA	NA	AVLP222
720575940629463281	NA	VLPl&d1_dorsal	central_brain	acetylcholine	NA	central_brain_intrinsic	NA	NA	AVLP222
720575940610015790	NA	VLPl&d1_dorsal	central_brain	acetylcholine	NA	central_brain_intrinsic	NA	NA	AVLP224_a
720575940621133959	NA	VLPl&d1_dorsal	central_brain	acetylcholine	NA	central_brain_intrinsic	NA	NA	AVLP224_a
720575940638898109	NA	VLPl&d1_dorsal	central_brain	acetylcholine	NA	central_brain_intrinsic	NA	NA	AVLP230
720575940623362889	NA	VLPl&d1_dorsal	central_brain	acetylcholine	NA	central_brain_intrinsic	NA	NA	AVLP230
720575940613676328	NA	VLPl&d1_dorsal	central_brain	acetylcholine	NA	central_brain_intrinsic	NA	NA	AVLP230
720575940612265458	NA	VLPl&d1_dorsal	central_brain	acetylcholine	NA	central_brain_intrinsic	NA	NA	AVLP230
720575940625253066	NA	VLPl&d1_dorsal	central_brain	acetylcholine	NA	central_brain_intrinsic	NA	NA	AVLP232
720575940613625410	NA	VLPl&d1_dorsal	central_brain	acetylcholine	NA	central_brain_intrinsic	NA	NA	AVLP232
720575940640344309	NA	VLPl&d1_dorsal	central_brain	acetylcholine	NA	central_brain_intrinsic	NA	NA	AVLP232
720575940627897591	NA	VLPl&d1_dorsal	central_brain	acetylcholine	NA	central_brain_intrinsic	NA	NA	AVLP232
720575940651681526	NA	VLPl&d1_dorsal	central_brain	acetylcholine	NA	central_brain_intrinsic	NA	NA	AVLP232
720575940625463048	NA	VLPl&d1_dorsal	central_brain	acetylcholine	NA	central_brain_intrinsic	NA	NA	AVLP234a
720575940607848203	NA	VLPl&d1_dorsal	central_brain	acetylcholine	NA	central_brain_intrinsic	NA	NA	AVLP244
720575940611139733	NA	putative_primary	central_brain	gaba	NA	central_brain_intrinsic	NA	NA	AVLP251
720575940614383426	NA	LALa1_anterior	central_brain	gaba	NA	central_brain_intrinsic	NA	NA	AVLP252
720575940633192985	NA	LALa1_anterior	central_brain	gaba	NA	central_brain_intrinsic	NA	NA	AVLP252
720575940614579423	NA	LALa1_anterior	central_brain	gaba	NA	central_brain_intrinsic	NA	NA	AVLP252
720575940636083319	NA	LALa1_anterior	central_brain	gaba	NA	central_brain_intrinsic	NA	NA	AVLP253,AVLP254
720575940631037711	NA	LALa1_anterior	central_brain	gaba	NA	central_brain_intrinsic	NA	NA	AVLP253,AVLP254
720575940636168048	NA	LALa1_anterior	central_brain	gaba	NA	central_brain_intrinsic	NA	NA	AVLP253,AVLP254
720575940642198491	NA	LALa1_anterior	central_brain	gaba	NA	central_brain_intrinsic	NA	NA	AVLP255
720575940604763326	NA	VLPl&d1_lateral	central_brain	acetylcholine	NA	central_brain_intrinsic	NA	NA	AVLP257
720575940630086698	NA	VLPl&d1_lateral	central_brain	acetylcholine	NA	central_brain_intrinsic	NA	NA	AVLP258
720575940646225204	NA	VLPl&d1_lateral	central_brain	acetylcholine	NA	central_brain_intrinsic	NA	NA	AVLP259
720575940625872717	NA	VLPl&d1_lateral	central_brain	acetylcholine	NA	central_brain_intrinsic	NA	NA	AVLP259
720575940624179175	NA	VLPl&d1_lateral	central_brain	acetylcholine	NA	central_brain_intrinsic	NA	NA	AVLP260
720575940606228233	NA	VLPl&d1_lateral	central_brain	acetylcholine	NA	central_brain_intrinsic	NA	NA	AVLP260
720575940637377764	NA	VLPl&d1_lateral	central_brain	acetylcholine	NA	central_brain_intrinsic	NA	NA	AVLP263
720575940619412544	NA	VLPl&d1_lateral	central_brain	acetylcholine	NA	central_brain_intrinsic	NA	NA	AVLP263
720575940630385483	NA	VLPl&d1_lateral	central_brain	acetylcholine	NA	central_brain_intrinsic	NA	NA	AVLP265a
720575940634675045	NA	VLPl&d1_lateral	central_brain	acetylcholine	NA	central_brain_intrinsic	NA	NA	AVLP265a
720575940640046477	NA	VLPl&d1_lateral	central_brain	acetylcholine	NA	central_brain_intrinsic	NA	NA	AVLP265a
720575940615124948	NA	VLPl&d1_lateral	central_brain	acetylcholine	NA	central_brain_intrinsic	NA	NA	AVLP265a
720575940631406812	NA	VLPl&d1_lateral	central_brain	acetylcholine	NA	central_brain_intrinsic	NA	NA	AVLP265a
720575940623978498	NA	VLPl&d1_lateral	central_brain	acetylcholine	NA	central_brain_intrinsic	NA	NA	AVLP265b
720575940635337071	NA	VLPl&d1_lateral	central_brain	acetylcholine	NA	central_brain_intrinsic	NA	NA	AVLP268
720575940615234527	NA	VLPl&d1_lateral	central_brain	acetylcholine	NA	central_brain_intrinsic	NA	NA	AVLP268
720575940610501571	NA	VLPa1_lateral	central_brain	acetylcholine	gaba-negative	central_brain_intrinsic	NA	NA	AVLP283
720575940631985069	NA	VLPa1_lateral	central_brain	acetylcholine	gaba-negative	central_brain_intrinsic	NA	NA	AVLP283
720575940624879504	NA	VLPa1_lateral	central_brain	acetylcholine	gaba-negative	central_brain_intrinsic	NA	NA	AVLP284
720575940624353544	NA	VLPa1_lateral	central_brain	acetylcholine	gaba-negative	central_brain_intrinsic	NA	NA	AVLP284
720575940632386131	NA	VLPa1_lateral	central_brain	acetylcholine	gaba-negative	central_brain_intrinsic	NA	NA	AVLP287
720575940631898705	NA	VLPa1_lateral	central_brain	acetylcholine	gaba-negative	central_brain_intrinsic	NA	NA	AVLP287
720575940611576050	NA	VLPa1_lateral	central_brain	acetylcholine	gaba-negative	central_brain_intrinsic	NA	NA	AVLP288
720575940623246343	NA	VLPa1_lateral	central_brain	acetylcholine	gaba-negative	central_brain_intrinsic	NA	NA	AVLP288
720575940627974138	NA	VLPa1_lateral	central_brain	acetylcholine	gaba-negative	central_brain_intrinsic	NA	NA	AVLP292
720575940610412773	NA	VLPa1_lateral	central_brain	acetylcholine	gaba-negative	central_brain_intrinsic	NA	NA	AVLP292
720575940633267868	NA	VLPa1_lateral	central_brain	acetylcholine	gaba-negative	central_brain_intrinsic	NA	NA	AVLP292
720575940619380485	NA	VLPa1_lateral	central_brain	acetylcholine	gaba-negative	central_brain_intrinsic	NA	NA	AVLP293
720575940621314752	NA	VLPa1_lateral	central_brain	acetylcholine	gaba-negative	central_brain_intrinsic	NA	NA	AVLP294
720575940638960957	NA	VLPa1_lateral	central_brain	acetylcholine	gaba-negative	central_brain_intrinsic	NA	NA	AVLP295
720575940626579333	NA	VLPa1_lateral	central_brain	acetylcholine	gaba-negative	central_brain_intrinsic	NA	NA	AVLP297
720575940634396863	NA	VLPa1_lateral	central_brain	acetylcholine	gaba-negative	central_brain_intrinsic	NA	NA	AVLP297
720575940618248129	NA	VLPa1_lateral	central_brain	acetylcholine	gaba-negative	central_brain_intrinsic	NA	NA	AVLP297
720575940629373687	NA	VLPa1_lateral	central_brain	acetylcholine	gaba-negative	central_brain_intrinsic	NA	NA	AVLP297
720575940621201647	NA	VLPa1_lateral	central_brain	acetylcholine	gaba-negative	central_brain_intrinsic	NA	NA	AVLP299_a
720575940626784533	NA	VLPa1_lateral	central_brain	acetylcholine	gaba-negative	central_brain_intrinsic	NA	NA	AVLP299_a
720575940607749077	NA	VLPa1_lateral	central_brain	acetylcholine	gaba-negative	central_brain_intrinsic	NA	NA	AVLP299_b
720575940623764967	NA	VLPa1_lateral	central_brain	acetylcholine	gaba-negative	central_brain_intrinsic	NA	NA	AVLP299_b
720575940622132553	NA	VLPa1_lateral	central_brain	acetylcholine	gaba-negative	central_brain_intrinsic	NA	NA	AVLP299_c
720575940626427529	NA	VLPa1_lateral	central_brain	acetylcholine	gaba-negative	central_brain_intrinsic	NA	NA	AVLP300_a
720575940616143007	NA	VLPa1_lateral	central_brain	acetylcholine	gaba-negative	central_brain_intrinsic	NA	NA	AVLP300_a
720575940618153637	NA	VLPa1_lateral	central_brain	acetylcholine	gaba-negative	central_brain_intrinsic	NA	NA	AVLP300_b
720575940623912380	NA	VLPa1_lateral	central_brain	acetylcholine	gaba-negative	central_brain_intrinsic	NA	NA	AVLP303
720575940624817845	NA	VLPa1_lateral	central_brain	acetylcholine	gaba-negative	central_brain_intrinsic	NA	NA	AVLP303
720575940629321546	NA	VLPa1_lateral	central_brain	acetylcholine	gaba-negative	central_brain_intrinsic	NA	NA	AVLP303
720575940627969768	NA	VLPa1_lateral	central_brain	acetylcholine	gaba-negative	central_brain_intrinsic	NA	NA	AVLP304
720575940644053540	NA	VLPa1_lateral	central_brain	acetylcholine	gaba-negative	central_brain_intrinsic	NA	NA	AVLP305
720575940618240171	NA	VLPa1_lateral	central_brain	acetylcholine	gaba-negative	central_brain_intrinsic	NA	NA	AVLP308
720575940624105742	NA	VLPa1_lateral	central_brain	acetylcholine	gaba-negative	central_brain_intrinsic	NA	NA	AVLP308
720575940619759220	NA	VLPa1_lateral	central_brain	acetylcholine	gaba-negative	central_brain_intrinsic	NA	NA	AVLP309a
720575940623600016	NA	VLPa1_lateral	central_brain	acetylcholine	gaba-negative	central_brain_intrinsic	NA	NA	AVLP310a
720575940610274034	NA	VLPa1_lateral	central_brain	acetylcholine	gaba-negative	central_brain_intrinsic	NA	NA	AVLP310a
720575940633179618	NA	VLPa1_lateral	central_brain	acetylcholine	gaba-negative	central_brain_intrinsic	NA	NA	AVLP310b
720575940612635117	NA	SLPav1_medial	central_brain	acetylcholine	gaba-negative	central_brain_intrinsic	NA	NA	AVLP312a
720575940617116189	NA	SLPav1_medial	central_brain	acetylcholine	gaba-negative	central_brain_intrinsic	NA	NA	AVLP312b
720575940632056857	NA	SLPav1_medial	central_brain	acetylcholine	gaba-negative	central_brain_intrinsic	NA	NA	AVLP312b
720575940606130860	NA	SLPav1_medial	central_brain	acetylcholine	gaba-negative	central_brain_intrinsic	NA	NA	AVLP312b
720575940616331679	NA	SLPav1_medial	central_brain	acetylcholine	gaba-negative	central_brain_intrinsic	NA	NA	AVLP313
720575940606578976	NA	NA	central_brain	acetylcholine	NA	central_brain_intrinsic	NA	NA	AVLP342
720575940640880091	NA	VLPl1_or_VLPl5	central_brain	acetylcholine	NA	central_brain_intrinsic	NA	NA	AVLP363
720575940628525159	NA	VLPl4_anterior	central_brain	glutamate	NA	central_brain_intrinsic	NA	NA	AVLP393,AVLP395
720575940626754409	NA	VLPl4_anterior	central_brain	gaba	NA	central_brain_intrinsic	NA	NA	AVLP393,AVLP395
720575940627000363	NA	VLPl4_anterior	central_brain	gaba	NA	central_brain_intrinsic	NA	NA	AVLP394
720575940613977494	NA	VLPl1_or_VLPl5	central_brain	acetylcholine	NA	central_brain_intrinsic	NA	NA	AVLP399
720575940614845708	NA	VLPl1_or_VLPl5	central_brain	acetylcholine	NA	central_brain_intrinsic	NA	NA	AVLP402
720575940617699414	NA	VLPl4_anterior	central_brain	gaba	NA	central_brain_intrinsic	NA	NA	AVLP419a
720575940624986375	NA	VLPl4_anterior	central_brain	gaba	NA	central_brain_intrinsic	NA	NA	AVLP419b
720575940637267263	NA	VLPl4_anterior	central_brain	gaba	NA	central_brain_intrinsic	NA	NA	AVLP419b
720575940630772350	NA	VLPl4_anterior	central_brain	glutamate	NA	central_brain_intrinsic	NA	NA	AVLP419b
720575940612161394	NA	VLPl4_anterior	central_brain	gaba	NA	central_brain_intrinsic	NA	NA	AVLP420_a,AVLP427
720575940630694092	NA	VLPl4_anterior	central_brain	gaba	NA	central_brain_intrinsic	NA	NA	AVLP420_b
720575940611869866	NA	VLPl4_anterior	central_brain	gaba	NA	central_brain_intrinsic	NA	NA	AVLP423
720575940613679786	NA	VLPl4_anterior	central_brain	gaba	NA	central_brain_intrinsic	NA	NA	AVLP423
720575940628731756	NA	VLPl4_anterior	central_brain	gaba	NA	central_brain_intrinsic	NA	NA	AVLP423
720575940639628870	NA	VLPl4_anterior	central_brain	gaba	NA	central_brain_intrinsic	NA	NA	AVLP423
720575940612181106	NA	VLPl4_anterior	central_brain	gaba	NA	central_brain_intrinsic	NA	NA	AVLP423
720575940634086239	NA	putative_primary	central_brain	glutamate	NA	central_brain_intrinsic	NA	NA	AVLP428
720575940611621166	NA	VLPl&d1_lateral	central_brain	acetylcholine	NA	central_brain_intrinsic	NA	NA	AVLP430
720575940630291671	NA	putative_primary	central_brain	acetylcholine	NA	central_brain_intrinsic	NA	NA	AVLP432
720575940617825620	NA	VLPl2_medial	central_brain	acetylcholine	NA	central_brain_intrinsic	NA	NA	AVLP433_a
720575940652258806	NA	VLPl2_medial	central_brain	acetylcholine	NA	central_brain_intrinsic	NA	NA	AVLP433_b
720575940616941201	NA	VLPl2_medial	central_brain	acetylcholine	NA	central_brain_intrinsic	NA	NA	AVLP434_a
720575940638049136	NA	putative_primary	central_brain	acetylcholine	NA	central_brain_intrinsic	NA	NA	AVLP435a
720575940610962069	NA	putative_primary	central_brain	acetylcholine	NA	central_brain_intrinsic	NA	NA	AVLP435b
720575940626906512	NA	putative_primary	central_brain	acetylcholine	NA	central_brain_intrinsic	NA	NA	AVLP435b
720575940623475197	NA	VLPl4_anterior	central_brain	acetylcholine	NA	central_brain_intrinsic	NA	NA	AVLP436
720575940630637074	NA	VLPl4_anterior	central_brain	acetylcholine	NA	central_brain_intrinsic	NA	NA	AVLP436
720575940624130964	NA	VLPl2_medial	central_brain	acetylcholine	NA	central_brain_intrinsic	NA	NA	AVLP437
720575940617787293	NA	VLPl2_medial	central_brain	acetylcholine	NA	central_brain_intrinsic	NA	NA	AVLP437
720575940647337524	NA	VLPl4_anterior	central_brain	acetylcholine	NA	central_brain_intrinsic	NA	NA	AVLP441
720575940633197615	NA	VLPl4_anterior	central_brain	acetylcholine	NA	central_brain_intrinsic	NA	NA	AVLP441
720575940627731206	NA	ALv1	central_brain	gaba	gaba	central_brain_intrinsic	NA	NA	AVLP446
720575940605028017	NA	ALv1	central_brain	gaba	gaba	central_brain_intrinsic	NA	NA	AVLP446
720575940660281217	NA	ALv1	central_brain	gaba	gaba	central_brain_intrinsic	NA	NA	AVLP447
720575940638865011	NA	ALv1	central_brain	gaba	gaba	central_brain_intrinsic	NA	NA	AVLP447
720575940631698340	NA	putative_primary	central_brain	gaba	NA	central_brain_intrinsic	NA	NA	AVLP449
720575940605114754	NA	LALv1_ventral	central_brain	acetylcholine	NA	central_brain_intrinsic	NA	NA	AVLP451a
720575940624702698	NA	LALv1_ventral	central_brain	acetylcholine	NA	central_brain_intrinsic	NA	NA	AVLP451a
720575940616654822	NA	LALv1_ventral	central_brain	acetylcholine	NA	central_brain_intrinsic	NA	NA	AVLP451b
720575940622052732	NA	LALv1_ventral	central_brain	acetylcholine	NA	central_brain_intrinsic	NA	NA	AVLP451b
720575940630822607	NA	LALv1_ventral	central_brain	acetylcholine	NA	central_brain_intrinsic	NA	NA	AVLP451b
720575940636357865	NA	LALv1_ventral	central_brain	acetylcholine	NA	central_brain_intrinsic	NA	NA	AVLP451b
720575940629211191	NA	LALv1_ventral	central_brain	acetylcholine	NA	central_brain_intrinsic	NA	NA	AVLP451c
720575940611420634	NA	LALv1_ventral	central_brain	acetylcholine	NA	central_brain_intrinsic	NA	NA	AVLP451c
720575940616035990	NA	LALv1_ventral	central_brain	acetylcholine	NA	central_brain_intrinsic	NA	NA	AVLP454_a
720575940610346163	NA	LALv1_ventral	central_brain	acetylcholine	NA	central_brain_intrinsic	NA	NA	AVLP454_a
720575940614315827	NA	LALv1_ventral	central_brain	acetylcholine	NA	central_brain_intrinsic	NA	NA	AVLP454_a
720575940618814342	NA	LALv1_ventral	central_brain	acetylcholine	NA	central_brain_intrinsic	NA	NA	AVLP454_a
720575940611788970	NA	LALv1_ventral	central_brain	acetylcholine	NA	central_brain_intrinsic	NA	NA	AVLP454_a
720575940608368562	NA	LALv1_ventral	central_brain	acetylcholine	NA	central_brain_intrinsic	NA	NA	AVLP454_b
720575940614561183	NA	LALv1_ventral	central_brain	acetylcholine	NA	central_brain_intrinsic	NA	NA	AVLP454_b
720575940628403538	NA	LALv1_ventral	central_brain	acetylcholine	NA	central_brain_intrinsic	NA	NA	AVLP454_b
720575940619029451	NA	LALv1_ventral	central_brain	acetylcholine	NA	central_brain_intrinsic	NA	NA	AVLP454_b
720575940640497653	NA	LALv1_ventral	central_brain	acetylcholine	NA	central_brain_intrinsic	NA	NA	AVLP454_b
720575940626081319	NA	LALv1_ventral	central_brain	acetylcholine	NA	central_brain_intrinsic	NA	NA	AVLP454_b
720575940632453418	NA	LALv1_ventral	central_brain	acetylcholine	NA	central_brain_intrinsic	NA	NA	AVLP454_b
720575940612442419	NA	LALv1_ventral	central_brain	acetylcholine	NA	central_brain_intrinsic	NA	NA	AVLP455
720575940643035336	NA	LALv1_ventral	central_brain	acetylcholine	NA	central_brain_intrinsic	NA	NA	AVLP455
720575940628072130	NA	LALv1_ventral	central_brain	acetylcholine	NA	central_brain_intrinsic	NA	NA	AVLP455
720575940618595894	NA	LALv1_ventral	central_brain	acetylcholine	NA	central_brain_intrinsic	NA	NA	AVLP457
720575940628071696	NA	LALv1_ventral	central_brain	acetylcholine	NA	central_brain_intrinsic	NA	NA	AVLP457
720575940613531295	NA	LALv1_ventral	central_brain	acetylcholine	NA	central_brain_intrinsic	NA	NA	AVLP457
720575940626441003	NA	LALv1_ventral	central_brain	acetylcholine	NA	central_brain_intrinsic	NA	NA	AVLP458
720575940631008994	NA	LALv1_ventral	central_brain	acetylcholine	NA	central_brain_intrinsic	NA	NA	AVLP459
720575940624611878	NA	LALv1_ventral	central_brain	acetylcholine	NA	central_brain_intrinsic	NA	NA	AVLP459
720575940610399461	NA	LALv1_ventral	central_brain	acetylcholine	NA	central_brain_intrinsic	NA	NA	AVLP459
720575940633759396	NA	LALv1_ventral	central_brain	acetylcholine	NA	central_brain_intrinsic	NA	NA	AVLP459
720575940644122903	NA	PSa1	central_brain	glutamate	gaba	central_brain_intrinsic	NA	NA	AVLP460
720575940623057740	NA	PSa1	central_brain	glutamate	gaba	central_brain_intrinsic	NA	NA	AVLP460
720575940616420865	NA	PSa1	central_brain	glutamate	gaba	central_brain_intrinsic	NA	NA	AVLP460
720575940612294637	NA	PSa1	central_brain	gaba	gaba	central_brain_intrinsic	NA	NA	AVLP462a
720575940635076344	NA	PSa1	central_brain	gaba	gaba	central_brain_intrinsic	NA	NA	AVLP462a
720575940636703088	NA	PSa1	central_brain	gaba	gaba	central_brain_intrinsic	NA	NA	AVLP462a
720575940625347657	NA	PSa1	central_brain	gaba	gaba	central_brain_intrinsic	NA	NA	AVLP462a
720575940622813578	NA	PSa1	central_brain	gaba	gaba	central_brain_intrinsic	NA	NA	AVLP462a
720575940623868391	NA	PSa1	central_brain	gaba	gaba	central_brain_intrinsic	NA	NA	AVLP462b
720575940631572527	NA	PSa1	central_brain	gaba	gaba	central_brain_intrinsic	NA	NA	AVLP462b
720575940627249338	NA	PSa1	central_brain	gaba	gaba	central_brain_intrinsic	NA	NA	AVLP462b
720575940618617536	NA	PSa1	central_brain	gaba	gaba	central_brain_intrinsic	NA	NA	AVLP462b
720575940611596517	NA	PSa1	central_brain	gaba	gaba	central_brain_intrinsic	NA	NA	AVLP462b
720575940615488885	NA	VLPp&l1_anterior	central_brain	gaba	NA	central_brain_intrinsic	NA	NA	AVLP465a
720575940618784109	NA	VLPp&l1_anterior	central_brain	gaba	NA	central_brain_intrinsic	NA	NA	AVLP465a
720575940619603183	NA	VLPp&l1_anterior	central_brain	gaba	NA	central_brain_intrinsic	NA	NA	AVLP465a
720575940617198932	NA	VLPp&l1_anterior	central_brain	gaba	NA	central_brain_intrinsic	NA	NA	AVLP465a
720575940622388716	NA	VLPp&l1_anterior	central_brain	gaba	NA	central_brain_intrinsic	NA	NA	AVLP465b
720575940635877353	NA	VLPp&l1_anterior	central_brain	gaba	NA	central_brain_intrinsic	NA	NA	AVLP465b
720575940635758783	NA	VLPp&l1_anterior	central_brain	gaba	NA	central_brain_intrinsic	NA	NA	AVLP465b
720575940641643680	NA	VLPp&l1_anterior	central_brain	gaba	NA	central_brain_intrinsic	NA	NA	AVLP465b
720575940627194523	NA	VLPp&l1_anterior	central_brain	gaba	NA	central_brain_intrinsic	NA	NA	AVLP465b
720575940615538177	NA	VLPp&l1_anterior	central_brain	gaba	NA	central_brain_intrinsic	NA	NA	AVLP465c
720575940630815545	NA	VLPp&l1_anterior	central_brain	gaba	NA	central_brain_intrinsic	NA	NA	AVLP465c
720575940624496536	NA	VLPp&l1_anterior	central_brain	gaba	NA	central_brain_intrinsic	NA	NA	AVLP469a
720575940636408165	NA	VLPp&l1_anterior	central_brain	gaba	NA	central_brain_intrinsic	NA	NA	AVLP469b
720575940605248898	NA	VLPp&l1_anterior	central_brain	gaba	NA	central_brain_intrinsic	NA	NA	AVLP469b
720575940611973749	NA	VLPp&l1_anterior	central_brain	gaba	NA	central_brain_intrinsic	NA	NA	AVLP469b
720575940616219968	NA	VLPp&l1_anterior	central_brain	gaba	NA	central_brain_intrinsic	NA	NA	AVLP469b
720575940637487037	NA	VLPp&l1_anterior	central_brain	gaba	NA	central_brain_intrinsic	NA	NA	AVLP469b
720575940616158036	NA	VLPp&l1_anterior	central_brain	gaba	NA	central_brain_intrinsic	NA	NA	AVLP469b
720575940644757920	NA	LHp2	central_brain	acetylcholine	NA	central_brain_intrinsic	NA	NA	AVLP470a
720575940631956584	NA	LHp2	central_brain	acetylcholine	NA	central_brain_intrinsic	NA	NA	AVLP470b
720575940636484062	NA	LHp2	central_brain	acetylcholine	NA	central_brain_intrinsic	NA	NA	AVLP470b
720575940627369810	NA	putative_primary	central_brain	glutamate	NA	central_brain_intrinsic	NA	NA	AVLP471
720575940614867119	NA	SMPpv2_dorsal	central_brain	acetylcholine	NA	central_brain_intrinsic	NA	NA	AVLP473
720575940615314129	NA	SMPpv2_dorsal	central_brain	acetylcholine	NA	central_brain_intrinsic	NA	NA	AVLP473
720575940619669345	NA	putative_primary	central_brain	glutamate	NA	central_brain_intrinsic	NA	NA	AVLP475a
720575940622309726	NA	putative_primary	central_brain	dopamine	dopamine	central_brain_intrinsic	NA	NA	AVLP476
720575940613941618	NA	putative_primary	central_brain	dopamine	dopamine	central_brain_intrinsic	NA	NA	AVLP476
720575940626861104	NA	putative_primary	central_brain	acetylcholine	NA	central_brain_intrinsic	NA	NA	AVLP477
720575940628169219	NA	putative_primary	central_brain	gaba	NA	central_brain_intrinsic	NA	NA	AVLP479
720575940626571578	NA	VPNp&v1_posterior	central_brain	glutamate	NA	central_brain_intrinsic	NA	NA	AVLP486
720575940625419036	NA	VPNp&v1_posterior	central_brain	gaba	NA	central_brain_intrinsic	NA	NA	AVLP486
720575940613266611	NA	VPNp&v1_posterior	central_brain	glutamate	NA	central_brain_intrinsic	NA	NA	AVLP486
720575940615592821	NA	VPNp&v1_posterior	central_brain	gaba	NA	central_brain_intrinsic	NA	NA	AVLP486
720575940617013393	NA	VPNp&v1_posterior	central_brain	gaba	NA	central_brain_intrinsic	NA	NA	AVLP486
720575940638572789	NA	VPNp&v1_posterior	central_brain	gaba	NA	central_brain_intrinsic	NA	NA	AVLP487
720575940623705783	NA	VPNp&v1_posterior	central_brain	gaba	NA	central_brain_intrinsic	NA	NA	AVLP487
720575940609340355	NA	VLPl&p1_posterior	central_brain	acetylcholine	NA	central_brain_intrinsic	NA	NA	AVLP489
720575940631023567	NA	putative_primary	central_brain	gaba	NA	central_brain_intrinsic	NA	NA	AVLP490
720575940640678352	NA	putative_primary	central_brain	gaba	NA	central_brain_intrinsic	NA	NA	AVLP490
720575940639742067	NA	putative_primary	central_brain	acetylcholine	NA	central_brain_intrinsic	NA	NA	AVLP491
720575940621947491	NA	VLPl&p1_posterior	central_brain	acetylcholine	NA	central_brain_intrinsic	NA	NA	AVLP492
720575940614795935	NA	VLPl&p1_posterior	central_brain	acetylcholine	NA	central_brain_intrinsic	NA	NA	AVLP492
720575940632525920	NA	VLPl&p1_posterior	central_brain	acetylcholine	NA	central_brain_intrinsic	NA	NA	AVLP494
720575940609834052	NA	VLPl&p1_posterior	central_brain	acetylcholine	NA	central_brain_intrinsic	NA	NA	AVLP494
720575940621801310	NA	VLPl&p1_posterior	central_brain	acetylcholine	NA	central_brain_intrinsic	NA	NA	AVLP496a
720575940621758028	NA	VLPl&p1_posterior	central_brain	acetylcholine	NA	central_brain_intrinsic	NA	NA	AVLP496b
720575940619610432	NA	VLPl&p1_posterior	central_brain	acetylcholine	NA	central_brain_intrinsic	NA	NA	AVLP496b
720575940629358321	NA	putative_primary	central_brain	acetylcholine	NA	central_brain_intrinsic	NA	NA	AVLP500
720575940617688093	NA	putative_primary	central_brain	acetylcholine	NA	central_brain_intrinsic	NA	NA	AVLP501
720575940629504335	NA	VLPl&p2_posterior	central_brain	acetylcholine	NA	central_brain_intrinsic	NA	NA	AVLP519a
720575940617518365	NA	putative_primary	central_brain	acetylcholine	NA	central_brain_intrinsic	NA	NA	AVLP520
720575940629172071	NA	DL1_ventral	central_brain	acetylcholine	NA	central_brain_intrinsic	NA	NA	AVLP521
720575940624214798	NA	DL1_ventral	central_brain	acetylcholine	NA	central_brain_intrinsic	NA	NA	AVLP522
720575940615170758	NA	DL1_ventral	central_brain	acetylcholine	NA	central_brain_intrinsic	NA	NA	AVLP523
720575940622754342	NA	DL1_ventral	central_brain	acetylcholine	NA	central_brain_intrinsic	NA	NA	AVLP523
720575940617100445	NA	DL1_ventral	central_brain	acetylcholine	NA	central_brain_intrinsic	NA	NA	AVLP530,AVLP561
720575940633787309	NA	putative_primary	central_brain	dopamine	NA	central_brain_intrinsic	NA	NA	AVLP532
720575940636832879	NA	putative_primary	central_brain	glutamate	NA	central_brain_intrinsic	NA	NA	AVLP536
720575940625465733	NA	VLPp1	central_brain	glutamate	NA	central_brain_intrinsic	NA	NA	AVLP541a
720575940605720497	NA	VLPp1	central_brain	glutamate	NA	central_brain_intrinsic	NA	NA	AVLP541a
720575940603924512	NA	VLPp1	central_brain	glutamate	NA	central_brain_intrinsic	NA	NA	AVLP541a
720575940633870748	NA	VLPp1	central_brain	glutamate	NA	central_brain_intrinsic	NA	NA	AVLP541a
720575940622209048	NA	VLPp1	central_brain	glutamate	NA	central_brain_intrinsic	NA	NA	AVLP541a
720575940630836280	NA	VLPp1	central_brain	glutamate	NA	central_brain_intrinsic	NA	NA	AVLP541a
720575940603719614	NA	VLPp1	central_brain	glutamate	NA	central_brain_intrinsic	NA	NA	AVLP541a
720575940626119780	NA	VLPp1	central_brain	glutamate	NA	central_brain_intrinsic	NA	NA	AVLP541b
720575940630680314	NA	VLPp1	central_brain	glutamate	NA	central_brain_intrinsic	NA	NA	AVLP541b
720575940621771502	NA	VLPp1	central_brain	gaba	NA	central_brain_intrinsic	NA	NA	AVLP542
720575940612202097	NA	putative_primary	central_brain	acetylcholine	NA	central_brain_intrinsic	NA	NA	AVLP543
720575940621932237	NA	VLPp1	central_brain	glutamate	NA	central_brain_intrinsic	NA	NA	AVLP546
720575940629820239	NA	VLPp1	central_brain	glutamate	NA	central_brain_intrinsic	NA	NA	AVLP547a
720575940639019839	NA	VLPp1	central_brain	glutamate	NA	central_brain_intrinsic	NA	NA	AVLP547b
720575940630098937	NA	VLPp1	central_brain	glutamate	NA	central_brain_intrinsic	NA	NA	AVLP547b
720575940613891515	NA	VLPp1	central_brain	glutamate	NA	central_brain_intrinsic	NA	NA	AVLP548_b
720575940637001444	NA	VLPp1	central_brain	glutamate	NA	central_brain_intrinsic	NA	NA	AVLP548_b
720575940607621131	NA	VLPp1	central_brain	glutamate	NA	central_brain_intrinsic	NA	NA	AVLP548_b
720575940625917827	NA	VLPp1	central_brain	glutamate	NA	central_brain_intrinsic	NA	NA	AVLP548_b
720575940635875038	NA	VLPp1	central_brain	glutamate	NA	central_brain_intrinsic	NA	NA	AVLP548_b
720575940638675261	NA	VLPp1	central_brain	glutamate	NA	central_brain_intrinsic	NA	NA	AVLP548_b
720575940629544812	NA	VLPp1	central_brain	glutamate	NA	central_brain_intrinsic	NA	NA	AVLP548_d
720575940619149904	NA	VLPp1	central_brain	glutamate	NA	central_brain_intrinsic	NA	NA	AVLP548_d
720575940629186170	NA	VLPp1	central_brain	glutamate	NA	central_brain_intrinsic	NA	NA	AVLP548_d
720575940644090135	NA	VLPp1	central_brain	glutamate	NA	central_brain_intrinsic	NA	NA	AVLP548_e
720575940633612627	NA	VLPp1	central_brain	glutamate	NA	central_brain_intrinsic	NA	NA	AVLP548_f
720575940610983573	NA	VLPp1	central_brain	glutamate	NA	central_brain_intrinsic	NA	NA	AVLP550a
720575940620979809	NA	VLPp1	central_brain	glutamate	NA	central_brain_intrinsic	NA	NA	AVLP550a
720575940620979536	NA	VLPp1	central_brain	glutamate	NA	central_brain_intrinsic	NA	NA	AVLP550a
720575940615265478	NA	VLPp1	central_brain	glutamate	NA	central_brain_intrinsic	NA	NA	AVLP550b
720575940634018711	NA	VLPp1	central_brain	glutamate	NA	central_brain_intrinsic	NA	NA	AVLP550b
720575940605995721	NA	VLPp1	central_brain	glutamate	NA	central_brain_intrinsic	NA	NA	AVLP550b
720575940651557622	NA	VLPp1	central_brain	glutamate	NA	central_brain_intrinsic	NA	NA	AVLP550b
720575940627114499	NA	VLPp1	central_brain	glutamate	NA	central_brain_intrinsic	NA	NA	AVLP550b
720575940603713248	NA	VLPp1	central_brain	glutamate	NA	central_brain_intrinsic	NA	NA	AVLP550b
720575940622986503	NA	VLPp1	central_brain	glutamate	NA	central_brain_intrinsic	NA	NA	AVLP550b
720575940626347027	NA	VLPp1	central_brain	glutamate	NA	central_brain_intrinsic	NA	NA	AVLP555
720575940643853256	NA	VLPp1	central_brain	glutamate	NA	central_brain_intrinsic	NA	NA	AVLP555
720575940623929540	NA	VLPp1	central_brain	glutamate	NA	central_brain_intrinsic	NA	NA	AVLP557
720575940613828466	NA	VLPp1	central_brain	glutamate	NA	central_brain_intrinsic	NA	NA	AVLP558
720575940629699433	NA	VLPp1	central_brain	glutamate	NA	central_brain_intrinsic	NA	NA	AVLP558
720575940626544210	NA	VLPp1	central_brain	glutamate	NA	central_brain_intrinsic	NA	NA	AVLP558
720575940619081552	NA	VLPp1	central_brain	glutamate	NA	central_brain_intrinsic	NA	NA	AVLP558
720575940612812434	NA	VLPp1	central_brain	glutamate	NA	central_brain_intrinsic	NA	NA	AVLP558
720575940639651536	NA	VLPp1	central_brain	glutamate	NA	central_brain_intrinsic	NA	NA	AVLP558
720575940637955910	NA	VLPp1	central_brain	glutamate	NA	central_brain_intrinsic	NA	NA	AVLP559a
720575940623761447	NA	VLPp1	central_brain	glutamate	NA	central_brain_intrinsic	NA	NA	AVLP559a
720575940635572576	NA	VLPp1	central_brain	glutamate	NA	central_brain_intrinsic	NA	NA	AVLP559b
720575940645724963	NA	VLPp1	central_brain	glutamate	NA	central_brain_intrinsic	NA	NA	AVLP559b
720575940612276963	NA	VLPp1	central_brain	glutamate	NA	central_brain_intrinsic	NA	NA	AVLP559c
720575940644726382	NA	VLPp1	central_brain	glutamate	NA	central_brain_intrinsic	NA	NA	AVLP559c
720575940606202891	NA	VPNp&v1_posterior	central_brain	gaba	acetylcholine	central_brain_intrinsic	NA	NA	AVLP560
720575940612788008	NA	VPNp&v1_posterior	central_brain	gaba	acetylcholine	central_brain_intrinsic	NA	NA	AVLP560
720575940614214883	NA	SMPpv2_ventral	central_brain	acetylcholine	NA	central_brain_intrinsic	NA	NA	AVLP563
720575940638095293	NA	DL2_ventral	central_brain	acetylcholine	gaba-negative	central_brain_intrinsic	NA	NA	AVLP567
720575940618475101	NA	DL2_ventral	central_brain	acetylcholine	gaba-negative	central_brain_intrinsic	NA	NA	AVLP567
720575940633300148	NA	DL2_ventral	central_brain	acetylcholine	gaba-negative	central_brain_intrinsic	NA	NA	AVLP567
720575940630903338	NA	DL2_ventral	central_brain	acetylcholine	gaba-negative	central_brain_intrinsic	NA	NA	AVLP568
720575940631179807	NA	DL2_ventral	central_brain	acetylcholine	gaba-negative	central_brain_intrinsic	NA	NA	AVLP569
720575940640176848	NA	DL2_ventral	central_brain	acetylcholine	gaba-negative	central_brain_intrinsic	NA	NA	AVLP569
720575940626793831	NA	DL2_ventral	central_brain	acetylcholine	gaba-negative	central_brain_intrinsic	NA	NA	AVLP569
720575940628719375	NA	DL2_ventral	central_brain	acetylcholine	gaba-negative	central_brain_intrinsic	NA	NA	AVLP570
720575940629211847	NA	DL2_ventral	central_brain	acetylcholine	gaba-negative	central_brain_intrinsic	NA	NA	AVLP570
720575940632890425	NA	VLPp&l1__prim	central_brain	acetylcholine	NA	central_brain_intrinsic	NA	NA	AVLP571
720575940632964423	NA	VLPp&l1__prim	central_brain	acetylcholine	NA	central_brain_intrinsic	NA	NA	AVLP572
720575940631262506	NA	VLPp&l1__prim	central_brain	acetylcholine	NA	central_brain_intrinsic	NA	NA	AVLP574
720575940629473847	NA	VLPp&l1__prim	central_brain	acetylcholine	NA	central_brain_intrinsic	NA	NA	AVLP575
720575940615892374	NA	VLPp&l1__prim	central_brain	acetylcholine	NA	central_brain_intrinsic	NA	NA	AVLP575
720575940651804918	NA	VLPp&l1__prim	central_brain	acetylcholine	NA	central_brain_intrinsic	NA	NA	AVLP576
720575940649213049	NA	VLPp&l1__prim	central_brain	acetylcholine	NA	central_brain_intrinsic	NA	NA	AVLP576
720575940621277790	NA	VLPp&l1__prim	central_brain	acetylcholine	NA	central_brain_intrinsic	NA	NA	AVLP577
720575940637293146	NA	VLPp&l1__prim	central_brain	acetylcholine	NA	central_brain_intrinsic	NA	NA	AVLP578
720575940610047194	NA	VLPp2	central_brain	acetylcholine	gaba-negative	central_brain_intrinsic	NA	NA	AVLP579
720575940632842707	NA	DM6_posterior	central_brain	glutamate	NA	central_brain_intrinsic	NA	NA	AVLP584
720575940624339228	NA	DM6_posterior	central_brain	glutamate	NA	central_brain_intrinsic	NA	NA	AVLP584
720575940631502244	NA	DM6_posterior	central_brain	glutamate	NA	central_brain_intrinsic	NA	NA	AVLP584
720575940624343224	NA	DM6_posterior	central_brain	glutamate	NA	central_brain_intrinsic	NA	NA	AVLP584
720575940613901170	NA	DM6_posterior	central_brain	glutamate	NA	central_brain_intrinsic	NA	NA	AVLP586
720575940623421112	NA	DM6_posterior	central_brain	glutamate	NA	central_brain_intrinsic	NA	NA	AVLP586
720575940623432918	NA	putative_primary	central_brain	gaba	allatostatin-a; glutamate	central_brain_intrinsic	NA	NA	AstA1
720575940622160705	NA	putative_primary	central_brain	gaba	allatostatin-a; glutamate	central_brain_intrinsic	NA	NA	AstA1
720575940622785418	right_maxillary-labial_nerve	NA	central_brain	dopamine	NA	sensory	bristle_neuron	interommatidial_bristle_neuron	BM_InOm
720575940617478725	right_maxillary-labial_nerve	NA	central_brain	acetylcholine	NA	sensory	bristle_neuron	interommatidial_bristle_neuron	BM_InOm
720575940625826916	right_maxillary-labial_nerve	NA	central_brain	dopamine	NA	sensory	bristle_neuron	interommatidial_bristle_neuron	BM_InOm
720575940620150255	right_maxillary-labial_nerve	NA	central_brain	acetylcholine	NA	sensory	bristle_neuron	interommatidial_bristle_neuron	BM_InOm
720575940626933002	right_maxillary-labial_nerve	NA	central_brain	acetylcholine	NA	sensory	bristle_neuron	interommatidial_bristle_neuron	BM_InOm
720575940630009794	right_occipital_nerve	NA	central_brain	acetylcholine	NA	sensory	bristle_neuron	postocellar_bristle_neuron	BM_Vt_PoOc
720575940635452570	NA	FLAa3	central_brain	serotonin	NA	central_brain_intrinsic	subesophageal_zone_projection_neuron	BiT	BiT
720575940618736797	right_corpus_cardiacum_nerve	primary	central_brain	octopamine	capability; myosupressin	visceral_circulatory	subesophageal_zone_neurosecretory_cell	retrocerebral_complex_neurosecretory_cell	SEZ_NSC_CAPA
720575940620829878	left_corpus_cardiacum_nerve	primary	central_brain	serotonin	capability; myosupressin	visceral_circulatory	subesophageal_zone_neurosecretory_cell	retrocerebral_complex_neurosecretory_cell	SEZ_NSC_CAPA
720575940624306494	NA	DL1_dorsal	central_brain	glutamate	NA	central_brain_intrinsic	central_complex_input_neuron	FB_tangential	CB.FB1E0
720575940611904997	NA	DL1_dorsal	central_brain	glutamate	acetylcholine, glutamate, gaba-negative, dopamine-negative, serotonin-negative, tyramine-negative, MIP, octopamine-negative	central_brain_intrinsic	central_complex_input_neuron	FB_tangential	CB.FB1E1
720575940606483657	NA	DL1_dorsal	central_brain	glutamate	acetylcholine, glutamate, gaba-negative, dopamine-negative, serotonin-negative, tyramine-negative, MIP, octopamine-negative	central_brain_intrinsic	central_complex_input_neuron	FB_tangential	CB.FB1E1
720575940621768385	NA	DM6__prim	central_brain	dopamine	dopamine, Nplp1, glutamate-negative, acetylcholine-negative, gaba-negative, serotonin-negative, tyramine-negative, octopamine-negative	central_brain_intrinsic	central_complex_input_neuron	FB_tangential	CB.FB1H0
720575940623199070	NA	DM6__prim	central_brain	dopamine	dopamine, Nplp1, glutamate-negative, acetylcholine-negative, gaba-negative, serotonin-negative, tyramine-negative, octopamine-negative	central_brain_intrinsic	central_complex_input_neuron	FB_tangential	CB.FB1H0
720575940629229586	NA	LALv1_dorsal	central_brain	glutamate	glutamate, acetylcholine-negative, gaba-negative, dopamine-negative, serotonin-negative, tyramine-negative, octopamine-negative	central_brain_intrinsic	central_complex_input_neuron	FB_tangential	CB.FB1I0
720575940634772671	NA	LALv1_dorsal	central_brain	glutamate	glutamate, acetylcholine-negative, gaba-negative, dopamine-negative, serotonin-negative, tyramine-negative, octopamine-negative	central_brain_intrinsic	central_complex_input_neuron	FB_tangential	CB.FB1I0
720575940615706966	NA	LALv1_dorsal	central_brain	glutamate	glutamate, acetylcholine-negative, gaba-negative, dopamine-negative, serotonin-negative, tyramine-negative, octopamine-negative	central_brain_intrinsic	central_complex_input_neuron	FB_tangential	CB.FB1I0
720575940635568480	NA	LALv1_dorsal	central_brain	glutamate	NA	central_brain_intrinsic	central_complex_input_neuron	FB_tangential	CB.FB1I1
720575940607938517	NA	LALv1_dorsal	central_brain	glutamate	NA	central_brain_intrinsic	central_complex_input_neuron	FB_tangential	CB.FB1I1
720575940631625953	NA	LALv1_dorsal	central_brain	glutamate	NA	central_brain_intrinsic	central_complex_input_neuron	FB_tangential	CB.FB1I1
720575940625649726	NA	LALv1_dorsal	central_brain	glutamate	NA	central_brain_intrinsic	central_complex_input_neuron	FB_tangential	CB.FB1I1
720575940618590923	NA	LALv1_dorsal	central_brain	glutamate	NA	central_brain_intrinsic	central_complex_input_neuron	FB_tangential	CB.FB1I1
720575940625899751	NA	LALv1_dorsal	central_brain	glutamate	NA	central_brain_intrinsic	central_complex_input_neuron	FB_tangential	CB.FB1I1
720575940638055024	NA	LALv1_dorsal	central_brain	acetylcholine	NA	central_brain_intrinsic	central_complex_input_neuron	FB_tangential	CB.FB1I1
720575940618386321	NA	DL1_dorsal	central_brain	glutamate	NA	central_brain_intrinsic	central_complex_input_neuron	FB_tangential	CB.FB2E0
720575940619673664	NA	DL1_dorsal	central_brain	glutamate	NA	central_brain_intrinsic	central_complex_input_neuron	FB_tangential	CB.FB2E0
720575940629699781	NA	DL1_dorsal	central_brain	glutamate	glutamate	central_brain_intrinsic	central_complex_input_neuron	FB_tangential	CB.FB2E1
720575940627965187	NA	DL1_dorsal	central_brain	glutamate	glutamate	central_brain_intrinsic	central_complex_input_neuron	FB_tangential	CB.FB2E1
720575940634066424	NA	DL1_dorsal	central_brain	glutamate	glutamate	central_brain_intrinsic	central_complex_input_neuron	FB_tangential	CB.FB2E1
720575940616005009	NA	DL1_dorsal	central_brain	glutamate	glutamate	central_brain_intrinsic	central_complex_input_neuron	FB_tangential	CB.FB2E1
720575940634221935	NA	DL1_dorsal	central_brain	glutamate	glutamate	central_brain_intrinsic	central_complex_input_neuron	FB_tangential	CB.FB2E1
720575940631477677	NA	DL1_dorsal	central_brain	glutamate	glutamate	central_brain_intrinsic	central_complex_input_neuron	FB_tangential	CB.FB2E1
720575940633515420	NA	DL1_dorsal	central_brain	glutamate	glutamate	central_brain_intrinsic	central_complex_input_neuron	FB_tangential	CB.FB2E1
720575940627798654	NA	DL1_dorsal	central_brain	glutamate	glutamate, MIP, tachykinin, acetylcholine-negative, gaba-negative, dopamine-negative, serotonin-negative, tyramine-negative, octopamine-negative	central_brain_intrinsic	central_complex_input_neuron	FB_tangential	CB.FB2E10
720575940615748025	NA	DL1_dorsal	central_brain	dopamine	glutamate, MIP, tachykinin, acetylcholine-negative, gaba-negative, dopamine-negative, serotonin-negative, tyramine-negative, octopamine-negative	central_brain_intrinsic	central_complex_input_neuron	FB_tangential	CB.FB2E10
720575940620925899	NA	DL1_dorsal	central_brain	glutamate	glutamate	central_brain_intrinsic	central_complex_input_neuron	FB_tangential	CB.FB2E2
720575940612694568	NA	DL1_dorsal	central_brain	glutamate	glutamate	central_brain_intrinsic	central_complex_input_neuron	FB_tangential	CB.FB2E2
720575940627212806	NA	DL1_dorsal	central_brain	glutamate	glutamate	central_brain_intrinsic	central_complex_input_neuron	FB_tangential	CB.FB2E2
720575940624012350	NA	DL1_dorsal	central_brain	glutamate	glutamate	central_brain_intrinsic	central_complex_input_neuron	FB_tangential	CB.FB2E2
720575940639065472	NA	DL1_dorsal	central_brain	glutamate	glutamate	central_brain_intrinsic	central_complex_input_neuron	FB_tangential	CB.FB2E3
720575940625301604	NA	DL1_dorsal	central_brain	glutamate	glutamate	central_brain_intrinsic	central_complex_input_neuron	FB_tangential	CB.FB2E3
720575940612615917	NA	DL1_dorsal	central_brain	glutamate	glutamate	central_brain_intrinsic	central_complex_input_neuron	FB_tangential	CB.FB2E3
720575940608207317	NA	DL1_dorsal	central_brain	glutamate	glutamate, acetylcholine-negative, gaba-negative, dopamine-negative, serotonin-negative, tyramine-negative, octopamine-negative	central_brain_intrinsic	central_complex_input_neuron	FB_tangential	CB.FB2E4
720575940637224937	NA	DL1_dorsal	central_brain	glutamate	glutamate, acetylcholine-negative, gaba-negative	central_brain_intrinsic	central_complex_input_neuron	FB_tangential	CB.FB2E5
720575940637703750	NA	DL1_dorsal	central_brain	glutamate	glutamate, acetylcholine-negative, gaba-negative	central_brain_intrinsic	central_complex_input_neuron	FB_tangential	CB.FB2E5
720575940630819599	NA	DL1_dorsal	central_brain	glutamate	glutamate	central_brain_intrinsic	central_complex_input_neuron	FB_tangential	CB.FB2E6
720575940636841840	NA	DL1_dorsal	central_brain	glutamate	glutamate	central_brain_intrinsic	central_complex_input_neuron	FB_tangential	CB.FB2E6
720575940613704615	NA	DL1_dorsal	central_brain	glutamate	glutamate	central_brain_intrinsic	central_complex_input_neuron	FB_tangential	CB.FB2E6
720575940613505703	NA	DL1_dorsal	central_brain	glutamate	NA	central_brain_intrinsic	central_complex_input_neuron	FB_tangential	CB.FB2E7
720575940603197408	NA	DL1_dorsal	central_brain	glutamate	NA	central_brain_intrinsic	central_complex_input_neuron	FB_tangential	CB.FB2E7
720575940619100180	NA	DL1_dorsal	central_brain	glutamate	NA	central_brain_intrinsic	central_complex_input_neuron	FB_tangential	CB.FB2E7
720575940616983862	NA	DL1_dorsal	central_brain	glutamate	glutamate, MIP, tachykinin, acetylcholine-negative, gaba-negative, dopamine-negative, serotonin-negative, tyramine-negative, octopamine-negative	central_brain_intrinsic	central_complex_input_neuron	FB_tangential	CB.FB2E8
720575940619718209	NA	DL1_dorsal	central_brain	glutamate	glutamate, MIP, tachykinin, acetylcholine-negative, gaba-negative, dopamine-negative, serotonin-negative, tyramine-negative, octopamine-negative	central_brain_intrinsic	central_complex_input_neuron	FB_tangential	CB.FB2E8
720575940605554354	NA	DL1_dorsal	central_brain	glutamate	glutamate, MIP, tachykinin, acetylcholine-negative, gaba-negative, dopamine-negative, serotonin-negative, tyramine-negative, octopamine-negative	central_brain_intrinsic	central_complex_input_neuron	FB_tangential	CB.FB2E9
720575940604444081	NA	DL1_dorsal	central_brain	glutamate	glutamate, MIP, tachykinin, acetylcholine-negative, gaba-negative, dopamine-negative, serotonin-negative, tyramine-negative, octopamine-negative	central_brain_intrinsic	central_complex_input_neuron	FB_tangential	CB.FB2E9
720575940640002256	NA	DM6__prim	central_brain	dopamine	dopamine, glutamate-negative, acetylcholine-negative, gaba-negative, serotonin-negative, tyramine-negative, octopamine-negative; dopamine	central_brain_intrinsic	central_complex_input_neuron	FB_tangential	CB.FB2H0
720575940612922339	NA	LALv1_dorsal	central_brain	glutamate	NA	central_brain_intrinsic	central_complex_input_neuron	FB_tangential	CB.FB2I0
720575940625349961	NA	LALv1_dorsal	central_brain	glutamate	glutamate	central_brain_intrinsic	central_complex_input_neuron	FB_tangential	CB.FB2I1
720575940623175969	NA	LALv1_dorsal	central_brain	glutamate	glutamate	central_brain_intrinsic	central_complex_input_neuron	FB_tangential	CB.FB2I1
720575940619469147	NA	LALv1_dorsal	central_brain	glutamate	glutamate	central_brain_intrinsic	central_complex_input_neuron	FB_tangential	CB.FB2I1
720575940620584497	NA	LALv1_dorsal	central_brain	glutamate	glutamate	central_brain_intrinsic	central_complex_input_neuron	FB_tangential	CB.FB2I1
720575940620494708	NA	LALv1_dorsal	central_brain	glutamate	glutamate	central_brain_intrinsic	central_complex_input_neuron	FB_tangential	CB.FB2I1
720575940631282247	NA	LALv1_dorsal	central_brain	glutamate	glutamate	central_brain_intrinsic	central_complex_input_neuron	FB_tangential	CB.FB2I1
720575940625604098	NA	LALv1_dorsal	central_brain	glutamate	glutamate, Nplp1, acetylcholine-negative, gaba-negative	central_brain_intrinsic	central_complex_input_neuron	FB_tangential	CB.FB2I2
720575940631638073	NA	LALv1_dorsal	central_brain	glutamate	glutamate, Nplp1, acetylcholine-negative, gaba-negative	central_brain_intrinsic	central_complex_input_neuron	FB_tangential	CB.FB2I2
720575940627097862	NA	LALv1_dorsal	central_brain	glutamate	glutamate, Nplp1, acetylcholine-negative, gaba-negative	central_brain_intrinsic	central_complex_input_neuron	FB_tangential	CB.FB2I2
720575940628164140	NA	LALv1_dorsal	central_brain	glutamate	glutamate, Nplp1, acetylcholine-negative, gaba-negative	central_brain_intrinsic	central_complex_input_neuron	FB_tangential	CB.FB2I2
720575940631701499	NA	LALv1_dorsal	central_brain	glutamate	glutamate, Nplp1, acetylcholine-negative, gaba-negative	central_brain_intrinsic	central_complex_input_neuron	FB_tangential	CB.FB2I2
720575940616824118	NA	LALv1_dorsal	central_brain	glutamate	NA	central_brain_intrinsic	central_complex_input_neuron	FB_tangential	CB.FB2I3
720575940616545793	NA	LALv1_dorsal	central_brain	glutamate	NA	central_brain_intrinsic	central_complex_input_neuron	FB_tangential	CB.FB2I3
720575940639410291	NA	putative_primary	central_brain	glutamate	glutamate, acetylcholine-negative, gaba-negative	central_brain_intrinsic	central_complex_input_neuron	FB_tangential	CB.FB3,4A0
720575940618308987	NA	putative_primary	central_brain	glutamate	glutamate, acetylcholine-negative, gaba-negative	central_brain_intrinsic	central_complex_input_neuron	FB_tangential	CB.FB3,4A1
720575940606436384	NA	DM6_dorso_medial	central_brain	glutamate	glutamate, myosupressin, acetylcholine-negative, gaba-negative	central_brain_intrinsic	central_complex_input_neuron	FB_tangential	CB.FB3,4A2
720575940628386686	NA	DM6_dorso_medial	central_brain	glutamate	glutamate, myosupressin, acetylcholine-negative, gaba-negative	central_brain_intrinsic	central_complex_input_neuron	FB_tangential	CB.FB3,4A2
720575940618745424	NA	DM6_dorso_medial	central_brain	glutamate	glutamate, myosupressin, acetylcholine-negative, gaba-negative	central_brain_intrinsic	central_complex_input_neuron	FB_tangential	CB.FB3,4A2
720575940619322221	NA	DM6_dorso_medial	central_brain	glutamate	glutamate, myosupressin, acetylcholine-negative, gaba-negative	central_brain_intrinsic	central_complex_input_neuron	FB_tangential	CB.FB3,4A2
720575940616819345	NA	DM6_dorso_medial	central_brain	glutamate	glutamate, myosupressin, acetylcholine-negative, gaba-negative	central_brain_intrinsic	central_complex_input_neuron	FB_tangential	CB.FB3,4A2
720575940637066352	NA	DM6_dorso_medial	central_brain	glutamate	glutamate, myosupressin, acetylcholine-negative, gaba-negative	central_brain_intrinsic	central_complex_input_neuron	FB_tangential	CB.FB3,4A2
720575940608185986	NA	DM6_dorso_medial	central_brain	glutamate	glutamate, myosupressin, acetylcholine-negative, gaba-negative	central_brain_intrinsic	central_complex_input_neuron	FB_tangential	CB.FB3,4A2
720575940633242449	NA	DM6_dorso_medial	central_brain	glutamate	glutamate, myosupressin, acetylcholine-negative, gaba-negative	central_brain_intrinsic	central_complex_input_neuron	FB_tangential	CB.FB3,4A2
720575940637804915	NA	DM6_dorso_medial	central_brain	glutamate	glutamate, myosupressin, acetylcholine-negative, gaba-negative	central_brain_intrinsic	central_complex_input_neuron	FB_tangential	CB.FB3,4A2
720575940644492055	NA	DM6_dorso_medial	central_brain	glutamate	glutamate, myosupressin, acetylcholine-negative, gaba-negative	central_brain_intrinsic	central_complex_input_neuron	FB_tangential	CB.FB3,4A2
720575940618995541	NA	DM6_dorso_medial	central_brain	glutamate	glutamate, myosupressin, acetylcholine-negative, gaba-negative	central_brain_intrinsic	central_complex_input_neuron	FB_tangential	CB.FB3,4A2
720575940622610726	NA	DM6_dorso_medial	central_brain	glutamate	glutamate, myosupressin, acetylcholine-negative, gaba-negative	central_brain_intrinsic	central_complex_input_neuron	FB_tangential	CB.FB3,4A2
720575940622760682	NA	DM6__prim	central_brain	serotonin	dopamine, tyramine, allatostatin-c, Dh44, SIFamide; dopamine	central_brain_intrinsic	central_complex_input_neuron	FB_tangential	CB.FB3,4A21
720575940610051733	NA	AOTUv4_ventral	central_brain	glutamate	glutamate, tachykinin, acetylcholine-negative, gaba-negative; gaba-negative	central_brain_intrinsic	central_complex_input_neuron	FB_tangential	CB.FB3,4D0
720575940620492373	NA	AOTUv4_ventral	central_brain	glutamate	glutamate, tachykinin, acetylcholine-negative, gaba-negative; gaba-negative	central_brain_intrinsic	central_complex_input_neuron	FB_tangential	CB.FB3,4D0
720575940627653502	NA	AOTUv4_ventral	central_brain	glutamate	glutamate, acetylcholine-negative, gaba-negative; gaba-negative	central_brain_intrinsic	central_complex_input_neuron	FB_tangential	CB.FB3,4D1
720575940620317564	NA	AOTUv4_ventral	central_brain	glutamate	glutamate, acetylcholine-negative, gaba-negative; gaba-negative	central_brain_intrinsic	central_complex_input_neuron	FB_tangential	CB.FB3,4D1
720575940624383892	NA	AOTUv4_ventral	central_brain	glutamate	glutamate, acetylcholine-negative, gaba-negative; gaba-negative	central_brain_intrinsic	central_complex_input_neuron	FB_tangential	CB.FB3,4D2
720575940634145436	NA	AOTUv4_ventral	central_brain	glutamate	glutamate, acetylcholine-negative, gaba-negative; gaba-negative	central_brain_intrinsic	central_complex_input_neuron	FB_tangential	CB.FB3,4D2
720575940627038792	NA	AOTUv4_ventral	central_brain	glutamate	glutamate, acetylcholine-negative, gaba-negative; gaba-negative	central_brain_intrinsic	central_complex_input_neuron	FB_tangential	CB.FB3,4D3
720575940626316606	NA	AOTUv4_ventral	central_brain	glutamate	glutamate, acetylcholine-negative, gaba-negative; gaba-negative	central_brain_intrinsic	central_complex_input_neuron	FB_tangential	CB.FB3,4D3
720575940626196732	NA	AOTUv4_ventral	central_brain	glutamate	glutamate, tachykinin, acetylcholine-negative, gaba-negative; gaba-negative	central_brain_intrinsic	central_complex_input_neuron	FB_tangential	CB.FB3,4D3
720575940621811182	NA	AOTUv4_ventral	central_brain	glutamate	glutamate, acetylcholine-negative, gaba-negative; gaba-negative	central_brain_intrinsic	central_complex_input_neuron	FB_tangential	CB.FB3,4D3
720575940618295376	NA	AOTUv4_ventral	central_brain	glutamate	glutamate, acetylcholine-negative, gaba-negative; gaba-negative	central_brain_intrinsic	central_complex_input_neuron	FB_tangential	CB.FB3,4D3
720575940618374558	NA	AOTUv4_ventral	central_brain	glutamate	glutamate, acetylcholine-negative, gaba-negative; gaba-negative	central_brain_intrinsic	central_complex_input_neuron	FB_tangential	CB.FB3,4D4
720575940622252865	NA	AOTUv4_ventral	central_brain	glutamate	glutamate, acetylcholine-negative, gaba-negative; gaba-negative	central_brain_intrinsic	central_complex_input_neuron	FB_tangential	CB.FB3,4D4
720575940614799154	NA	LALv1_dorsal	central_brain	glutamate	glutamate, Nplp1, acetylcholine-negative, gaba-negative, dopamine-negative, serotonin-negative, tyramine-negative, octopamine-negative	central_brain_intrinsic	central_complex_input_neuron	FB_tangential	CB.FB3,4I0
720575940634701025	NA	LALv1_dorsal	central_brain	glutamate	glutamate, Nplp1, acetylcholine-negative, gaba-negative, dopamine-negative, serotonin-negative, tyramine-negative, octopamine-negative	central_brain_intrinsic	central_complex_input_neuron	FB_tangential	CB.FB3,4I0
720575940634488939	NA	LALv1_dorsal	central_brain	glutamate	glutamate, acetylcholine-negative, gaba-negative	central_brain_intrinsic	central_complex_input_neuron	FB_tangential	CB.FB3,4I1
720575940623693320	NA	LALv1_dorsal	central_brain	glutamate	glutamate, acetylcholine-negative, gaba-negative	central_brain_intrinsic	central_complex_input_neuron	FB_tangential	CB.FB3,4I1
720575940648742777	NA	LALv1_dorsal	central_brain	glutamate	glutamate, Dh31, Nplp1, acetylcholine-negative, gaba-negative	central_brain_intrinsic	central_complex_input_neuron	FB_tangential	CB.FB3,4I2
720575940654697377	NA	LALv1_dorsal	central_brain	gaba	glutamate, Dh31, Nplp1, acetylcholine-negative, gaba-negative	central_brain_intrinsic	central_complex_input_neuron	FB_tangential	CB.FB3,4I2
720575940623018983	NA	LALv1_dorsal	central_brain	glutamate	glutamate, Dh31, Nplp1, acetylcholine-negative, gaba-negative	central_brain_intrinsic	central_complex_input_neuron	FB_tangential	CB.FB3,4I2
720575940654856353	NA	LALv1_dorsal	central_brain	gaba	glutamate, Dh31, Nplp1, acetylcholine-negative, gaba-negative	central_brain_intrinsic	central_complex_input_neuron	FB_tangential	CB.FB3,4I2
720575940638013759	NA	LALv1_dorsal	central_brain	glutamate	glutamate, Dh31, Nplp1, acetylcholine-negative, gaba-negative	central_brain_intrinsic	central_complex_input_neuron	FB_tangential	CB.FB3,4I2
720575940633741613	NA	LALv1_dorsal	central_brain	glutamate	glutamate, Nplp1, acetylcholine-negative, gaba-negative	central_brain_intrinsic	central_complex_input_neuron	FB_tangential	CB.FB3,4I3
720575940619707728	NA	LALv1_dorsal	central_brain	glutamate	glutamate, Nplp1, acetylcholine-negative, gaba-negative	central_brain_intrinsic	central_complex_input_neuron	FB_tangential	CB.FB3,4I3
720575940629750138	NA	LALv1_dorsal	central_brain	glutamate	glutamate, Nplp1, acetylcholine-negative, gaba-negative	central_brain_intrinsic	central_complex_input_neuron	FB_tangential	CB.FB3,4I3
720575940643745480	NA	LALv1_dorsal	central_brain	glutamate	glutamate, Nplp1, acetylcholine-negative, gaba-negative	central_brain_intrinsic	central_complex_input_neuron	FB_tangential	CB.FB3,4I3
720575940605754033	NA	LALv1_dorsal	central_brain	glutamate	glutamate, Nplp1, acetylcholine-negative, gaba-negative	central_brain_intrinsic	central_complex_input_neuron	FB_tangential	CB.FB3,4I3
720575940626355081	NA	LALv1_dorsal	central_brain	glutamate	glutamate, Nplp1, acetylcholine-negative, gaba-negative	central_brain_intrinsic	central_complex_input_neuron	FB_tangential	CB.FB3,4I3
720575940644047908	NA	LALv1_dorsal	central_brain	glutamate	glutamate, Nplp1, acetylcholine-negative, gaba-negative	central_brain_intrinsic	central_complex_input_neuron	FB_tangential	CB.FB3,4I3
720575940612599013	NA	LALv1_dorsal	central_brain	glutamate	glutamate, Nplp1, acetylcholine-negative, gaba-negative	central_brain_intrinsic	central_complex_input_neuron	FB_tangential	CB.FB3,4I3
720575940630696399	NA	LALv1_dorsal	central_brain	glutamate	glutamate, Nplp1, acetylcholine-negative, gaba-negative	central_brain_intrinsic	central_complex_input_neuron	FB_tangential	CB.FB3,4I3
720575940617387732	NA	LALv1_dorsal	central_brain	gaba	NA	central_brain_intrinsic	central_complex_input_neuron	FB_tangential	CB.FB3,4I4
720575940629112579	NA	LALv1_dorsal	central_brain	glutamate	glutamate, acetylcholine-negative, gaba-negative	central_brain_intrinsic	central_complex_input_neuron	FB_tangential	CB.FB3,4I5
720575940633792595	NA	LALv1_dorsal	central_brain	glutamate	glutamate, Nplp1, acetylcholine-negative, gaba-negative	central_brain_intrinsic	central_complex_input_neuron	FB_tangential	CB.FB3,4I6
720575940624102670	NA	LALv1_dorsal	central_brain	glutamate	glutamate, Nplp1, acetylcholine-negative, gaba-negative	central_brain_intrinsic	central_complex_input_neuron	FB_tangential	CB.FB3,4I6
720575940620276400	NA	LALv1_dorsal	central_brain	glutamate	glutamate, Nplp1, acetylcholine-negative, gaba-negative	central_brain_intrinsic	central_complex_input_neuron	FB_tangential	CB.FB3,4I6
720575940608413705	NA	LALv1_dorsal	central_brain	glutamate	glutamate, Nplp1, acetylcholine-negative, gaba-negative	central_brain_intrinsic	central_complex_input_neuron	FB_tangential	CB.FB3,4I6
720575940634788600	NA	LALv1_dorsal	central_brain	glutamate	glutamate, Nplp1, acetylcholine-negative, gaba-negative	central_brain_intrinsic	central_complex_input_neuron	FB_tangential	CB.FB3,4I6
720575940605756081	NA	LALv1_dorsal	central_brain	glutamate	glutamate, acetylcholine-negative, gaba-negative	central_brain_intrinsic	central_complex_input_neuron	FB_tangential	CB.FB3,4I7
720575940614174018	NA	LALv1_dorsal	central_brain	glutamate	glutamate, acetylcholine-negative, gaba-negative	central_brain_intrinsic	central_complex_input_neuron	FB_tangential	CB.FB3,4I7
720575940658902401	NA	LALv1_dorsal	central_brain	glutamate	glutamate, acetylcholine-negative, gaba-negative	central_brain_intrinsic	central_complex_input_neuron	FB_tangential	CB.FB3,4I7
720575940625636964	NA	LALv1_dorsal	central_brain	glutamate	glutamate, acetylcholine-negative, gaba-negative, dopamine-negative, serotonin-negative, tyramine-negative, octopamine-negative	central_brain_intrinsic	central_complex_input_neuron	FB_tangential	CB.FB3,4I9
720575940637354047	NA	LALv1_dorsal	central_brain	glutamate	glutamate, acetylcholine-negative, gaba-negative, dopamine-negative, serotonin-negative, tyramine-negative, octopamine-negative	central_brain_intrinsic	central_complex_input_neuron	FB_tangential	CB.FB3,4I9
720575940605124482	NA	EBa1	central_brain	glutamate	gaba	central_brain_intrinsic	central_complex_input_neuron	FB_tangential	CB.FB3,4L0
720575940630404655	NA	EBa1	central_brain	glutamate	gaba	central_brain_intrinsic	central_complex_input_neuron	FB_tangential	CB.FB3,4L0
720575940610306146	NA	EBa1	central_brain	glutamate	gaba	central_brain_intrinsic	central_complex_input_neuron	FB_tangential	CB.FB3,4L0
720575940641306765	NA	EBa1	central_brain	glutamate	gaba; gaba, Dh31, Nplp1, acetylcholine-negative, glutamate-negative	central_brain_intrinsic	central_complex_input_neuron	FB_tangential	CB.FB3,4L1
720575940628585978	NA	EBa1	central_brain	glutamate	gaba; gaba, Dh31, Nplp1, acetylcholine-negative, glutamate-negative	central_brain_intrinsic	central_complex_input_neuron	FB_tangential	CB.FB3,4L1
720575940607864841	NA	EBa1	central_brain	glutamate	gaba; gaba, Dh31, Nplp1, acetylcholine-negative, glutamate-negative	central_brain_intrinsic	central_complex_input_neuron	FB_tangential	CB.FB3,4L1
720575940622228918	NA	EBa1	central_brain	glutamate	gaba; gaba, Dh31, Nplp1, acetylcholine-negative, glutamate-negative	central_brain_intrinsic	central_complex_input_neuron	FB_tangential	CB.FB3,4L1
720575940631255656	NA	EBa1	central_brain	glutamate	gaba; gaba, Dh31, Nplp1, acetylcholine-negative, glutamate-negative	central_brain_intrinsic	central_complex_input_neuron	FB_tangential	CB.FB3,4L1
720575940634076115	NA	EBa1	central_brain	glutamate	gaba; gaba, Dh31, Nplp1, acetylcholine-negative, glutamate-negative	central_brain_intrinsic	central_complex_input_neuron	FB_tangential	CB.FB3,4L1
720575940625968515	NA	DM6_dorso_medial	central_brain	glutamate	glutamate, myosupressin, acetylcholine-negative, gaba-negative	central_brain_intrinsic	central_complex_input_neuron	FB_tangential	CB.FB5B0
720575940626814666	NA	DM6_dorso_medial	central_brain	glutamate	glutamate, myosupressin, acetylcholine-negative, gaba-negative	central_brain_intrinsic	central_complex_input_neuron	FB_tangential	CB.FB5B0
720575940651558646	NA	DM6_dorso_medial	central_brain	glutamate	glutamate, Dh44, myosupressin, acetylcholine-negative, gaba-negative	central_brain_intrinsic	central_complex_input_neuron	FB_tangential	CB.FB5B0
720575940613605698	NA	DM6_dorso_medial	central_brain	glutamate	glutamate, myosupressin, acetylcholine-negative, gaba-negative	central_brain_intrinsic	central_complex_input_neuron	FB_tangential	CB.FB5B0
720575940608702475	NA	DM6_dorso_medial	central_brain	glutamate	glutamate, myosupressin, acetylcholine-negative, gaba-negative	central_brain_intrinsic	central_complex_input_neuron	FB_tangential	CB.FB5B0
720575940629552633	NA	DM6_dorso_medial	central_brain	dopamine	glutamate, myosupressin, acetylcholine-negative, gaba-negative	central_brain_intrinsic	central_complex_input_neuron	FB_tangential	CB.FB5B1
720575940632424011	NA	DM6_dorso_medial	central_brain	glutamate	glutamate, myosupressin, acetylcholine-negative, gaba-negative	central_brain_intrinsic	central_complex_input_neuron	FB_tangential	CB.FB5B1
720575940661139073	NA	DM6_dorso_medial	central_brain	glutamate	glutamate, myosupressin, acetylcholine-negative, gaba-negative	central_brain_intrinsic	central_complex_input_neuron	FB_tangential	CB.FB5B1
720575940630306095	NA	SIPp1	central_brain	glutamate	glutamate, acetylcholine-negative, gaba-negative, neuropeptides-negative	central_brain_intrinsic	central_complex_input_neuron	FB_tangential	CB.FB5C0
720575940630089031	NA	SIPp1	central_brain	gaba	glutamate, acetylcholine-negative, gaba-negative, neuropeptides-negative	central_brain_intrinsic	central_complex_input_neuron	FB_tangential	CB.FB5C0
720575940630800066	NA	SIPp1	central_brain	gaba	glutamate, acetylcholine-negative, gaba-negative, neuropeptides-negative	central_brain_intrinsic	central_complex_input_neuron	FB_tangential	CB.FB5C0
720575940631824332	NA	SIPp1	central_brain	gaba	glutamate, acetylcholine-negative, gaba-negative, neuropeptides-negative	central_brain_intrinsic	central_complex_input_neuron	FB_tangential	CB.FB5C0
720575940637260622	NA	SIPp1	central_brain	glutamate	glutamate	central_brain_intrinsic	central_complex_input_neuron	FB_tangential	CB.FB5C0
720575940634308959	NA	SIPp1	central_brain	glutamate	glutamate, acetylcholine-negative, gaba-negative, neuropeptides-negative	central_brain_intrinsic	central_complex_input_neuron	FB_tangential	CB.FB5C0
720575940637057614	NA	SIPp1	central_brain	glutamate	glutamate	central_brain_intrinsic	central_complex_input_neuron	FB_tangential	CB.FB5C0
720575940623855117	NA	AOTUv4_ventral	central_brain	glutamate	gaba-negative	central_brain_intrinsic	central_complex_input_neuron	FB_tangential	CB.FB5D0
720575940659184257	NA	AOTUv4_ventral	central_brain	glutamate	gaba-negative	central_brain_intrinsic	central_complex_input_neuron	FB_tangential	CB.FB5D1
720575940617155742	NA	AOTUv4_ventral	central_brain	glutamate	gaba-negative	central_brain_intrinsic	central_complex_input_neuron	FB_tangential	CB.FB5D1
720575940621050228	NA	AOTUv4_ventral	central_brain	glutamate	gaba-negative	central_brain_intrinsic	central_complex_input_neuron	FB_tangential	CB.FB5D1
720575940628967168	NA	AOTUv4_ventral	central_brain	glutamate	gaba-negative	central_brain_intrinsic	central_complex_input_neuron	FB_tangential	CB.FB5D1
720575940615285919	NA	AOTUv4_ventral	central_brain	glutamate	gaba-negative	central_brain_intrinsic	central_complex_input_neuron	FB_tangential	CB.FB5D10
720575940622841037	NA	AOTUv4_ventral	central_brain	glutamate	glutamate, acetylcholine-negative, gaba-negative; gaba-negative	central_brain_intrinsic	central_complex_input_neuron	FB_tangential	CB.FB5D2
720575940627109116	NA	AOTUv4_ventral	central_brain	glutamate	glutamate, acetylcholine-negative, gaba-negative; gaba-negative	central_brain_intrinsic	central_complex_input_neuron	FB_tangential	CB.FB5D2
720575940628940994	NA	AOTUv4_ventral	central_brain	glutamate	glutamate, acetylcholine-negative, gaba-negative; gaba-negative	central_brain_intrinsic	central_complex_input_neuron	FB_tangential	CB.FB5D3
720575940622941447	NA	AOTUv4_ventral	central_brain	glutamate	glutamate, acetylcholine-negative, gaba-negative; gaba-negative	central_brain_intrinsic	central_complex_input_neuron	FB_tangential	CB.FB5D3
720575940629342479	NA	AOTUv4_ventral	central_brain	glutamate	glutamate, acetylcholine-negative, gaba-negative; gaba-negative	central_brain_intrinsic	central_complex_input_neuron	FB_tangential	CB.FB5D3
720575940643921444	NA	AOTUv4_ventral	central_brain	glutamate	glutamate, acetylcholine-negative, gaba-negative; gaba-negative	central_brain_intrinsic	central_complex_input_neuron	FB_tangential	CB.FB5D3
720575940613275311	NA	AOTUv4_ventral	central_brain	glutamate	gaba-negative	central_brain_intrinsic	central_complex_input_neuron	FB_tangential	CB.FB5D4
720575940628137222	NA	AOTUv4_ventral	central_brain	glutamate	glutamate, tachykinin, acetylcholine-negative, gaba-negative; gaba-negative	central_brain_intrinsic	central_complex_input_neuron	FB_tangential	CB.FB5D4
720575940610165205	NA	AOTUv4_ventral	central_brain	glutamate	gaba-negative	central_brain_intrinsic	central_complex_input_neuron	FB_tangential	CB.FB5D4
720575940613300722	NA	AOTUv4_ventral	central_brain	glutamate	gaba-negative	central_brain_intrinsic	central_complex_input_neuron	FB_tangential	CB.FB5D4
720575940644674851	NA	AOTUv4_ventral	central_brain	glutamate	gaba-negative	central_brain_intrinsic	central_complex_input_neuron	FB_tangential	CB.FB5D4
720575940621765467	NA	AOTUv4_ventral	central_brain	glutamate	gaba-negative	central_brain_intrinsic	central_complex_input_neuron	FB_tangential	CB.FB5D4
720575940623256757	NA	AOTUv4_ventral	central_brain	glutamate	gaba-negative	central_brain_intrinsic	central_complex_input_neuron	FB_tangential	CB.FB5D4
720575940622897917	NA	AOTUv4_ventral	central_brain	glutamate	gaba-negative	central_brain_intrinsic	central_complex_input_neuron	FB_tangential	CB.FB5D4
720575940627433288	NA	AOTUv4_ventral	central_brain	glutamate	gaba-negative	central_brain_intrinsic	central_complex_input_neuron	FB_tangential	CB.FB5D4
720575940622016169	NA	AOTUv4_ventral	central_brain	glutamate	gaba-negative	central_brain_intrinsic	central_complex_input_neuron	FB_tangential	CB.FB5D4
720575940613152175	NA	AOTUv4_ventral	central_brain	glutamate	gaba-negative	central_brain_intrinsic	central_complex_input_neuron	FB_tangential	CB.FB5D4
720575940627446090	NA	AOTUv4_ventral	central_brain	glutamate	gaba-negative	central_brain_intrinsic	central_complex_input_neuron	FB_tangential	CB.FB5D4
720575940621613508	NA	AOTUv4_ventral	central_brain	glutamate	glutamate, acetylcholine-negative, gaba-negative; gaba-negative	central_brain_intrinsic	central_complex_input_neuron	FB_tangential	CB.FB5D5
720575940620760429	NA	AOTUv4_ventral	central_brain	glutamate	glutamate; gaba-negative	central_brain_intrinsic	central_complex_input_neuron	FB_tangential	CB.FB5D6
720575940609777476	NA	AOTUv4_ventral	central_brain	glutamate	glutamate; gaba-negative	central_brain_intrinsic	central_complex_input_neuron	FB_tangential	CB.FB5D6
720575940631398308	NA	AOTUv4_ventral	central_brain	glutamate	glutamate; gaba-negative	central_brain_intrinsic	central_complex_input_neuron	FB_tangential	CB.FB5D6
720575940616199892	NA	AOTUv4_ventral	central_brain	glutamate	gaba-negative	central_brain_intrinsic	central_complex_input_neuron	FB_tangential	CB.FB5D7
720575940627425276	NA	AOTUv4_ventral	central_brain	glutamate	gaba-negative	central_brain_intrinsic	central_complex_input_neuron	FB_tangential	CB.FB5D7
720575940612772077	NA	AOTUv4_ventral	central_brain	glutamate	gaba-negative	central_brain_intrinsic	central_complex_input_neuron	FB_tangential	CB.FB5D7
720575940613200559	NA	AOTUv4_ventral	central_brain	glutamate	gaba-negative	central_brain_intrinsic	central_complex_input_neuron	FB_tangential	CB.FB5D8
720575940625796133	NA	AOTUv4_ventral	central_brain	glutamate	gaba-negative	central_brain_intrinsic	central_complex_input_neuron	FB_tangential	CB.FB5D9
720575940608783452	NA	DL1_dorsal	central_brain	glutamate	NA	central_brain_intrinsic	central_complex_input_neuron	FB_tangential	CB.FB5E0
720575940624073452	NA	DL1_dorsal	central_brain	glutamate	NA	central_brain_intrinsic	central_complex_input_neuron	FB_tangential	CB.FB5E1
720575940613606041	NA	DL1_dorsal	central_brain	glutamate	NA	central_brain_intrinsic	central_complex_input_neuron	FB_tangential	CB.FB5E1
720575940604451505	NA	putative_primary	central_brain	dopamine	dopamine	central_brain_intrinsic	central_complex_input_neuron	FB_tangential	CB.FB5F0
720575940628793982	NA	putative_primary	central_brain	gaba	NA	central_brain_intrinsic	central_complex_input_neuron	FB_tangential	CB.FB5F1
720575940619544779	NA	putative_primary	central_brain	gaba	NA	central_brain_intrinsic	central_complex_input_neuron	FB_tangential	CB.FB5F1
720575940609375580	NA	putative_primary	central_brain	gaba	NA	central_brain_intrinsic	central_complex_input_neuron	FB_tangential	CB.FB5F1
720575940625455247	NA	putative_primary	central_brain	gaba	NA	central_brain_intrinsic	central_complex_input_neuron	FB_tangential	CB.FB5F1
720575940649647225	NA	LALv1_dorsal	central_brain	serotonin	NA	central_brain_intrinsic	central_complex_input_neuron	FB_tangential	CB.FB5I0
720575940621750348	NA	LALv1_dorsal	central_brain	serotonin	NA	central_brain_intrinsic	central_complex_input_neuron	FB_tangential	CB.FB5I0
720575940628628987	NA	LALv1_dorsal	central_brain	glutamate	neuropeptides-negative	central_brain_intrinsic	central_complex_input_neuron	FB_tangential	CB.FB5I1
720575940611284659	NA	LALv1_dorsal	central_brain	glutamate	neuropeptides-negative	central_brain_intrinsic	central_complex_input_neuron	FB_tangential	CB.FB5I1
720575940639322752	NA	LALv1_dorsal	central_brain	glutamate	neuropeptides-negative	central_brain_intrinsic	central_complex_input_neuron	FB_tangential	CB.FB5I1
720575940617225565	NA	LALv1_dorsal	central_brain	glutamate	glutamate	central_brain_intrinsic	central_complex_input_neuron	FB_tangential	CB.FB5I2
720575940617241019	NA	LALv1_dorsal	central_brain	glutamate	glutamate	central_brain_intrinsic	central_complex_input_neuron	FB_tangential	CB.FB5I2
720575940624730638	NA	LALv1_dorsal	central_brain	glutamate	glutamate	central_brain_intrinsic	central_complex_input_neuron	FB_tangential	CB.FB5I2
720575940625146109	NA	LALv1_dorsal	central_brain	glutamate	glutamate	central_brain_intrinsic	central_complex_input_neuron	FB_tangential	CB.FB5I3
720575940631863583	NA	LALv1_dorsal	central_brain	glutamate	NA	central_brain_intrinsic	central_complex_input_neuron	FB_tangential	CB.FB5I4
720575940612107762	NA	LALv1_dorsal	central_brain	glutamate	NA	central_brain_intrinsic	central_complex_input_neuron	FB_tangential	CB.FB5I4
720575940631639972	NA	LALv1_dorsal	central_brain	glutamate	NA	central_brain_intrinsic	central_complex_input_neuron	FB_tangential	CB.FB5I4
720575940630849325	NA	DM6_dorso_medial	central_brain	glutamate	glutamate	central_brain_intrinsic	central_complex_input_neuron	FB_tangential	CB.FB6B1
720575940619111846	NA	DM6_dorso_medial	central_brain	glutamate	glutamate	central_brain_intrinsic	central_complex_input_neuron	FB_tangential	CB.FB6B1
720575940624065038	NA	DM6_dorso_medial	central_brain	glutamate	glutamate	central_brain_intrinsic	central_complex_input_neuron	FB_tangential	CB.FB6B1
720575940631911905	NA	DM6_dorso_medial	central_brain	glutamate	glutamate	central_brain_intrinsic	central_complex_input_neuron	FB_tangential	CB.FB6B1
720575940612053106	NA	DM6_dorso_medial	central_brain	glutamate	glutamate	central_brain_intrinsic	central_complex_input_neuron	FB_tangential	CB.FB6B1
720575940618468957	NA	DM6_dorso_medial	central_brain	glutamate	glutamate	central_brain_intrinsic	central_complex_input_neuron	FB_tangential	CB.FB6B1
720575940626798480	NA	DM6_dorso_medial	central_brain	glutamate	glutamate, Dh44, myosupressin, acetylcholine-negative, gaba-negative	central_brain_intrinsic	central_complex_input_neuron	FB_tangential	CB.FB6B1
720575940626375305	NA	DM6_dorso_medial	central_brain	glutamate	glutamate, Dh44, myosupressin, acetylcholine-negative, gaba-negative	central_brain_intrinsic	central_complex_input_neuron	FB_tangential	CB.FB6B1
720575940620156326	NA	DM6_dorso_medial	central_brain	glutamate	glutamate, Dh44, myosupressin, acetylcholine-negative, gaba-negative	central_brain_intrinsic	central_complex_input_neuron	FB_tangential	CB.FB6B1
720575940637455593	NA	DM6_dorso_medial	central_brain	glutamate	glutamate	central_brain_intrinsic	central_complex_input_neuron	FB_tangential	CB.FB6B1
720575940634909807	NA	DM6_dorso_medial	central_brain	glutamate	glutamate	central_brain_intrinsic	central_complex_input_neuron	FB_tangential	CB.FB6B1
720575940630982712	NA	SIPp1	central_brain	glutamate	NA	central_brain_intrinsic	central_complex_input_neuron	FB_tangential	CB.FB6C0
720575940637791549	NA	SIPp1	central_brain	glutamate	NA	central_brain_intrinsic	central_complex_input_neuron	FB_tangential	CB.FB6C0
720575940614298730	NA	SIPp1	central_brain	glutamate	glutamate	central_brain_intrinsic	central_complex_input_neuron	FB_tangential	CB.FB6C1
720575940652886177	NA	SIPp1	central_brain	glutamate	glutamate	central_brain_intrinsic	central_complex_input_neuron	FB_tangential	CB.FB6C1
720575940632769175	NA	SIPp1	central_brain	glutamate	glutamate	central_brain_intrinsic	central_complex_input_neuron	FB_tangential	CB.FB6C2
720575940607613707	NA	SIPp1	central_brain	glutamate	glutamate	central_brain_intrinsic	central_complex_input_neuron	FB_tangential	CB.FB6C2
720575940626408177	NA	SIPp1	central_brain	glutamate	glutamate	central_brain_intrinsic	central_complex_input_neuron	FB_tangential	CB.FB6C2
720575940658155393	NA	SIPp1	central_brain	glutamate	glutamate, acetylcholine-negative, gaba-negative	central_brain_intrinsic	central_complex_input_neuron	FB_tangential	CB.FB6C3
720575940614298474	NA	SIPp1	central_brain	gaba	glutamate, acetylcholine-negative, gaba-negative	central_brain_intrinsic	central_complex_input_neuron	FB_tangential	CB.FB6C3
720575940629345527	NA	SIPp1	central_brain	glutamate	glutamate	central_brain_intrinsic	central_complex_input_neuron	FB_tangential	CB.FB6C4
720575940612172339	NA	SIPp1	central_brain	glutamate	glutamate	central_brain_intrinsic	central_complex_input_neuron	FB_tangential	CB.FB6C4
720575940624841703	NA	SIPp1	central_brain	glutamate	glutamate	central_brain_intrinsic	central_complex_input_neuron	FB_tangential	CB.FB6C4
720575940623026876	NA	SIPp1	central_brain	glutamate	glutamate	central_brain_intrinsic	central_complex_input_neuron	FB_tangential	CB.FB6C4
720575940630286639	NA	SIPp1	central_brain	glutamate	glutamate	central_brain_intrinsic	central_complex_input_neuron	FB_tangential	CB.FB6C4
720575940618292901	NA	SIPp1	central_brain	glutamate	glutamate	central_brain_intrinsic	central_complex_input_neuron	FB_tangential	CB.FB6C4
720575940624638908	NA	SIPp1	central_brain	glutamate	glutamate	central_brain_intrinsic	central_complex_input_neuron	FB_tangential	CB.FB6C4
720575940624323592	NA	AOTUv4_ventral	central_brain	glutamate	gaba-negative	central_brain_intrinsic	central_complex_input_neuron	FB_tangential	CB.FB6D0
720575940624077517	NA	AOTUv4_ventral	central_brain	glutamate	gaba-negative	central_brain_intrinsic	central_complex_input_neuron	FB_tangential	CB.FB6D1
720575940639702435	NA	AOTUv4_ventral	central_brain	glutamate	gaba-negative	central_brain_intrinsic	central_complex_input_neuron	FB_tangential	CB.FB6D1
720575940645273652	NA	AOTUv4_ventral	central_brain	glutamate	gaba-negative	central_brain_intrinsic	central_complex_input_neuron	FB_tangential	CB.FB6D2
720575940629174012	NA	AOTUv4_ventral	central_brain	glutamate	gaba-negative	central_brain_intrinsic	central_complex_input_neuron	FB_tangential	CB.FB6D2
720575940643323592	NA	AOTUv4_ventral	central_brain	glutamate	gaba-negative	central_brain_intrinsic	central_complex_input_neuron	FB_tangential	CB.FB6D2
720575940626140420	NA	DL1_dorsal	central_brain	glutamate	NA	central_brain_intrinsic	central_complex_input_neuron	FB_tangential	CB.FB6E0
720575940617047297	NA	DL1_dorsal	central_brain	glutamate	glutamate	central_brain_intrinsic	central_complex_input_neuron	FB_tangential	CB.FB6E1
720575940625667721	NA	DL1_dorsal	central_brain	glutamate	glutamate	central_brain_intrinsic	central_complex_input_neuron	FB_tangential	CB.FB6E1
720575940630840493	NA	DL1_dorsal	central_brain	glutamate	dopamine, serotonin, glutamate, acetylcholine-negative, gaba-negative, tyramine-negative, octopamine-negative; glutamate	central_brain_intrinsic	central_complex_input_neuron	FB_tangential	CB.FB6E2
720575940617433627	NA	DL1_dorsal	central_brain	glutamate	glutamate	central_brain_intrinsic	central_complex_input_neuron	FB_tangential	CB.FB6E3
720575940618945985	NA	DL1_dorsal	central_brain	glutamate	glutamate	central_brain_intrinsic	central_complex_input_neuron	FB_tangential	CB.FB6E3
720575940631839827	NA	DL1_dorsal	central_brain	glutamate	glutamate	central_brain_intrinsic	central_complex_input_neuron	FB_tangential	CB.FB6E3
720575940645464099	NA	DL1_dorsal	central_brain	glutamate	glutamate	central_brain_intrinsic	central_complex_input_neuron	FB_tangential	CB.FB6E3
720575940632830056	NA	DL1_dorsal	central_brain	glutamate	glutamate	central_brain_intrinsic	central_complex_input_neuron	FB_tangential	CB.FB6E3
720575940620130032	NA	DL1_dorsal	central_brain	glutamate	glutamate; glutamate, acetylcholine; glutamate, acetylcholine, allatostatin-c, Nplp1, gaba-negative, dopamine-negative, serotonin-negative, tyramine-negative, octopamine-negative	central_brain_intrinsic	central_complex_input_neuron	FB_tangential	CB.FB6E4
720575940628527247	NA	DL1_dorsal	central_brain	glutamate	glutamate; glutamate, acetylcholine; glutamate, acetylcholine, allatostatin-c, Nplp1, gaba-negative, dopamine-negative, serotonin-negative, tyramine-negative, octopamine-negative	central_brain_intrinsic	central_complex_input_neuron	FB_tangential	CB.FB6E4
720575940620159398	NA	DL1_dorsal	central_brain	glutamate	glutamate; glutamate, acetylcholine; glutamate, acetylcholine	central_brain_intrinsic	central_complex_input_neuron	FB_tangential	CB.FB6E4
720575940624290232	NA	DL1_dorsal	central_brain	glutamate	glutamate; glutamate, acetylcholine; glutamate, acetylcholine, allatostatin-c, Nplp1, gaba-negative, dopamine-negative, serotonin-negative, tyramine-negative, octopamine-negative	central_brain_intrinsic	central_complex_input_neuron	FB_tangential	CB.FB6E4
720575940608278620	NA	DL1_dorsal	central_brain	glutamate	glutamate; glutamate, acetylcholine; glutamate, acetylcholine, allatostatin-c, Nplp1, gaba-negative, dopamine-negative, serotonin-negative, tyramine-negative, octopamine-negative	central_brain_intrinsic	central_complex_input_neuron	FB_tangential	CB.FB6E4
720575940628174415	NA	DL1_dorsal	central_brain	glutamate	glutamate	central_brain_intrinsic	central_complex_input_neuron	FB_tangential	CB.FB6E5
720575940614018722	NA	DL1_dorsal	central_brain	glutamate	glutamate	central_brain_intrinsic	central_complex_input_neuron	FB_tangential	CB.FB6E5
720575940622132872	NA	putative_primary	central_brain	gaba	glutamate, proctolin, acetylcholine-negative, gaba-negative	central_brain_intrinsic	central_complex_input_neuron	FB_tangential	CB.FB6F0
720575940620223659	NA	putative_primary	central_brain	gaba	glutamate, proctolin, acetylcholine-negative, gaba-negative	central_brain_intrinsic	central_complex_input_neuron	FB_tangential	CB.FB6F0
720575940608328387	NA	LALv1_dorsal	central_brain	glutamate	glutamate	central_brain_intrinsic	central_complex_input_neuron	FB_tangential	CB.FB6I0
720575940622366540	NA	LALv1_dorsal	central_brain	serotonin	glutamate	central_brain_intrinsic	central_complex_input_neuron	FB_tangential	CB.FB6I0
720575940611963346	NA	LALv1_dorsal	central_brain	glutamate	glutamate	central_brain_intrinsic	central_complex_input_neuron	FB_tangential	CB.FB6I0
720575940627768698	NA	LALv1_dorsal	central_brain	glutamate	glutamate	central_brain_intrinsic	central_complex_input_neuron	FB_tangential	CB.FB6I1
720575940630748876	NA	DM6_dorso_medial	central_brain	glutamate	glutamate	central_brain_intrinsic	central_complex_input_neuron	FB_tangential	CB.FB7B0
720575940619259271	NA	DM6_dorso_medial	central_brain	glutamate	glutamate	central_brain_intrinsic	central_complex_input_neuron	FB_tangential	CB.FB7B0
720575940612286259	NA	DM6_dorso_medial	central_brain	glutamate	glutamate	central_brain_intrinsic	central_complex_input_neuron	FB_tangential	CB.FB7B0
720575940619584421	NA	DM6_dorso_medial	central_brain	glutamate	glutamate, Nplp1, acetylcholine-negative, gaba-negative	central_brain_intrinsic	central_complex_input_neuron	FB_tangential	CB.FB7B0
720575940653612790	NA	DM6_dorso_medial	central_brain	serotonin	glutamate, Nplp1, acetylcholine-negative, gaba-negative	central_brain_intrinsic	central_complex_input_neuron	FB_tangential	CB.FB7B0
720575940625750415	NA	DM6_dorso_medial	central_brain	glutamate	glutamate, Nplp1, acetylcholine-negative, gaba-negative	central_brain_intrinsic	central_complex_input_neuron	FB_tangential	CB.FB7B0
720575940622461320	NA	DM6_dorso_medial	central_brain	glutamate	glutamate, Nplp1, acetylcholine-negative, gaba-negative	central_brain_intrinsic	central_complex_input_neuron	FB_tangential	CB.FB7B0
720575940610237394	NA	SIPp1	central_brain	glutamate	glutamate	central_brain_intrinsic	central_complex_input_neuron	FB_tangential	CB.FB7C0
720575940624602957	NA	SIPp1	central_brain	glutamate	glutamate	central_brain_intrinsic	central_complex_input_neuron	FB_tangential	CB.FB7C0
720575940625378121	NA	SIPp1	central_brain	glutamate	glutamate	central_brain_intrinsic	central_complex_input_neuron	FB_tangential	CB.FB7C0
720575940638888819	NA	SIPp1	central_brain	glutamate	glutamate	central_brain_intrinsic	central_complex_input_neuron	FB_tangential	CB.FB7C0
720575940616027037	NA	SIPp1	central_brain	glutamate	glutamate, acetylcholine-negative, gaba-negative	central_brain_intrinsic	central_complex_input_neuron	FB_tangential	CB.FB7C0
720575940623759591	NA	AOTUv4_ventral	central_brain	glutamate	glutamate; gaba-negative	central_brain_intrinsic	central_complex_input_neuron	FB_tangential	CB.FB7D0
720575940619615936	NA	AOTUv4_ventral	central_brain	glutamate	glutamate, acetylcholine-negative, gaba-negative; gaba-negative	central_brain_intrinsic	central_complex_input_neuron	FB_tangential	CB.FB7D0
720575940627194267	NA	AOTUv4_ventral	central_brain	glutamate	glutamate; gaba-negative	central_brain_intrinsic	central_complex_input_neuron	FB_tangential	CB.FB7D0
720575940626138008	NA	AOTUv4_ventral	central_brain	glutamate	glutamate; gaba-negative	central_brain_intrinsic	central_complex_input_neuron	FB_tangential	CB.FB7D0
720575940624437735	NA	AOTUv4_ventral	central_brain	glutamate	glutamate; gaba-negative	central_brain_intrinsic	central_complex_input_neuron	FB_tangential	CB.FB7D0
720575940628716360	NA	AOTUv4_ventral	central_brain	glutamate	glutamate; gaba-negative	central_brain_intrinsic	central_complex_input_neuron	FB_tangential	CB.FB7D0
720575940631958829	NA	AOTUv4_ventral	central_brain	glutamate	glutamate; gaba-negative	central_brain_intrinsic	central_complex_input_neuron	FB_tangential	CB.FB7D0
720575940631086649	NA	AOTUv4_ventral	central_brain	glutamate	glutamate; gaba-negative	central_brain_intrinsic	central_complex_input_neuron	FB_tangential	CB.FB7D0
720575940626012072	NA	AOTUv4_ventral	central_brain	glutamate	gaba-negative	central_brain_intrinsic	central_complex_input_neuron	FB_tangential	CB.FB7D1
720575940651565558	NA	AOTUv4_ventral	central_brain	glutamate	gaba-negative	central_brain_intrinsic	central_complex_input_neuron	FB_tangential	CB.FB7D1
720575940614773032	NA	AOTUv4_ventral	central_brain	glutamate	gaba-negative	central_brain_intrinsic	central_complex_input_neuron	FB_tangential	CB.FB7D1
720575940648482425	NA	AOTUv4_ventral	central_brain	glutamate	gaba-negative	central_brain_intrinsic	central_complex_input_neuron	FB_tangential	CB.FB7D1
720575940632735584	NA	DL1_dorsal	central_brain	glutamate	glutamate, acetylcholine-negative, gaba-negative	central_brain_intrinsic	central_complex_input_neuron	FB_tangential	CB.FB7E0
720575940613132178	NA	DL1_dorsal	central_brain	glutamate	glutamate, acetylcholine-negative, gaba-negative	central_brain_intrinsic	central_complex_input_neuron	FB_tangential	CB.FB7E0
720575940624892858	NA	DL1_dorsal	central_brain	glutamate	glutamate, acetylcholine-negative, gaba-negative	central_brain_intrinsic	central_complex_input_neuron	FB_tangential	CB.FB7E0
720575940630980409	NA	DL1_dorsal	central_brain	glutamate	glutamate; glutamate	central_brain_intrinsic	central_complex_input_neuron	FB_tangential	CB.FB7E1
720575940614736559	NA	DL1_dorsal	central_brain	glutamate	glutamate, acetylcholine-negative, gaba-negative; glutamate	central_brain_intrinsic	central_complex_input_neuron	FB_tangential	CB.FB7E1
720575940638278333	NA	DL1_dorsal	central_brain	glutamate	glutamate; glutamate	central_brain_intrinsic	central_complex_input_neuron	FB_tangential	CB.FB7E1
720575940624307658	NA	DL1_dorsal	central_brain	glutamate	glutamate; glutamate	central_brain_intrinsic	central_complex_input_neuron	FB_tangential	CB.FB7E1
720575940636381673	NA	DL1_dorsal	central_brain	glutamate	glutamate; glutamate	central_brain_intrinsic	central_complex_input_neuron	FB_tangential	CB.FB7E1
720575940627227654	NA	DL1_dorsal	central_brain	glutamate	glutamate; glutamate	central_brain_intrinsic	central_complex_input_neuron	FB_tangential	CB.FB7E1
720575940626612254	NA	DL1_dorsal	central_brain	glutamate	glutamate, dopamine, serotonin, Dh31, Nplp1, acetylcholine-negative, gaba-negative, tyramine-negative, octopamine-negative; dopamine; glutamate	central_brain_intrinsic	central_complex_input_neuron	FB_tangential	CB.FB7E2
720575940617812273	NA	DL1_dorsal	central_brain	glutamate	glutamate, acetylcholine-negative, gaba-negative; glutamate	central_brain_intrinsic	central_complex_input_neuron	FB_tangential	CB.FB7E2
720575940637242421	NA	DL1_dorsal	central_brain	glutamate	glutamate, acetylcholine-negative, gaba-negative; glutamate	central_brain_intrinsic	central_complex_input_neuron	FB_tangential	CB.FB7E2
720575940612760994	NA	DL1_dorsal	central_brain	glutamate	glutamate, acetylcholine-negative, gaba-negative; glutamate	central_brain_intrinsic	central_complex_input_neuron	FB_tangential	CB.FB7E2
720575940628621563	NA	DL1_dorsal	central_brain	glutamate	glutamate, acetylcholine-negative, gaba-negative; glutamate	central_brain_intrinsic	central_complex_input_neuron	FB_tangential	CB.FB7E2
720575940628809687	NA	DL1_dorsal	central_brain	glutamate	glutamate, acetylcholine-negative, gaba-negative; glutamate	central_brain_intrinsic	central_complex_input_neuron	FB_tangential	CB.FB7E2
720575940628014441	NA	DL1_dorsal	central_brain	glutamate	glutamate, acetylcholine-negative, gaba-negative; glutamate	central_brain_intrinsic	central_complex_input_neuron	FB_tangential	CB.FB7E2
720575940626485514	NA	DL1_dorsal	central_brain	glutamate	glutamate, acetylcholine-negative, gaba-negative; glutamate	central_brain_intrinsic	central_complex_input_neuron	FB_tangential	CB.FB7E2
720575940625156745	NA	SIPp1	central_brain	glutamate	glutamate	central_brain_intrinsic	central_complex_input_neuron	FB_tangential	CB.FB8C0
720575940628909950	NA	SIPp1	central_brain	glutamate	glutamate	central_brain_intrinsic	central_complex_input_neuron	FB_tangential	CB.FB8C0
720575940640850595	NA	SIPp1	central_brain	glutamate	glutamate	central_brain_intrinsic	central_complex_input_neuron	FB_tangential	CB.FB8C0
720575940630815059	NA	SIPp1	central_brain	glutamate	glutamate	central_brain_intrinsic	central_complex_input_neuron	FB_tangential	CB.FB8C0
720575940625390266	NA	SIPp1	central_brain	glutamate	glutamate	central_brain_intrinsic	central_complex_input_neuron	FB_tangential	CB.FB8C0
720575940637653605	NA	SIPp1	central_brain	glutamate	glutamate	central_brain_intrinsic	central_complex_input_neuron	FB_tangential	CB.FB8C1
720575940607001045	NA	SIPp1	central_brain	glutamate	glutamate	central_brain_intrinsic	central_complex_input_neuron	FB_tangential	CB.FB8C1
720575940634539877	NA	SIPp1	central_brain	glutamate	glutamate	central_brain_intrinsic	central_complex_input_neuron	FB_tangential	CB.FB8C1
720575940617180955	NA	SIPp1	central_brain	glutamate	glutamate	central_brain_intrinsic	central_complex_input_neuron	FB_tangential	CB.FB8C1
720575940626327046	NA	SIPp1	central_brain	glutamate	glutamate	central_brain_intrinsic	central_complex_input_neuron	FB_tangential	CB.FB8C2
720575940623298535	NA	SIPp1	central_brain	glutamate	glutamate	central_brain_intrinsic	central_complex_input_neuron	FB_tangential	CB.FB8C2
720575940636996324	NA	SIPp1	central_brain	glutamate	glutamate	central_brain_intrinsic	central_complex_input_neuron	FB_tangential	CB.FB8C2
720575940616913339	NA	SIPp1	central_brain	glutamate	glutamate	central_brain_intrinsic	central_complex_input_neuron	FB_tangential	CB.FB8C2
720575940619927322	NA	SIPp1	central_brain	glutamate	glutamate	central_brain_intrinsic	central_complex_input_neuron	FB_tangential	CB.FB8C2
720575940630293445	NA	SIPp1	central_brain	glutamate	glutamate	central_brain_intrinsic	central_complex_input_neuron	FB_tangential	CB.FB8C2
720575940611568686	NA	SIPp1	central_brain	glutamate	glutamate, acetylcholine-negative, gaba-negative	central_brain_intrinsic	central_complex_input_neuron	FB_tangential	CB.FB8C3
720575940630736170	NA	SIPp1	central_brain	glutamate	glutamate, acetylcholine-negative, gaba-negative	central_brain_intrinsic	central_complex_input_neuron	FB_tangential	CB.FB8C3
720575940637503603	NA	SIPp1	central_brain	glutamate	glutamate, acetylcholine-negative, gaba-negative	central_brain_intrinsic	central_complex_input_neuron	FB_tangential	CB.FB8C3
720575940621616518	NA	AOTUv4_ventral	central_brain	glutamate	gaba-negative	central_brain_intrinsic	central_complex_input_neuron	FB_tangential	CB.FB8D0
720575940613151911	NA	AOTUv4_ventral	central_brain	glutamate	gaba-negative	central_brain_intrinsic	central_complex_input_neuron	FB_tangential	CB.FB8D0
720575940635395429	NA	AOTUv4_ventral	central_brain	glutamate	gaba-negative	central_brain_intrinsic	central_complex_input_neuron	FB_tangential	CB.FB8D0
720575940604798910	NA	AOTUv4_ventral	central_brain	glutamate	gaba-negative	central_brain_intrinsic	central_complex_input_neuron	FB_tangential	CB.FB8D1
720575940608745006	NA	AOTUv4_ventral	central_brain	glutamate	gaba-negative	central_brain_intrinsic	central_complex_input_neuron	FB_tangential	CB.FB8D1
720575940626090782	NA	AOTUv4_ventral	central_brain	glutamate	gaba-negative	central_brain_intrinsic	central_complex_input_neuron	FB_tangential	CB.FB8D1
720575940612421101	NA	AOTUv4_ventral	central_brain	glutamate	gaba-negative	central_brain_intrinsic	central_complex_input_neuron	FB_tangential	CB.FB8D1
720575940613711614	NA	AOTUv4_ventral	central_brain	glutamate	gaba-negative	central_brain_intrinsic	central_complex_input_neuron	FB_tangential	CB.FB8D2
720575940623902307	NA	AOTUv4_ventral	central_brain	glutamate	gaba-negative	central_brain_intrinsic	central_complex_input_neuron	FB_tangential	CB.FB8D2
720575940627342211	NA	AOTUv4_ventral	central_brain	glutamate	gaba-negative	central_brain_intrinsic	central_complex_input_neuron	FB_tangential	CB.FB8D2
720575940616811584	NA	AOTUv4_ventral	central_brain	glutamate	gaba-negative	central_brain_intrinsic	central_complex_input_neuron	FB_tangential	CB.FB8D2
720575940635640974	NA	DL1_dorsal	central_brain	glutamate	glutamate, Nplp1, acetylcholine-negative, gaba-negative	central_brain_intrinsic	central_complex_input_neuron	FB_tangential	CB.FB8E0
720575940630007237	NA	DL1_dorsal	central_brain	glutamate	glutamate, Nplp1, acetylcholine-negative, gaba-negative	central_brain_intrinsic	central_complex_input_neuron	FB_tangential	CB.FB8E0
720575940603676844	NA	DL1_dorsal	central_brain	glutamate	glutamate, acetylcholine-negative, gaba-negative	central_brain_intrinsic	central_complex_input_neuron	FB_tangential	CB.FB8E0
720575940627777527	NA	DL1_dorsal	central_brain	glutamate	glutamate, Nplp1, acetylcholine-negative, gaba-negative	central_brain_intrinsic	central_complex_input_neuron	FB_tangential	CB.FB8E1
720575940618174447	NA	DL1_dorsal	central_brain	glutamate	glutamate, Nplp1, acetylcholine-negative, gaba-negative	central_brain_intrinsic	central_complex_input_neuron	FB_tangential	CB.FB8E1
720575940619084891	NA	DL1_dorsal	central_brain	glutamate	glutamate, Nplp1, acetylcholine-negative, gaba-negative	central_brain_intrinsic	central_complex_input_neuron	FB_tangential	CB.FB8E1
720575940625328842	NA	DL1_dorsal	central_brain	glutamate	glutamate, Nplp1, acetylcholine-negative, gaba-negative	central_brain_intrinsic	central_complex_input_neuron	FB_tangential	CB.FB8E1
720575940630252955	NA	DL1_dorsal	central_brain	glutamate	glutamate, Nplp1, acetylcholine-negative, gaba-negative	central_brain_intrinsic	central_complex_input_neuron	FB_tangential	CB.FB8E1
720575940634376440	NA	DL1_dorsal	central_brain	glutamate	glutamate, Nplp1, acetylcholine-negative, gaba-negative	central_brain_intrinsic	central_complex_input_neuron	FB_tangential	CB.FB8E1
720575940627046479	NA	SIPp1	central_brain	glutamate	NA	central_brain_intrinsic	central_complex_input_neuron	FB_tangential	CB.FB9C0
720575940626526986	NA	SIPp1	central_brain	glutamate	NA	central_brain_intrinsic	central_complex_input_neuron	FB_tangential	CB.FB9C0
720575940629372747	NA	SIPp1	central_brain	glutamate	NA	central_brain_intrinsic	central_complex_input_neuron	FB_tangential	CB.FB9C0
720575940629391179	NA	SIPp1	central_brain	glutamate	NA	central_brain_intrinsic	central_complex_input_neuron	FB_tangential	CB.FB9C0
720575940613794060	NA	SIPp1	central_brain	glutamate	NA	central_brain_intrinsic	central_complex_input_neuron	FB_tangential	CB.FB9C0
720575940623066126	NA	SIPp1	central_brain	glutamate	NA	central_brain_intrinsic	central_complex_input_neuron	FB_tangential	CB.FB9C0
720575940632827496	NA	SIPp1	central_brain	glutamate	NA	central_brain_intrinsic	central_complex_input_neuron	FB_tangential	CB.FB9C0
720575940626740243	NA	SIPp1	central_brain	glutamate	NA	central_brain_intrinsic	central_complex_input_neuron	FB_tangential	CB.FB9C0
720575940633227055	NA	SIPp1	central_brain	glutamate	NA	central_brain_intrinsic	central_complex_input_neuron	FB_tangential	CB.FB9C0
720575940632677331	NA	SIPp1	central_brain	glutamate	NA	central_brain_intrinsic	central_complex_input_neuron	FB_tangential	CB.FB9C0
720575940625630993	NA	SIPp1	central_brain	glutamate	NA	central_brain_intrinsic	central_complex_input_neuron	FB_tangential	CB.FB9C0
720575940628668610	NA	SIPp1	central_brain	glutamate	NA	central_brain_intrinsic	central_complex_input_neuron	FB_tangential	CB.FB9C0
720575940630145071	NA	SIPp1	central_brain	glutamate	NA	central_brain_intrinsic	central_complex_input_neuron	FB_tangential	CB.FB9C0
720575940634655924	NA	SIPp1	central_brain	glutamate	NA	central_brain_intrinsic	central_complex_input_neuron	FB_tangential	CB.FB9C0
720575940623436531	NA	AOTUv4_ventral	central_brain	glutamate	glutamate, acetylcholine-negative, gaba-negative, dopamine-negative, serotonin-negative, tyramine-negative, octopamine-negative; gaba-negative	central_brain_intrinsic	central_complex_input_neuron	FB_tangential	CB.FB9D0
720575940644614947	NA	AOTUv4_ventral	central_brain	glutamate	glutamate, acetylcholine-negative, gaba-negative, dopamine-negative, serotonin-negative, tyramine-negative, octopamine-negative; gaba-negative	central_brain_intrinsic	central_complex_input_neuron	FB_tangential	CB.FB9D0
720575940625952584	NA	AOTUv4_ventral	central_brain	glutamate	glutamate, acetylcholine-negative, gaba-negative, dopamine-negative, serotonin-negative, tyramine-negative, octopamine-negative; gaba-negative	central_brain_intrinsic	central_complex_input_neuron	FB_tangential	CB.FB9D0
720575940611912362	NA	AOTUv4_ventral	central_brain	glutamate	glutamate, acetylcholine-negative, gaba-negative, dopamine-negative, serotonin-negative, tyramine-negative, octopamine-negative; gaba-negative	central_brain_intrinsic	central_complex_input_neuron	FB_tangential	CB.FB9D0
720575940624341436	NA	AOTUv4_ventral	central_brain	glutamate	glutamate, acetylcholine-negative, gaba-negative, dopamine-negative, serotonin-negative, tyramine-negative, octopamine-negative; gaba-negative	central_brain_intrinsic	central_complex_input_neuron	FB_tangential	CB.FB9D0
720575940619768191	NA	AOTUv4_ventral	central_brain	glutamate	glutamate, acetylcholine-negative, gaba-negative, dopamine-negative, serotonin-negative, tyramine-negative, octopamine-negative; gaba-negative	central_brain_intrinsic	central_complex_input_neuron	FB_tangential	CB.FB9D0
720575940630329820	NA	AOTUv4_ventral	central_brain	glutamate	glutamate, acetylcholine-negative, gaba-negative, dopamine-negative, serotonin-negative, tyramine-negative, octopamine-negative; gaba-negative	central_brain_intrinsic	central_complex_input_neuron	FB_tangential	CB.FB9D0
720575940622085389	NA	AOTUv4_ventral	central_brain	glutamate	glutamate, acetylcholine-negative, gaba-negative, dopamine-negative, serotonin-negative, tyramine-negative, octopamine-negative; gaba-negative	central_brain_intrinsic	central_complex_input_neuron	FB_tangential	CB.FB9D0
720575940628805327	NA	AOTUv4_ventral	central_brain	glutamate	glutamate, acetylcholine-negative, gaba-negative, dopamine-negative, serotonin-negative, tyramine-negative, octopamine-negative; gaba-negative	central_brain_intrinsic	central_complex_input_neuron	FB_tangential	CB.FB9D0
720575940630111628	NA	AOTUv4_ventral	central_brain	glutamate	glutamate, acetylcholine-negative, gaba-negative, dopamine-negative, serotonin-negative, tyramine-negative, octopamine-negative; gaba-negative	central_brain_intrinsic	central_complex_input_neuron	FB_tangential	CB.FB9D0
720575940625863336	NA	AOTUv4_ventral	central_brain	glutamate	glutamate, acetylcholine-negative, gaba-negative, dopamine-negative, serotonin-negative, tyramine-negative, octopamine-negative; gaba-negative	central_brain_intrinsic	central_complex_input_neuron	FB_tangential	CB.FB9D0
720575940630894583	NA	AOTUv4_ventral	central_brain	glutamate	glutamate, acetylcholine-negative, gaba-negative, dopamine-negative, serotonin-negative, tyramine-negative, octopamine-negative; gaba-negative	central_brain_intrinsic	central_complex_input_neuron	FB_tangential	CB.FB9D0
720575940620080798	NA	AOTUv4_ventral	central_brain	glutamate	glutamate, acetylcholine-negative, gaba-negative, dopamine-negative, serotonin-negative, tyramine-negative, octopamine-negative; gaba-negative	central_brain_intrinsic	central_complex_input_neuron	FB_tangential	CB.FB9D0
720575940621372713	NA	AOTUv4_ventral	central_brain	glutamate	glutamate, acetylcholine-negative, gaba-negative, dopamine-negative, serotonin-negative, tyramine-negative, octopamine-negative; gaba-negative	central_brain_intrinsic	central_complex_input_neuron	FB_tangential	CB.FB9D0
720575940617193886	NA	AOTUv4_ventral	central_brain	glutamate	glutamate, acetylcholine-negative, gaba-negative, dopamine-negative, serotonin-negative, tyramine-negative, octopamine-negative; gaba-negative	central_brain_intrinsic	central_complex_input_neuron	FB_tangential	CB.FB9D0
720575940613550495	NA	LALv1_dorsal	central_brain	glutamate	glutamate	central_brain_intrinsic	central_complex_input_neuron	FB_tangential	CB.FBTI0
720575940627241402	NA	LALv1_dorsal	central_brain	glutamate	glutamate	central_brain_intrinsic	central_complex_input_neuron	FB_tangential	CB.FBTI0
720575940636345707	NA	LALv1_dorsal	central_brain	glutamate	glutamate	central_brain_intrinsic	central_complex_input_neuron	FB_tangential	CB.FBTI0
720575940630671953	NA	LALv1_dorsal	central_brain	glutamate	glutamate	central_brain_intrinsic	central_complex_input_neuron	FB_tangential	CB.FBTI0
720575940632223132	NA	LALv1_dorsal	central_brain	glutamate	NA	central_brain_intrinsic	central_complex_input_neuron	FB_tangential	CB.FBTI1
720575940614038751	NA	LALv1_dorsal	central_brain	glutamate	NA	central_brain_intrinsic	central_complex_input_neuron	FB_tangential	CB.FBTI1
720575940614337130	NA	LALv1_dorsal	central_brain	glutamate	NA	central_brain_intrinsic	central_complex_input_neuron	FB_tangential	CB.FBTI1
720575940623164856	NA	LALv1_dorsal	central_brain	glutamate	NA	central_brain_intrinsic	central_complex_input_neuron	FB_tangential	CB.FBTI1
720575940608434883	NA	LALv1_dorsal	central_brain	glutamate	NA	central_brain_intrinsic	central_complex_input_neuron	FB_tangential	CB.FBTI1
720575940616169117	NA	CREa2_ventral	central_brain	acetylcholine	NA	central_brain_intrinsic	NA	NA	CB0007
720575940622473292	NA	putative_primary	central_brain	gaba	NA	central_brain_intrinsic	NA	NA	CB0013
720575940644948771	NA	FLAa3	central_brain	glutamate	NA	central_brain_intrinsic	NA	NA	CB0015
720575940628446010	NA	putative_primary	central_brain	gaba	NA	central_brain_intrinsic	NA	NA	CB0021
720575940628462927	NA	putative_primary	central_brain	glutamate	NA	central_brain_intrinsic	NA	NA	CB0026
720575940642910152	NA	putative_primary	central_brain	glutamate	NA	central_brain_intrinsic	NA	NA	CB0026
720575940623666213	NA	WEDa1	central_brain	gaba	gaba	central_brain_intrinsic	NA	NA	CB0027
720575940614018060	NA	putative_primary	central_brain	gaba	NA	central_brain_intrinsic	NA	NA	CB0033
720575940613461043	NA	putative_primary	central_brain	acetylcholine	NA	central_brain_intrinsic	NA	NA	CB0045
720575940621468404	NA	putative_primary	central_brain	acetylcholine	NA	central_brain_intrinsic	NA	NA	CB0045
720575940618958109	NA	putative_primary	central_brain	gaba	NA	central_brain_intrinsic	NA	NA	CB0059
720575940625145597	NA	VLPl&d1_lateral	central_brain	acetylcholine	NA	central_brain_intrinsic	NA	NA	CB0061
720575940630719819	NA	VLPl&d1_lateral	central_brain	acetylcholine	NA	central_brain_intrinsic	NA	NA	CB0061
720575940638803790	NA	putative_primary	central_brain	acetylcholine	NA	central_brain_intrinsic	NA	NA	CB0065
720575940633518176	NA	putative_primary	central_brain	glutamate	NA	central_brain_intrinsic	NA	NA	CB0071
720575940620123631	NA	FLAa1	central_brain	gaba	NA	central_brain_intrinsic	NA	NA	CB0079
720575940624758361	NA	FLAa1	central_brain	gaba	NA	central_brain_intrinsic	NA	NA	CB0079
720575940612612757	NA	LALv1_ventral	central_brain	acetylcholine	NA	central_brain_intrinsic	NA	NA	CB0080
720575940641904525	NA	putative_primary	central_brain	gaba	NA	central_brain_intrinsic	NA	NA	CB0083
720575940605064126	NA	SMPp&v1_posterior	central_brain	glutamate	gaba-negative	central_brain_intrinsic	NA	NA	CB0084
720575940631140608	NA	WEDa2	central_brain	gaba	NA	central_brain_intrinsic	NA	NA	CB0086
720575940630638188	NA	VLPl1_or_VLPl5	central_brain	acetylcholine	NA	central_brain_intrinsic	NA	NA	CB0096
720575940626666515	NA	VLPl1_or_VLPl5	central_brain	acetylcholine	NA	central_brain_intrinsic	NA	NA	CB0096
720575940616039510	NA	NA	central_brain	acetylcholine	NA	central_brain_intrinsic	NA	NA	CB0100
720575940631051851	NA	DM3_dorso_lateral	central_brain	acetylcholine	NA	central_brain_intrinsic	NA	NA	CB0107
720575940621720837	NA	DM3_dorso_lateral	central_brain	acetylcholine	NA	central_brain_intrinsic	NA	NA	CB0107
720575940635050521	NA	VLPa2	central_brain	gaba	NA	central_brain_intrinsic	NA	NA	CB0115
720575940615396027	NA	VLPa2	central_brain	gaba	NA	central_brain_intrinsic	NA	NA	CB0115
720575940640353077	NA	LB19	central_brain	acetylcholine	NA	central_brain_intrinsic	NA	NA	CB0126
720575940629874937	NA	LB19	central_brain	acetylcholine	NA	central_brain_intrinsic	NA	NA	CB0126
720575940627484181	NA	SMPpv2_dorsal	central_brain	acetylcholine	NA	central_brain_intrinsic	NA	NA	CB0128
720575940626741379	NA	SMPpv2_dorsal	central_brain	acetylcholine	NA	central_brain_intrinsic	NA	NA	CB0128
720575940622247861	NA	DM6_central1	central_brain	acetylcholine	NA	central_brain_intrinsic	NA	NA	CB0129
720575940619933985	NA	DM6_central1	central_brain	acetylcholine	NA	central_brain_intrinsic	NA	NA	CB0129
720575940639068605	NA	putative_primary	central_brain	acetylcholine	NA	central_brain_intrinsic	NA	NA	CB0130
720575940631742381	NA	LB7__prim	central_brain	acetylcholine	NA	central_brain_intrinsic	NA	NA	CB0135
720575940628735350	NA	VLPa2	central_brain	gaba	NA	central_brain_intrinsic	NA	NA	CB0140
720575940613940074	NA	putative_primary	central_brain	glutamate	NA	central_brain_intrinsic	NA	NA	CB0143
720575940632650271	NA	putative_primary	central_brain	acetylcholine	NA	central_brain_intrinsic	NA	NA	CB0144
720575940651986166	NA	putative_primary	central_brain	acetylcholine	NA	central_brain_intrinsic	NA	NA	CB0144
720575940614997910	NA	putative_primary	central_brain	gaba	NA	central_brain_intrinsic	NA	NA	CB0150
720575940609813513	NA	PSp3	central_brain	acetylcholine	gaba-negative	central_brain_intrinsic	NA	NA	CB0151
720575940624483722	NA	PSp3	central_brain	acetylcholine	gaba-negative	central_brain_intrinsic	NA	NA	CB0151
720575940607008689	NA	PSp3	central_brain	acetylcholine	gaba-negative	central_brain_intrinsic	NA	NA	CB0151
720575940624386696	NA	PSp3	central_brain	acetylcholine	gaba-negative	central_brain_intrinsic	NA	NA	CB0151
720575940645056791	NA	putative_primary	central_brain	acetylcholine	CCAP, bursicon-negative	central_brain_intrinsic	NA	NA	CB0153
720575940628386295	NA	putative_primary	central_brain	acetylcholine	CCAP, bursicon-negative	central_brain_intrinsic	NA	NA	CB0153
720575940615201211	NA	VLPp&l1_anterior	central_brain	gaba	NA	central_brain_intrinsic	NA	NA	CB0154
720575940603952608	NA	VLPp&l1_anterior	central_brain	gaba	NA	central_brain_intrinsic	NA	NA	CB0154
720575940624194232	NA	VLPl&d1_lateral	central_brain	acetylcholine	NA	central_brain_intrinsic	NA	NA	CB0158
720575940613584799	NA	VLPl&d1_lateral	central_brain	acetylcholine	NA	central_brain_intrinsic	NA	NA	CB0158
720575940616595776	NA	VLPl&d1_lateral	central_brain	acetylcholine	NA	central_brain_intrinsic	NA	NA	CB0158
720575940612942705	NA	VLPl&d1_lateral	central_brain	acetylcholine	NA	central_brain_intrinsic	NA	NA	CB0158
720575940622095203	NA	VLPl&d1_lateral	central_brain	acetylcholine	NA	central_brain_intrinsic	NA	NA	CB0158
720575940627657734	NA	VLPl&d1_lateral	central_brain	acetylcholine	NA	central_brain_intrinsic	NA	NA	CB0158
720575940620553094	NA	putative_primary	central_brain	gaba	NA	central_brain_intrinsic	NA	NA	CB0159
720575940614635175	NA	putative_primary	central_brain	gaba	NA	central_brain_intrinsic	NA	NA	CB0159
720575940629828407	NA	LB6	central_brain	glutamate	NA	central_brain_intrinsic	NA	NA	CB0164
720575940604729056	NA	putative_primary	central_brain	acetylcholine	NA	central_brain_intrinsic	NA	NA	CB0170
720575940620657857	NA	putative_primary	central_brain	gaba	NA	central_brain_intrinsic	NA	NA	CB0172
720575940607014530	NA	putative_primary	central_brain	glutamate	NA	central_brain_intrinsic	NA	NA	CB0175
720575940626086842	NA	putative_primary	central_brain	glutamate	NA	central_brain_intrinsic	NA	NA	CB0175
720575940627247946	NA	VLPl&p2_lateral	central_brain	glutamate	NA	central_brain_intrinsic	NA	NA	CB0189
720575940603441632	NA	putative_primary	central_brain	gaba	NA	central_brain_intrinsic	NA	NA	CB0194
720575940628586283	NA	putative_primary	central_brain	gaba	NA	central_brain_intrinsic	NA	NA	CB0196
720575940621835174	NA	putative_primary	central_brain	acetylcholine	NA	central_brain_intrinsic	NA	NA	CB0202
720575940643543496	NA	putative_primary	central_brain	gaba	NA	central_brain_intrinsic	NA	NA	CB0204
720575940632631507	NA	PSp1	central_brain	glutamate	gaba-negative	central_brain_intrinsic	NA	NA	CB0206
720575940615948610	NA	LB7	central_brain	acetylcholine	NA	central_brain_intrinsic	NA	NA	CB0215
720575940621604779	NA	DM5_central	central_brain	acetylcholine	gaba-negative	central_brain_intrinsic	NA	NA	CB0220
720575940635482766	NA	DM5_central	central_brain	acetylcholine	gaba-negative	central_brain_intrinsic	NA	NA	CB0220
720575940618995510	NA	DM6_central1	central_brain	acetylcholine	NA	central_brain_intrinsic	NA	NA	CB0221
720575940637637795	NA	DM6_central1	central_brain	acetylcholine	NA	central_brain_intrinsic	NA	NA	CB0221
720575940637072350	NA	putative_primary	central_brain	acetylcholine	NA	central_brain_intrinsic	NA	NA	CB0223
720575940611164770	NA	putative_primary	central_brain	acetylcholine	NA	central_brain_intrinsic	NA	NA	CB0226
720575940633340953	NA	LB7	central_brain	gaba	NA	central_brain_intrinsic	NA	NA	CB0241
720575940637849822	NA	LB7	central_brain	gaba	NA	central_brain_intrinsic	NA	NA	CB0241
720575940645837603	NA	no_lineage	central_brain	acetylcholine	NA	central_brain_intrinsic	NA	NA	CB0242
720575940625622354	NA	VLPl2_medial	central_brain	acetylcholine	NA	central_brain_intrinsic	NA	NA	CB0245
720575940633462829	NA	VESa1	central_brain	gaba	NA	central_brain_intrinsic	NA	NA	CB0249
720575940623166733	NA	VESa1	central_brain	gaba	NA	central_brain_intrinsic	NA	NA	CB0249
720575940615305634	NA	WEDa2	central_brain	acetylcholine	NA	central_brain_intrinsic	NA	NA	CB0259
720575940621000432	NA	PSp2	central_brain	acetylcholine	gaba-negative	central_brain_intrinsic	NA	NA	CB0266
720575940617041382	NA	PSp2	central_brain	acetylcholine	gaba-negative	central_brain_intrinsic	NA	NA	CB0266
720575940623618708	NA	putative_primary	central_brain	gaba	NA	central_brain_intrinsic	NA	NA	CB0268
720575940622581173	NA	putative_primary	central_brain	gaba	NA	central_brain_intrinsic	NA	NA	CB0268
720575940609936882	NA	DM3_dorso_medial	central_brain	acetylcholine	NA	central_brain_intrinsic	NA	NA	CB0269
720575940619647168	NA	DM3_dorso_medial	central_brain	acetylcholine	NA	central_brain_intrinsic	NA	NA	CB0269
720575940623093197	NA	LHl4_dorsal	central_brain	gaba	NA	central_brain_intrinsic	lateral_horn_local_neuron	NA	CB0279
720575940609080696	NA	LHl4_dorsal	central_brain	glutamate	NA	central_brain_intrinsic	lateral_horn_local_neuron	NA	CB0279
720575940617389908	NA	VPNp&v1_posterior	central_brain	acetylcholine	NA	central_brain_intrinsic	NA	NA	CB0280
720575940635599758	NA	PSp2	central_brain	acetylcholine	gaba-negative	central_brain_intrinsic	NA	NA	CB0285
720575940619214913	NA	LHd2	central_brain	glutamate	NA	central_brain_intrinsic	NA	NA	CB0286
720575940655013281	NA	LB7__prim	central_brain	acetylcholine	NA	central_brain_intrinsic	NA	NA	CB0292
720575940611419354	NA	AOTUv4_ventral	central_brain	glutamate	gaba-negative	central_brain_intrinsic	NA	NA	CB0294
720575940633170969	NA	putative_primary	central_brain	glutamate	NA	central_brain_intrinsic	NA	NA	CB0296
720575940616167730	NA	putative_primary	central_brain	glutamate	NA	central_brain_intrinsic	NA	NA	CB0296
720575940627065672	NA	LB19	central_brain	acetylcholine	NA	central_brain_intrinsic	NA	NA	CB0300
720575940628954954	NA	putative_primary	central_brain	acetylcholine	NA	central_brain_intrinsic	NA	NA	CB0305
720575940627295631	NA	LB19	central_brain	acetylcholine	NA	central_brain_intrinsic	NA	NA	CB0306
720575940632985261	NA	WEDa1	central_brain	gaba	gaba	central_brain_intrinsic	NA	NA	CB0307
720575940622318599	NA	WEDa1	central_brain	gaba	gaba	central_brain_intrinsic	NA	NA	CB0307
720575940608118283	NA	VESa1	central_brain	gaba	NA	central_brain_intrinsic	NA	NA	CB0309
720575940632179148	NA	VESa1	central_brain	gaba	NA	central_brain_intrinsic	NA	NA	CB0309
720575940626495238	NA	LHd2	central_brain	glutamate	NA	central_brain_intrinsic	lateral_horn_local_neuron	NA	CB0311
720575940612794902	NA	LHd2	central_brain	glutamate	NA	central_brain_intrinsic	lateral_horn_local_neuron	NA	CB0311
720575940628136347	NA	WEDa2	central_brain	acetylcholine	NA	central_brain_intrinsic	NA	NA	CB0316
720575940629712640	NA	MX7	central_brain	acetylcholine	NA	central_brain_intrinsic	NA	NA	CB0318
720575940636111935	NA	DM6_ventral	central_brain	acetylcholine	NA	central_brain_intrinsic	NA	NA	CB0320
720575940618356161	NA	DM6_ventral	central_brain	acetylcholine	NA	central_brain_intrinsic	NA	NA	CB0320
720575940609377348	NA	PSp2	central_brain	acetylcholine	gaba-negative	central_brain_intrinsic	NA	NA	CB0324
720575940617023956	NA	PSp2	central_brain	acetylcholine	gaba-negative	central_brain_intrinsic	NA	NA	CB0324
720575940636538601	NA	LALa1_posterior	central_brain	acetylcholine	NA	central_brain_intrinsic	NA	NA	CB0325
720575940632389028	NA	VLPd&p1_posterior	central_brain	acetylcholine	acetylcholine; gaba-negative	central_brain_intrinsic	NA	NA	CB0339
720575940632818221	NA	VLPd&p1_posterior	central_brain	acetylcholine	acetylcholine; gaba-negative	central_brain_intrinsic	NA	NA	CB0339
720575940604434092	NA	VLPl&d1_dorsal	central_brain	acetylcholine	NA	central_brain_intrinsic	NA	NA	CB0340
720575940621760147	NA	WEDa2	central_brain	gaba	NA	central_brain_intrinsic	NA	NA	CB0342
720575940629388304	NA	VLPp2	central_brain	acetylcholine	gaba-negative	central_brain_intrinsic	NA	NA	CB0343
720575940624625816	NA	VLPp2	central_brain	acetylcholine	gaba-negative	central_brain_intrinsic	NA	NA	CB0343
720575940627149002	NA	DM6_ventral	central_brain	acetylcholine	NA	central_brain_intrinsic	NA	NA	CB0345
720575940650284022	NA	DM6_ventral	central_brain	acetylcholine	NA	central_brain_intrinsic	NA	NA	CB0345
720575940613752062	NA	VLPa2	central_brain	gaba	NA	central_brain_intrinsic	NA	NA	CB0346
720575940631459923	NA	LB5	central_brain	acetylcholine	NA	central_brain_intrinsic	NA	NA	CB0351
720575940626583056	NA	VLPa2	central_brain	gaba	NA	central_brain_intrinsic	NA	NA	CB0352
720575940629883971	NA	CREa2_ventral	central_brain	acetylcholine	NA	central_brain_intrinsic	NA	NA	CB0359
720575940626919144	NA	putative_primary	central_brain	acetylcholine	NA	central_brain_intrinsic	NA	NA	CB0360
720575940616866587	NA	AOTUv4_dorsal	central_brain	acetylcholine	gaba-negative	central_brain_intrinsic	NA	NA	CB0361
720575940631797315	NA	SLPpl3	central_brain	glutamate	NA	central_brain_intrinsic	lateral_horn_local_neuron	NA	CB0367
720575940620476075	NA	SLPpl3	central_brain	glutamate	NA	central_brain_intrinsic	lateral_horn_local_neuron	NA	CB0367
720575940625552412	NA	DM6_ventral	central_brain	acetylcholine	NA	central_brain_intrinsic	NA	NA	CB0368
720575940614392682	NA	DM6_ventral	central_brain	acetylcholine	NA	central_brain_intrinsic	NA	NA	CB0368
720575940628349522	NA	putative_primary	central_brain	glutamate	NA	central_brain_intrinsic	NA	NA	CB0369
720575940607225010	NA	LHl4_dorsal	central_brain	glutamate	NA	central_brain_intrinsic	NA	NA	CB0373
720575940624087369	NA	LHl4_dorsal	central_brain	glutamate	NA	central_brain_intrinsic	NA	NA	CB0373
720575940638081257	NA	SLPav2	central_brain	glutamate	NA	central_brain_intrinsic	NA	NA	CB0376
720575940620683373	NA	SLPav2	central_brain	glutamate	NA	central_brain_intrinsic	NA	NA	CB0376
720575940611496597	NA	VLPl2_posterior	central_brain	acetylcholine	NA	central_brain_intrinsic	NA	NA	CB0379
720575940638646480	NA	DM4_ventral	central_brain	acetylcholine	NA	central_brain_intrinsic	NA	NA	CB0380
720575940625487256	NA	DM4_ventral	central_brain	acetylcholine	NA	central_brain_intrinsic	NA	NA	CB0380
720575940642266509	NA	VLPl&p2_lateral	central_brain	acetylcholine	NA	central_brain_intrinsic	NA	NA	CB0381
720575940608327298	NA	VLPl&p2_lateral	central_brain	acetylcholine	NA	central_brain_intrinsic	NA	NA	CB0381
720575940623725204	NA	VLPl&p2_lateral	central_brain	acetylcholine	NA	central_brain_intrinsic	NA	NA	CB0381
720575940629895491	NA	PSp2	central_brain	acetylcholine	gaba-negative	central_brain_intrinsic	NA	NA	CB0382
720575940629460943	NA	PSp2	central_brain	acetylcholine	gaba-negative	central_brain_intrinsic	NA	NA	CB0382
720575940635175776	NA	VLPp&l1_anterior	central_brain	gaba	NA	central_brain_intrinsic	NA	NA	CB0385
720575940620846027	NA	VLPp&l1_anterior	central_brain	gaba	NA	central_brain_intrinsic	NA	NA	CB0385
720575940610766456	NA	VLPp&l1_anterior	central_brain	gaba	NA	central_brain_intrinsic	NA	NA	CB0385
720575940629541164	NA	VLPp&l1_anterior	central_brain	gaba	NA	central_brain_intrinsic	NA	NA	CB0385
720575940604838368	NA	SMPp&v1_posterior	central_brain	glutamate	gaba-negative	central_brain_intrinsic	NA	NA	CB0386
720575940625584176	NA	SMPp&v1_posterior	central_brain	glutamate	gaba-negative	central_brain_intrinsic	NA	NA	CB0386
720575940627189525	NA	WEDd2	central_brain	gaba	NA	central_brain_intrinsic	NA	NA	CB0390
720575940621391484	NA	LALv1_ventral	central_brain	acetylcholine	NA	central_brain_intrinsic	NA	NA	CB0391
720575940635422174	NA	LALv1_ventral	central_brain	acetylcholine	NA	central_brain_intrinsic	NA	NA	CB0391
720575940614985878	NA	putative_primary	central_brain	glutamate	NA	central_brain_intrinsic	NA	NA	CB0392
720575940617370041	NA	LHd2	central_brain	glutamate	NA	central_brain_intrinsic	NA	NA	CB0394
720575940620633947	NA	putative_primary	central_brain	acetylcholine	NA	central_brain_intrinsic	NA	NA	CB0400
720575940630788882	NA	LB6	central_brain	glutamate	NA	central_brain_intrinsic	NA	NA	CB0402
720575940638818118	NA	putative_primary	central_brain	acetylcholine	NA	central_brain_intrinsic	NA	NA	CB0404
720575940623151357	NA	DM2_central	central_brain	gaba	NA	central_brain_intrinsic	NA	NA	CB0405
720575940621971316	NA	DM2_central	central_brain	gaba	NA	central_brain_intrinsic	NA	NA	CB0405
720575940620481240	NA	putative_primary	central_brain	gaba	NA	central_brain_intrinsic	NA	NA	CB0408
720575940614595582	NA	putative_primary	central_brain	acetylcholine	NA	central_brain_intrinsic	NA	NA	CB0409
720575940623804853	NA	VLPa2	central_brain	gaba	NA	central_brain_intrinsic	NA	NA	CB0414
720575940624095172	NA	LB7	central_brain	acetylcholine	NA	central_brain_intrinsic	NA	NA	CB0415
720575940614954536	NA	TRdm	central_brain	gaba	NA	central_brain_intrinsic	NA	NA	CB0417
720575940635019365	NA	MX3	central_brain	glutamate	NA	central_brain_intrinsic	NA	NA	CB0420
720575940632274914	NA	putative_primary	central_brain	gaba	NA	central_brain_intrinsic	NA	NA	CB0426
720575940631770593	NA	putative_primary	central_brain	acetylcholine	NA	central_brain_intrinsic	NA	NA	CB0431
720575940624538599	NA	LB7	central_brain	gaba	NA	central_brain_intrinsic	NA	NA	CB0442
720575940642335373	NA	putative_primary	central_brain	gaba	NA	central_brain_intrinsic	NA	NA	CB0444
720575940626815120	NA	putative_primary	central_brain	glutamate	NA	central_brain_intrinsic	NA	NA	CB0448
720575940613966498	NA	putative_primary	central_brain	dopamine	NA	central_brain_intrinsic	NA	NA	CB0452
720575940622898957	NA	putative_primary	central_brain	gaba	NA	central_brain_intrinsic	NA	NA	CB0454
720575940628478449	NA	putative_primary	central_brain	acetylcholine	NA	central_brain_intrinsic	NA	NA	CB0458
720575940660224641	NA	putative_primary	central_brain	gaba	NA	central_brain_intrinsic	NA	NA	CB0459
720575940613825814	NA	putative_primary	central_brain	dopamine	NA	central_brain_intrinsic	NA	NA	CB0461
720575940614660519	NA	putative_primary	central_brain	dopamine	NA	central_brain_intrinsic	NA	NA	CB0461
720575940619397797	NA	putative_primary	central_brain	acetylcholine	NA	central_brain_intrinsic	NA	NA	CB0463
720575940619741104	NA	putative_primary	central_brain	acetylcholine	NA	central_brain_intrinsic	NA	NA	CB0502
720575940615071391	NA	putative_primary	central_brain	acetylcholine	NA	central_brain_intrinsic	NA	NA	CB0502
720575940625132797	NA	putative_primary	central_brain	acetylcholine	NA	central_brain_intrinsic	NA	NA	CB0519
720575940641282267	NA	putative_primary	central_brain	acetylcholine	NA	central_brain_intrinsic	NA	NA	CB0519
720575940618627412	NA	LB7	central_brain	acetylcholine	NA	central_brain_intrinsic	NA	NA	CB0523
720575940635735671	NA	putative_primary	central_brain	gaba	NA	central_brain_intrinsic	NA	NA	CB0524
720575940627891305	NA	putative_primary	central_brain	gaba	NA	central_brain_intrinsic	NA	NA	CB0524
720575940605707710	NA	putative_primary	central_brain	acetylcholine	NA	central_brain_intrinsic	NA	NA	CB0525
720575940630674038	NA	putative_primary	central_brain	acetylcholine	NA	central_brain_intrinsic	NA	NA	CB0525
720575940612921571	NA	TRdm	central_brain	glutamate	NA	central_brain_intrinsic	NA	NA	CB0526
720575940632732217	NA	TRdm	central_brain	gaba	NA	central_brain_intrinsic	NA	NA	CB0526
720575940623455239	NA	putative_primary	central_brain	gaba	NA	central_brain_intrinsic	NA	NA	CB0527
720575940617444130	NA	putative_primary	central_brain	gaba	NA	central_brain_intrinsic	NA	NA	CB0527
720575940628387587	NA	putative_primary	central_brain	gaba	NA	central_brain_intrinsic	NA	NA	CB0539
720575940626941080	NA	TRdm	central_brain	gaba	NA	central_brain_intrinsic	NA	NA	CB0541
720575940629013199	NA	VESa1	central_brain	gaba	NA	central_brain_intrinsic	NA	NA	CB0550
720575940626138701	NA	putative_primary	central_brain	gaba	NA	central_brain_intrinsic	NA	NA	CB0556
720575940631283512	NA	putative_primary	central_brain	gaba	NA	central_brain_intrinsic	NA	NA	CB0556
720575940619473624	NA	putative_primary	central_brain	acetylcholine	NA	central_brain_intrinsic	NA	NA	CB0559
720575940620780272	NA	putative_primary	central_brain	acetylcholine	NA	central_brain_intrinsic	NA	NA	CB0559
720575940620873793	NA	putative_primary	central_brain	acetylcholine	NA	central_brain_intrinsic	NA	NA	CB0574
720575940630329903	NA	FLAa3	central_brain	acetylcholine	NA	central_brain_intrinsic	NA	NA	CB0575
720575940639420032	NA	FLAa3	central_brain	acetylcholine	NA	central_brain_intrinsic	NA	NA	CB0575
720575940622998627	NA	putative_primary	central_brain	gaba	NA	central_brain_intrinsic	NA	NA	CB0580
720575940637356614	NA	putative_primary	central_brain	gaba	NA	central_brain_intrinsic	NA	NA	CB0582
720575940621788492	NA	putative_primary	central_brain	gaba	NA	central_brain_intrinsic	NA	NA	CB0582
720575940633901395	NA	putative_primary	central_brain	gaba	NA	central_brain_intrinsic	NA	NA	CB0584
720575940632042148	NA	putative_primary	central_brain	gaba	NA	central_brain_intrinsic	NA	NA	CB0584
720575940621256384	NA	putative_primary	central_brain	glutamate	NA	central_brain_intrinsic	NA	NA	CB0588
720575940628709019	NA	MX12__prim	central_brain	acetylcholine	NA	central_brain_intrinsic	NA	NA	CB0595
720575940637209822	NA	MX12__prim	central_brain	acetylcholine	NA	central_brain_intrinsic	NA	NA	CB0595
720575940620879476	NA	MX12__prim	central_brain	acetylcholine	NA	central_brain_intrinsic	NA	NA	CB0596
720575940634726113	NA	MX12__prim	central_brain	glutamate	NA	central_brain_intrinsic	NA	NA	CB0597
720575940629592567	NA	MX12__prim	central_brain	glutamate	NA	central_brain_intrinsic	NA	NA	CB0597
720575940634657632	NA	MX3	central_brain	gaba	NA	central_brain_intrinsic	NA	NA	CB0598
720575940619170462	NA	MX3	central_brain	glutamate	NA	central_brain_intrinsic	NA	NA	CB0599
720575940640978421	NA	MX3	central_brain	gaba	NA	central_brain_intrinsic	NA	NA	CB0600
720575940630888076	NA	LB19	central_brain	acetylcholine	NA	central_brain_intrinsic	NA	NA	CB0601
720575940634251164	NA	MX3	central_brain	gaba	NA	central_brain_intrinsic	NA	NA	CB0610
720575940637656974	NA	MX0__prim	central_brain	dopamine	NA	central_brain_intrinsic	NA	NA	CB0623
720575940618547641	NA	MX0__prim	central_brain	dopamine	NA	central_brain_intrinsic	NA	NA	CB0623
720575940608471900	NA	VESa1	central_brain	gaba	acetylcholine	central_brain_intrinsic	NA	NA	CB0627
720575940625988227	NA	putative_primary	central_brain	gaba	NA	central_brain_intrinsic	NA	NA	CB0628
720575940606865330	NA	putative_primary	central_brain	gaba	NA	central_brain_intrinsic	NA	NA	CB0629
720575940638663221	NA	putative_primary	central_brain	acetylcholine	NA	central_brain_intrinsic	NA	NA	CB0631
720575940625373733	NA	VESa1	central_brain	gaba	NA	central_brain_intrinsic	NA	NA	CB0632
720575940620774388	NA	LALa1_posterior	central_brain	acetylcholine	NA	central_brain_intrinsic	NA	NA	CB0640
720575940642897293	NA	NA	central_brain	acetylcholine	NA	central_brain_intrinsic	NA	NA	CB0641
720575940629662208	NA	putative_primary	central_brain	gaba	NA	central_brain_intrinsic	NA	NA	CB0646
720575940627427859	NA	SMPpv1	central_brain	acetylcholine	NA	central_brain_intrinsic	NA	NA	CB0647
720575940626418509	NA	SMPpv1	central_brain	acetylcholine	NA	central_brain_intrinsic	NA	NA	CB0647
720575940638237662	NA	FLAa2	central_brain	acetylcholine	NA	central_brain_intrinsic	NA	NA	CB0648
720575940630057728	NA	FLAa2	central_brain	glutamate	NA	central_brain_intrinsic	antennal_lobe_projection_neuron	multiglomerular_projection_neuron	CB0650
720575940634903403	NA	FLAa2	central_brain	glutamate	NA	central_brain_intrinsic	antennal_lobe_projection_neuron	multiglomerular_projection_neuron	CB0650
720575940632007844	NA	DM4_ventral	central_brain	acetylcholine	NA	central_brain_intrinsic	NA	NA	CB0652
720575940616258117	NA	DM4_ventral	central_brain	acetylcholine	NA	central_brain_intrinsic	NA	NA	CB0652
720575940635642725	NA	VESa1	central_brain	gaba	NA	central_brain_intrinsic	NA	NA	CB0653
720575940611411057	NA	VESa1	central_brain	gaba	NA	central_brain_intrinsic	NA	NA	CB0653
720575940635310222	NA	NA	central_brain	acetylcholine	NA	central_brain_intrinsic	NA	NA	CB0657
720575940628531473	NA	putative_primary	central_brain	glutamate	NA	central_brain_intrinsic	NA	NA	CB0658
720575940631327739	NA	NA	central_brain	glutamate	NA	central_brain_intrinsic	NA	NA	CB0665
720575940644300323	NA	DM6_central1	central_brain	acetylcholine	NA	central_brain_intrinsic	NA	NA	CB0666
720575940624463242	NA	DM6_central1	central_brain	acetylcholine	NA	central_brain_intrinsic	NA	NA	CB0666
720575940640940507	NA	NA	central_brain	glutamate	NA	central_brain_intrinsic	NA	NA	CB0668
720575940641585627	NA	LB6	central_brain	glutamate	NA	central_brain_intrinsic	NA	NA	CB0671
720575940630898167	NA	putative_primary	central_brain	acetylcholine	NA	central_brain_intrinsic	NA	NA	CB0674
720575940620858606	NA	LALv1_ventral	central_brain	acetylcholine	NA	central_brain_intrinsic	NA	NA	CB0675
720575940623702345	NA	putative_primary	central_brain	gaba	NA	central_brain_intrinsic	NA	NA	CB0677
720575940608144732	NA	putative_primary	central_brain	gaba	NA	central_brain_intrinsic	NA	NA	CB0677
720575940613258221	NA	putative_primary	central_brain	acetylcholine	NA	central_brain_intrinsic	antennal_lobe_output_neuron	NA	CB0683
720575940631538028	NA	putative_primary	central_brain	acetylcholine	NA	central_brain_intrinsic	antennal_lobe_output_neuron	NA	CB0683
720575940631068973	NA	putative_primary	central_brain	gaba	NA	central_brain_intrinsic	NA	NA	CB0685
720575940627261114	NA	putative_primary	central_brain	gaba	NA	central_brain_intrinsic	NA	NA	CB0685
720575940632998028	NA	putative_primary	central_brain	glutamate	NA	central_brain_intrinsic	NA	NA	CB0687
720575940627946512	NA	putative_primary	central_brain	gaba	NA	central_brain_intrinsic	NA	NA	CB0689
720575940621507549	NA	putative_primary	central_brain	gaba	NA	central_brain_intrinsic	NA	NA	CB0689
720575940639432782	NA	putative_primary	central_brain	gaba	NA	central_brain_intrinsic	NA	NA	CB0690
720575940612866410	NA	MX3	central_brain	gaba	NA	central_brain_intrinsic	NA	NA	CB0695
720575940625365512	NA	SMPad1	central_brain	glutamate	gaba-negative	central_brain_intrinsic	NA	NA	CB0710
720575940630797624	NA	putative_primary	central_brain	gaba	NA	central_brain_intrinsic	NA	NA	CB0718
720575940608176258	NA	putative_primary	central_brain	gaba	NA	central_brain_intrinsic	NA	NA	CB0718
720575940645541399	NA	LALa1_anterior	central_brain	gaba	NA	central_brain_intrinsic	NA	NA	CB0719
720575940610895474	left_corpus_cardiacum_nerve	putative_primary	central_brain	serotonin	corazonin, sNPF	visceral_circulatory	pars_lateralis_neurosecretory_cell	retrocerebral_complex_neurosecretory_cell	l_NSC_CRZ
720575940619845552	right_corpus_cardiacum_nerve	putative_primary	central_brain	serotonin	corazonin, sNPF	visceral_circulatory	pars_lateralis_neurosecretory_cell	retrocerebral_complex_neurosecretory_cell	l_NSC_CRZ
720575940642666440	right_corpus_cardiacum_nerve	putative_primary	central_brain	serotonin	corazonin, sNPF	visceral_circulatory	pars_lateralis_neurosecretory_cell	retrocerebral_complex_neurosecretory_cell	l_NSC_CRZ
720575940614254534	left_corpus_cardiacum_nerve	putative_primary	central_brain	serotonin	corazonin, sNPF	visceral_circulatory	pars_lateralis_neurosecretory_cell	retrocerebral_complex_neurosecretory_cell	l_NSC_CRZ
720575940622074206	NA	TRdm	central_brain	gaba	NA	central_brain_intrinsic	NA	NA	CB0727
720575940628463042	NA	TRdm	central_brain	gaba	NA	central_brain_intrinsic	NA	NA	CB0727
720575940619624795	NA	TRdm	central_brain	gaba	NA	central_brain_intrinsic	NA	NA	CB0727
720575940617636725	NA	TRdm	central_brain	gaba	NA	central_brain_intrinsic	NA	NA	CB0727
720575940616067890	NA	TRdm	central_brain	gaba	NA	central_brain_intrinsic	NA	NA	CB0727
720575940610315310	NA	VLPp&l1_anterior	central_brain	gaba	NA	central_brain_intrinsic	NA	NA	CB0732
720575940605249154	NA	VLPp&l1_anterior	central_brain	gaba	NA	central_brain_intrinsic	NA	NA	CB0732
720575940621364872	NA	VLPp&l1_anterior	central_brain	gaba	NA	central_brain_intrinsic	NA	NA	CB0732
720575940603727840	NA	VLPp&l1_anterior	central_brain	gaba	NA	central_brain_intrinsic	NA	NA	CB0732
720575940609822418	NA	VLPp&l1_anterior	central_brain	gaba	NA	central_brain_intrinsic	NA	NA	CB0732
720575940617392980	NA	NA	central_brain	acetylcholine	NA	central_brain_intrinsic	NA	NA	CB0734
720575940616392849	NA	VLPl&d1_lateral	central_brain	acetylcholine	NA	central_brain_intrinsic	NA	NA	CB0738
720575940622723059	NA	VLPl&d1_lateral	central_brain	acetylcholine	NA	central_brain_intrinsic	NA	NA	CB0738
720575940607780809	NA	VLPl&d1_lateral	central_brain	acetylcholine	NA	central_brain_intrinsic	NA	NA	CB0738
720575940630559908	NA	VLPl&d1_lateral	central_brain	acetylcholine	NA	central_brain_intrinsic	NA	NA	CB0738
720575940617012934	NA	VLPl&d1_lateral	central_brain	acetylcholine	NA	central_brain_intrinsic	NA	NA	CB0738
720575940616708070	NA	VLPl&d1_lateral	central_brain	acetylcholine	NA	central_brain_intrinsic	NA	NA	CB0738
720575940620125605	NA	VLPl&d1_lateral	central_brain	acetylcholine	NA	central_brain_intrinsic	NA	NA	CB0738
720575940619510966	NA	VLPl&d1_lateral	central_brain	acetylcholine	NA	central_brain_intrinsic	NA	NA	CB0738
720575940626109592	NA	VLPl&d1_lateral	central_brain	acetylcholine	NA	central_brain_intrinsic	NA	NA	CB0738
720575940625797306	NA	CREa2_ventral	central_brain	acetylcholine	NA	central_brain_intrinsic	NA	NA	CB0739
720575940614189023	NA	CREa2_ventral	central_brain	acetylcholine	NA	central_brain_intrinsic	NA	NA	CB0739
720575940614190022	NA	CREa2_ventral	central_brain	acetylcholine	NA	central_brain_intrinsic	NA	NA	CB0739
720575940623318280	NA	CREa2_ventral	central_brain	acetylcholine	NA	central_brain_intrinsic	NA	NA	CB0739
720575940630310431	NA	CREa2_ventral	central_brain	acetylcholine	NA	central_brain_intrinsic	NA	NA	CB0739
720575940620718552	NA	PSp2	central_brain	acetylcholine	gaba-negative	central_brain_intrinsic	NA	NA	CB0742
720575940615720532	NA	PSp2	central_brain	acetylcholine	gaba-negative	central_brain_intrinsic	NA	NA	CB0742
720575940631701412	NA	PSp2	central_brain	acetylcholine	gaba-negative	central_brain_intrinsic	NA	NA	CB0742
720575940636279273	NA	PSp2	central_brain	acetylcholine	gaba-negative	central_brain_intrinsic	NA	NA	CB0742
720575940631140909	NA	VLPa2	central_brain	gaba	NA	central_brain_intrinsic	NA	NA	CB0743
720575940625232677	NA	VLPa2	central_brain	gaba	NA	central_brain_intrinsic	NA	NA	CB0743
720575940610476739	NA	VLPa2	central_brain	gaba	NA	central_brain_intrinsic	NA	NA	CB0743
720575940617602183	NA	VLPa2	central_brain	gaba	NA	central_brain_intrinsic	NA	NA	CB0743
720575940626247805	NA	VLPa2	central_brain	gaba	NA	central_brain_intrinsic	NA	NA	CB0744
720575940626045444	NA	VLPa2	central_brain	gaba	NA	central_brain_intrinsic	NA	NA	CB0744
720575940632007967	NA	VLPa2	central_brain	gaba	NA	central_brain_intrinsic	NA	NA	CB0744
720575940625876742	NA	VLPa2	central_brain	gaba	NA	central_brain_intrinsic	NA	NA	CB0744
720575940627081534	NA	FLAa2	central_brain	acetylcholine	NA	central_brain_intrinsic	NA	NA	CB0746
720575940633396636	NA	putative_primary	central_brain	glutamate	NA	central_brain_intrinsic	NA	NA	CB0757
720575940626006200	NA	putative_primary	central_brain	glutamate	NA	central_brain_intrinsic	NA	NA	CB0757
720575940623083242	NA	putative_primary	central_brain	glutamate	NA	central_brain_intrinsic	NA	NA	CB0757
720575940615036319	NA	putative_primary	central_brain	glutamate	NA	central_brain_intrinsic	NA	NA	CB0757
720575940631248940	NA	VLPl&p2_lateral	central_brain	acetylcholine	NA	central_brain_intrinsic	NA	NA	CB0763
720575940620698904	NA	VLPl&p2_lateral	central_brain	acetylcholine	NA	central_brain_intrinsic	NA	NA	CB0763
720575940625777753	NA	VLPl&p2_lateral	central_brain	acetylcholine	NA	central_brain_intrinsic	NA	NA	CB0763
720575940642715040	NA	FLAa3	central_brain	glutamate	NA	central_brain_intrinsic	NA	NA	CB0772
720575940610384281	NA	FLAa3	central_brain	glutamate	NA	central_brain_intrinsic	NA	NA	CB0772
720575940613121790	NA	NA	central_brain	acetylcholine	NA	central_brain_intrinsic	NA	NA	CB0793
720575940625006480	NA	NA	central_brain	acetylcholine	NA	central_brain_intrinsic	NA	NA	CB0793
720575940633941293	NA	putative_primary	central_brain	glutamate	NA	central_brain_intrinsic	NA	NA	CB0812
720575940635988398	NA	VLPl1_or_VLPl5	central_brain	acetylcholine	NA	central_brain_intrinsic	NA	NA	CB0813
720575940621928453	NA	MD_SA1	central_brain	acetylcholine	NA	central_brain_intrinsic	NA	NA	CB0825
720575940625408796	NA	MD_SA1	central_brain	acetylcholine	NA	central_brain_intrinsic	NA	NA	CB0825
720575940654004897	NA	VLPd&p1_dorsal	central_brain	glutamate	gaba-negative	central_brain_intrinsic	NA	NA	CB0829
720575940626393361	NA	VLPd&p1_dorsal	central_brain	glutamate	gaba-negative	central_brain_intrinsic	NA	NA	CB0829
720575940620474278	NA	putative_primary	central_brain	gaba	NA	central_brain_intrinsic	NA	NA	CB0865
720575940635211115	NA	putative_primary	central_brain	gaba	NA	central_brain_intrinsic	NA	NA	CB0865
720575940636928398	NA	TRdm	central_brain	serotonin	hugin, sNPF	central_brain_intrinsic	NA	NA	CB0878
720575940612423922	NA	ALl1_ventral	central_brain	gaba	NA	central_brain_intrinsic	NA	NA	CB0889
720575940628755815	NA	putative_primary	central_brain	gaba	gaba	central_brain_intrinsic	NA	NA	CB0890
720575940607162754	NA	putative_primary	central_brain	gaba	NA	central_brain_intrinsic	NA	NA	CB0891
720575940622312063	NA	putative_primary	central_brain	acetylcholine	NA	central_brain_intrinsic	NA	NA	CB0917
720575940626838909	NA	VLPl2_medial	central_brain	acetylcholine	NA	central_brain_intrinsic	NA	NA	CB0924
720575940643249608	NA	VLPl&d1_lateral	central_brain	acetylcholine	NA	central_brain_intrinsic	NA	NA	CB0925
720575940614390930	NA	VLPl&d1_lateral	central_brain	acetylcholine	NA	central_brain_intrinsic	NA	NA	CB0925
720575940614987276	NA	VLPl&d1_dorsal	central_brain	acetylcholine	NA	central_brain_intrinsic	NA	NA	CB0930
720575940619847533	NA	VLPl&d1_dorsal	central_brain	acetylcholine	NA	central_brain_intrinsic	NA	NA	CB0930
720575940606446770	NA	VLPl&d1_dorsal	central_brain	acetylcholine	NA	central_brain_intrinsic	NA	NA	CB0930
720575940639598909	NA	SMPad2	central_brain	glutamate	NA	central_brain_intrinsic	NA	NA	CB0931
720575940610398306	NA	SMPad2	central_brain	glutamate	NA	central_brain_intrinsic	NA	NA	CB0931
720575940619767120	NA	SMPad3	central_brain	glutamate	NA	central_brain_intrinsic	NA	NA	CB0933
720575940639181365	NA	LHa3	central_brain	acetylcholine	NA	central_brain_intrinsic	NA	NA	CB0934
720575940614605730	NA	LHa3	central_brain	acetylcholine	NA	central_brain_intrinsic	NA	NA	CB0934
720575940631724077	NA	SIPa1_ventral	central_brain	glutamate	NA	central_brain_intrinsic	NA	NA	CB0937
720575940636137335	NA	SIPa1_ventral	central_brain	glutamate	NA	central_brain_intrinsic	NA	NA	CB0937
720575940629318138	NA	SIPa1_ventral	central_brain	glutamate	NA	central_brain_intrinsic	NA	NA	CB0937
720575940619470529	NA	SIPa1_ventral	central_brain	glutamate	NA	central_brain_intrinsic	NA	NA	CB0937
720575940630233047	NA	SLPal2	central_brain	acetylcholine	NA	central_brain_intrinsic	NA	NA	CB0938
720575940623938599	NA	SLPal2	central_brain	acetylcholine	NA	central_brain_intrinsic	NA	NA	CB0938
720575940617147321	NA	LHp3	central_brain	acetylcholine	NA	central_brain_intrinsic	lateral_horn_local_neuron	NA	CB0939
720575940637451497	NA	DM1_antero_dorsal	central_brain	acetylcholine	NA	central_brain_intrinsic	NA	NA	CB0942
720575940615820556	NA	DM1_antero_dorsal	central_brain	acetylcholine	NA	central_brain_intrinsic	NA	NA	CB0942
720575940626603594	NA	DM1_antero_dorsal	central_brain	acetylcholine	NA	central_brain_intrinsic	NA	NA	CB0942
720575940611024281	NA	DM1_antero_dorsal	central_brain	acetylcholine	NA	central_brain_intrinsic	NA	NA	CB0942
720575940615964061	NA	SMPpm1	central_brain	acetylcholine	NA	central_brain_intrinsic	NA	NA	CB0943
720575940626961304	NA	SMPpm1	central_brain	acetylcholine	NA	central_brain_intrinsic	NA	NA	CB0943
720575940628571868	NA	SMPpm1	central_brain	acetylcholine	NA	central_brain_intrinsic	NA	NA	CB0943
720575940636113264	NA	SMPpm1	central_brain	acetylcholine	NA	central_brain_intrinsic	NA	NA	CB0943
720575940623929836	NA	SMPpm1	central_brain	acetylcholine	NA	central_brain_intrinsic	NA	NA	CB0943
720575940631713128	NA	SMPpm1	central_brain	acetylcholine	NA	central_brain_intrinsic	NA	NA	CB0943
720575940626672158	NA	SMPpm1	central_brain	acetylcholine	NA	central_brain_intrinsic	NA	NA	CB0943
720575940619840193	NA	SMPpm1	central_brain	acetylcholine	NA	central_brain_intrinsic	NA	NA	CB0943
720575940623142844	NA	SMPpm1	central_brain	acetylcholine	NA	central_brain_intrinsic	NA	NA	CB0943
720575940619355989	NA	SMPpm1	central_brain	acetylcholine	NA	central_brain_intrinsic	NA	NA	CB0943
720575940616855872	NA	SMPpm1	central_brain	acetylcholine	NA	central_brain_intrinsic	NA	NA	CB0943
720575940621879991	NA	SMPpm1	central_brain	acetylcholine	NA	central_brain_intrinsic	NA	NA	CB0943
720575940615279163	NA	SMPpm1	central_brain	acetylcholine	NA	central_brain_intrinsic	NA	NA	CB0943
720575940616777024	NA	SMPpm1	central_brain	acetylcholine	NA	central_brain_intrinsic	NA	NA	CB0943
720575940629705514	NA	SMPpm1	central_brain	acetylcholine	NA	central_brain_intrinsic	NA	NA	CB0943
720575940628358419	NA	SMPpm1	central_brain	acetylcholine	NA	central_brain_intrinsic	NA	NA	CB0943
720575940636315534	NA	SMPpm1	central_brain	acetylcholine	NA	central_brain_intrinsic	NA	NA	CB0943
720575940612890002	NA	SMPpm1	central_brain	acetylcholine	NA	central_brain_intrinsic	NA	NA	CB0943
720575940618300465	NA	SMPpm1	central_brain	acetylcholine	NA	central_brain_intrinsic	NA	NA	CB0943
720575940638465112	NA	SMPpm1	central_brain	acetylcholine	NA	central_brain_intrinsic	NA	NA	CB0943
720575940626139420	NA	SMPpm1	central_brain	acetylcholine	NA	central_brain_intrinsic	NA	NA	CB0943
720575940626292861	NA	SMPpm1	central_brain	acetylcholine	NA	central_brain_intrinsic	NA	NA	CB0943
720575940631526006	NA	SMPpm1	central_brain	acetylcholine	NA	central_brain_intrinsic	NA	NA	CB0943
720575940633618380	NA	DM2_central	central_brain	gaba	NA	central_brain_intrinsic	NA	NA	CB0944
720575940616026555	NA	DM2_central	central_brain	gaba	NA	central_brain_intrinsic	NA	NA	CB0944
720575940632194861	NA	DM2_central	central_brain	gaba	NA	central_brain_intrinsic	NA	NA	CB0944
720575940657919873	NA	LHp2	central_brain	acetylcholine	NA	central_brain_intrinsic	NA	NA	CB0946
720575940610458926	NA	LHp2	central_brain	acetylcholine	NA	central_brain_intrinsic	NA	NA	CB0946
720575940609814281	NA	LHp2	central_brain	acetylcholine	NA	central_brain_intrinsic	NA	NA	CB0946
720575940617417792	NA	LHp2	central_brain	acetylcholine	NA	central_brain_intrinsic	NA	NA	CB0946
720575940635013311	NA	LHa2	central_brain	acetylcholine	NA	central_brain_intrinsic	NA	NA	CB0947
720575940627128552	NA	LHa2	central_brain	acetylcholine	NA	central_brain_intrinsic	NA	NA	CB0947
720575940621015649	NA	LHa2	central_brain	acetylcholine	NA	central_brain_intrinsic	NA	NA	CB0947
720575940617482169	NA	LHa2	central_brain	acetylcholine	NA	central_brain_intrinsic	NA	NA	CB0947
720575940639405629	NA	LHa2	central_brain	acetylcholine	NA	central_brain_intrinsic	NA	NA	CB0947
720575940620707750	NA	LHa1	central_brain	acetylcholine	NA	central_brain_intrinsic	NA	NA	CB0948
720575940629720958	NA	LHa1	central_brain	acetylcholine	NA	central_brain_intrinsic	NA	NA	CB0948
720575940629719422	NA	LHa1	central_brain	acetylcholine	NA	central_brain_intrinsic	NA	NA	CB0948
720575940625985464	NA	LHa1	central_brain	acetylcholine	NA	central_brain_intrinsic	NA	NA	CB0948
720575940617690658	NA	SMPad3	central_brain	glutamate	NA	central_brain_intrinsic	NA	NA	CB0950
720575940625666341	NA	SMPad3	central_brain	glutamate	NA	central_brain_intrinsic	NA	NA	CB0951
720575940644086295	NA	SMPad3	central_brain	glutamate	NA	central_brain_intrinsic	NA	NA	CB0951
720575940615918267	NA	SMPad3	central_brain	glutamate	NA	central_brain_intrinsic	NA	NA	CB0951
720575940622203597	NA	SMPad3	central_brain	glutamate	NA	central_brain_intrinsic	NA	NA	CB0951
720575940624540967	NA	VPNp1_medial	central_brain	acetylcholine	gaba-negative	central_brain_intrinsic	NA	NA	CB0952
720575940640445648	NA	VPNp1_medial	central_brain	acetylcholine	gaba-negative	central_brain_intrinsic	NA	NA	CB0952
720575940630274678	NA	VPNp1_medial	central_brain	acetylcholine	gaba-negative	central_brain_intrinsic	NA	NA	CB0952
720575940626648463	NA	VLPl1_or_VLPl5	central_brain	acetylcholine	NA	central_brain_intrinsic	NA	NA	CB0955
720575940638680654	NA	VLPl1_or_VLPl5	central_brain	acetylcholine	NA	central_brain_intrinsic	NA	NA	CB0956
720575940631735265	NA	VLPl1_or_VLPl5	central_brain	acetylcholine	NA	central_brain_intrinsic	NA	NA	CB0956
720575940637561919	NA	VLPl1_or_VLPl5	central_brain	acetylcholine	NA	central_brain_intrinsic	NA	NA	CB0956
720575940629443626	NA	VLPl1_or_VLPl5	central_brain	acetylcholine	NA	central_brain_intrinsic	NA	NA	CB0956
720575940624539993	NA	LB19	central_brain	acetylcholine	NA	central_brain_intrinsic	NA	NA	CB0957
720575940631175588	NA	LB3	central_brain	acetylcholine	NA	central_brain_intrinsic	NA	NA	CB0958
720575940626084410	NA	LB3	central_brain	glutamate	NA	central_brain_intrinsic	NA	NA	CB0958
720575940612059818	NA	LB3	central_brain	glutamate	NA	central_brain_intrinsic	NA	NA	CB0958
720575940607541955	NA	NA	central_brain	glutamate	NA	central_brain_intrinsic	NA	NA	CB0959
720575940628337307	NA	FLAa3	central_brain	acetylcholine	NA	central_brain_intrinsic	NA	NA	CB0960
720575940610568305	NA	FLAa3	central_brain	acetylcholine	NA	central_brain_intrinsic	NA	NA	CB0960
720575940644528163	NA	FLAa3	central_brain	acetylcholine	NA	central_brain_intrinsic	NA	NA	CB0960
720575940629583345	NA	FLAa3	central_brain	acetylcholine	NA	central_brain_intrinsic	NA	NA	CB0960
720575940621074390	NA	FLAa3	central_brain	acetylcholine	NA	central_brain_intrinsic	NA	NA	CB0960
720575940629944407	NA	FLAa3	central_brain	acetylcholine	NA	central_brain_intrinsic	NA	NA	CB0960
720575940630930828	NA	LB3	central_brain	glutamate	NA	central_brain_intrinsic	NA	NA	CB0961
720575940611894757	NA	LB3	central_brain	glutamate	NA	central_brain_intrinsic	NA	NA	CB0961
720575940645191112	NA	LB3	central_brain	glutamate	NA	central_brain_intrinsic	NA	NA	CB0961
720575940628911415	NA	LB3	central_brain	glutamate	NA	central_brain_intrinsic	NA	NA	CB0961
720575940618932577	NA	LB3	central_brain	glutamate	NA	central_brain_intrinsic	NA	NA	CB0961
720575940622763447	NA	LB3	central_brain	glutamate	NA	central_brain_intrinsic	NA	NA	CB0961
720575940613861010	NA	LB3	central_brain	glutamate	NA	central_brain_intrinsic	NA	NA	CB0961
720575940625816606	NA	LB3	central_brain	glutamate	NA	central_brain_intrinsic	NA	NA	CB0962
720575940630346538	NA	LB3	central_brain	glutamate	NA	central_brain_intrinsic	NA	NA	CB0962
720575940626858695	NA	LB3	central_brain	glutamate	NA	central_brain_intrinsic	NA	NA	CB0962
720575940637742150	NA	LB5	central_brain	acetylcholine	NA	central_brain_intrinsic	NA	NA	CB0963
720575940634844408	NA	LB5	central_brain	acetylcholine	NA	central_brain_intrinsic	NA	NA	CB0963
720575940625355281	NA	SLPpl1	central_brain	glutamate	gaba-negative	central_brain_intrinsic	NA	NA	CB0965
720575940621988684	NA	SLPpl1	central_brain	glutamate	gaba-negative	central_brain_intrinsic	NA	NA	CB0965
720575940612291682	NA	VLPd&p1_posterior	central_brain	acetylcholine	gaba-negative	central_brain_intrinsic	NA	NA	CB0966
720575940648397177	NA	VLPd&p1_posterior	central_brain	acetylcholine	gaba-negative	central_brain_intrinsic	NA	NA	CB0966
720575940632379467	NA	SLPal2	central_brain	acetylcholine	NA	central_brain_intrinsic	NA	NA	CB0969
720575940638549888	NA	SLPal1	central_brain	glutamate	gaba-negative	central_brain_intrinsic	NA	NA	CB0971
720575940616915510	NA	SLPal1	central_brain	glutamate	gaba-negative	central_brain_intrinsic	NA	NA	CB0971
720575940611022819	NA	LHp2	central_brain	acetylcholine	NA	central_brain_intrinsic	NA	NA	CB0972
720575940624233418	NA	LHp2	central_brain	acetylcholine	NA	central_brain_intrinsic	NA	NA	CB0972
720575940626975754	NA	LHp2	central_brain	acetylcholine	NA	central_brain_intrinsic	NA	NA	CB0972
720575940632768979	NA	SLPpm1	central_brain	glutamate	gaba-negative	central_brain_intrinsic	NA	NA	CB0973
720575940618971851	NA	SLPpm1	central_brain	glutamate	gaba-negative	central_brain_intrinsic	NA	NA	CB0973
720575940616443137	NA	SLPpm1	central_brain	glutamate	gaba-negative	central_brain_intrinsic	NA	NA	CB0973
720575940634069914	NA	SLPpm1	central_brain	glutamate	gaba-negative	central_brain_intrinsic	NA	NA	CB0973
720575940618693035	NA	SLPpm1	central_brain	glutamate	gaba-negative	central_brain_intrinsic	NA	NA	CB0974
720575940622617748	NA	SMPpv1	central_brain	acetylcholine	NA	central_brain_intrinsic	NA	NA	CB0975
720575940620633309	NA	SMPpv1	central_brain	acetylcholine	NA	central_brain_intrinsic	NA	NA	CB0975
720575940619602928	NA	SMPpv1	central_brain	acetylcholine	NA	central_brain_intrinsic	NA	NA	CB0975
720575940621463334	NA	SMPpv1	central_brain	acetylcholine	NA	central_brain_intrinsic	NA	NA	CB0975
720575940630085480	NA	SMPpv1	central_brain	acetylcholine	NA	central_brain_intrinsic	NA	NA	CB0975
720575940621898828	NA	SMPp&v1_posterior	central_brain	glutamate	gaba-negative	central_brain_intrinsic	NA	NA	CB0976
720575940630924591	NA	MD3	central_brain	glutamate	NA	central_brain_intrinsic	NA	NA	CB0977
720575940624003255	NA	MD3	central_brain	glutamate	NA	central_brain_intrinsic	NA	NA	CB0977
720575940611886066	NA	MD3	central_brain	gaba	NA	central_brain_intrinsic	NA	NA	CB0978
720575940634574943	NA	MD3	central_brain	gaba	NA	central_brain_intrinsic	NA	NA	CB0979
720575940624883898	NA	MD3	central_brain	gaba	NA	central_brain_intrinsic	NA	NA	CB0979
720575940630501699	NA	MD3	central_brain	gaba	NA	central_brain_intrinsic	NA	NA	CB0979
720575940622341814	NA	MD3	central_brain	gaba	NA	central_brain_intrinsic	NA	NA	CB0980
720575940650006393	NA	MD3	central_brain	gaba	NA	central_brain_intrinsic	NA	NA	CB0980
720575940610499523	NA	LB6	central_brain	gaba	NA	central_brain_intrinsic	NA	NA	CB0981
720575940635839845	NA	LB6	central_brain	gaba	NA	central_brain_intrinsic	NA	NA	CB0981
720575940619862720	NA	LB6	central_brain	gaba	NA	central_brain_intrinsic	NA	NA	CB0981
720575940639107573	NA	LB6	central_brain	gaba	NA	central_brain_intrinsic	NA	NA	CB0981
720575940616455483	NA	LB6	central_brain	gaba	NA	central_brain_intrinsic	NA	NA	CB0981
720575940618233168	NA	LB3	central_brain	gaba	NA	central_brain_intrinsic	NA	NA	CB0982
720575940628393042	NA	VESa1	central_brain	gaba	NA	central_brain_intrinsic	NA	NA	CB0984
720575940631081785	NA	VESa1	central_brain	gaba	NA	central_brain_intrinsic	NA	NA	CB0984
720575940651198710	NA	MD3	central_brain	gaba	NA	central_brain_intrinsic	NA	NA	CB0986
720575940626053907	NA	MD3	central_brain	gaba	NA	central_brain_intrinsic	NA	NA	CB0986
720575940619623083	NA	MD3	central_brain	gaba	NA	central_brain_intrinsic	NA	NA	CB0986
720575940643744968	NA	MD3	central_brain	gaba	NA	central_brain_intrinsic	NA	NA	CB0986
720575940606185090	NA	LB3	central_brain	glutamate	NA	central_brain_intrinsic	NA	NA	CB0987
720575940612019683	NA	LB3	central_brain	glutamate	NA	central_brain_intrinsic	NA	NA	CB0987
720575940618942747	NA	LB3	central_brain	glutamate	NA	central_brain_intrinsic	NA	NA	CB0987
720575940610617668	NA	LB3	central_brain	glutamate	NA	central_brain_intrinsic	NA	NA	CB0987
720575940618786798	NA	LB23	central_brain	acetylcholine	NA	central_brain_intrinsic	NA	NA	CB0988
720575940632243340	NA	MD3	central_brain	gaba	NA	central_brain_intrinsic	NA	NA	CB0989
720575940617997396	NA	LALv1_ventral	central_brain	gaba	NA	central_brain_intrinsic	NA	NA	CB0990
720575940642061709	NA	LALv1_ventral	central_brain	gaba	NA	central_brain_intrinsic	NA	NA	CB0990
720575940624863896	NA	LALv1_ventral	central_brain	gaba	NA	central_brain_intrinsic	NA	NA	CB0990
720575940639776829	NA	VLPl2_medial	central_brain	acetylcholine	NA	central_brain_intrinsic	NA	NA	CB0992
720575940637798771	NA	SLPal5	central_brain	glutamate	NA	central_brain_intrinsic	NA	NA	CB0993
720575940624140285	NA	SLPal5	central_brain	glutamate	NA	central_brain_intrinsic	NA	NA	CB0993
720575940643088032	NA	SLPal5	central_brain	glutamate	NA	central_brain_intrinsic	NA	NA	CB0993
720575940613716274	NA	SLPal5	central_brain	glutamate	NA	central_brain_intrinsic	NA	NA	CB0993
720575940630911533	NA	SLPal5	central_brain	glutamate	NA	central_brain_intrinsic	NA	NA	CB0993
720575940647050116	NA	SLPal5	central_brain	glutamate	NA	central_brain_intrinsic	NA	NA	CB0993
720575940620482182	NA	LHa1	central_brain	acetylcholine	NA	central_brain_intrinsic	NA	NA	CB0994
720575940630367196	NA	LHa1	central_brain	acetylcholine	NA	central_brain_intrinsic	NA	NA	CB0994
720575940605391136	NA	LHa1	central_brain	acetylcholine	NA	central_brain_intrinsic	NA	NA	CB0994
720575940628371441	NA	LHa1	central_brain	acetylcholine	NA	central_brain_intrinsic	NA	NA	CB0994
720575940615952221	NA	LHa1	central_brain	acetylcholine	NA	central_brain_intrinsic	NA	NA	CB0994
720575940624649964	NA	LHa3	central_brain	acetylcholine	NA	central_brain_intrinsic	NA	NA	CB0996
720575940619821771	NA	LHa3	central_brain	acetylcholine	NA	central_brain_intrinsic	NA	NA	CB0996
720575940638704512	NA	LHa3	central_brain	acetylcholine	NA	central_brain_intrinsic	NA	NA	CB0996
720575940620382400	NA	LHa2	central_brain	acetylcholine	NA	central_brain_intrinsic	NA	NA	CB0997
720575940608974549	NA	LHa2	central_brain	acetylcholine	NA	central_brain_intrinsic	NA	NA	CB0997
720575940623439996	NA	LHa2	central_brain	acetylcholine	NA	central_brain_intrinsic	NA	NA	CB0997
720575940625210969	NA	LHa2	central_brain	acetylcholine	NA	central_brain_intrinsic	NA	NA	CB0997
720575940620078215	NA	LHa2	central_brain	acetylcholine	NA	central_brain_intrinsic	NA	NA	CB0997
720575940604682976	NA	LHa2	central_brain	acetylcholine	NA	central_brain_intrinsic	NA	NA	CB0997
720575940627650120	NA	LHa2	central_brain	acetylcholine	NA	central_brain_intrinsic	NA	NA	CB0997
720575940636716206	NA	LHa2	central_brain	acetylcholine	NA	central_brain_intrinsic	NA	NA	CB0997
720575940635958639	NA	LHa2	central_brain	acetylcholine	NA	central_brain_intrinsic	NA	NA	CB0997
720575940614640031	NA	DM3_dorso_lateral	central_brain	acetylcholine	NA	central_brain_intrinsic	NA	NA	CB0998
720575940640791504	NA	DM3_dorso_lateral	central_brain	acetylcholine	NA	central_brain_intrinsic	NA	NA	CB0998
720575940620520430	NA	DM3_dorso_lateral	central_brain	acetylcholine	NA	central_brain_intrinsic	NA	NA	CB0998
720575940632547423	NA	DM3_dorso_lateral	central_brain	acetylcholine	NA	central_brain_intrinsic	NA	NA	CB0998
720575940627955578	NA	SLPav3	central_brain	gaba	NA	central_brain_intrinsic	NA	NA	CB0999
720575940625519891	NA	SLPav3	central_brain	glutamate	NA	central_brain_intrinsic	NA	NA	CB0999
720575940634523255	NA	VLPl&d1_lateral	central_brain	acetylcholine	NA	central_brain_intrinsic	NA	NA	CB1000
720575940630485775	NA	VLPl&d1_lateral	central_brain	acetylcholine	NA	central_brain_intrinsic	NA	NA	CB1000
720575940629232322	NA	DM6_dorso_lateral	central_brain	acetylcholine	NA	central_brain_intrinsic	NA	NA	CB1001
720575940631854137	NA	DM6_dorso_lateral	central_brain	acetylcholine	NA	central_brain_intrinsic	NA	NA	CB1001
720575940632790753	NA	LHl1	central_brain	gaba	NA	central_brain_intrinsic	NA	NA	CB1002
720575940625470863	NA	LHl1	central_brain	gaba	NA	central_brain_intrinsic	NA	NA	CB1002
720575940632832301	NA	LHl1	central_brain	gaba	NA	central_brain_intrinsic	NA	NA	CB1003
720575940627286794	NA	LHl1	central_brain	gaba	NA	central_brain_intrinsic	NA	NA	CB1003
720575940615004456	NA	LHl1	central_brain	glutamate	NA	central_brain_intrinsic	NA	NA	CB1003
720575940630006735	NA	LHl2_ventral	central_brain	glutamate	NA	central_brain_intrinsic	NA	NA	CB1005
720575940630306245	NA	LHl2_ventral	central_brain	glutamate	NA	central_brain_intrinsic	NA	NA	CB1005
720575940628820823	NA	SLPad1_posterior	central_brain	glutamate	gaba-negative	central_brain_intrinsic	NA	NA	CB1006
720575940629574615	NA	SLPad1_posterior	central_brain	glutamate	gaba-negative	central_brain_intrinsic	NA	NA	CB1006
720575940612921325	NA	DM6_posterior	central_brain	glutamate	NA	central_brain_intrinsic	NA	NA	CB1007
720575940639122640	NA	DM6_posterior	central_brain	glutamate	NA	central_brain_intrinsic	NA	NA	CB1007
720575940623320649	NA	FLAa3	central_brain	acetylcholine	NA	central_brain_intrinsic	NA	NA	CB1008
720575940625960360	NA	FLAa3	central_brain	serotonin	NA	central_brain_intrinsic	NA	NA	CB1008
720575940611672746	NA	FLAa3	central_brain	acetylcholine	NA	central_brain_intrinsic	NA	NA	CB1008
720575940633873007	NA	FLAa3	central_brain	acetylcholine	NA	central_brain_intrinsic	NA	NA	CB1008
720575940613775825	NA	FLAa3	central_brain	acetylcholine	NA	central_brain_intrinsic	NA	NA	CB1008
720575940629140988	NA	FLAa3	central_brain	acetylcholine	NA	central_brain_intrinsic	NA	NA	CB1008
720575940626366982	NA	FLAa3	central_brain	serotonin	NA	central_brain_intrinsic	NA	NA	CB1008
720575940631761433	NA	FLAa3	central_brain	acetylcholine	NA	central_brain_intrinsic	NA	NA	CB1008
720575940628046851	NA	FLAa3	central_brain	acetylcholine	NA	central_brain_intrinsic	NA	NA	CB1008
720575940626745616	NA	FLAa3	central_brain	acetylcholine	NA	central_brain_intrinsic	NA	NA	CB1008
720575940615967574	NA	FLAa3	central_brain	acetylcholine	NA	central_brain_intrinsic	NA	NA	CB1008
720575940626199562	NA	FLAa3	central_brain	serotonin	NA	central_brain_intrinsic	NA	NA	CB1008
720575940620201084	NA	FLAa3	central_brain	acetylcholine	NA	central_brain_intrinsic	NA	NA	CB1009
720575940626179658	NA	FLAa3	central_brain	acetylcholine	NA	central_brain_intrinsic	NA	NA	CB1009
720575940634632078	NA	LALv1_ventral	central_brain	gaba	NA	central_brain_intrinsic	NA	NA	CB1010
720575940620926155	NA	SLPpl1	central_brain	glutamate	gaba-negative	central_brain_intrinsic	NA	DN3	CB1011
720575940610980850	NA	SLPpl1	central_brain	glutamate	gaba-negative	central_brain_intrinsic	NA	DN3	CB1011
720575940625436805	NA	SLPpl1	central_brain	glutamate	gaba-negative	central_brain_intrinsic	NA	DN3	CB1011
720575940621490416	NA	SLPpl1	central_brain	glutamate	gaba-negative	central_brain_intrinsic	NA	DN3	CB1011
720575940623437838	NA	ALv2	central_brain	glutamate	NA	central_brain_intrinsic	antennal_lobe_local_neuron	NA	CB1013
720575940610983082	NA	SLPpm1	central_brain	glutamate	gaba-negative	central_brain_intrinsic	NA	NA	CB1015
720575940636607118	NA	LHd1	central_brain	acetylcholine	gaba-negative	central_brain_intrinsic	NA	NA	CB1020
720575940632020428	NA	LB3	central_brain	glutamate	NA	central_brain_intrinsic	NA	NA	CB1023
720575940634195039	NA	FLAa3	central_brain	acetylcholine	NA	central_brain_intrinsic	NA	NA	CB1024
720575940644966452	NA	FLAa3	central_brain	acetylcholine	NA	central_brain_intrinsic	NA	NA	CB1024
720575940617425947	NA	FLAa3	central_brain	acetylcholine	NA	central_brain_intrinsic	NA	NA	CB1024
720575940629479276	NA	FLAa3	central_brain	acetylcholine	NA	central_brain_intrinsic	NA	NA	CB1024
720575940613988242	NA	FLAa3	central_brain	acetylcholine	NA	central_brain_intrinsic	NA	NA	CB1024
720575940609783598	NA	FLAa3	central_brain	acetylcholine	NA	central_brain_intrinsic	NA	NA	CB1024
720575940640204752	NA	FLAa3	central_brain	acetylcholine	NA	central_brain_intrinsic	NA	NA	CB1026
720575940610724466	NA	DM6_ventral	central_brain	acetylcholine	NA	central_brain_intrinsic	NA	NA	CB1029
720575940621809276	NA	DM6_ventral	central_brain	acetylcholine	NA	central_brain_intrinsic	NA	NA	CB1029
720575940612041701	NA	DM6_ventral	central_brain	acetylcholine	NA	central_brain_intrinsic	NA	NA	CB1029
720575940620227589	NA	DM6_ventral	central_brain	acetylcholine	NA	central_brain_intrinsic	NA	NA	CB1029
720575940603918769	NA	DM6_ventral	central_brain	acetylcholine	NA	central_brain_intrinsic	NA	NA	CB1029
720575940618231205	NA	DM6_ventral	central_brain	acetylcholine	NA	central_brain_intrinsic	NA	NA	CB1029
720575940623780075	NA	DM6_ventral	central_brain	acetylcholine	NA	central_brain_intrinsic	NA	NA	CB1029
720575940610113905	NA	DM6_ventral	central_brain	acetylcholine	NA	central_brain_intrinsic	NA	NA	CB1029
720575940629824825	NA	DM6_ventral	central_brain	acetylcholine	NA	central_brain_intrinsic	NA	NA	CB1029
720575940629238543	NA	DM6_ventral	central_brain	acetylcholine	NA	central_brain_intrinsic	NA	NA	CB1029
720575940616076829	NA	DM6_ventral	central_brain	acetylcholine	NA	central_brain_intrinsic	NA	NA	CB1029
720575940632679727	NA	DM4_ventral	central_brain	acetylcholine	NA	central_brain_intrinsic	NA	NA	CB1030
720575940621328148	NA	DM4_ventral	central_brain	acetylcholine	NA	central_brain_intrinsic	NA	NA	CB1030
720575940614102434	NA	DM4_ventral	central_brain	acetylcholine	NA	central_brain_intrinsic	NA	NA	CB1030
720575940630241071	NA	DM4_ventral	central_brain	acetylcholine	NA	central_brain_intrinsic	NA	NA	CB1030
720575940622793668	NA	DM4_ventral	central_brain	acetylcholine	NA	central_brain_intrinsic	NA	NA	CB1030
720575940628259919	NA	DM4_ventral	central_brain	acetylcholine	NA	central_brain_intrinsic	NA	NA	CB1030
720575940623352649	NA	DM4_ventral	central_brain	acetylcholine	NA	central_brain_intrinsic	NA	NA	CB1030
720575940623982794	NA	DM4_ventral	central_brain	acetylcholine	NA	central_brain_intrinsic	NA	NA	CB1030
720575940611502309	NA	DM6_dorso_lateral	central_brain	acetylcholine	NA	central_brain_intrinsic	NA	NA	CB1031
720575940622229005	NA	DM6_dorso_lateral	central_brain	acetylcholine	NA	central_brain_intrinsic	NA	NA	CB1031
720575940624695566	NA	DM6_dorso_lateral	central_brain	acetylcholine	NA	central_brain_intrinsic	NA	NA	CB1031
720575940630168892	NA	DM6_dorso_lateral	central_brain	acetylcholine	NA	central_brain_intrinsic	NA	NA	CB1031
720575940638791843	NA	DM6_dorso_lateral	central_brain	acetylcholine	NA	central_brain_intrinsic	NA	NA	CB1031
720575940622297835	NA	SLPpm1	central_brain	glutamate	gaba-negative	central_brain_intrinsic	NA	NA	CB1032
720575940615906316	NA	SLPpm1	central_brain	glutamate	gaba-negative	central_brain_intrinsic	NA	NA	CB1032
720575940634824846	NA	SLPpm1	central_brain	glutamate	gaba-negative	central_brain_intrinsic	NA	NA	CB1032
720575940621662051	NA	SLPpm1	central_brain	glutamate	gaba-negative	central_brain_intrinsic	NA	NA	CB1032
720575940635562341	NA	LHd1	central_brain	acetylcholine	gaba-negative	central_brain_intrinsic	NA	NA	CB1033
720575940626630404	NA	LHd1	central_brain	acetylcholine	gaba-negative	central_brain_intrinsic	NA	NA	CB1033
720575940651329526	NA	SLPpm1	central_brain	glutamate	gaba-negative	central_brain_intrinsic	NA	NA	CB1035
720575940631512484	NA	SLPpm1	central_brain	glutamate	gaba-negative	central_brain_intrinsic	NA	NA	CB1035
720575940636037604	NA	SLPpm1	central_brain	glutamate	gaba-negative	central_brain_intrinsic	NA	NA	CB1035
720575940628623212	NA	SLPpm1	central_brain	glutamate	gaba-negative	central_brain_intrinsic	NA	NA	CB1035
720575940631111983	NA	TRdm	central_brain	glutamate	NA	central_brain_intrinsic	NA	NA	CB1036
720575940620591837	NA	MD3	central_brain	gaba	NA	central_brain_intrinsic	NA	NA	CB1038
720575940608816964	NA	MD3	central_brain	gaba	NA	central_brain_intrinsic	NA	NA	CB1038
720575940629367863	NA	ALv1	central_brain	gaba	gaba	central_brain_intrinsic	antennal_lobe_projection_neuron	multiglomerular_projection_neuron	CB1041
720575940620710822	NA	ALv1	central_brain	gaba	gaba	central_brain_intrinsic	antennal_lobe_projection_neuron	multiglomerular_projection_neuron	CB1041
720575940624650988	NA	ALv1	central_brain	gaba	gaba	central_brain_intrinsic	antennal_lobe_projection_neuron	multiglomerular_projection_neuron	CB1041
720575940617671896	NA	LALv1_ventral	central_brain	gaba	NA	central_brain_intrinsic	NA	NA	CB1042
720575940619211361	NA	LALv1_ventral	central_brain	gaba	NA	central_brain_intrinsic	NA	NA	CB1042
720575940611997146	NA	LALv1_ventral	central_brain	gaba	NA	central_brain_intrinsic	NA	NA	CB1042
720575940616823862	NA	LALv1_ventral	central_brain	gaba	NA	central_brain_intrinsic	NA	NA	CB1042
720575940621665258	NA	LALv1_ventral	central_brain	gaba	NA	central_brain_intrinsic	NA	NA	CB1042
720575940623862989	NA	LALv1_ventral	central_brain	gaba	NA	central_brain_intrinsic	NA	NA	CB1042
720575940626239740	NA	LALv1_ventral	central_brain	gaba	NA	central_brain_intrinsic	NA	NA	CB1042
720575940640095310	NA	LALv1_ventral	central_brain	gaba	NA	central_brain_intrinsic	NA	NA	CB1042
720575940621228168	NA	LALv1_ventral	central_brain	gaba	NA	central_brain_intrinsic	NA	NA	CB1042
720575940617158725	NA	LALv1_ventral	central_brain	gaba	NA	central_brain_intrinsic	NA	NA	CB1042
720575940620380073	NA	LALv1_ventral	central_brain	gaba	NA	central_brain_intrinsic	NA	NA	CB1042
720575940617451422	NA	LALv1_ventral	central_brain	gaba	NA	central_brain_intrinsic	NA	NA	CB1042
720575940611292330	NA	VLPl&p2_posterior	central_brain	acetylcholine	NA	central_brain_intrinsic	NA	NA	CB1044
720575940624945438	NA	DM6_central1	central_brain	acetylcholine	NA	central_brain_intrinsic	NA	NA	CB1045
720575940619403201	NA	DM6_central1	central_brain	acetylcholine	NA	central_brain_intrinsic	NA	NA	CB1045
720575940615056081	NA	DM4_ventral	central_brain	acetylcholine	NA	central_brain_intrinsic	NA	NA	CB1046
720575940658986881	NA	DM4_ventral	central_brain	acetylcholine	NA	central_brain_intrinsic	NA	NA	CB1046
720575940612732050	NA	DM4_ventral	central_brain	acetylcholine	NA	central_brain_intrinsic	NA	NA	CB1046
720575940639736272	NA	DM4_ventral	central_brain	acetylcholine	NA	central_brain_intrinsic	NA	NA	CB1046
720575940636001166	NA	DM4_ventral	central_brain	acetylcholine	NA	central_brain_intrinsic	NA	NA	CB1046
720575940631679201	NA	DM4_ventral	central_brain	acetylcholine	NA	central_brain_intrinsic	NA	NA	CB1046
720575940650910073	NA	DM4_ventral	central_brain	acetylcholine	NA	central_brain_intrinsic	NA	NA	CB1046
720575940633201199	NA	DM4_ventral	central_brain	acetylcholine	NA	central_brain_intrinsic	NA	NA	CB1046
720575940628011458	NA	DM4_ventral	central_brain	acetylcholine	NA	central_brain_intrinsic	NA	NA	CB1046
720575940624049300	NA	DM4_ventral	central_brain	acetylcholine	NA	central_brain_intrinsic	NA	NA	CB1046
720575940640956123	NA	DM4_ventral	central_brain	acetylcholine	NA	central_brain_intrinsic	NA	NA	CB1046
720575940610555086	NA	DM4_ventral	central_brain	acetylcholine	NA	central_brain_intrinsic	NA	NA	CB1046
720575940629642972	NA	DM4_ventral	central_brain	acetylcholine	NA	central_brain_intrinsic	NA	NA	CB1046
720575940617979472	NA	DM6_ventral	central_brain	acetylcholine	NA	central_brain_intrinsic	NA	NA	CB1047
720575940607983627	NA	DM6_ventral	central_brain	acetylcholine	NA	central_brain_intrinsic	NA	NA	CB1047
720575940630949805	NA	DM6_ventral	central_brain	acetylcholine	NA	central_brain_intrinsic	NA	NA	CB1047
720575940627677514	NA	ALv2	central_brain	glutamate	NA	central_brain_intrinsic	antennal_lobe_local_neuron	NA	CB1048
720575940625003045	NA	LB5	central_brain	acetylcholine	NA	central_brain_intrinsic	NA	NA	CB1049
720575940624798352	NA	SLPpm3	central_brain	acetylcholine	NA	central_brain_intrinsic	NA	NA	CB1050
720575940636084848	NA	SLPpm3	central_brain	acetylcholine	NA	central_brain_intrinsic	NA	NA	CB1050
720575940623472363	NA	SLPpm3	central_brain	acetylcholine	NA	central_brain_intrinsic	NA	NA	CB1050
720575940628543847	NA	SLPpm3	central_brain	acetylcholine	NA	central_brain_intrinsic	NA	NA	CB1050
720575940640057589	NA	SMPpd1	central_brain	acetylcholine	gaba-negative	central_brain_intrinsic	NA	NA	CB1051
720575940638703731	NA	SMPpd1	central_brain	acetylcholine	gaba-negative	central_brain_intrinsic	NA	NA	CB1051
720575940644474391	NA	SMPpd1	central_brain	acetylcholine	gaba-negative	central_brain_intrinsic	NA	NA	CB1051
720575940610215859	NA	PSp2	central_brain	acetylcholine	gaba-negative	central_brain_intrinsic	NA	NA	CB1053
720575940611432306	NA	PSp2	central_brain	acetylcholine	gaba-negative	central_brain_intrinsic	NA	NA	CB1053
720575940625429385	NA	CLp2	central_brain	glutamate	NA	central_brain_intrinsic	NA	NA	CB1054
720575940618417067	NA	CLp2	central_brain	glutamate	NA	central_brain_intrinsic	NA	NA	CB1054
720575940630008121	NA	CLp2	central_brain	glutamate	NA	central_brain_intrinsic	NA	NA	CB1054
720575940626601745	NA	WEDd2	central_brain	gaba	NA	central_brain_intrinsic	NA	NA	CB1055
720575940629390700	NA	WEDd2	central_brain	gaba	NA	central_brain_intrinsic	NA	NA	CB1055
720575940621989500	NA	WEDd2	central_brain	glutamate	NA	central_brain_intrinsic	NA	NA	CB1056
720575940635498394	NA	LHd2	central_brain	glutamate	NA	central_brain_intrinsic	NA	NA	CB1057
720575940610601881	NA	LHd2	central_brain	glutamate	NA	central_brain_intrinsic	NA	NA	CB1057
720575940640791155	NA	LHd2	central_brain	glutamate	NA	central_brain_intrinsic	NA	NA	CB1057
720575940611035562	NA	LHd2	central_brain	glutamate	NA	central_brain_intrinsic	NA	NA	CB1057
720575940609850436	NA	LHd2	central_brain	glutamate	NA	central_brain_intrinsic	lateral_horn_local_neuron	NA	CB1058
720575940632271405	NA	LHd2	central_brain	glutamate	NA	central_brain_intrinsic	lateral_horn_local_neuron	NA	CB1058
720575940610514478	NA	LHd2	central_brain	glutamate	NA	central_brain_intrinsic	lateral_horn_local_neuron	NA	CB1058
720575940630902991	NA	LHd2	central_brain	glutamate	NA	central_brain_intrinsic	lateral_horn_local_neuron	NA	CB1058
720575940634229402	NA	LHd2	central_brain	glutamate	NA	central_brain_intrinsic	lateral_horn_local_neuron	NA	CB1058
720575940623064200	NA	LHd2	central_brain	glutamate	NA	central_brain_intrinsic	lateral_horn_local_neuron	NA	CB1058
720575940631964130	NA	LHd2	central_brain	glutamate	NA	central_brain_intrinsic	lateral_horn_local_neuron	NA	CB1058
720575940640207549	NA	VLPd&p1_posterior	central_brain	acetylcholine	gaba-negative	central_brain_intrinsic	NA	NA	CB1060
720575940627468273	NA	VLPd&p1_posterior	central_brain	acetylcholine	gaba-negative	central_brain_intrinsic	NA	NA	CB1060
720575940637981018	NA	VLPd&p1_posterior	central_brain	acetylcholine	gaba-negative	central_brain_intrinsic	NA	NA	CB1060
720575940629502172	NA	VLPd&p1_posterior	central_brain	acetylcholine	gaba-negative	central_brain_intrinsic	NA	NA	CB1060
720575940639161552	NA	VLPd&p1_posterior	central_brain	acetylcholine	gaba-negative	central_brain_intrinsic	NA	NA	CB1060
720575940623045267	NA	SMPad3	central_brain	glutamate	NA	central_brain_intrinsic	NA	NA	CB1061
720575940631957933	NA	SMPad3	central_brain	glutamate	NA	central_brain_intrinsic	NA	NA	CB1062
720575940632518348	NA	SMPad3	central_brain	glutamate	NA	central_brain_intrinsic	NA	NA	CB1062
720575940628289103	NA	SMPad3	central_brain	glutamate	NA	central_brain_intrinsic	NA	NA	CB1063
720575940630686457	NA	SMPad3	central_brain	glutamate	NA	central_brain_intrinsic	NA	NA	CB1063
720575940624736440	NA	SMPad3	central_brain	glutamate	NA	central_brain_intrinsic	NA	NA	CB1064
720575940623724558	NA	SMPad3	central_brain	glutamate	NA	central_brain_intrinsic	NA	NA	CB1064
720575940621324996	NA	WEDa1	central_brain	gaba	gaba	central_brain_intrinsic	NA	NA	CB1065
720575940615868485	NA	WEDa1	central_brain	gaba	gaba	central_brain_intrinsic	NA	NA	CB1065
720575940618578150	NA	AOTUv4_dorsal	central_brain	acetylcholine	gaba-negative	central_brain_intrinsic	NA	NA	CB1068
720575940636976191	NA	AOTUv4_dorsal	central_brain	acetylcholine	gaba-negative	central_brain_intrinsic	NA	NA	CB1068
720575940630826874	NA	AOTUv4_dorsal	central_brain	acetylcholine	gaba-negative	central_brain_intrinsic	NA	NA	CB1068
720575940617622219	NA	VLPl&d1_dorsal	central_brain	acetylcholine	NA	central_brain_intrinsic	NA	NA	CB1069
720575940603695025	NA	VLPl&d1_dorsal	central_brain	acetylcholine	NA	central_brain_intrinsic	NA	NA	CB1069
720575940620566733	NA	VLPl&d1_dorsal	central_brain	acetylcholine	NA	central_brain_intrinsic	NA	NA	CB1069
720575940616170043	NA	VLPl&d1_dorsal	central_brain	acetylcholine	NA	central_brain_intrinsic	NA	NA	CB1069
720575940628881739	NA	VLPl&d1_dorsal	central_brain	acetylcholine	NA	central_brain_intrinsic	NA	NA	CB1069
720575940633190703	NA	DM2_central	central_brain	glutamate	NA	central_brain_intrinsic	NA	NA	CB1071
720575940623314184	NA	DM2_central	central_brain	glutamate	NA	central_brain_intrinsic	NA	NA	CB1071
720575940611250650	NA	DM2_central	central_brain	glutamate	NA	central_brain_intrinsic	NA	NA	CB1071
720575940621050192	NA	DM2_central	central_brain	glutamate	NA	central_brain_intrinsic	NA	NA	CB1071
720575940627866473	NA	DM2_central	central_brain	gaba	NA	central_brain_intrinsic	NA	NA	CB1071
720575940631967831	NA	DM2_central	central_brain	glutamate	NA	central_brain_intrinsic	NA	NA	CB1071
720575940622182669	NA	SLPpm3	central_brain	acetylcholine	NA	central_brain_intrinsic	NA	NA	CB1073
720575940630520139	NA	SLPpm3	central_brain	acetylcholine	NA	central_brain_intrinsic	NA	NA	CB1073
720575940625947594	NA	SLPpm3	central_brain	acetylcholine	NA	central_brain_intrinsic	NA	NA	CB1073
720575940613983794	NA	SLPpm3	central_brain	acetylcholine	NA	central_brain_intrinsic	NA	NA	CB1073
720575940606298754	NA	SLPpm3	central_brain	acetylcholine	NA	central_brain_intrinsic	NA	NA	CB1073
720575940628404227	NA	VLPl&p2_posterior	central_brain	acetylcholine	NA	central_brain_intrinsic	NA	NA	CB1074
720575940622577336	NA	ALl1_ventral	central_brain	acetylcholine	NA	central_brain_intrinsic	NA	NA	CB1076
720575940620731631	NA	ALl1_ventral	central_brain	acetylcholine	NA	central_brain_intrinsic	NA	NA	CB1076
720575940634877850	NA	ALl1_ventral	central_brain	acetylcholine	NA	central_brain_intrinsic	NA	NA	CB1076
720575940627109202	NA	EBa1	central_brain	gaba	NA	central_brain_intrinsic	NA	NA	CB1079
720575940635507960	NA	EBa1	central_brain	gaba	NA	central_brain_intrinsic	NA	NA	CB1079
720575940642624987	NA	EBa1	central_brain	glutamate	NA	central_brain_intrinsic	NA	NA	CB1079
720575940632082895	NA	EBa1	central_brain	gaba	NA	central_brain_intrinsic	NA	NA	CB1079
720575940631990343	NA	EBa1	central_brain	gaba	NA	central_brain_intrinsic	NA	NA	CB1079
720575940624767332	NA	EBa1	central_brain	gaba	NA	central_brain_intrinsic	NA	NA	CB1079
720575940624430060	NA	EBa1	central_brain	gaba	NA	central_brain_intrinsic	NA	NA	CB1079
720575940623891637	NA	EBa1	central_brain	gaba	NA	central_brain_intrinsic	NA	NA	CB1079
720575940624685290	NA	EBa1	central_brain	gaba	NA	central_brain_intrinsic	NA	NA	CB1079
720575940630765253	NA	EBa1	central_brain	gaba	NA	central_brain_intrinsic	NA	NA	CB1079
720575940629947964	NA	EBa1	central_brain	gaba	NA	central_brain_intrinsic	NA	NA	CB1079
720575940630826660	NA	AOTUv4_dorsal	central_brain	acetylcholine	gaba-negative	central_brain_intrinsic	NA	NA	CB1080
720575940620836988	NA	AOTUv4_dorsal	central_brain	acetylcholine	gaba-negative	central_brain_intrinsic	NA	NA	CB1080
720575940617520413	NA	AOTUv4_dorsal	central_brain	acetylcholine	gaba-negative	central_brain_intrinsic	NA	NA	CB1080
720575940613417202	NA	AOTUv4_dorsal	central_brain	acetylcholine	gaba-negative	central_brain_intrinsic	NA	NA	CB1080
720575940627341156	NA	DM2_central	central_brain	gaba	NA	central_brain_intrinsic	NA	NA	CB1081
720575940609625442	NA	DM2_central	central_brain	glutamate	NA	central_brain_intrinsic	NA	NA	CB1081
720575940612044658	NA	DM2_central	central_brain	gaba	NA	central_brain_intrinsic	NA	NA	CB1084
720575940620195800	NA	DM2_central	central_brain	gaba	NA	central_brain_intrinsic	NA	NA	CB1084
720575940634097656	NA	DM2_central	central_brain	gaba	NA	central_brain_intrinsic	NA	NA	CB1084
720575940628741436	NA	DM2_central	central_brain	gaba	NA	central_brain_intrinsic	NA	NA	CB1084
720575940629370967	NA	DM2_central	central_brain	gaba	NA	central_brain_intrinsic	NA	NA	CB1084
720575940630918308	NA	DM2_central	central_brain	gaba	NA	central_brain_intrinsic	NA	NA	CB1084
720575940620098974	NA	DM2_central	central_brain	gaba	NA	central_brain_intrinsic	NA	NA	CB1084
720575940613997499	NA	VESa2	central_brain	gaba	NA	central_brain_intrinsic	NA	NA	CB1086
720575940623124813	NA	VESa2	central_brain	gaba	NA	central_brain_intrinsic	NA	NA	CB1087
720575940629073530	NA	VLPa2	central_brain	gaba	NA	central_brain_intrinsic	NA	NA	CB1088
720575940627970971	NA	VLPa2	central_brain	gaba	NA	central_brain_intrinsic	NA	NA	CB1088
720575940608212804	NA	VLPa2	central_brain	gaba	NA	central_brain_intrinsic	NA	NA	CB1088
720575940618318521	NA	VLPa2	central_brain	gaba	NA	central_brain_intrinsic	NA	NA	CB1088
720575940624329037	NA	SLPpm3	central_brain	acetylcholine	NA	central_brain_intrinsic	NA	NA	CB1089
720575940611798169	NA	SLPpm3	central_brain	acetylcholine	NA	central_brain_intrinsic	NA	NA	CB1089
720575940637152319	NA	SLPpm3	central_brain	acetylcholine	NA	central_brain_intrinsic	NA	NA	CB1089
720575940615464889	NA	SLPpm3	central_brain	acetylcholine	NA	central_brain_intrinsic	NA	NA	CB1089
720575940604447148	NA	SLPpm3	central_brain	acetylcholine	NA	central_brain_intrinsic	NA	NA	CB1089
720575940630326479	NA	LB3	central_brain	glutamate	NA	central_brain_intrinsic	NA	NA	CB1094
720575940620740122	NA	LB3	central_brain	glutamate	NA	central_brain_intrinsic	NA	NA	CB1094
720575940609425874	NA	LB5	central_brain	acetylcholine	NA	central_brain_intrinsic	NA	NA	CB1096
720575940628471916	NA	WEDa1	central_brain	gaba	gaba	central_brain_intrinsic	NA	NA	CB1098
720575940610012565	NA	WEDa1	central_brain	glutamate	gaba	central_brain_intrinsic	NA	NA	CB1098
720575940616546233	NA	WEDa1	central_brain	gaba	gaba	central_brain_intrinsic	NA	NA	CB1098
720575940626860175	NA	WEDa1	central_brain	gaba	gaba	central_brain_intrinsic	NA	NA	CB1098
720575940634539700	NA	WEDa1	central_brain	gaba	gaba	central_brain_intrinsic	NA	NA	CB1098
720575940614811202	NA	WEDa1	central_brain	glutamate	gaba	central_brain_intrinsic	NA	NA	CB1098
720575940613066536	NA	LHa2	central_brain	acetylcholine	NA	central_brain_intrinsic	NA	NA	CB1100
720575940628190407	NA	LHa2	central_brain	acetylcholine	NA	central_brain_intrinsic	NA	NA	CB1100
720575940643104456	NA	LHa2	central_brain	acetylcholine	NA	central_brain_intrinsic	NA	NA	CB1100
720575940625876517	NA	LHa2	central_brain	acetylcholine	NA	central_brain_intrinsic	NA	NA	CB1100
720575940616399645	NA	LHa2	central_brain	acetylcholine	NA	central_brain_intrinsic	NA	NA	CB1100
720575940622020428	NA	LHa2	central_brain	acetylcholine	NA	central_brain_intrinsic	NA	NA	CB1100
720575940604274534	NA	LHa2	central_brain	acetylcholine	NA	central_brain_intrinsic	NA	NA	CB1100
720575940618247333	NA	VLPl&d1_lateral	central_brain	acetylcholine	NA	central_brain_intrinsic	NA	NA	CB1101
720575940627041028	NA	VLPl&d1_lateral	central_brain	acetylcholine	NA	central_brain_intrinsic	NA	NA	CB1101
720575940643836196	NA	VLPl&d1_lateral	central_brain	acetylcholine	NA	central_brain_intrinsic	NA	NA	CB1101
720575940632171309	NA	VLPl&d1_lateral	central_brain	acetylcholine	NA	central_brain_intrinsic	NA	NA	CB1101
720575940612415742	NA	VLPl&d1_lateral	central_brain	acetylcholine	NA	central_brain_intrinsic	NA	NA	CB1101
720575940640733325	NA	VLPl&d1_lateral	central_brain	acetylcholine	NA	central_brain_intrinsic	NA	NA	CB1101
720575940619060589	NA	VLPl&d1_lateral	central_brain	acetylcholine	NA	central_brain_intrinsic	NA	NA	CB1101
720575940626953988	NA	VLPl&d1_lateral	central_brain	acetylcholine	NA	central_brain_intrinsic	NA	NA	CB1101
720575940636306288	NA	VLPl&d1_lateral	central_brain	serotonin	NA	central_brain_intrinsic	NA	NA	CB1101
720575940623465098	NA	LHa2	central_brain	acetylcholine	NA	central_brain_intrinsic	NA	NA	CB1102
720575940608621835	NA	LHa2	central_brain	acetylcholine	NA	central_brain_intrinsic	NA	NA	CB1102
720575940616891958	NA	LHa2	central_brain	acetylcholine	NA	central_brain_intrinsic	NA	NA	CB1102
720575940614104017	NA	LHa2	central_brain	acetylcholine	NA	central_brain_intrinsic	NA	NA	CB1103
720575940626410515	NA	LHa2	central_brain	acetylcholine	NA	central_brain_intrinsic	NA	NA	CB1103
720575940626773306	NA	LHa2	central_brain	acetylcholine	NA	central_brain_intrinsic	NA	NA	CB1103
720575940617943380	NA	LHa2	central_brain	acetylcholine	NA	central_brain_intrinsic	NA	NA	CB1104
720575940612439269	NA	NA	central_brain	acetylcholine	NA	central_brain_intrinsic	NA	NA	CB1105
720575940621371252	NA	LHa2	central_brain	acetylcholine	NA	central_brain_intrinsic	NA	NA	CB1106
720575940610895826	NA	LHa2	central_brain	acetylcholine	NA	central_brain_intrinsic	NA	NA	CB1106
720575940637050084	NA	LHa2	central_brain	acetylcholine	NA	central_brain_intrinsic	NA	NA	CB1106
720575940628831938	NA	LHa2	central_brain	acetylcholine	NA	central_brain_intrinsic	NA	NA	CB1106
720575940632722527	NA	VPNp&v1_posterior	central_brain	gaba	NA	central_brain_intrinsic	NA	NA	CB1107
720575940621054118	NA	VPNp&v1_posterior	central_brain	gaba	NA	central_brain_intrinsic	NA	NA	CB1107
720575940633541271	NA	VPNp&v1_posterior	central_brain	gaba	NA	central_brain_intrinsic	NA	NA	CB1107
720575940610403813	NA	VLPl2_medial	central_brain	acetylcholine	NA	central_brain_intrinsic	NA	NA	CB1108
720575940618245797	NA	VLPl&d1_lateral	central_brain	acetylcholine	NA	central_brain_intrinsic	NA	NA	CB1109
720575940628192901	NA	VLPl&d1_lateral	central_brain	acetylcholine	NA	central_brain_intrinsic	NA	NA	CB1109
720575940622905076	NA	VLPl&d1_lateral	central_brain	acetylcholine	NA	central_brain_intrinsic	NA	NA	CB1109
720575940625875784	NA	VLPl&d1_lateral	central_brain	acetylcholine	NA	central_brain_intrinsic	NA	NA	CB1109
720575940611381221	NA	VLPl&d1_lateral	central_brain	acetylcholine	NA	central_brain_intrinsic	NA	NA	CB1109
720575940645168584	NA	VLPl&d1_lateral	central_brain	acetylcholine	NA	central_brain_intrinsic	NA	NA	CB1109
720575940615167174	NA	VLPl&d1_lateral	central_brain	acetylcholine	NA	central_brain_intrinsic	NA	NA	CB1109
720575940613936754	NA	VLPl&d1_lateral	central_brain	acetylcholine	NA	central_brain_intrinsic	NA	NA	CB1109
720575940637779875	NA	VLPl&d1_lateral	central_brain	acetylcholine	NA	central_brain_intrinsic	NA	NA	CB1109
720575940634289771	NA	VLPl&d1_lateral	central_brain	acetylcholine	NA	central_brain_intrinsic	NA	NA	CB1109
720575940618129573	NA	VLPl&d1_lateral	central_brain	acetylcholine	NA	central_brain_intrinsic	NA	NA	CB1110
720575940637299172	NA	VLPl&d1_lateral	central_brain	acetylcholine	NA	central_brain_intrinsic	NA	NA	CB1110
720575940620622452	NA	VLPl&d1_lateral	central_brain	acetylcholine	NA	central_brain_intrinsic	NA	NA	CB1110
720575940621555603	NA	VLPl&d1_lateral	central_brain	acetylcholine	NA	central_brain_intrinsic	NA	NA	CB1110
720575940634334559	NA	VLPl&d1_lateral	central_brain	acetylcholine	NA	central_brain_intrinsic	NA	NA	CB1111
720575940624678808	NA	VLPl&d1_lateral	central_brain	acetylcholine	NA	central_brain_intrinsic	NA	NA	CB1111
720575940625663525	NA	VLPl&d1_lateral	central_brain	acetylcholine	NA	central_brain_intrinsic	NA	NA	CB1111
720575940618257113	NA	VLPl&d1_lateral	central_brain	acetylcholine	NA	central_brain_intrinsic	NA	NA	CB1111
720575940630314693	NA	VLPl&d1_lateral	central_brain	acetylcholine	NA	central_brain_intrinsic	NA	NA	CB1111
720575940634675301	NA	VLPl&d1_lateral	central_brain	acetylcholine	NA	central_brain_intrinsic	NA	NA	CB1111
720575940623934608	NA	VLPl&d1_lateral	central_brain	acetylcholine	NA	central_brain_intrinsic	NA	NA	CB1112
720575940622510630	NA	VLPl&d1_lateral	central_brain	acetylcholine	NA	central_brain_intrinsic	NA	NA	CB1112
720575940638304838	NA	LHa2	central_brain	acetylcholine	NA	central_brain_intrinsic	NA	NA	CB1113
720575940627679306	NA	LHa2	central_brain	acetylcholine	NA	central_brain_intrinsic	NA	NA	CB1114
720575940608987605	NA	LHa2	central_brain	acetylcholine	NA	central_brain_intrinsic	NA	NA	CB1114
720575940623403900	NA	LHa2	central_brain	acetylcholine	NA	central_brain_intrinsic	NA	NA	CB1114
720575940639368270	NA	LHa2	central_brain	acetylcholine	NA	central_brain_intrinsic	NA	NA	CB1114
720575940625098423	NA	LHa2	central_brain	acetylcholine	NA	central_brain_intrinsic	NA	NA	CB1114
720575940623975463	NA	LHa2	central_brain	acetylcholine	NA	central_brain_intrinsic	NA	NA	CB1114
720575940633587148	NA	LHa2	central_brain	acetylcholine	NA	central_brain_intrinsic	NA	NA	CB1114
720575940634702743	NA	LHa2	central_brain	acetylcholine	NA	central_brain_intrinsic	NA	NA	CB1114
720575940627712399	NA	LHa2	central_brain	acetylcholine	NA	central_brain_intrinsic	NA	NA	CB1114
720575940639687027	NA	SLPpl3	central_brain	glutamate	NA	central_brain_intrinsic	NA	NA	CB1115
720575940622799949	NA	SLPpl3	central_brain	glutamate	NA	central_brain_intrinsic	NA	NA	CB1115
720575940628188471	NA	LHl2_ventral	central_brain	glutamate	NA	central_brain_intrinsic	NA	NA	CB1116
720575940633996700	NA	LHl2_ventral	central_brain	glutamate	NA	central_brain_intrinsic	NA	NA	CB1116
720575940616303105	NA	LHl1	central_brain	gaba	NA	central_brain_intrinsic	NA	NA	CB1117
720575940650844150	NA	LHl1	central_brain	gaba	NA	central_brain_intrinsic	NA	NA	CB1117
720575940620675544	NA	VPNl&d1_dorsal	central_brain	acetylcholine	NA	central_brain_intrinsic	NA	NA	CB1118
720575940616548825	NA	VPNl&d1_dorsal	central_brain	acetylcholine	NA	central_brain_intrinsic	NA	NA	CB1118
720575940628442128	NA	VPNl&d1_dorsal	central_brain	acetylcholine	NA	central_brain_intrinsic	NA	NA	CB1118
720575940603235500	NA	VESa1	central_brain	gaba	NA	central_brain_intrinsic	NA	NA	CB1122
720575940625919720	NA	VESa1	central_brain	gaba	NA	central_brain_intrinsic	NA	NA	CB1122
720575940619084909	NA	EBa1	central_brain	gaba	NA	central_brain_intrinsic	NA	NA	CB1124
720575940618626171	NA	EBa1	central_brain	gaba	NA	central_brain_intrinsic	NA	NA	CB1124
720575940603930046	NA	WEDd1	central_brain	acetylcholine	NA	central_brain_intrinsic	NA	NA	CB1125
720575940624925989	NA	WEDd1	central_brain	acetylcholine	NA	central_brain_intrinsic	NA	NA	CB1125
720575940625597317	NA	WEDd1	central_brain	acetylcholine	NA	central_brain_intrinsic	NA	NA	CB1125
720575940616996294	NA	WEDd1	central_brain	acetylcholine	NA	central_brain_intrinsic	NA	NA	CB1125
720575940625952002	NA	WEDd1	central_brain	acetylcholine	NA	central_brain_intrinsic	NA	NA	CB1125
720575940646880820	NA	SLPad1_posterior	central_brain	glutamate	gaba-negative	central_brain_intrinsic	NA	NA	CB1126
720575940634048154	NA	SLPad1_posterior	central_brain	glutamate	gaba-negative	central_brain_intrinsic	NA	NA	CB1126
720575940620828165	NA	SLPad1_posterior	central_brain	glutamate	gaba-negative	central_brain_intrinsic	NA	NA	CB1126
720575940614081909	NA	VLPl&p1_posterior	central_brain	acetylcholine	NA	central_brain_intrinsic	NA	NA	CB1127
720575940637281395	NA	VLPl&p1_posterior	central_brain	acetylcholine	NA	central_brain_intrinsic	NA	NA	CB1127
720575940637282675	NA	VLPl&p1_posterior	central_brain	acetylcholine	NA	central_brain_intrinsic	NA	NA	CB1127
720575940632416668	NA	EBa1	central_brain	gaba	NA	central_brain_intrinsic	NA	NA	CB1128
720575940620762733	NA	VLPa2	central_brain	gaba	NA	central_brain_intrinsic	NA	NA	CB1129
720575940631554375	NA	VLPa2	central_brain	gaba	NA	central_brain_intrinsic	NA	NA	CB1129
720575940629254647	NA	VLPa2	central_brain	gaba	NA	central_brain_intrinsic	NA	NA	CB1130
720575940626943518	NA	VLPa2	central_brain	gaba	NA	central_brain_intrinsic	NA	NA	CB1130
720575940624145191	NA	VLPa2	central_brain	gaba	NA	central_brain_intrinsic	NA	NA	CB1130
720575940644255255	NA	ALl1_dorsal	central_brain	gaba	NA	central_brain_intrinsic	antennal_lobe_local_neuron	NA	CB1132
720575940622961802	NA	ALl1_dorsal	central_brain	gaba	NA	central_brain_intrinsic	antennal_lobe_local_neuron	NA	CB1132
720575940621343838	NA	ALl1_dorsal	central_brain	gaba	NA	central_brain_intrinsic	antennal_lobe_local_neuron	NA	CB1132
720575940609112587	NA	ALl1_dorsal	central_brain	gaba	NA	central_brain_intrinsic	antennal_lobe_local_neuron	NA	CB1132
720575940616219485	NA	LHd1	central_brain	acetylcholine	gaba-negative	central_brain_intrinsic	NA	NA	CB1133
720575940624009653	NA	SLPpm1	central_brain	glutamate	gaba-negative	central_brain_intrinsic	lateral_horn_local_neuron	NA	CB1134
720575940640238032	NA	DM4_ventral	central_brain	acetylcholine	NA	central_brain_intrinsic	NA	NA	CB1138
720575940637023966	NA	DM4_ventral	central_brain	acetylcholine	NA	central_brain_intrinsic	NA	NA	CB1138
720575940614370275	NA	DM4_ventral	central_brain	acetylcholine	NA	central_brain_intrinsic	NA	NA	CB1138
720575940631388589	NA	DM4_ventral	central_brain	acetylcholine	NA	central_brain_intrinsic	NA	NA	CB1138
720575940623078852	NA	DM4_ventral	central_brain	acetylcholine	NA	central_brain_intrinsic	NA	NA	CB1138
720575940627448860	NA	DM4_ventral	central_brain	acetylcholine	NA	central_brain_intrinsic	NA	NA	CB1138
720575940626536720	NA	DM4_ventral	central_brain	acetylcholine	NA	central_brain_intrinsic	NA	NA	CB1138
720575940628419804	NA	DM4_ventral	central_brain	acetylcholine	NA	central_brain_intrinsic	NA	NA	CB1138
720575940629388535	NA	DM4_ventral	central_brain	acetylcholine	NA	central_brain_intrinsic	NA	NA	CB1138
720575940633031775	NA	DM4_ventral	central_brain	acetylcholine	NA	central_brain_intrinsic	NA	NA	CB1138
720575940628009085	NA	DM4_ventral	central_brain	acetylcholine	NA	central_brain_intrinsic	NA	NA	CB1138
720575940612074353	NA	DM4_ventral	central_brain	acetylcholine	NA	central_brain_intrinsic	NA	NA	CB1138
720575940619123136	NA	DM4_ventral	central_brain	acetylcholine	NA	central_brain_intrinsic	NA	NA	CB1138
720575940626149918	NA	VLPl&p2_posterior	central_brain	acetylcholine	NA	central_brain_intrinsic	NA	NA	CB1140
720575940623248883	NA	ALl1_dorsal	central_brain	gaba	NA	central_brain_intrinsic	antennal_lobe_local_neuron	NA	CB1141
720575940632803212	NA	ALl1_dorsal	central_brain	gaba	NA	central_brain_intrinsic	antennal_lobe_local_neuron	NA	CB1141
720575940659844225	NA	ALl1_dorsal	central_brain	gaba	NA	central_brain_intrinsic	antennal_lobe_local_neuron	NA	CB1141
720575940623930211	NA	ALl1_dorsal	central_brain	gaba	NA	central_brain_intrinsic	antennal_lobe_local_neuron	NA	CB1141
720575940637510121	NA	ALl1_dorsal	central_brain	gaba	NA	central_brain_intrinsic	antennal_lobe_local_neuron	NA	CB1141
720575940627373161	NA	MD3	central_brain	gaba	NA	central_brain_intrinsic	NA	NA	CB1145
720575940626017917	NA	MD3	central_brain	gaba	NA	central_brain_intrinsic	NA	NA	CB1145
720575940633968235	NA	MD3	central_brain	gaba	NA	central_brain_intrinsic	NA	NA	CB1145
720575940634263706	NA	SLPad1_posterior	central_brain	glutamate	gaba-negative	central_brain_intrinsic	NA	NA	CB1148
720575940633869485	NA	SLPad1_posterior	central_brain	glutamate	gaba-negative	central_brain_intrinsic	NA	NA	CB1148
720575940627017259	NA	SLPad1_posterior	central_brain	glutamate	gaba-negative	central_brain_intrinsic	NA	NA	CB1148
720575940628038552	NA	SLPad1_posterior	central_brain	glutamate	gaba-negative	central_brain_intrinsic	NA	NA	CB1148
720575940631901209	NA	SLPad1_posterior	central_brain	glutamate	gaba-negative	central_brain_intrinsic	NA	NA	CB1148
720575940631525090	NA	SLPad1_posterior	central_brain	glutamate	gaba-negative	central_brain_intrinsic	NA	NA	CB1148
720575940635961711	NA	SLPad1_posterior	central_brain	glutamate	gaba-negative	central_brain_intrinsic	NA	NA	CB1148
720575940622550601	NA	SLPad1_posterior	central_brain	glutamate	gaba-negative	central_brain_intrinsic	NA	NA	CB1148
720575940647956276	NA	SLPad1_posterior	central_brain	glutamate	gaba-negative	central_brain_intrinsic	NA	NA	CB1149
720575940616905787	NA	SLPad1_posterior	central_brain	glutamate	gaba-negative	central_brain_intrinsic	NA	NA	CB1149
720575940615014184	NA	SLPad1_posterior	central_brain	glutamate	gaba-negative	central_brain_intrinsic	NA	NA	CB1149
720575940620551021	NA	SLPad1_posterior	central_brain	glutamate	gaba-negative	central_brain_intrinsic	NA	NA	CB1149
720575940608606475	NA	SLPal1	central_brain	glutamate	gaba-negative	central_brain_intrinsic	NA	NA	CB1150
720575940623742096	NA	SLPad1_posterior	central_brain	glutamate	gaba-negative	central_brain_intrinsic	NA	NA	CB1151
720575940632230099	NA	SLPad1_posterior	central_brain	glutamate	gaba-negative	central_brain_intrinsic	NA	NA	CB1151
720575940616792577	NA	SLPad1_posterior	central_brain	glutamate	gaba-negative	central_brain_intrinsic	NA	NA	CB1151
720575940622514922	NA	SLPal3_and_SLPal4_dorsal	central_brain	glutamate	NA	central_brain_intrinsic	NA	NA	CB1152
720575940638540221	NA	SLPal3_and_SLPal4_dorsal	central_brain	glutamate	NA	central_brain_intrinsic	NA	NA	CB1152
720575940629933559	NA	SLPal3_and_SLPal4_dorsal	central_brain	glutamate	NA	central_brain_intrinsic	NA	NA	CB1152
720575940620610881	NA	SLPal3_and_SLPal4_dorsal	central_brain	glutamate	NA	central_brain_intrinsic	NA	NA	CB1152
720575940629783158	NA	SLPal3_and_SLPal4_dorsal	central_brain	glutamate	NA	central_brain_intrinsic	NA	NA	CB1152
720575940637416026	NA	SLPal3_and_SLPal4_dorsal	central_brain	glutamate	NA	central_brain_intrinsic	NA	NA	CB1152
720575940615637866	NA	SLPal3_and_SLPal4_dorsal	central_brain	glutamate	NA	central_brain_intrinsic	NA	NA	CB1153
720575940621425758	NA	SLPal3_and_SLPal4_dorsal	central_brain	glutamate	NA	central_brain_intrinsic	NA	NA	CB1153
720575940615811634	NA	SLPal3_and_SLPal4_dorsal	central_brain	glutamate	NA	central_brain_intrinsic	NA	NA	CB1153
720575940617259387	NA	LHd2	central_brain	glutamate	NA	central_brain_intrinsic	NA	NA	CB1154
720575940623911354	NA	LHd2	central_brain	glutamate	NA	central_brain_intrinsic	NA	NA	CB1154
720575940625037861	NA	LHd2	central_brain	glutamate	NA	central_brain_intrinsic	NA	NA	CB1154
720575940615085580	NA	LHd2	central_brain	glutamate	NA	central_brain_intrinsic	NA	NA	CB1154
720575940626016594	NA	LHd2	central_brain	glutamate	NA	central_brain_intrinsic	NA	NA	CB1154
[truncated: 190,816 more rows]
